# Supplementary material for: Predicting fertility from sperm motility landscapes
Source: Commun Biol. 2022 Sep 28;5:1027. doi: 10.1038/s42003-022-03954-0 (PMC9519750; doi:10.1038/s42003-022-03954-0)
Supplement: Supplementary file 4 — Supplementary Data [file 42003_2022_3954_MOESM4_ESM.zip]

Archive with 52 entries (38 files):
- MS_DATA/
- MS_DATA/Fig_S6/
- MS_DATA/Fig_S6/comparison_loo.csv
- MS_DATA/Fig_S6/comparison_s2nr.csv
- MS_DATA/Fig_3/
- MS_DATA/Fig_3/pakde_merged.csv
- MS_DATA/Fig_3/model_draws.csv
- MS_DATA/Fig_3/sperm.csv
- MS_DATA/Fig_3/cluster_merged_peaks.csv
- MS_DATA/Fig_3/cluster_merged_borders.csv
- MS_DATA/Fig_4/
- MS_DATA/Fig_4/counts_matrix.csv
- MS_DATA/Fig_4/boar_ranking.csv
- MS_DATA/Fig_4/BH_quantiles.csv
- MS_DATA/Fig_S3/
- MS_DATA/Fig_S3/cluster_borders.csv
- MS_DATA/Fig_S3/pakde_ejaculates.csv
- MS_DATA/Fig_S4/
- MS_DATA/Fig_S4/model_draws.csv
- MS_DATA/Fig_S4/sperm.csv
- MS_DATA/RAW_DATA/
- MS_DATA/RAW_DATA/cap_motdata.csv
- MS_DATA/RAW_DATA/sperm_data.csv
- MS_DATA/RAW_DATA/fertility_data.csv
- MS_DATA/Fig_6/
- MS_DATA/Fig_6/BHtsne_s2nr.csv
- MS_DATA/Fig_6/pakde_merged.csv
- MS_DATA/Fig_6/cluster_merged_peaks.csv
- MS_DATA/Fig_6/cluster_merged_borders.csv
- MS_DATA/Fig_6/BHtsne_loo.csv
- MS_DATA/Fig_5/
- MS_DATA/Fig_5/cluster_capacitated_borders.csv
- MS_DATA/Fig_5/pakde_capacitated.csv
- MS_DATA/Fig_5/capacitated_dataset.csv
- MS_DATA/Fig_1/
- MS_DATA/Fig_1/cluster_peaks.csv
- MS_DATA/Fig_1/cluster_borders.csv
- MS_DATA/Fig_1/pakde.csv
- MS_DATA/Fig_S2/
- MS_DATA/Fig_S2/fig_s2.csv
- MS_DATA/Fig_2/
- MS_DATA/Fig_2/model_draws.csv
- MS_DATA/Fig_2/model_quantiles.csv
- MS_DATA/Fig_S5/
- MS_DATA/Fig_S5/knp.csv
- MS_DATA/Fig_S7/
- MS_DATA/Fig_S7/UMAP_quantiles.csv
- MS_DATA/Fig_S7/FIT_quantiles.csv
- MS_DATA/Fig_S7/BHTSNE_Prediction.csv
- MS_DATA/Fig_S7/UMAP_Prediction.csv
- MS_DATA/Fig_S7/FITSNE_Prediction.csv
- MS_DATA/Fig_S7/model_quantiles.csv
