# Supplementary material for: Predicting fertility from sperm motility landscapes
Source: Commun Biol. 2022 Sep 28;5:1027. doi: 10.1038/s42003-022-03954-0 (PMC9519750; doi:10.1038/s42003-022-03954-0)
Supplement: Supplementary file 4 — Supplementary Data [file 42003_2022_3954_MOESM4_ESM.zip › MS_DATA/Fig_S6/comparison_loo.csv]

elpd_diff "se_diff" "model" "n_clusters"
FIt-SNE_15 "0" "0" "FIt-SNE" "15"
FIt-SNE_13 "-0.0809180231986524" "0.675127537604204" "FIt-SNE" "13"
FIt-SNE_14 "-0.149724557478917" "0.153503983694216" "FIt-SNE" "14"
UMAP_14 "-0.552411866476122" "1.62214480588945" "UMAP" "14"
Barnes-Hut_11 "-0.613168207932146" "1.55768688412538" "Barnes-Hut" "11"
UMAP_15 "-0.807174475691214" "1.53337419768183" "UMAP" "15"
Barnes-Hut_12 "-0.868403463554245" "1.40227987003199" "Barnes-Hut" "12"
FIt-SNE_11 "-0.915360527827399" "1.5363630599766" "FIt-SNE" "11"
UMAP_9 "-1.05986751314822" "1.69985797436787" "UMAP" "9"
FIt-SNE_10 "-1.22773675848858" "1.60703127725372" "FIt-SNE" "10"
Barnes-Hut_10 "-1.23613984201254" "1.41603064250173" "Barnes-Hut" "10"
FIt-SNE_12 "-1.28689655733434" "1.48429012424687" "FIt-SNE" "12"
UMAP_10 "-1.33203813286324" "1.60580609446536" "UMAP" "10"
UMAP_13 "-1.33578764520578" "1.33222932503104" "UMAP" "13"
UMAP_11 "-1.4283703819332" "1.59510432585775" "UMAP" "11"
Barnes-Hut_13 "-1.51293590407641" "1.37337598754657" "Barnes-Hut" "13"
Barnes-Hut_8 "-1.67729905654486" "1.70425694008316" "Barnes-Hut" "8"
Barnes-Hut_14 "-1.70275949397728" "1.28137661294569" "Barnes-Hut" "14"
Barnes-Hut_15 "-1.73867409826911" "1.28489049051328" "Barnes-Hut" "15"
UMAP_12 "-1.79203708890784" "1.50894127549308" "UMAP" "12"
Barnes-Hut_7 "-2.18078207974472" "1.6749462315488" "Barnes-Hut" "7"
Barnes-Hut_5 "-2.25350703245077" "1.96192190504384" "Barnes-Hut" "5"
Barnes-Hut_9 "-2.27477435552805" "1.51902080533002" "Barnes-Hut" "9"
Barnes-Hut_6 "-2.45042285147969" "1.85676589886877" "Barnes-Hut" "6"
FIt-SNE_9 "-2.46650127130822" "1.6969506204506" "FIt-SNE" "9"
UMAP_5 "-2.61911977668072" "1.93835948329626" "UMAP" "5"
UMAP_8 "-2.63702106933215" "1.79108505579847" "UMAP" "8"
UMAP_7 "-2.77815335433363" "1.69893172897646" "UMAP" "7"
UMAP_6 "-2.841063350785" "1.92759487294513" "UMAP" "6"
FIt-SNE_2 "-2.92776344045791" "1.31613823743093" "FIt-SNE" "2"
FIt-SNE_3 "-3.02916837075909" "1.19156552479899" "FIt-SNE" "3"
FIt-SNE_8 "-3.06700916719873" "1.69030605870602" "FIt-SNE" "8"
FIt-SNE_6 "-3.07931673755648" "1.43504136661457" "FIt-SNE" "6"
UMAP_2 "-3.10038615352095" "1.54980822392192" "UMAP" "2"
Barnes-Hut_3 "-3.11445690381969" "1.47961521379665" "Barnes-Hut" "3"
Barnes-Hut_2 "-3.16376321597218" "1.52447668199758" "Barnes-Hut" "2"
UMAP_3 "-3.28976524857652" "1.45343004427241" "UMAP" "3"
FIt-SNE_7 "-3.35515618068102" "1.46478902675262" "FIt-SNE" "7"
UMAP_4 "-3.51541103384099" "1.51355967867175" "UMAP" "4"
FIt-SNE_4 "-3.53815249682998" "1.15241364628709" "FIt-SNE" "4"
FIt-SNE_5 "-3.58240490207438" "1.31101886574077" "FIt-SNE" "5"
Barnes-Hut_4 "-3.63661877862514" "1.30419094503603" "Barnes-Hut" "4"
