# Supplementary material for: Predicting fertility from sperm motility landscapes
Source: Commun Biol. 2022 Sep 28;5:1027. doi: 10.1038/s42003-022-03954-0 (PMC9519750; doi:10.1038/s42003-022-03954-0)
Supplement: Supplementary file 4 — Supplementary Data [file 42003_2022_3954_MOESM4_ESM.zip › MS_DATA/Fig_S6/comparison_s2nr.csv]

S2NR	Clusters	Embedding
0.0869242839530702	39	Barnes-Hut
0.0930629309689628	38	Barnes-Hut
0.0985554932484699	37	Barnes-Hut
0.100469798281431	36	Barnes-Hut
0.104605610492523	35	Barnes-Hut
0.110957241975825	34	Barnes-Hut
0.1204375638499	33	Barnes-Hut
0.124239370503764	32	Barnes-Hut
0.130396831354357	31	Barnes-Hut
0.142891095517289	30	Barnes-Hut
0.144639141327225	29	Barnes-Hut
0.153277502838022	28	Barnes-Hut
0.161783521971026	27	Barnes-Hut
0.177536025042563	26	Barnes-Hut
0.176554718971821	25	Barnes-Hut
0.189094131782787	24	Barnes-Hut
0.190752157219021	23	Barnes-Hut
0.213910129543609	22	Barnes-Hut
0.216346200112256	21	Barnes-Hut
0.239403273968576	20	Barnes-Hut
0.250007068393791	19	Barnes-Hut
0.267049404480641	18	Barnes-Hut
0.296650476836851	17	Barnes-Hut
0.287528632622434	16	Barnes-Hut
0.313318252949596	15	Barnes-Hut
0.329029989617553	14	Barnes-Hut
0.35739248252228	13	Barnes-Hut
0.355288690712467	12	Barnes-Hut
0.488733752736751	11	Barnes-Hut
0.148773970679982	10	Barnes-Hut
0.157909650580017	9	Barnes-Hut
0.194232705497622	8	Barnes-Hut
0.203687666537284	7	Barnes-Hut
0.247964022164555	6	Barnes-Hut
0.21362610711981	5	Barnes-Hut
0.122928151974601	4	Barnes-Hut
0.110725508986082	3	Barnes-Hut
0.123494159737774	2	Barnes-Hut
0.0848900486689057	38	FIt-SNE
0.0888160718879852	37	FIt-SNE
0.0925615028098248	36	FIt-SNE
0.0981224193495564	35	FIt-SNE
0.102742830341063	34	FIt-SNE
0.107779138231832	33	FIt-SNE
0.117562510228273	32	FIt-SNE
0.122512530153803	31	FIt-SNE
0.124117687958826	30	FIt-SNE
0.129181292297658	29	FIt-SNE
0.140226481071574	28	FIt-SNE
0.143781494606063	27	FIt-SNE
0.153862113995845	26	FIt-SNE
0.160552605240079	25	FIt-SNE
0.182122090220875	24	FIt-SNE
0.18465091204896	23	FIt-SNE
0.193190250781967	22	FIt-SNE
0.202411735009067	21	FIt-SNE
0.227098348965715	20	FIt-SNE
0.2438732375874	19	FIt-SNE
0.240820796022657	18	FIt-SNE
0.267325736707661	17	FIt-SNE
0.283046058110456	16	FIt-SNE
0.314204685081045	15	FIt-SNE
0.34201064782182	14	FIt-SNE
0.369253222693168	13	FIt-SNE
0.42060765004781	12	FIt-SNE
0.138451959113479	11	FIt-SNE
0.167128669798444	10	FIt-SNE
0.175707460917269	9	FIt-SNE
0.212736089108711	8	FIt-SNE
0.241133706903671	7	FIt-SNE
0.277130098728325	6	FIt-SNE
0.1367775165328	5	FIt-SNE
0.153174381468632	4	FIt-SNE
0.159609159177928	3	FIt-SNE
0.0637471865885621	2	FIt-SNE
0.0612252913884468	41	UMAP
0.0685785771748376	40	UMAP
0.0683572527463445	39	UMAP
0.0764102168387954	38	UMAP
0.0752472655492113	37	UMAP
0.0827141097400465	36	UMAP
0.0812794467303467	35	UMAP
0.08867829051731	34	UMAP
0.0886732164954225	33	UMAP
0.0943293647350957	32	UMAP
0.0972311333990791	31	UMAP
0.104456736143758	30	UMAP
0.109350190435669	29	UMAP
0.126076380602638	28	UMAP
0.116958071963639	27	UMAP
0.137516220010249	26	UMAP
0.147906185350045	25	UMAP
0.168575550486251	24	UMAP
0.138517509027774	23	UMAP
0.157264754100701	22	UMAP
0.176492387821659	21	UMAP
0.182088177904264	20	UMAP
0.182906707851349	19	UMAP
0.210545498714557	18	UMAP
0.237342684939614	17	UMAP
0.225294422380964	16	UMAP
0.222127039823014	15	UMAP
0.233670262636281	14	UMAP
0.260957864068277	13	UMAP
0.269673560448424	12	UMAP
0.312151094930514	11	UMAP
0.160497133979603	10	UMAP
0.185700952386501	9	UMAP
0.224343308087782	8	UMAP
0.236806012455411	7	UMAP
0.271565226617933	6	UMAP
0.325683267806769	5	UMAP
0.36368479201237	4	UMAP
0.464896945479606	3	UMAP
0.50806873795645	2	UMAP
