# Supplementary material for: Predicting fertility from sperm motility landscapes
Source: Commun Biol. 2022 Sep 28;5:1027. doi: 10.1038/s42003-022-03954-0 (PMC9519750; doi:10.1038/s42003-022-03954-0)
Supplement: Supplementary file 4 — Supplementary Data [file 42003_2022_3954_MOESM4_ESM.zip › MS_DATA/Fig_3/model_draws.csv]

Intercept	Sow parity	Non motile	Cluster 1	Cluster 3	Cluster 4	Cluster 5	Cluster 7	Cluster 8	Cluster 9	Cluster 10	Cluster 11	Cluster 13	Cluster 28	Boar 1	Boar 2	Boar 3	Boar 4	Boar 5	Boar 6	Boar 7	Boar 8	Boar 9	Boar 10	Boar 11	Boar 12	Boar 13	Boar 14	Boar 15	Boar 16	Boar 17	Sigma
-1.40549993892278	0.485990231065804	-75.6676036760547	-183.161366389886	-1186.35233633935	-1634.75368293373	-772.19229355416	753.459447899756	93.5306553668791	777.248778417739	1277.60713283009	-4031.5700172272	2731.3682612741	-1118.92447754004	0.422939681026277	-0.558870781203401	-1.41561464670896	0.0187983782438385	-1.10705964229904	-1.07436974477415	0.597718043373557	0.401464279788371	-0.172826548499619	-1.38285727862656	0.801621857184265	1.33723930805105	-1.02331242434874	-0.935717464958595	-0.008738592235993	-0.232007267376284	-0.681358079940235	1.05615625552669
-0.918739503920606	0.362640973089876	36.2647367735845	-466.51173429351	-749.479839644233	-109.813892806569	-805.390349424174	345.034964841553	80.2715184986384	171.00972528249	1336.58645546951	1062.99720394892	527.606594557984	-872.705132758482	-0.945887968608231	0.447590497409666	1.96397331332117	2.57212074103442	1.30259189047481	-1.34101771056426	0.260406409306201	0.134745273871796	-0.181208283033725	-0.217024441198045	0.636556334136372	1.29129397928663	-1.99433208622707	0.0973228734216237	-0.348650324651848	0.536676320836813	2.64339025392814	2.47840853166693
0.406245303612313	0.184370100455765	97.0656251022286	-480.328713649358	-1970.91432820635	871.045866619783	-275.202948105389	-189.341046149357	-1307.9240317031	1005.61949661913	1635.51819173535	-4673.32073451132	2640.15170294575	5135.11329854244	-1.01670777628098	-0.295588678713867	-0.699566868738663	-1.4426157536433	0.247797635724399	-0.35834717254294	-1.21666164642582	1.39049744351142	0.25915860213001	-1.16740586944932	-0.253072254690245	-0.765704076045767	0.00745682191035431	-0.481621835821412	-1.07106441072707	-0.15274981426834	-0.110598317246248	1.03741819366746
0.800364298736662	0.294206659923075	146.385430656308	-843.771359177461	-1271.89001716409	603.332802341619	-1583.20431364829	57.3287484777352	-73.0292883430617	306.540640904887	1543.47294378718	2553.2201418969	2000.54891612458	-6191.31980316582	0.412547168296132	0.18098296404371	0.751379017781689	1.0649889294664	0.594679145739204	0.247942525685741	0.585395914228135	-0.392625656957648	0.262436918076772	-0.556933889151958	0.291660361148629	0.239144339074384	-0.213809487271747	0.29366480131267	0.162678559723834	0.313398584489792	0.199017881791782	0.265692356249286
2.03478993223056	0.151767838490594	77.4746699048659	-755.946202442713	-2864.90123027053	1591.28311387031	44.3830280309243	118.102994082863	-504.978988870125	221.897705172291	1890.47234018519	-1767.70375583244	914.785014884378	4025.32829588873	-0.148153437405784	-0.0312596173029194	-0.188432056472656	-0.33661114195935	-0.15386186366398	0.0437106215381726	0.131026171313821	0.230375566797654	-0.24423249768842	0.0790388593856917	0.0837847851785987	-0.20193719810442	-0.173436110867905	-0.0240193311006488	-0.180413504682912	0.0010612188211668	0.00152212228452657	0.0682065709308299
0.0361212993876969	0.304275013348534	112.432866005768	-752.700990269165	-2156.98041010691	823.963123778885	280.725296720609	195.72572455353	-86.8773180730223	307.404974248832	1577.23564757344	-1391.22019924775	197.741589644213	3596.87070931252	-0.622181562169948	0.511934681835439	0.716949018037927	0.329317510718353	-0.0539967922000611	0.542863822241567	-1.09016677055857	-0.791444074812577	-0.655646571057069	-0.206552464849132	-0.00518411777397631	0.157729372224045	-1.09768403557829	0.936925724489673	-0.346705535345154	0.28672257903659	-0.357248868854184	0.672288236057887
1.11424376471853	0.163618591731467	305.198050428644	-1104.75098749882	-1398.55734809124	524.698202931269	-124.940828750388	-253.133975246329	-898.218076562082	423.945459545914	1304.58643739893	-2559.02793933674	2158.01111655093	4510.05640396433	0.00103915955289828	-0.0013881586493763	-0.00203278989033308	-0.00171308637301086	0.000444356998749929	-0.00082898898653948	0.00307409923028919	0.00431988095457569	0.000882873081371096	0.000115907902908704	0.000417511231381578	-0.00124762247600498	0.00273553065276419	-0.00488240493643139	0.00166878528590311	-0.00222105957849058	0.0026305600149202	7.26049338025315e-06
1.50498604433035	0.217036427284458	284.13338670884	-1007.71397488534	-1390.3665363999	724.906906539886	-137.412213063895	-340.958958458228	-892.754642784852	370.098719818341	1009.90683655726	-2430.83776381775	2378.19936102602	3309.79413605145	0.000911924601921771	-0.000289834430376035	-0.00120877756417067	-0.00116061365178197	0.000734851733345918	-0.000679830990142166	0.00280726145614924	0.00237258699993189	0.00177650510274975	-0.000212057549814112	-0.000186678918861485	-0.00129537792344003	0.0012282839792535	-0.00273152257318465	0.00103869932092939	-0.00102522737134409	0.000452215856905732	2.81592793490169e-06
5.12908201140563	0.292643170158004	-199.28800524422	-476.049980942937	-3382.33555096076	713.611008487188	-232.731997631644	716.621608667473	253.855403416206	42.9730030413757	2405.20834054692	-217.485637060674	579.909203591095	-1727.2913308734	1.86604621258674	-0.550178242736108	0.650679654216275	3.47731717551759	-1.43134976043673	0.397472334598843	-1.50782537882402	0.30544802279664	-3.95585936749204	-2.58912647017634	2.49263601454814	0.948724002360704	-2.80756541163703	2.25310404813675	-2.88351239078281	1.38469751756853	-5.46082325253141	7.77634473443384
0.824040511853579	0.270811304130605	-308.528426971655	334.053299321591	-3166.71719650735	896.356684438826	-265.3941176005	440.130093333223	485.589349714855	159.132227745706	2348.15124924754	-1948.20683508887	1193.03327854431	-1140.52042424528	-1.87987236111777	-0.754939520016778	1.01256691510582	1.53018690841364	2.06994380254565	-0.393792692939388	-0.729733580903308	-1.69473841885953	0.987132413166831	-1.99663920361041	-1.1957209729261	-0.896210646215786	-3.00960639096404	0.365007006396992	0.00403822554715547	0.315105958540163	1.70667717440119	2.04175871270003
2.53491650335734	0.0639026306579719	-98.3960454428054	-288.064793217995	-3183.6233376811	2612.61768769594	511.218055448558	-189.90329977884	-697.191013181627	617.606903995588	2314.7247156224	-5145.58160730758	2053.39954963704	1521.56075006424	-1.92603513880447	1.79382422534177	0.498806302547107	-0.794691118176327	0.240650750942046	-1.3531922409752	0.984302687991104	1.8811696070325	-1.06644135576059	-1.39266362091303	3.91382767064105	-2.46842529745958	-2.8223054574545	0.996854445977966	-0.211998975566297	0.505444108435133	1.59509374168884	3.12942992611383
0.906144141675787	0.0566856306680669	-73.3394584833107	46.7123975622351	-2822.83150870342	1588.08854362859	596.641754929073	-280.261627746258	-684.366019242925	717.767070511983	2101.04813353421	-4529.22774914713	1041.70121924113	5369.86631967525	-1.24008020773649	0.0745914265880453	1.4207313925324	-0.482502898692078	0.169570801883051	-0.726161989020865	0.0306887617737641	-0.22275092625403	-0.452771521475427	-0.970711480430809	1.40701823523004	-1.11083524730437	-0.89675761402593	0.669083198131629	-0.271202207421359	0.199187798320765	1.27071003498715	0.52891634936011
-0.521311025013491	0.462461519408474	-125.127044685644	-424.368980089362	-1618.64643436166	-1125.54559548822	-853.444552778476	1416.4032916253	955.889070230673	370.541527451426	1113.63850498164	832.005316462517	-590.281051168486	-2403.05785766215	0.969135977659284	0.00622131941233814	-1.55091779352736	1.33301093764061	0.21935278714774	1.00778985635418	-0.664805699125534	0.78905174290264	1.21104916221906	-0.340472973616053	-1.09258264496347	1.52979730546165	0.286758218586731	-1.01700260825275	0.0412115642606769	0.0785539719948464	-1.05873173029821	0.745451955225177
2.03345456133794	0.111552678636231	315.023997042403	-1019.27725223961	-2875.19204895131	2555.64958495678	923.412889763792	-888.538941620977	-1169.01426827833	326.02899174042	2082.18165376628	-4838.94080583089	3178.00644332762	2733.17390316446	-1.98381264333309	-0.236444369195723	1.16265836376793	-0.130363521469081	-1.09180885941715	-1.61249323283431	0.516818558527061	0.145530948975787	-0.669153621297476	-0.645482810326834	-0.149678518422811	-0.979802753658117	-1.18496857757486	-1.21688530751921	-1.27602165839552	0.765398238640856	1.05573488399063	1.49087994026934
2.81825907766542	0.441819554411898	313.3480597464	-1449.27384576264	-1392.89910892717	-161.123587724826	-224.306914485605	90.3068105404701	-1559.13869726598	994.329469318808	1191.14612894676	-3702.1105333784	3862.34524833102	-839.311700231878	0.206113585202792	0.014120716825392	0.00408454491980874	0.242350706606124	0.0794175573532882	0.597220466990453	-0.513850263524629	0.0170649522666177	0.577676502537284	-0.190398616733089	-0.1470894738811	0.552906025035176	0.384711348390375	0.831816401601645	-0.290818195162184	-0.127715982570199	-0.148870375164383	0.277668123305578
3.49812696046145	0.139896611402191	131.3263429976	-772.909604448877	-1582.3278460763	8.03781495109093	-918.477623516623	27.9502007641837	-1488.41553293703	1191.83272598586	1189.3820869769	-4436.20792503843	4591.92417362681	-1377.88023502975	0.0729919804034964	0.0802689790394993	0.276701816868423	-0.329002129731577	-0.0770615940244965	-0.0339814909967905	-0.472047308614629	-0.44120733929867	0.112771766796032	-0.130906659070641	-0.586511225833885	-0.141055770431102	-0.0416172690684907	0.293266982419803	-0.491516337270534	0.343149983921041	-0.181689365006395	0.101084977411959
0.948712942504211	0.398462216754236	-27.6364905174138	167.435462372086	-1486.99795577115	1098.94908802915	475.963593276788	-468.116985305921	-1397.07304903856	1380.22223440512	688.168987435275	-6211.15987892563	2132.04418827412	3081.87091501328	-0.436784736930995	-0.0552526117088004	0.566087467990279	0.224675671615384	0.622375736608954	-0.0077927391480718	0.280621466303801	0.476497989704085	0.210832005137035	-0.717594864284998	0.0346826263911426	-0.11703950289001	0.187870850116667	-0.0612720206784882	0.448993416360694	0.311652972178574	-0.0750210979095914	0.172013863194709
0.793193433721585	0.0618611814475228	52.1271345051214	-884.464835686112	-2401.27341725158	-166.698745947028	-638.903475285614	920.990844203465	600.203656232344	385.033424276774	2258.73775820206	2140.77081735368	-470.322291491235	-3086.98549322144	0.215058230725151	0.0555486590816727	-0.140146484919092	0.18388558696424	-0.178214854942169	0.0196722382717023	-0.210711270025492	-0.0432821580275154	0.103183945878015	0.0340906370870403	-0.00466543807809688	0.142680718680602	-0.265246625806197	0.0150786444852455	-0.135501795768344	0.0832266712326014	0.112669358522053	0.0259743160701692
1.82157807093537	0.233260661876655	221.709728546281	-1202.49691706066	-1861.63139561645	941.860547458479	-442.572666402951	81.5568210267925	19.7690587160808	-0.207722847445833	1773.37992600643	205.421416642669	1348.63185012267	-671.207132711217	-0.221604685923723	-0.633194737763537	-0.125394851041827	0.588588481036955	0.216443554589186	-0.266824393345298	0.357701711840572	-0.841640699251484	-0.910213831259193	0.251765659965105	0.903197934364984	0.460102561758006	0.628222465338847	0.58568030804756	-0.0123158117843	-0.876129692222968	0.35650574410142	0.249276612144664
1.49765846785696	0.308844121529026	405.550871940486	-1745.49989512859	-2430.06507632636	1233.37441557802	494.326301393996	-83.3185354438168	-489.657154691101	183.675226672286	2540.06422430085	-347.973368144704	1212.42994958353	-904.262530551854	-0.21311655920605	0.0274448333738148	0.159852442177331	-0.0851077746247218	0.18399395684315	0.104776805984203	-0.114872202824298	0.00975869243753519	-0.140251798677065	-0.0307713025277593	0.00810959998916494	0.216143411225196	-0.0278253891119315	0.0203221074255178	0.0253403264763283	0.0260218472699773	0.0206259079510655	0.00895277512061429
-0.147772922093709	0.122728880145458	-153.290206292889	428.888876996797	-1213.25162496117	579.090768291627	525.217875574307	208.345951864459	-96.5181525529232	940.903496491919	821.585449115917	-4025.43712120767	107.318292328112	-966.927973021854	1.19631358820244	-0.0961143024381249	-1.20567240600603	1.12004174325545	-2.47308290602844	-1.42195474454344	0.471588906792024	-0.0128869823434577	2.10066627253775	-1.32992578432976	0.181191191955794	-1.57153705837151	0.181138590217531	-0.838670279559119	-0.466875682337111	-0.910685847539894	0.886227029107023	1.29873184490164
1.78561621711415	0.210691262301191	-175.946611812179	5.11866674032739	-1055.35136070553	-1303.17861872016	88.1465639592276	799.112741535408	65.8186430412424	436.951672443343	758.938165493094	-5161.34824069627	2175.37597161177	581.182731700079	-1.44911938356144	0.433598108931726	-0.445381424513873	0.974651994316244	-0.0920020796632429	-1.42776589417028	-0.123640589061293	-0.816377462197296	-1.96203950487808	-1.80119837645835	1.10531995393042	-0.591937919447114	-1.57805841875444	-0.31116700874345	0.783078258054449	0.276219892962668	0.953699393913981	0.7236737228375
0.703320929506496	0.0971898881967834	-13.439097798148	-696.912410568064	-1624.25428295578	-838.774155195987	-239.001927317472	1011.57313665172	208.892959535319	797.832917833726	1415.14703143231	-5024.30357842859	2192.08229206404	-944.443889497746	0.0237261110125746	0.809526528406609	-0.288290980327159	0.389380820419582	0.421950896016306	-0.781910228898513	1.31046551510345	-0.460163751031298	-1.21250092653256	-1.42195381912703	0.539931015522616	0.417696934505103	-0.548177635655309	-0.297835385637131	0.82100884409989	-0.511016593246564	0.36835393728278	0.527945499578041
-0.483864217983149	0.456912483815451	17.6693012107094	-511.789676713871	-2792.52327891083	153.392615910745	1035.9681616225	433.06585147897	387.620699211331	420.09174442179	2267.19324613264	-3020.17499218949	163.275691400237	138.861070538142	0.24480680245663	-0.430868514783843	-0.3240905753232	0.0719478153275051	0.682304678266297	-1.02806596355179	-0.945333715476261	0.499433195799529	0.414484727124385	-1.40862059238356	1.18672531785855	-1.34529873092295	-0.242165018762872	1.62740217755423	-0.641636040919391	-0.0356745132408995	-0.57963938116915	0.735548436048431
-0.129828561268269	0.542724118103176	-50.8638975266134	-482.718101079892	-3112.88766447139	782.745281954018	410.148084938654	430.081329896586	195.17054768837	354.134208161752	2420.45478405362	-1790.00565685605	182.350413888901	1092.63814800503	-0.900988952979273	0.0585825171985349	0.304060900051384	-0.359484355560174	1.92466225015084	-1.82995763637703	-0.75479337515017	0.513724285045006	-0.0858365176905012	-2.08609176287134	1.858457399663	-1.21608076707349	-1.53470275681574	1.4824327450398	-0.217753684724157	-0.00607455826120221	-1.76740396545105	1.99206338838073
0.543920372449029	0.132716010878415	302.739003782675	-1274.76072163491	-2115.0087474658	-116.342541527825	692.010872028318	285.628828150474	-1041.56200493488	761.245250460109	1995.52823815745	-5738.36681106115	2505.23296936689	4836.0268059761	-0.679820812128367	0.621929814368758	0.34116054503223	1.77541346854353	-0.850647340004673	0.385089994541877	-0.572271052681815	-0.443436945133646	0.724591912705424	-0.466144348658405	-1.18221475435434	1.25415329560245	1.0602227640678	-1.91328659261662	-0.0986420021820332	0.996682347602793	2.03693678621106	1.1812358703002
-0.524613526366245	0.191946977136278	42.905785489059	-618.849780616834	-1989.0965016731	413.379920525893	-769.533555609182	480.199675778919	362.079621305486	606.982622976518	1649.82438349153	-553.734318053359	1420.08612146953	-4554.09201268301	-0.0265934197101703	0.112294753840924	0.0398131678975901	-0.0987580350981066	0.185391362775602	-0.104425289330939	0.0303245549782964	0.295601213799257	0.033546408097968	-0.151869848910896	-0.0625215122280334	-0.0930868464141765	-0.0724969720827965	0.308987533490462	-0.0245581673771734	-0.220190546655418	-0.233415153054129	0.0134879486718302
0.655380596252287	0.0874148173138302	12.7002795337266	-418.137221425539	-1963.85132071624	988.016651087255	-535.484959501244	230.290065029042	201.756489588136	105.774375673686	1321.72176394829	381.03521140817	195.350404290579	1393.78502904409	0.0157730598800529	0.053882971061109	0.0240636649297222	0.0154784585446882	0.0152782220801496	0.0113148258227543	0.0142781032154682	0.0386913393075249	0.0273608868038697	-0.00590402076928868	-0.000217113443941099	0.0215128183064215	-0.0123547072710986	0.000517692609973459	0.025950712341559	-0.0126386764675869	0.00276222791320431	0.000538432127476573
-1.85517427100342	0.359603733172779	-60.1006343290812	-52.2929021071669	-623.037232059899	-860.89105077506	-1206.47222369346	615.045610428319	-254.614212162329	1304.98877524515	844.0900319784	-1339.65023083524	1629.91015820898	-4250.70209253096	-0.065067321146159	-0.164245419866307	-0.140903556104149	-0.0929866046824757	-0.0301158255392746	-0.0882193139738214	-0.103938929003176	-0.0275509325562884	-0.0592986140519121	0.0058863676960639	0.00240056064593957	0.017038463612788	0.201096791109698	-0.0790555073382954	-0.0849326745186346	0.031369984260653	0.0577874595288313	0.00777742215230244
0.434679265272465	0.273791236336472	83.5776783671025	-793.926321072879	-1304.54875152974	71.4507207209972	-753.007393592553	471.908035184777	-245.263619755464	624.235033242558	1306.79934728703	284.450375777823	1190.89179403727	-2974.95610877241	-0.0457868144315676	-0.0726507161517782	-0.017850302463882	-0.15615842388572	-0.0359053152267323	-0.113773634239015	-0.0949390156956671	0.00937307908656429	0.248311093227519	-0.0295035410385932	-0.00186126182576045	-0.0078079254750149	0.107448522050379	-0.0382829402651719	-0.0278839595347906	0.0367267093006598	-0.061270473982689	0.00752791952322622
-1.28159750384115	0.570322662734353	114.285709350445	-565.389913835087	-593.393078250371	-603.13417497967	195.006741744557	387.563980313026	-506.019680994668	1011.63090943703	1095.68480975308	-972.488087297567	178.676897145292	-2143.99282942998	-0.146603526198652	-0.050922075757365	-0.148580121621657	-0.102060739261851	-0.193215218995864	-0.139799820242465	-0.00197743381804982	-0.0522657278297516	0.358789490965336	-0.186204933219264	-0.113481122398267	0.00163040140160647	0.173201414268522	-0.161417289471516	0.0132096881916674	-0.0778598394087681	-0.0820631213647621	0.0228165013790665
3.45232224096266	0.159585637771179	66.3949168588375	-564.877194099196	-3189.21139173463	2093.86151604612	30.4760779100436	-430.990680446593	-517.023157192662	-192.255846320414	2350.3617859314	-2388.24974040355	2034.05386629129	3672.82802758539	1.28097469785399	0.14099939233328	1.17369117644878	0.524480830221733	0.676253399950342	-0.267983855921438	0.0541717729767443	0.369747014133379	-1.01682098709927	0.00112997700055702	0.325128385498355	0.260718190431314	-0.5735195225302	0.274381328285381	-0.254424412460502	0.280100518042179	-0.410846851350624	0.32860116910292
-0.724198964697154	0.527625893013964	55.295107173511	-576.170277547679	-2230.22338910733	639.700010575903	-1207.64838526576	152.474313581601	-50.9447307859986	439.20969030124	2225.54473003199	-1065.30306265315	2761.83289486315	-3059.26110786463	-0.668037041905349	0.194230359166563	-0.297977728261823	-0.272464078354101	0.177509673352618	0.336826131744576	0.614778530264553	0.612381864878704	0.163140635457039	-1.0270298107886	0.17910912287465	0.162129643110937	-0.0369352019385079	-0.0877938531367218	0.0952008861785509	0.126038898984622	0.287893246619306	0.286792045611382
-0.115674517812843	0.333034442448594	138.425420818693	-768.416321783699	-2106.93292236003	115.516384755819	464.314589475881	183.687582178527	96.522098241443	83.3779311162843	1910.10703844937	-3872.28750650276	1289.50546294207	5503.53481757083	-0.0789329902981358	0.0814388826430517	-0.736178546344306	0.00102471892529027	-0.0260569320585988	-0.286729058078242	-0.842705844849631	0.605126782239092	0.0591869703190059	-0.343617715992578	0.097142095869423	0.34559880486779	0.107720387642249	-0.427862809327974	0.145812997749633	-1.05712802686962	-0.105332440460636	0.364028249145267
0.874988044083661	0.33976291420676	11.4888086465329	-651.766041495311	-3351.01390960621	569.734418069644	721.562139216418	438.375260479472	-78.5710520986486	209.313818919793	1815.44783807448	-6955.27302185301	2255.28997007316	6693.66375525497	-0.120840582245218	-0.545446298369583	-1.76230671208225	0.248723914961927	0.613113692715367	0.306738774328242	-1.36938258557861	0.543017950109884	-0.505496437482398	-0.55059154213745	-0.182985816701689	0.450674108723401	-0.644163237089657	0.353269073920721	-0.0569187554441669	-0.277969756706277	-0.418706208558989	0.787531933626472
-1.63218853510885	0.299645793624245	191.226255966562	-1064.04330963201	-2504.14255666916	6.07593209719566	1720.03908657051	761.938509594523	128.246875393266	794.792785924804	1966.35864701291	-3559.26341890562	-881.688953793918	1019.21084644295	-0.104920979233837	0.00444570193334853	0.163883994081439	-0.00437377242464552	0.0343435401504611	-0.0534147740311109	0.160354362140712	-0.128827722106427	0.0963777602166109	-0.103888711452741	0.115924665516186	0.106767322942334	-0.0161417790907818	-0.0712258323561273	-0.0193992916000822	0.000282236368472165	0.0900338741152081	0.0051794873341881
0.620203688259994	0.155673744678246	-148.913949498256	-366.883591620403	-482.49185847804	-1245.15289954452	321.532931147961	1316.70457296708	593.358718545497	514.845428752677	293.066365311912	-3238.09487428681	-331.94668997251	454.684411815798	-0.0208760632593762	-0.589284206785091	0.518051543287664	0.261016426161745	0.314767881525656	0.561357324264314	-1.20095857631912	0.872110702835613	-0.649731930407618	0.240810679532874	-0.780895670257836	-0.505307606491045	0.860439439824986	0.701998888042906	-0.119482458361031	0.313871062355856	0.504741751181815	0.437656822047267
0.533299002596235	0.336877996108851	75.6613355552851	-422.599116395907	-1686.90017074627	429.206323437511	588.103806201117	-84.3269426997773	-635.203684541411	191.166453217994	1418.3007139001	-5112.45155594586	2603.61797923657	2978.02615187586	0.175707716020477	0.350810573227498	-0.0769722263040306	0.131730957389998	-0.144813564738825	-0.306958200961403	-0.43775278864766	-0.117619183974675	0.286514797992899	0.188965539795927	0.251187236287237	-0.0775026432706435	-0.270111573083983	-0.250194223834972	-0.150725741970033	-0.0791131591347787	-0.138567042553037	0.0870053930736024
0.191008630894021	0.273557958854745	197.515562501459	-887.093384292147	-1399.95877500132	669.849139596183	173.894006239793	-19.1221193644161	-684.025760782339	646.147089199379	1576.44829705333	-1102.9190471385	1273.1130059294	-2019.90814991119	-0.443005650040122	-0.578566440126584	0.337493851996011	0.263192845271831	0.299928150546753	0.464055565017111	0.5195492857418	0.620518018268435	-0.178978001154645	-1.08972615177322	-0.39455110571581	0.714171427723782	0.643377640624799	1.07896323275595	0.157487765182936	0.718373073679398	0.84177506709978	0.344913324119844
-0.840528151353151	0.16410230164414	-126.168940047758	21.0537717599479	-1401.82698875032	-1262.65555352284	307.421951637793	904.570941464098	681.704436681125	301.50484098786	1154.23400570566	-4176.2310220701	590.003201936839	1543.85995682609	0.0733981838669103	-0.0337042724797829	-0.464403024592561	0.279222662935267	-0.299748183253465	-0.724218260239543	-0.580952460387969	-0.0406431477313346	-0.043842353665449	0.515711201644689	0.0762464822006595	-0.103134435715002	-0.585526859631662	-0.575992101856464	0.301964376817658	-0.428665543682876	-0.193529637365936	0.189922746609546
-1.44431692886965	0.219466086378411	-140.258563756071	60.6241988757132	-1686.84196958554	-287.762849467079	1233.68868741348	897.751970598336	383.019479405125	504.903273759761	1081.50198063895	-2098.40110175619	-2649.38162527757	5421.55820770755	0.0864287876161612	-0.0785152251802288	0.0854461058380682	0.222581125593842	0.0427325734670613	0.0313528070472468	-0.0653544865617398	0.018829146013436	-0.126677323277047	-0.170569747591888	0.0921715804614173	0.0195619128014087	0.0763363291953436	0.0804862584619981	0.203204989674977	-0.00290246661733198	-0.0736594583953007	0.0199878598881172
-1.37819001642843	0.339224914479413	-130.863101852812	-704.720950627552	-3645.20349771435	-1313.29946211652	-13.1918798537786	1465.28401305609	1011.73012466582	482.552409023099	3360.32127143656	-3550.42543501385	1361.55950932688	-962.45154161609	-1.09701307363793	-0.692959591500973	0.239367863710269	1.93296744143339	0.556014894852461	-1.22565564395197	-0.709262397271797	-0.102166165927267	-0.805938356611879	-1.52252579278444	0.744376823610578	0.652632269577558	-0.79723960389192	1.24538311034717	0.201107803151326	0.433921755648628	0.00503788856343627	1.07999453079572
0.884944747539437	0.251725177961522	-217.400734289239	-1010.21141651443	-2523.25279601924	-401.929320217502	39.2496577534148	1606.67960360998	-177.865002875801	816.935745893238	3191.67349938568	-1917.73866372503	774.784145565195	-2031.23922949222	-4.14566838356748	-1.51655797336736	-0.327222836571658	0.564951621448482	3.12922372507568	-1.12027135308332	1.06217854299684	2.30276116020527	-0.0531463745535364	-0.00694826983491083	1.17532899797918	1.87959244298766	-4.77703154733131	3.79725470771043	2.1612416010133	2.66300822022933	-1.63987151355476	7.37125717453285
1.08168260658679	0.213856271923854	-93.0779243244601	488.21370581517	898.386170642893	-941.79487311609	248.475897136049	288.266420014227	-248.042672287386	236.632240328976	-1561.69076050782	-1788.24851989452	-1409.08230303478	7639.33082040258	1.82829906411724	1.56361933775728	0.569529028526966	1.93260942843057	-0.571185955435627	0.907041639292012	-1.83010772060475	-0.67096619395689	-1.30337213770357	-3.43283630782113	1.44928122010246	1.6335358043473	0.447271840204442	-1.39392450174131	0.464251290434385	-1.0506728580803	1.67111836703221	1.61804737685991
0.647777942831099	0.255809860276338	-88.6078249304757	146.754773630797	750.443663014428	-1107.17807635077	-225.956733716389	463.705927279641	-332.711781496125	423.686398087416	-954.838379501499	-3623.24083925372	670.417571172976	6326.62736155344	-1.70463018285615	3.33143120313597	0.384497600003576	-0.176076425945038	0.549331330192975	0.357417418454981	-2.96944633608658	0.507740112621517	-0.886890145665674	-1.05088485967457	1.44155667011321	1.57148535101462	-0.754182195377384	-0.814252501066176	-1.60839382869866	-0.530747346751133	1.37649652463752	1.65309519567859
-0.471605564740017	0.201701932567423	-25.2569333729618	-218.65784433675	-419.530312692291	481.152949740761	2657.44934983745	388.353579498129	-1202.75371784968	842.732742489293	847.528519811466	-5828.06967374055	-1106.76802684026	2950.45249980997	-0.765108746139331	-1.79880948030921	3.84239050097021	1.73121725297756	1.85719633483329	-2.2868955169649	2.8197047875047	1.78911826432916	2.0945275851301	1.79074316857381	1.10851934185839	-0.980444694855485	-2.01192962434624	0.530735309715428	-1.05406423554742	3.54008402712091	-0.0775021882639268	4.85897500448202
0.521348704098857	0.252451736895509	-85.4802666856895	-91.7002761070288	-1999.98600316387	-22.5867111030504	-739.672686787778	181.649763530985	-136.151766423978	518.577749684588	1398.69209389567	-3880.76942098607	3155.40321811678	323.889335468691	-0.453888169752144	0.45875390734004	-1.06682167456155	-0.121078391078463	-0.331603097839484	0.796498657782433	-1.97397762254512	-0.237355247188612	-0.157863037387201	-2.44589820374745	0.419013350020669	0.412713674816187	0.217545993084217	-0.180858474991245	1.0000249260226	-0.764481097858957	0.493395712951282	0.823653013239413
-1.8592428532961	0.312369893668675	-149.803926706036	59.2776443600805	-1281.34933979758	161.683278000155	558.596117946769	995.105384403493	549.256334950288	499.516146875189	721.02612811019	-504.753412573766	-2811.44934250198	2396.25817318403	-0.532485880959453	0.0298048768734941	0.372819168697959	0.239196185715437	0.248015080034318	-0.431432352649449	0.656544645290163	0.685465672175363	-0.510588032101716	0.342425691509802	0.340090604514678	-0.111599849464504	0.0421273574062316	-0.325579111310671	-0.501340094359156	0.453059837161836	-0.28368683297807	0.121301928216732
1.27089057373188	0.160791831934872	290.502209017651	-1547.32543520779	-2649.22380495389	337.351280874669	63.6399144506648	271.899754533094	-237.763979878072	347.647630992137	2667.43715359388	-1611.75479650445	2523.83705468557	-2919.9936718	0.0537307774518256	0.0905427662148113	-0.322117503099975	-0.209283650478542	-0.12113292620067	-0.0639742687731782	-0.00164671162134711	-0.264826757694754	0.317377251516623	-0.0443928299363352	0.0369114590411542	0.185851664318346	-0.365018857355756	0.105381392660257	-0.0503964140859486	-0.0295672598057204	0.299265414740572	0.0255087632169728
-1.27358515809572	0.465568535013522	-70.3471083590767	-193.160423075393	-2456.61834869464	769.868658909167	-1605.01126263248	34.3515215923816	-208.793464861887	533.465225392463	2800.18917170462	9.63578632393001	2520.55841086496	-2045.0364076364	-1.95818508359505	0.26249275206673	0.837870131757767	0.170372886232298	1.64459754920626	-2.9672635821191	-0.18934749463603	1.12216646480535	1.20380790278458	-0.595278653057444	-0.793809304330007	1.5826696976892	-0.281549736085136	0.166560313706217	-0.228516302336112	2.42873045734988	-1.35334919464735	1.7151455330276
1.04826779568399	0.0514578340870946	189.831197342021	-1061.46870533009	-2735.05446749498	1240.14608563985	340.440606013224	256.026642375805	394.055446663434	115.94421507004	2122.20081174975	90.8389903665124	84.1896511097749	-2342.7705272064	0.144825475582394	0.147338039342682	-0.243870524109563	0.279488372476113	0.124015790416206	0.132548867332026	-0.192966097064402	-0.100144733470478	-0.48615910872038	-0.592201137064384	0.288593728531679	-0.0317433822399138	-0.0766292052825033	-0.171574913877597	-0.276400892289905	-0.668675318326462	0.1205820969433	0.0599529937766621
-2.00181743770061	0.477070053251421	-319.632783440997	562.27357539604	501.837308835734	-897.323535246646	-992.1796864063	771.730429639232	-105.295047290797	387.310084941153	-103.56207672133	-2657.50302019285	726.754867010902	5511.15432995684	-5.3186938665973	-0.826371950666555	1.93554680126345	1.93549531985439	1.41294845105985	-0.990162891539163	-0.443706106850365	1.93970771262549	1.7135347916766	-0.728235670070566	-1.09377585276509	3.75913346255103	-2.41160953387902	-0.980125208207128	-0.0617941277527388	0.752329276871123	-0.581346463759706	3.70707837006082
0.760781851730375	0.0557901824222102	-134.510259889552	499.644781834208	-586.086123725682	440.825994358044	270.892347785123	-30.2007929329811	-195.109929946358	712.699733019541	-137.779385961977	-4624.1982490329	914.439616911781	1005.97951735649	1.03600818973197	0.618897032049054	-0.15484585774429	0.473418448477095	-0.606154538171076	0.48523886202177	-0.213854147149482	0.0468346833134863	-0.707580613348456	-1.94190637398354	0.719758288280375	-0.962459985972002	0.0425613905404418	-0.228618416355268	-0.469860491651263	-0.952810962928774	0.675962175821063	0.728819102248637
1.70961801126311	0.0546158991308494	-58.3092262767534	-25.9042916811832	-1788.66754718261	388.411891538211	-171.67405040299	279.133482410765	-571.73926569977	771.154145125187	1071.58341876856	-2356.89384546541	654.352546291895	2488.68787311561	0.247400184064708	0.715519875163973	-1.60171522245815	2.1119683984474	-1.02473263441172	0.00122789306920155	-0.997581541308686	0.534497552979147	-0.958609077330969	-2.0692496929225	0.239683744107896	-0.0446905527788639	-0.816796952395492	-1.13290986769445	-0.542526175140379	0.598600348264793	1.00090333622836	2.45021254473603
0.888204566137739	0.0480461575437404	-162.179833223841	192.056077977115	-2353.0003031167	732.20853393146	-78.7848474232833	388.309807351811	-383.131653224983	1045.26294113892	958.482043661932	-5146.0096877794	1913.68616183639	-39.8906905381882	0.0642734982050656	0.389470500445546	-0.263767294022077	0.783286716562102	-1.08935819167833	0.29149239151143	-0.11289440919226	0.0481230000536606	0.61072910436871	-0.778692797476289	-0.0950675511212935	0.120171343867115	-0.444318371221243	-0.0903167741535777	-0.194928854199301	0.472804806942145	0.820678882537456	0.331506449132524
-0.623913109602145	0.394061758000212	107.153939040427	-916.667781064124	-2399.51891392135	1509.33796043826	-1096.73139057532	367.230170004211	-253.578039676089	401.331059285245	2155.75285871531	4356.5555561505	-1344.00766544252	2488.07480206882	-0.99832365760394	-1.20606784641521	2.01525908084026	-0.264307647976768	0.600682682082718	0.386898059060183	-2.16797444052467	0.800509054336179	0.244556024552808	-0.00463594540708236	-0.977664110742127	1.10709798519859	0.0279033962400034	-0.341915454815769	0.17431783225445	0.542492524298828	-0.842852437655525	0.820273502853151
-0.250338194571104	0.39281969188239	119.234197714144	-871.887114853278	-2720.50522996271	1378.72456760356	-925.901114224626	366.070319551517	-271.174365777564	430.723410443985	2286.95975292176	4509.90802354213	-1443.901519677	1669.44660616403	-1.10798929819085	-1.23604973455364	2.14784800078461	-0.305989189903368	0.605072374500721	0.18570699781514	-2.28274837976196	0.611460994117083	0.230614812323561	-0.0861823289064862	-1.26940009176611	1.34846934132699	-0.0251621453591596	-0.659326833675624	0.0544679212937126	0.792417808620253	-0.917354436388207	1.00993803764627
0.91021889147852	0.403446741477164	-64.1624469428667	-747.313854937564	-4973.36593397002	2814.74104611574	-116.316071775191	196.986445684719	138.805304456765	617.600610168336	3774.39542166571	-3346.59037358894	2843.93325186682	-5584.9330406056	-2.03730542596423	2.01801252117741	-2.63040736416154	1.11797622251621	-0.770928353654779	0.109207305351156	1.93318793200548	0.938775916199151	0.212789096523249	-2.83154803935757	1.5641753784512	-1.30677991294451	-3.16498617497768	0.66211481595856	-0.509321521614737	-0.833291856803249	3.70181962698713	4.21585533829278
-0.895289889106682	0.335050444984591	-105.036810086836	-500.596546867182	-4180.12724441869	1334.90884227832	-78.3634645540919	716.666346366826	718.652574282942	690.865214350573	3053.33168242815	-3749.78536970016	2246.31045330778	-5935.9586332222	-1.51838255895291	0.531046466937215	-2.091293723414	-0.231316162894755	-1.82778684475097	0.745599310263191	1.73563963337909	-0.359037728917467	-1.15259464536427	-2.92019675956267	1.45979384182449	-1.35521169356282	-1.59072994400913	-1.05205726934178	0.664267740086591	0.456455375669244	1.93454090342404	2.68218919494165
0.940307865553998	0.10250973271837	253.870603769605	-1807.00843714904	-5757.52388408247	2398.13788035243	-779.600153418621	543.100840974474	758.778707408099	253.865383970239	4706.4397648908	2158.57236478214	1111.98348182121	-6039.15450707	0.217892527778777	-0.102375176327738	0.382609948604287	0.298413552760603	0.17723260468487	0.16226307006365	-0.192313100761999	0.27777838194243	-0.0460305335375302	-0.211689788274039	-0.225000732793283	0.387210051513338	0.000840573711702861	-0.122780596080845	0.00837832362862073	-0.509166728106396	-0.102103598925789	0.0725124889801353
0.109743067661947	0.352076262567507	290.664815761108	-1980.76529138313	-5485.70704201922	1748.85474803383	64.8308484007442	616.066628061504	670.480030491385	38.8378088591505	4263.22047578378	-667.928178361379	1569.90618661632	-1986.55466944801	0.259860024537308	-0.423534892399179	0.092464292585682	0.403502379067527	0.289486861589686	0.866123605520726	0.0870977173596367	0.24198927570939	-0.679533041495632	-0.0587179272004456	0.0443972199055806	-1.04621171151508	0.204507887485504	0.720301183801005	0.131272960994724	-0.222453459251784	0.0596355270111121	0.286988302267605
-0.256020609937474	0.155599490300533	204.497779716181	-1107.01339476599	-3259.87405467048	1870.2434962472	-793.237837404042	106.949163987559	-220.504156810374	704.935685898449	2863.80419152923	1190.50353597804	916.913404677748	-2435.33223055251	-0.43571901046667	0.260945964589448	-0.149136322173539	-0.147470206682425	-0.0358649127799633	-0.641842409759679	0.0707875234080211	0.084702901174053	0.368058872971985	-0.173694109544817	-0.0641491196683452	0.421557863397295	-0.177989000699628	-0.327424721152741	0.0942875637949135	0.156207059898863	-0.0176431216396512	0.0740341284540766
0.607103132671702	0.057823626460524	125.417649120032	-866.278968932344	-1919.52528686165	-28.76038547063	-5.13685699333888	560.758230584938	363.599650768319	266.713239990604	1472.61721373373	-1150.63597357091	339.365752006157	1019.51332525383	0.158518879761876	0.368605075775641	0.571162378607809	-0.479835760935545	0.298888267212175	0.18385970121775	-0.568231609165579	0.219194376291396	-0.15692575233168	-0.763718264713185	-0.0277792849717549	-0.0246071344787994	0.154196701567039	0.460414755103787	0.221349460007702	0.0938147712501413	0.0379135625496269	0.157130483386289
0.0450003417370661	0.472252828831346	-127.994556745267	-41.3120037467321	-1860.13863928171	659.120678104217	-947.350491583773	313.443624644655	-275.658720182736	675.063502531153	1471.82104418997	-2341.91913900411	2232.50426787298	-1297.52323870775	-0.501470865698212	-0.547839602330704	-0.923502632199704	2.02454824447216	-0.902135753995769	-1.01130102631647	0.0399606675638774	0.00287325081893043	2.7086732057335	-1.62959749205566	0.650050395769697	-0.960663290099203	-2.98249546815793	-1.15572294213026	-1.06806779715379	0.247493578363475	1.2978359624226	1.5056197783309
-3.13538169460824	0.520292864755174	-203.464316040806	691.222748910723	-2242.58497313694	1090.76047322941	-1795.61721858179	-347.010919682218	-750.668361723712	1259.004500223	1644.36636926214	-4995.33104617019	4404.44393190382	-172.186278992995	0.0588989327582721	-0.0210564344678431	-0.0541373147543395	1.23697332089142	0.202337747556809	-0.829565955428222	0.130681822972053	2.23369135930459	1.00955532594265	-0.221907718133455	-1.10894433483626	-0.154066625252749	-0.368344029739911	-0.653021953175424	0.301715841466547	0.429903568542191	-1.63902793323652	0.623678901635517
2.68131958331644	-0.13286683208054	-113.716473651972	-122.102901663194	-1948.04563400493	975.713772102108	-450.789257517243	322.905411722421	-706.135384803269	986.216930126247	862.561942919465	-442.502738419352	388.163280270843	227.944515683538	-1.18839543091362	0.232754665322223	0.388321323686928	-0.769189547887862	0.780868355358671	1.66950882565326	-2.92119310378789	-1.35121441739355	-0.768937183811684	-1.04788010181547	0.290511275474181	0.331779987014834	-0.776712857768358	0.794322020749153	-0.591645169550375	2.12229147453908	3.90066608947803	2.37531638104748
-0.55928279391808	0.452760673561287	150.719407867341	-427.90056801694	-790.829976038229	6.9289323308711	968.052547631894	-123.275973898469	-443.428488219113	126.142487958594	286.269936761031	-4903.46403427855	1191.55716485556	6601.82151041993	-0.0657687757585127	-0.280451056975933	0.0183698577653784	0.108517033453706	0.198374460881094	-0.126135263240759	0.218959669759803	0.333116360183185	0.157026735608019	-0.00732265073504881	-0.11877006154843	-0.0508571298880465	0.0259108159030592	-0.04742693246276	0.0152264311056589	-0.0780830040754624	-0.252129064567822	0.0130833035177117
2.51386459315661	0.123536570210728	-176.716168994493	81.7065426906139	-2278.73309769393	252.702979873656	448.093469726653	573.461372081205	-553.97906716061	790.423587023209	705.830285833604	-2868.4731926029	-542.458663827387	6042.08346974005	-0.210975373261433	1.3071433240627	3.76378539872347	3.68187533482216	-0.60410679423706	2.21537138384106	-2.88728927885211	-0.955218097746424	-1.07677922371411	-1.8786311048363	4.18374317499641	0.384006103421807	0.231190518226145	0.465180536868523	-0.82260960937755	0.0427201734004199	4.89096047955522	2.74051387084623
-1.19238145182089	0.299473444242406	-82.9821977355635	-71.2507751488367	-944.624540601282	218.971959329968	-508.163999678285	423.832816080191	587.448124155461	228.813213847457	913.036258940566	-343.929539276686	283.5808469189	-2209.71741726392	-0.306866318817074	0.154538328093116	-0.388978898212766	-0.162993009436418	0.20449016635424	-0.140893602526212	0.0483702777662342	0.697332115149331	0.180657938625468	-0.043290227909602	-2.30157812060288e-05	0.231737997515661	-0.220663121393978	-0.202189942142036	-0.125417933940571	-0.350417243239585	-0.384887017099124	0.0562826302711225
-0.00776968687648028	0.305110957789757	66.2681398300616	-565.654249414038	-1862.04740006434	491.446991307823	-75.7005609117382	191.404173953828	-310.373881712966	688.891007613875	1420.85926134983	-2843.88430828927	1770.03870723534	-229.102875373084	0.163139883212517	0.218309686745307	0.101732793956587	0.261084465646571	-0.135359942895455	-0.0691492755670269	0.0297796563902927	-0.226768747978625	-0.0976316900347363	0.122590096264383	-0.207780101014364	0.00254397478124319	-0.0583299497803976	0.132450299941699	0.0779732746664886	-0.166377441798476	0.103707571822525	0.0242318506669834
0.791560830849626	0.218962478412691	102.244104887107	-792.433831879952	-1764.30890293946	-155.671173147228	138.868065009155	318.732526488049	-525.617038773324	590.341001033628	1515.8059132651	-4358.58902802591	2105.43926324659	3559.28761073843	0.267646815249483	0.346152741289547	0.04946032062701	0.179208041754151	-0.232504460353623	-0.0340511958240102	0.00903101593359628	-0.00215863178586876	-0.0571787595963023	-0.0220970731475089	-0.122316385996102	-0.0351749134878875	-0.0971253459324676	-0.00164022970507339	0.0704260911926406	0.00237372025037883	-0.0224368002698521	0.029770317138715
0.00327386026279131	0.349420718343369	-25.3359063407375	-50.3891253145981	-1335.14793984825	619.871048752565	-285.464063415312	-120.57934343389	-358.294275183155	335.988212211357	866.917152498726	-3547.3628856085	2065.62714188369	2928.28937000386	-0.117458683085189	-0.53646600928934	0.164957065888884	-0.0255122502734213	0.0575929689694684	-0.153660950667207	-0.0208295651041429	-0.0533311313607893	0.0219933649452354	-0.384368565590407	0.0625236163442949	0.234170567208104	-0.0267754080253661	0.351911199258997	-0.135227716059325	0.0245306805424446	-0.0780306433886577	0.0499003452258394
0.150145699022009	0.149370626545688	62.658644994369	-90.0504482385038	1183.24418264334	313.114632362849	-557.288124395163	229.840740639125	-942.111052134076	1125.46265169703	-1097.51218179029	-91.3173892334014	-396.814321881617	-843.100694404276	-1.72350402775793	4.90947527144655	-0.914987571784241	0.866428882828459	-0.454811959788081	1.06303086444914	-0.863135149292196	2.39215632469862	0.62332619310853	-1.28556955969294	-0.662606211987218	-0.371578357820831	-0.195014744409859	-4.15241998711065	-1.45021804601428	1.56699513389428	3.55890223421028	5.07250320541319
0.0777811081869979	0.29957134062262	-62.7978451561813	-316.287868780934	-4594.10022065344	1884.5917571605	-569.213278651272	-55.3773912489598	556.476349438496	-327.698930633023	3218.80647208447	-1233.79190914338	1838.0435415577	2738.57796608153	-0.431597127723094	-0.601586995397316	0.300903004358934	0.209963485049123	0.650083680455829	-0.143863413528787	-0.975819171274415	-0.570637914214809	-0.58790609204868	-1.00381579184334	0.526140957753784	1.23029893500473	-0.527000580834164	0.546566818291465	-0.829217761448819	-0.244984806287934	-0.40079498326059	0.345627094932892
-0.0465858866038324	0.232234230916699	123.546677385212	-496.993637530349	-668.035943535569	598.421630461681	-15.9084444257264	15.821122928371	-553.680744102881	764.69233685388	785.78983465169	-901.91442304427	993.810421957462	-3904.20306506594	-0.11172593172966	0.229762575807448	-0.0711466055225665	0.038303290101177	-0.218922102593895	-0.0460231612806638	0.0285319113763313	0.411807449487677	0.191466503025033	-0.188417741118652	-0.104447807206428	-0.603756862480198	-0.053940378278274	-0.425416534051641	0.519797752367368	0.191529064191175	0.270329989524179	0.0485222143950857
-0.117972900454587	0.211772228764906	152.38811252178	-572.428983542301	-943.88166942011	984.925734970402	-7.04499460975155	-199.215277757258	-448.413292456744	857.36087509262	1111.78144292872	-1060.81471962116	1550.99300053925	-6500.63646824267	0.0251360384529561	0.158918253751584	-0.261255449964158	-0.088854061008278	-0.367255173016838	-0.0446376635514376	-0.0819865904017	0.562102672837755	0.186943041742104	-0.377878213078463	-0.13681736614708	-0.637760345030454	-0.195936419909141	-0.533513574168051	0.516140843062948	0.230018288387261	0.251693361929104	0.0719228256159516
-1.80290861081511	0.175099192309135	-227.786442136424	589.923003097203	-2228.03852452489	748.377901857552	1075.73286159918	357.039157676889	67.9986687382541	743.741506880213	1027.8916103707	-5787.04425362084	-118.932341322994	3465.14799925139	0.00488397290061187	-0.0107635198838531	0.197513745522243	0.129425977496093	0.157202096594727	-0.0295918448713111	0.00150018726160973	-0.137242781109661	0.0368765935144266	0.0956442052851997	-0.0154851040623301	0.305051585720456	-0.0299086327981482	0.160883173801915	-0.147153218241833	-0.0102430667893989	-0.0258486302449303	0.00913558453299189
1.35025381952322	0.13489758214591	-144.404146791535	116.13839772905	-1766.87977508179	446.862018958656	506.850807064381	213.792790149003	-328.477039811623	452.434781209368	1047.4977848631	-4303.47976550386	921.360537431249	3620.42448299162	0.142369324324802	0.0509354720973451	0.120462170670148	0.0865977855946393	0.0390012690407155	0.0427829188307142	-0.0415595443157817	-0.0865540138288336	0.0208073135869027	0.080159600868116	-0.0157114246118458	0.143831022943133	-0.0216219693764533	0.107940676044527	-0.103633406335033	0.0633830451882265	0.0212010650273712	0.00536526838914555
2.08683066312614	0.00608408154493827	42.1137041219944	-149.769699735195	-251.989442839843	526.613113254113	240.721326688531	-290.956145929375	-1113.65309322906	421.254472707224	156.661261518942	-3910.78373708522	1741.98407886531	4588.05326721622	0.065009652657862	-0.000288978927375336	0.0254976482190243	-0.014982649935192	0.0705517201417664	0.0348037418054339	-0.0333524223266334	0.0435633521008979	0.000937981952159926	-0.0110844450237123	0.0186598355884171	0.0897887964798638	-0.00603237149126205	-0.0225192341607638	0.0035765063582242	-0.110858426936838	0.00998138382574393	0.00256326169270494
-2.20880246120821	0.497967258266966	-112.492669899915	-309.422314590019	-2819.10489520314	-307.585072867779	651.310803314573	984.760478190439	471.174122695784	493.213470700586	2278.08127354406	-2421.51477877837	70.2701358482147	-912.154041103756	-0.860691648763631	-0.340098363404562	-0.543370377024524	0.190812280495711	-0.742170076570411	-0.747619210242938	0.642763948810357	-0.445154508566444	1.18690784950728	-0.673080775706784	-0.0373202376382653	-0.918630290173932	0.958514281463419	0.138894273379187	0.139991801045555	1.80759211715334	-0.467633165555551	0.577799905273334
3.04533204981795	0.054369031405526	64.066014211642	-340.627673665406	-1168.8118312672	826.022456626017	389.9221675578	-320.27043427234	-1118.95814464722	412.320522591229	633.891692715818	-4594.15176220076	2280.84626977322	4122.20245930952	0.041271800667156	0.0114708586240673	0.0173299850691482	0.000578445145458745	0.0420973652092017	0.0329451126130393	-0.0270232679297904	0.0302905604487561	-0.0408222813826515	0.0211858738659762	0.00636212491165916	0.068109745755846	-0.0303726076153913	-0.0109225951356331	0.0381225943860516	-0.0563440383806573	0.0297631526483698	0.000987523659329539
0.679589722666089	0.133132410609338	148.510080921009	-514.631828452048	-793.037666043968	-131.877088892522	486.760853346043	-90.8438301983503	-825.567125369679	797.14143743145	669.237599729459	-5256.79035759972	2134.44780599372	3021.65322755806	0.00379895579086378	0.00052044018031612	-0.0164454060661825	0.00709751482360546	0.0248074969560959	0.0190757725289909	0.0221920010651475	0.00326608885075696	0.00971526494414032	-0.0137809066956246	-0.0170971447967822	0.0155762472687641	-0.00359890184393452	-0.0260129851439316	0.0188714336185519	-0.00889678804479759	0.00966578001830924	0.000334677037934344
2.24933667397933	0.186434270971665	248.595305910671	-1133.54534142511	-2194.20527426916	1757.71681514281	-261.465659571092	-352.075537508257	-621.009075531004	209.948240154182	2251.5170422728	393.273525083998	1866.29731178184	-2312.9165986978	-0.373079901221801	0.294418714399231	-0.132329311008352	-0.107154904208561	0.156535089848912	-0.364852474367156	-0.809003260247994	-0.298718074576765	0.343689898847746	0.857865789250576	0.380626875725901	-0.760591024879601	0.340978176367266	-0.0163823073654124	0.229217709384249	-0.165412084461062	0.274562333388422	0.231187291422394
0.322320473839542	0.290350341512582	146.404991803731	-606.553439284788	-1794.00714723012	352.712411371945	523.691128164084	-14.3225418187017	-196.850884643196	264.924153402401	891.268322807532	-5301.4511689003	2096.31372211062	4421.21228288035	-0.170828878953355	0.0937103621343435	0.241414517874966	0.312127611535169	0.128076435164118	0.236702283530267	0.376868751525364	-0.223121059237287	-0.0354506699633798	-0.12863745143012	-0.0202955927923161	0.156447977005333	-0.0724669307489972	-0.0639764625130567	-0.0675738953394572	0.0215077591568726	-0.0618652756654819	0.0252358396753345
2.23283575455933	0.20311544181822	-7.07425690713217	-217.972386320441	127.365857160446	-443.395610658659	-140.354343664479	273.906306297868	-742.822012286368	669.099926363862	-385.719062081126	-3236.87521084427	1140.85301717204	3300.83410536746	0.072568211402382	-0.121312267576749	-0.143707979655699	-0.345661355964739	-0.227555899984149	-0.442283988103884	-0.667380483779059	0.584636223368223	0.0680342410287991	-0.266300712202644	-0.0184796617673113	-0.267827151755038	-0.0400439653788425	-0.10967330868107	0.16302342445677	0.164333158537119	0.570530384483707	0.0831734355577185
0.579149838991951	0.387465810593954	-90.3357324892129	-236.34280924324	-1319.63202116451	661.646005143645	-1216.27512474046	266.40085719551	-292.551692828278	390.601377900938	1201.73377123956	57.148675020283	1822.38711912862	-1498.00872627225	-0.685858516634811	0.111124402013305	-0.131939589816683	1.46547621222763	0.471553445468825	0.0306075479519546	0.863723854631199	-0.83083680573996	-0.380994223646716	-0.887152305235742	-0.396973857600803	0.37087595523013	-0.469506309465895	-0.0660386266918124	-0.399243193082491	0.0883327900134804	-0.374046738673601	0.582394390917696
0.261748620383532	0.0934012994428174	-16.2724792445356	-141.350126273546	-638.198948286056	-206.534194927376	-1059.77072320881	398.846105795974	236.167804245441	612.601536738755	587.165040970135	1522.07158641172	-500.523796706133	-629.777275071426	0.945752331290103	0.179587887975871	0.563705825761339	-0.143928823405589	-0.774754486146237	-0.638031414165284	-0.863026605083218	0.0747856307891192	-0.0412623910065772	-0.309943078235507	0.660381669351681	-0.197989278150321	-0.315714630561373	0.0271635245014893	0.199834518996275	0.0222092507199189	0.447740413249996	0.159579574782972
-0.585222326020146	0.348848233527642	-83.1425369829152	-141.656358376204	-1815.23374841386	143.606943262542	406.790419366926	378.664894386908	-359.829515028719	436.35695083381	1027.74157866788	-6191.33397511914	2013.39214051477	5790.60524633126	-2.5003573881369	-0.617776083901572	-1.43639363199739	1.28696144315023	1.66189530053031	0.880434909638449	1.71747297952464	0.283913684521752	0.488752327163697	-1.10184324483676	0.0131298819384744	0.681805174719896	-0.0194889387258214	-0.0460104089536711	0.0114925743898007	1.03022581805108	-0.693606530340469	0.908468593858572
0.224768475602926	0.359941741310961	-117.003792944757	10.2209241994857	-218.324789588234	-1037.60599602327	93.1658765334731	589.530147784675	-193.257042391758	734.774689657012	216.818264426486	-2464.72612075873	330.870966392804	470.833016856101	0.501600351025606	0.579278721015836	-0.352555038250701	1.51095631344592	0.238786470366675	-0.496891828008386	-2.40033845298461	0.687394313888882	-0.420537996297701	-0.961586792321252	0.974248217788511	0.591502114601378	-1.50731682746963	1.42511405057584	-0.135633238629258	0.0375118970629582	2.03910612688328	1.41852835327186
0.648176315905486	0.179832361841768	-191.261563218671	445.445302702184	118.118822666523	136.91337073443	-687.583618625052	229.122061751357	255.488521200299	21.7371279285445	-604.577825876663	152.746627508207	-734.562767628295	4419.07639308063	-0.643367987781956	0.031209357979465	0.077976074175718	0.379689604711375	0.728112734683205	-0.184442825756473	-0.846388228800562	0.534974695392293	-0.0306814380255163	0.101762757991237	-0.444367737182811	-0.124572968165522	0.124048758156482	0.674089538063592	-0.608875051377158	-0.640145614560731	0.0302716658288332	0.212910599918717
2.12160423060864	0.168158378954034	-119.243957034474	202.777076566289	-93.8247929508712	-49.4444893233765	-314.860987102223	-33.7873245242979	-692.198098958082	515.951433367308	-297.615125819705	-5060.47854436261	2710.97031152791	2667.22092539952	-0.916278933548535	0.754244509769043	0.11456259854912	0.445629314640355	-0.863804257141986	-0.203214454216208	-0.612365297494789	0.254868046544803	-0.656294333724234	-0.288977036959357	-1.14850275245753	0.526159983700281	-1.60313615717621	0.432566995236355	0.000369259772912858	-0.88302003536701	-0.301238175293914	0.498732263308077
-2.29939317264559	0.368136938051417	-198.649004017955	164.401601368175	-3514.95152035404	-297.087323854964	-512.800260769822	882.511905677447	973.875409077015	464.952422231131	2719.8133287805	-1050.16990019687	947.356189876704	-5334.56384503435	2.40094306679671	-1.07339903347407	-0.210937678507183	1.35543024942121	1.52826601874915	-0.399805281267436	-1.06815375236256	-1.85892902347157	0.687138516947097	-2.01998609365308	2.83973301051912	1.82827932862681	1.33532651389474	-1.3064086418605	0.204760320484055	2.2939483173846	0.625503360241938	1.44818411877872
0.705264736881305	0.260782021179814	170.382125271054	-1291.06875792957	-2155.22698316927	1500.48938481698	-815.661300536507	305.162250759367	-333.262167570298	689.332425413686	2319.76072530044	3513.19923583626	1015.18055344197	-9982.97235836957	-1.16991546060068	-0.401769700887782	0.0405496066220013	2.61387284243029	0.674892451077089	-0.340082801873979	0.852950656757989	0.236299386030153	0.293823606203888	0.53919757731686	-1.46345333094755	0.26075328853847	-1.10297529181625	0.759079630686383	1.54899185867053	1.06378087416778	0.373548222568631	1.22209602053215
0.608027585952786	0.221859455063584	-49.5469483955063	-48.640312943945	-1475.88665687017	580.077257719272	87.9579016908316	91.4974623585318	-67.0889997964804	86.4029958341242	849.99204918973	-2647.35427905197	980.103338161128	2863.93215392129	0.223159107781778	0.144233890842825	0.102786945051216	-0.30670167296359	-0.0768620158627243	0.0409231251535084	-0.325051016202754	-0.0301357597154839	-0.0635229566129199	-0.168280781201698	0.2866310522444	0.0669853202574621	-0.121531196087366	-0.140615854337373	-0.180771129655229	-0.251899332948562	0.120599948477847	0.0336536195912141
-0.0159570672828564	0.247487047758652	220.735424775381	-1134.94015536966	-2951.44006947495	662.399945362975	402.871758247649	371.576537789004	-462.090596902839	861.509934147846	2631.25330940331	-1708.42607788676	863.646185047798	-1935.94902980432	0.634038796611425	-0.5318640589662	-1.58062883801849	0.872363564878071	2.15079315671743	-0.66748681162663	0.538203763628095	-0.266329840260915	-0.302368455716623	-1.13650510753331	-2.19764732136497	-0.491157339508031	0.420565300736084	-0.896333312626615	0.360908462460671	1.2268442474612	0.298144926962902	1.136954613779
1.1773472742689	0.245842149166061	156.225381246485	-726.136020662601	-2552.9569510423	962.247809694246	361.403169327876	-133.291958468175	-682.893427709536	412.357708447279	2130.26664404203	-1902.47602646676	1057.9879639403	2724.84276729979	0.160744877905553	-0.128009560366357	0.600608518608557	0.662190074527775	0.563405710221314	0.518644450532206	-0.426985062980667	0.0445402436876532	0.563889499774577	-0.24461554093935	0.302695395530941	-0.0271239741360279	-0.684788485345623	-0.039623537400011	-0.208650569979561	0.708197559386706	0.052630349024632	0.151198692817604
-0.279701072384178	0.191970646245523	-245.448598035702	225.555912924556	-2243.53041759476	-143.10452716964	-2042.50995166163	704.515043734245	541.862376977367	800.758406695818	1746.32903224409	55.4778634037163	1812.08300396438	-4839.79527131997	0.0501012469526941	0.177686884922525	-0.214846497808242	0.3274361451714	-0.116233142948781	-0.209171099496938	-0.312096636841925	0.231479052507749	-0.146618180541331	-0.170797324828642	0.481390706522867	-0.0636571737437085	0.0250374595973435	0.108025549729977	-0.176788438132596	-0.0957088107321526	-0.188141683590459	0.0485319869254781
-1.23959839984567	0.208400709868287	-236.06461927618	99.6370472155636	-2098.42176794081	-266.176784598496	-1946.34673416373	828.382802881382	611.840030317567	807.583835826159	1810.69338625636	376.402945112431	1737.45616111682	-5555.32724734301	0.0872284967789755	0.115718677697418	-0.172373248168573	0.156029655720746	-0.0882804768977853	-0.12037487029836	-0.27541018129773	0.139430017793624	-0.122522282666813	-0.100116873438373	0.279079160666725	-0.0829414447023776	-0.018414778371617	0.0823105144762413	-0.0849966867863848	-0.0646702091385623	-0.201283698547976	0.025082573545049
-0.734410395315748	0.250661999945626	-184.118722259362	338.341103859384	-1619.05377113722	172.179990216369	-639.042517593186	361.201848510256	147.310415264797	644.796707565416	976.667125342295	-1377.19043909048	929.793327487426	-1588.86293904458	0.00959768392304418	-0.0153402910053901	0.00299398593333454	0.0159055595880435	0.00329867263323317	0.00685145321405329	-0.00799113180844361	0.00719170377124897	0.0017570552488016	0.0104196685724268	0.00142529973945275	-0.00159542341081368	0.00208816124181902	-0.0058854313954297	0.00433551089126084	0.00976428105958847	-0.00609671289058641	5.52433108996379e-05
2.10085734647068	0.101970682366712	-98.1459181864516	84.6380654401054	-1588.09279682655	1185.36171964464	-980.738302943449	-194.636722538359	-91.5264949881241	-10.8071243793168	862.153506983549	-1472.5576886003	2026.77959413109	1428.3041324125	-0.0638053334593264	0.0499051343212203	0.0322613426045394	-0.207877926002677	-0.0272611421314633	0.07017032109814	0.0907869572209703	-0.0645304100098187	0.155689008673177	-0.0976517262884476	-0.0491947333521237	-0.0131125030547216	-0.0545926937450454	-0.0048343647177572	-0.025898425266429	-0.00538981734189448	-0.0320532486406366	0.00611656474881787
1.63359876956124	0.168779687680673	-69.4147408932149	-144.282221637766	-2214.18907921631	1169.54450994092	-957.139736805468	-49.7947708934931	61.5336018558142	-158.917080896002	1462.62795896773	-786.411606139559	1724.03105128399	2470.57843352738	-0.106820901087531	0.0257398177957786	0.0645635793696708	-0.203134813077468	-0.00708337653704373	0.0294740336754482	0.0325164599873317	-0.0422886375431454	0.203089823174299	-0.0155735992795809	-0.0779263306274194	-0.0276659179801779	-0.011392936092372	-0.0627294508583766	-0.0370900580545596	0.0589950040617616	-0.0529662444623557	0.00622150171395235
-0.682742294391686	0.265025939931695	133.883512890303	-884.951869163451	-2859.27891175415	953.56867679254	-112.15313422816	295.622671149776	-361.979051604873	1196.49042882543	2441.24808074052	-1364.9999258268	850.076199469541	-2288.97272254393	-0.398289880524642	0.0331540383157915	-1.04049858792883	0.180037334691078	0.0816165378340039	-1.1371303609863	0.502704535400874	0.718866819553135	-1.20345372424243	-2.25497395863755	-0.247761784317416	-1.00262155872682	0.215552648545117	0.402428409642312	0.270719671352229	0.425204799671269	0.362774241259349	1.18417670530244
2.04439781296577	0.251216682521077	181.61233665265	-1220.16225746438	-2620.56211452196	1102.13179242035	366.536742830261	358.260035508054	-711.132459594099	708.13335728162	2392.98982710379	460.608398118355	307.594729950496	-3225.58961455189	-0.0214012472280727	0.379786710328251	-0.409501742698598	-0.17998624306285	-0.670202129936329	-0.116263257614909	-0.166151676181922	-0.00309625391531528	0.355383587090457	-0.0441293186856159	0.686241854641819	-0.146231291696713	-0.792816877168073	-0.186753573495435	-0.589794453582421	0.942580527575529	0.101602828652457	0.212671730198198
-0.133877529892996	0.213257038561372	-43.6341977275639	77.4831716950802	-427.330027905312	-1016.46556651517	-141.225877984951	168.06837316428	77.6549738017724	357.698002847711	52.445349285642	-5509.95548619543	2253.26477867127	4766.15871048888	-0.1786481483527	-1.03099357917408	1.91656544480282	2.01157425569733	2.37166158663428	-0.176095069723981	-0.450957415073253	0.406626894243003	-0.872708783690386	-2.22232844201029	-1.25667037386806	1.37802635925478	0.950989232449869	0.373186434621206	1.33475067534437	-1.78435220420923	0.675545634279492	1.95324467033804
-1.13456663626271	0.314506823187089	110.890534821695	-619.522732741403	-1103.98201194223	699.367639646893	458.350769122738	274.030058150193	-537.382558092248	904.2809977432	1210.13838197817	-1091.39106397016	-388.755890280743	-895.73378805349	0.110985840062684	-0.137997883316578	0.649584855212931	0.438981847307895	0.608745076888537	-0.853342709299073	-0.0575359152866375	0.327525880596224	0.52469079726946	0.0560830728476089	1.56046760633013	-0.573709851052778	-0.0474452857427404	-0.488504350872951	-0.947356990750974	0.967306046614364	1.98126035344846	0.876260764684332
0.925388904752934	0.173275341545118	77.2244767033837	-501.450461150195	-988.315805322287	-118.527921055937	848.066385490196	357.469912853931	-713.883038622538	790.648598160878	705.99961327515	-3782.23360082163	499.93325504776	2359.60482936072	0.304910739819517	-0.392705194638457	0.313299927855661	0.665690593260594	1.26961603428378	0.156603736672443	-1.26856905065322	-0.356822980136088	-0.0751389935641032	-1.45927479291967	0.189175766579524	-0.133326934736067	0.144178516951782	-0.954605729075946	1.08746930474556	-0.160323775615456	0.767812763214435	0.82515523720903
-0.837500841768344	0.316475042886277	1.14805957241748	-253.776269118656	-2631.80487293281	523.703456454198	473.104859950129	91.4217303562415	-202.602089865539	495.374494945367	2029.67796510772	-4499.13220414027	1815.36261071045	2163.38316756065	-0.394782829484326	0.3558922174427	-0.314534588504073	-0.0646640860058853	-0.744051548880175	-0.124518000703859	0.604357930310168	-0.150850328676059	0.0200996953075057	-0.105107857636953	-0.0655567247034858	0.15178443275376	0.182680562177045	-0.0656696358003907	-0.386018848318456	-0.333231268134292	0.0253132906126759	0.117681681232513
1.47674739498353	0.20199541403481	108.756382637494	-691.567327289446	-2251.9966043624	1020.8671660008	-343.815072464062	-18.624218797505	-887.389749505512	709.410503350659	1605.62216195462	-2097.60388411162	2004.49092750393	1568.92190044079	0.0967734912483894	0.239714289165722	0.113723160626	-0.361053989705961	0.421528395389805	0.0709808075684951	-0.469047812527649	0.145716085087417	0.641178753237369	-0.216481688459403	-0.283403509512972	-0.457624040915547	-0.155258309807442	-0.0593451032608587	0.292879984721174	0.156554630827253	0.275914376724629	0.113880524131344
1.39569478566112	0.388686287828103	393.045140811206	-1545.13371242347	-828.112289126793	989.834613640979	-60.0592736219822	-73.4247529245428	-238.101388327902	213.106681733761	980.282856470388	-5.22140146513617	1074.52717208712	-2088.15844473759	-0.824962912975485	0.043965636570202	0.502531218308305	-0.249123172656826	-1.54199507915084	-0.647925072109935	1.32441074736023	1.26745294314352	-0.873122454154757	-0.0190889534080252	-0.0499062941015058	1.14576079561399	0.111330340445999	-0.834556416286275	-0.688367619600981	-1.04576776464731	1.42788600074555	0.488937027133868
-0.819947475791954	0.0731165269519407	-41.6327643381697	-173.784285527004	-3263.85031295722	1128.15377936261	456.108490726732	164.708890552906	-242.562817890239	718.037376361431	2118.38941918019	-4765.16388218084	1316.29066115662	3933.79287880733	0.10102494365041	0.00127088998309527	-0.088999934227921	0.0240711104292569	0.138585282984584	-0.00519022758195675	-0.203320566168374	-0.12660718330515	0.153200812897401	-0.0536412887435609	0.0759023909847116	-0.115594989899009	0.0398638588776227	0.0941730049085564	-0.00642677358135406	0.195491175360614	-0.19183459938677	0.00909553910067803
-0.534777227541731	0.107520650102362	7.47170041263047	-190.770260319821	-2502.51617355336	673.521236563524	-7.3368167079667	73.5907058223414	-303.22742351847	505.863610451716	1800.47107123008	-3555.21468224236	1547.39022536189	3984.93379180696	0.177299027350008	-0.146951633894894	0.313312277204468	0.647726390337282	1.00800364449785	-0.728545911239224	-0.463337996534675	-0.798884632806401	0.498593649627284	0.0208463207800286	0.352261222290299	0.711181796667718	0.142707092222318	0.23803483797503	0.498271332540428	-0.516371087428256	-0.295905767706019	0.50090474043806
0.756546804893882	0.267960819171224	54.8393325878041	-581.824344642588	-1933.38861139512	627.708018143017	-306.455604885281	367.827422651056	-20.3082438394564	442.00398853199	1542.714681382	5.03429958564277	328.583253198217	-2021.19302757736	0.695358968937288	0.276960996127992	-0.962646670390493	0.924894688775778	0.389209922696184	0.376167227776299	-0.250472997165352	0.718411934109194	0.875116674985178	-1.08818952586348	0.369779653708555	-0.742150080656018	-0.290987575865159	-0.517657897364572	-0.0969600346840802	0.546702457575069	0.58921368552355	0.403891108033759
0.656433774693135	0.252107392646515	191.437269617778	-1174.47086516785	-2945.68094590719	788.76800396236	229.332742350251	247.8914816408	-497.930775214928	398.144737185443	2607.21197064612	-2780.60292151639	2176.37022549835	395.855999606981	-0.262478161583608	-0.020508327803602	0.124183060295292	-0.122458121666251	0.251222728183242	-0.26024509174022	-0.168090616261505	0.0261906702875073	-0.109823313031211	-0.0820999520375381	0.0555493304750253	0.0845646186774534	0.0122925779927035	0.11964240224243	-0.0504681218595714	0.219143737076787	-0.1259198724237	0.0204282606846906
-0.157253285819007	0.38170768559996	-29.8436714427657	110.672039160064	-1447.81212140123	655.395596755669	561.333002860158	-153.212805426958	-622.247068144053	428.310000339088	582.190035547828	-6835.63361472637	2047.84100323413	6789.00988336461	0.42708194138933	0.0994398242278415	-0.321156080000006	0.241320400401475	0.0458794147926942	0.405007299186984	0.23794227046658	-0.146892943043819	0.0888095001860511	-0.0207270333272922	-0.127746136245698	-0.197755949141335	0.0305582413283932	-0.15968586439995	0.317110593047783	-0.0124695478158181	-0.0600302374043769	0.0620609375783025
0.932204812261971	0.0949516898946888	298.617107253458	-1503.19082565042	-2692.44943270412	710.172276849598	525.357185990864	511.304857450234	139.578726044885	361.109798647432	2338.7008517943	-786.31124118843	4.69072442607842	-398.067429848112	-0.39863771075381	0.030470494430391	0.465819929345848	0.0547208756612403	-0.23471206786783	-0.412013543371288	-0.40693149349864	-0.136834497399833	-0.273662768492055	-0.262536865474742	-0.0462538785977855	-0.0410951302860291	-0.00791146767886836	-0.181643954642804	-0.298541233220684	-0.209031632120281	0.125656992780113	0.0724329467732074
1.89399865671978	0.210701608738341	46.9322632366824	-1094.97260212464	-3591.71714987395	746.699746891886	-628.613494163141	696.659604304961	1022.99873241708	-11.5625186880845	2483.05790859148	-561.962390544381	967.315511357174	119.449142461041	0.0646478309889145	0.147502400278281	-0.0123462201515691	-0.648264444253378	0.178158210334715	0.893319678997125	0.381710440079568	0.0491058812321124	-0.86702975295412	-1.20494772532113	-0.39966679021313	0.620348061742861	-0.439549633279443	0.717158285837863	0.317869338922751	-0.390675883030132	1.19502756899619	0.305185777681591
-0.744154136620655	0.3016012986439	-23.3722795772262	-301.957823647871	-2386.96406603303	31.0615010992049	91.7519445818259	589.490333117262	-653.223220355284	970.547171679776	1906.0472122014	-2443.48697709314	462.148182488911	2357.85770452526	0.19161547902126	-0.482303301035902	-0.305263986419566	1.15988917726086	0.204420481544898	-0.907683093585756	-1.09122341296756	-0.11362684649586	0.963601956157113	-0.334322864860429	0.822690231184574	-0.151484655987653	-0.152436774092361	-0.572619393973406	0.540321624207117	0.559571310444266	-1.06426480991169	0.316816833001434
1.95323769930812	0.19087943333281	221.068287283131	-1005.37200786052	-2186.13633547723	1048.30019343139	-435.676521802632	-78.4364767901377	-259.079252778767	-124.174017834988	1947.45793717586	1429.67140642394	827.812769813743	765.935740163742	-0.0144051099086197	0.0445618042077949	0.0262765505157726	-0.0563463706419204	-0.0234023289382103	0.0358217381030422	0.0262058873926362	0.000290908190762322	-0.0933501984325429	-0.0618747613036199	-0.0343978754188306	0.0249538046392208	-0.0631777142631766	0.0142580735482933	0.0645854753202628	0.0133435728639738	0.0975899512343765	0.00361849809013404
-0.194001381922785	0.352859009167814	21.2815077358681	-713.161858424696	-1551.39224492312	-715.915490007649	835.14065667471	876.281331784952	-659.399193011033	957.230979280193	1922.67044517948	-2427.00533485461	-189.728599291845	624.766828421271	-0.66874398047972	-0.543586860966406	-0.335541566290001	1.57614029747606	0.802134540522618	-1.65849114881358	0.386343202008648	1.04564669770228	1.36836118500363	0.112497899490463	0.663163272717819	0.135120331804822	-0.774412532342042	1.00077798844811	-0.602609934910036	1.53718794946851	0.220918058156637	1.91035495949053
1.07869157248552	0.2521178363498	-21.6507754984594	-300.481529916727	-2458.6014697693	1142.09905751176	108.473901802389	55.0884414446397	135.081856523427	-38.9280346456881	1578.78178391516	-1961.27519368239	743.380936899337	2649.15022084661	0.517303313434152	-0.555515005558201	-0.00317847333315446	0.0318402389821092	-0.0748039742381902	0.114306666306286	-0.287229825123279	0.0515427488760262	-0.153871495650156	-1.23004142492849	-0.0606836686741695	0.451239047860824	-0.601165809457204	0.273390306477202	-0.262039589440849	0.217298494173628	0.497944324906925	0.180204979756391
-0.654670762085915	0.341791978174047	37.3063883420251	-437.13992442506	-1326.43609548799	-146.127638551654	-430.319419867041	441.201274281959	1.77643209694949	553.26496352505	1165.75327560419	-504.242684869038	603.805659266827	-511.732477132759	-0.546169419949725	0.121670034716128	0.574743864992927	-0.0302717751037895	0.102049596473202	-0.371428699158422	-0.513016137056588	-0.130289759254586	-0.17636571010351	0.157599716255655	0.137517784039618	-0.195700196972997	0.240029935555918	-0.0404145291235336	0.110876033738975	-0.41112421660378	-0.332726270234541	0.140154229959094
1.16197849343118	0.140475955540455	-296.754162105758	687.192808913088	-17.4885519617714	-444.569633007254	-163.507334661133	488.050708050829	-537.079842300639	776.975332218817	-451.066621852218	-3730.60083719528	396.444600447549	3086.25560068815	0.727968009654321	-0.214325725505142	-0.880569382942647	0.728611269422142	-0.117539325686042	1.26488880082129	1.06807536290873	0.5837236571841	0.384224893651364	-2.10751201949346	-0.0582259380073504	0.889978661483267	-1.69277894156145	-0.0581813627829942	0.401925200828765	0.646999966659742	0.810225668065841	0.770702929165997
-0.388507111847441	0.178356980730532	-133.842245375447	28.2407587732363	-1768.27366049917	202.882135587005	-925.469935110011	459.186326677489	642.682002537076	196.136733123638	1473.75057746987	193.692970081362	731.025523002805	-2391.02317192091	-0.339325511488814	0.218340862218446	0.628171695761165	0.501718970445224	-0.55828829802264	-0.218144550432379	-0.554324621428332	-0.622609651508782	-0.18864883528854	0.204973249793769	0.203015605707545	-0.0539130365723955	-0.295570186326136	-0.168705140918985	0.0790601529411886	-0.262765038107969	0.0220193340541448	0.151110127255624
0.569557679299142	0.0858797812637987	-48.8645406478427	-396.663087064392	-2926.36922602908	1185.49587541382	620.860848694026	478.085257738022	-149.722677992481	595.174378690781	2488.96929096699	395.390993643901	-1323.30240681417	-284.647566549551	-1.03681018057897	-0.135832223347138	-0.0601723602398231	1.00860813230742	0.289568789676465	-0.141698466719116	-0.580451408600184	-0.722372254535306	0.311748002797564	-0.800687764980332	0.275824797819996	-0.174568462781059	-0.283529685199203	0.419580526628132	0.113734436811739	0.804774635799849	-0.0174537334746729	0.595127444632141
0.419700522968944	0.0717873508409799	42.955776329031	-717.599116195483	-2128.98865104393	781.159898354587	-175.573822774267	595.423960775875	631.471698237833	114.014774152411	1463.34593012115	736.193945146372	-750.181478279508	855.370493657979	-0.817537227640079	-0.516098206622583	-0.631212133520291	1.4206486762037	0.965622239090154	-0.750208481968039	-1.04340013281801	-0.522604347259092	-0.413293760792135	-0.349882966528218	0.765779201445699	0.193529555173704	-0.88309496533402	0.456100679596203	0.145109559048796	1.00813243039648	0.284930822475901	0.503871668912091
0.997114526268355	0.437281814526787	117.501017771631	-603.426899982214	-1425.94854609448	-300.20748525013	1137.40937223912	105.694878712718	-1172.93998420851	716.91106996377	1165.18387500036	-5729.72606869883	1484.37660714904	6334.72067817458	0.074013060188426	0.0353986893825301	0.0899004388374316	-0.0901421254151239	-0.0510159444669456	0.0719459357051625	0.0663844343789875	0.0570377093332066	0.0617900774831863	-0.0418815121363659	-0.050732282190298	-0.00242687562433867	0.0343486616326802	-0.0439834221344617	-0.0177490592064347	-0.0817689736375777	0.0563404707338665	0.00399366867558422
2.61868620733184	0.0668718866711767	95.8892344536893	-608.818446335738	-1832.50444040857	1415.2079618965	-2134.30599368484	-503.147301981918	-595.875745317626	434.04709552096	1880.48078562187	2353.3834919322	3592.25125989016	-5836.0562369127	-1.27395700243311	-0.627254111195722	-1.16514691018275	2.03782125810346	0.94266790604113	-1.42720958151089	-1.50731121070179	-1.05260281838455	-1.18365205634418	-0.58159351648066	1.13298539689407	0.553684741440183	-0.88869668829072	0.950270966482403	-0.125155343777194	1.40066936190436	-0.831353979206219	1.72646630377186
-0.944425656820809	0.3766871997181	166.479099340975	-849.901024154898	-1570.65735617262	-286.708918910083	1182.447819938	593.755627209105	-314.02533137924	693.265638087691	1286.57032627312	-3578.70408254351	-394.351422424843	4091.28948062532	0.180759077243877	0.101242732682692	0.255647590479485	-0.238586703584623	-0.0974162922145629	0.250760083259921	0.0730909931590197	0.179804644375654	0.26351278121506	-0.0370472414901939	-0.113557918446335	-0.03336164788872	-0.00202179514260349	-0.0785239120732073	-0.0194786907943469	-0.164075893378825	0.241055876599803	0.0354376622790751
0.0906619898353007	0.343404227701139	212.042375774364	-1143.51093288778	-2306.44173857954	215.731946224179	1251.63434267851	454.154932166551	173.146167703537	39.7976138858924	1878.55409239132	-2411.59674440368	-223.781515896443	3041.73859120188	-0.0268062944741548	0.0298192082516156	0.100239547321954	-0.00565138674613952	0.26237083698159	0.181424160828711	-0.00596848399190241	-0.0156521936618583	-0.142125198398661	-0.00516287665871631	0.0980335342318193	0.0907689885037594	0.0748673539649573	0.114692701405869	0.00275962588493852	-0.0796261127121034	-0.0439104727785851	0.0125398148398379
0.491344215314015	0.338651568918342	141.242048076651	-1180.35118981943	-2458.38350242647	230.314042802098	589.601609258715	698.228931967857	102.241177677843	144.668838312531	1880.0194029726	-1257.5593991699	-80.9417323901627	2613.76209017825	0.0889480027492816	0.0770789001989996	0.126227230789571	0.0897561808644715	0.688490007899884	0.229716631321181	0.101104783767133	-0.0762034458406051	-0.125060295765161	-0.166595703873171	0.0714418011835268	0.0660579457473954	0.0686833403030737	0.250520368794536	0.0756228647800567	-0.225862460752511	-0.249735066144034	0.0698082476664123
-0.171641660784609	0.0851928674911686	-167.626567163898	327.126747108908	-2080.50007493333	1101.4249935637	-892.350547916971	121.983786729815	-38.8689700550844	572.069491758334	1181.48723878123	-1345.27293119365	870.712490058062	1592.45238322312	-0.388144482582854	-0.126565226278283	-0.0671198909514322	-0.00840307178193928	-0.704531896460253	-0.887561700907867	-0.761390622015185	0.644684419631245	1.03086071010677	-0.713854873037209	-0.321681761694648	0.00490274555958654	-0.54480200964416	-0.496463492748932	-0.205324467013091	0.857237276745407	0.497449206310559	0.354557128563033
-0.882265040855549	0.405688514437093	-93.4368070132439	-450.949914418348	-1989.41057154112	145.920574478229	-703.404018996183	1002.05832225066	297.318235432274	680.582235005016	1196.32359295736	-205.638361042813	212.033544533003	-1997.39395834673	-0.953547841316974	0.708700174436682	-0.2835468212508	1.01761637710654	-0.0600532316470964	1.19064589709407	-0.101369952541271	0.715828171771508	1.10386421261049	-1.42618829946105	-0.722640314607511	0.587261627452377	-0.138240714641936	-0.454844030448424	0.449257353983195	0.2913732132414	0.03652412755801	0.729917256433644
0.548286799370679	0.317216468876218	43.5732888690768	-557.104753673905	-3298.5483231474	1907.17585703595	-607.015029119822	-10.0699693687688	35.2963781754961	170.466222230622	2539.486455826	515.23989968502	461.072408796775	1224.00322189268	0.69022078585767	1.52915824180117	1.18220800510714	3.49042786281551	-0.433337508068048	0.247492598620359	0.39394481643013	0.839613724228718	0.371582768755082	-1.30338929550716	-0.949655292655338	0.705910952524218	0.0961190228928067	0.36510614578957	-0.632183290570643	0.0105642849331784	0.674791859637865	0.459734068005268
0.407745819107434	0.116989015286758	177.360274131085	-1249.95635970644	-3227.05826725047	805.491430756234	-668.75666030743	490.029675847055	246.557496988265	318.786484034117	2929.81729928086	1077.7507412223	1149.75135650422	-2965.85063419623	-0.200605495258185	-0.566935122062315	-0.0900471706532721	-0.485972976912008	0.297895756197391	-0.115249142435488	-0.103802741511298	-0.0965525106760672	-0.0144752779082986	0.095964268259938	0.355920681408222	-0.207059296469626	0.0182566002519681	-0.026813183806873	0.194096314701883	0.0981044677439992	-0.207613750348286	0.0271247062073816
-0.440042889182448	0.309346974909824	113.541024680165	-807.041389616889	-2312.26593964066	840.162382545657	-902.680218229984	161.479474503754	-360.495025321306	625.967898272571	2038.73698773694	-831.791545794577	2294.8810360379	-1900.29362343054	-0.0360170923764655	0.0636021353786727	0.0132728925845734	0.0948589580070859	-0.0351798589490409	-0.0558643126790271	-0.102387669714844	0.0117833171277856	0.00459471844085222	-0.0687564064086042	-0.0415519213983722	0.127018683416247	0.0240837975818194	-0.044909567779242	-0.0610704669860955	-0.0460627088918121	0.012451139982235	0.00590964255837816
0.228549692591678	0.266941114772949	62.0616996954489	-321.25464851106	-1801.00392381826	920.348157289341	-436.37583988002	-221.147548259541	-760.416091925371	633.140298534344	1313.24527484331	-1875.93889521095	2172.76871880242	216.905605014554	0.00415354913099447	0.0103702821401191	-0.00775697400115391	0.0164069797595905	0.0141291594155462	-0.00269180557316947	0.00643236413360927	0.0202096551622013	0.0082439635358428	0.0167082342925533	-0.0116875473814929	0.000234143016487348	0.00711607922153605	0.00757894248875533	-0.00174323877020611	-0.0110217543997305	0.00129072333652634	8.28183639689774e-05
1.25776211106052	0.271266344219393	134.475637754215	-634.538747236151	-1613.10895219999	1278.49356950778	-710.850655040327	-402.387884794442	-478.591044279429	62.6609223748248	1276.66971902271	-804.947469313319	2561.26068701295	47.3489222202552	0.0780341912241718	-0.522822791710215	0.113350121561875	0.274871156034715	0.307033649169901	-0.0518339396803938	0.0236749815111026	-0.10763900053303	0.770991118193418	-0.617705624870274	0.0682106280239351	0.36604050247705	-0.497848358866473	0.458892575621138	-0.176139918918238	-0.0454950515808437	0.102752138113723	0.140717154572933
0.738410462200895	0.120513556041682	-39.322764135817	-236.083803436616	-2781.03163196133	2102.67323871426	-2271.40394710734	-176.489994820945	56.3277534876034	242.001609008039	2080.07323409066	3483.79992326574	1565.68700550313	-3031.78527750172	-0.182650387650764	-0.180152130113438	0.399175794919244	0.0205027714274245	-0.0482391854397849	0.252969900891342	-0.410702224389041	0.126538258354051	-0.0638959269654392	-0.00651404276324114	0.176045491105295	0.249720754960485	-0.00149256078737242	-0.265850706191916	-0.398027337744711	0.00734632353357365	0.337556924400915	0.0845175741112606
-0.186564543296965	0.3592900196473	-1.2490221338921	-387.678567405657	-3184.43242273937	1498.00420440651	-967.448378071651	-103.121909438647	334.121569745016	268.103444484268	2437.25518281952	-1515.85147122446	3188.7650541023	-5142.37730768268	0.1327108587358	0.401225361005756	-0.593307078774847	0.366937706696414	0.148542631086212	-0.306246261885092	0.646805653176024	0.0155836174351732	0.012648486785786	-1.34899260648687	0.231197735898489	-0.151402907212841	-0.448818731759128	0.269252950345275	0.561418028192457	-0.591803605376158	-0.156676533305446	0.208926941494847
0.289339581348081	0.231460273865428	9.91418163372822	-488.268201317647	-2860.63294354354	1160.71202327867	376.6384984676	227.459430223826	-230.335285129669	479.402685919427	1871.86825996624	-3096.20164732989	1025.86720835438	1921.95817017811	-0.0461508343798857	-0.100235625981394	0.181730005491778	-0.0803116398941038	0.0393287779162693	0.0430174891121785	-0.227623064277086	-0.000242575070772485	-0.0550238987318568	0.26755520044717	0.0509709145971034	0.0674043496165549	0.0849081101354639	-0.101116207974436	-0.190664208752301	0.231886875448922	0.044346548225827	0.018148789323752
1.64555911579597	0.199233590178577	243.821408072682	-1310.78394839434	-2182.05949609841	794.828700785051	-70.843275939036	252.444054888882	-388.472583838046	447.765049603033	2069.12451655947	60.7246339913447	804.481675960449	-772.250806065906	-0.262722735905701	-0.238591610747317	0.105518361537268	-0.155520283165488	-0.0311684165699781	-0.111794044030881	-0.257663395384052	0.0124790637398877	-0.048588543696505	0.179243724378782	0.186990078871338	0.092262920985834	0.0697907224839974	-0.199197326812089	-0.14196236668578	0.339454792471314	0.0643812388634016	0.0264211941782233
4.56848194154255	-0.0703695455889653	220.919360732895	-1039.79343559325	-2155.92653921533	2349.57929754576	-653.415860013729	-459.253347866128	-1164.26494120333	249.003837752235	1554.85195016233	1125.33898246696	1615.47931360832	-323.161352806655	0.00832176215586162	-0.18802844047791	0.909824232214696	0.295216428844476	1.00522632655678	-0.60901466071115	-0.279766961518535	-0.0485814136157129	-0.297920360615694	-0.0787294771966635	0.219236234672081	-0.093592176111556	-1.23599010133879	-0.436663361640836	0.202283779404711	0.623676954813016	-0.486387676470916	0.292230002875835
-2.35918932499235	0.361121051002521	1.10377016281434	-501.01075754909	-2771.5452136576	4.47552717350004	-37.5632006831118	667.111886749317	311.134373051448	806.8772727615	2641.22900613018	-1604.12792162019	417.80589148461	-1858.56425892636	-0.351136936068986	-0.141099315369982	-0.0662763725319574	0.450661531919415	0.306879657643938	0.45885168428249	0.174848988472542	-0.0303306413349812	0.38587123534875	-0.554128198358348	-0.143265611154295	0.313200048714064	0.432645881488403	0.154226436525266	-0.0281044716016166	-0.400711171745046	1.01120853285117	0.14461451311962
-0.42804642933657	0.291725793340479	45.2567251283735	-826.467343734272	-2419.97571995408	84.1793492572025	139.306126230654	749.391838946613	222.613187407154	588.81644437441	2090.4652279194	-1369.85544797919	544.144997082593	-1956.22444240246	-0.148426295584104	-0.458492444319353	0.216401760800315	1.54294153241355	0.294083731380409	0.29510107058855	1.13485579642676	-0.530873090421664	1.45335187390598	-1.04093367602966	-0.622008682193466	0.776545151687426	1.06891702051248	1.18619446687381	0.528881479228159	-0.208807010582804	2.66126944317976	1.07264682664
1.73073796208679	0.248410010406463	-142.427632842306	273.82087364652	-744.098085190936	709.757207544157	-937.219935869839	226.334206911892	-350.184154614417	423.99469544725	233.151778260644	516.553124741033	-153.563889813814	1067.12768179468	1.31926589253181	1.29544595595978	-0.0424717009117851	-0.753351664547895	0.220543442227082	-1.50816086707203	-1.61819811299691	0.512719876805151	-1.65528044453188	-1.32727893539319	1.89374593685372	3.97923073365619	-2.31851458268694	-0.694136183541483	-2.3263401684268	0.798382212757899	0.514187589475796	2.38544868468336
-0.749032297304805	0.295369906870291	-191.951320300305	32.4499579146346	-1797.56001616059	347.803371005861	-1341.80395281122	677.730586580666	510.224848610765	190.538397391359	1046.46566130935	1005.74145432451	366.706477098118	-142.116182721462	-0.799191039664403	1.1538688613897	1.23327489074343	2.2984271519634	-1.23835225644707	0.598975096262402	-1.84769039826794	0.853994656494585	-0.421665759818308	-1.86037071517701	1.85909801666645	0.862845843666335	-1.51984695939443	0.84488316972241	0.456854036524112	0.819920408447988	-0.699306459106541	1.62698445830793
0.0290750721276942	0.454356272910683	-91.469279132299	-135.621413511018	-289.010208718827	-603.070037097861	-1073.97986199439	518.19669773128	545.45198520224	50.7047003224381	235.155684264616	882.16033500393	473.961609861999	-738.880142739934	-0.179722926486456	0.917017899557245	1.61011356002587	1.35412186537845	0.37346760008515	0.226748823199466	-0.305728030324455	-0.679936225470554	-1.05501830907829	-2.06972873296318	0.116609826560658	1.23558643428814	-0.449292092431132	0.345349438874245	0.950297051915388	-0.0404818108058899	-0.548481565445696	0.687665197981203
2.22102344608522	0.0447469903187155	117.156687674266	-728.157143012337	-1013.60596145015	107.730865980134	-79.6608232919027	269.021563973049	-540.935831038735	664.412480041726	749.493448355961	281.252520940336	-247.035273182105	1383.72282862071	0.761313127393188	1.23262499972497	-0.354489591832681	0.269469491461403	0.362816220787696	-0.65934848358039	-0.814485339530495	0.0497742547657391	0.793764092749691	0.602706204123743	0.176653040485305	0.544744116256348	-0.275470927767238	0.792849441531827	-0.668226110304403	0.535449803463718	2.0614686936791	0.657727829935054
1.59737555214721	-0.109222261679707	347.643271642555	-1334.15304636024	-949.070766811559	9.46875972002057	171.398096588847	193.886534102438	-853.085897914097	964.979120687765	1255.74699811573	-821.737089961138	753.649826857134	-1212.57243495379	0.488644191184278	0.613138532651849	-0.829047234278538	-0.316577673454218	0.560275737096807	0.105825590716266	-0.403727308528192	0.135654506294965	0.499180599639726	0.334723177086524	-0.268315115057598	0.373609757281584	-0.112616443253753	0.124702630420245	-0.145110906440708	-0.0741155184850721	0.735712218164663	0.147616882452587
-1.44380125083487	0.616403261730142	-36.4673513746116	-233.555334018947	-3056.26890780894	410.058268805542	44.2905045520419	206.920283407182	13.4071670223142	231.009703790668	2277.37939995688	-4899.22138205777	2599.71768201064	2911.79201765399	-0.495991696130118	-0.803928030429073	1.41423212162694	0.350357950324599	-0.527336787541928	-0.349974159028023	0.484691291352296	0.0977467920055991	-0.55526713967629	-0.922258193594231	0.656110624262413	-0.332519122187688	-0.126219206559869	-0.0320920917650084	-0.0646800084298188	0.160001713019922	-0.669303883651484	0.231902334232758
0.945578121809627	-0.0953576745798383	5.71391149485396	-546.016704670318	-1883.61661529514	1187.09042688794	-1939.81989275687	439.770281980567	678.454310060305	242.055685574846	1568.5442747894	5592.98348678878	-651.269968241582	-5008.97351445735	0.000168918996158292	0.528665568570155	-0.850893843430251	0.167934230438292	0.455417958744671	0.00738589233206806	-0.364316694143638	0.0926411721434503	0.203513309984827	-0.208771327407671	-0.228629409023971	0.0638806353717935	0.121775232526191	-0.0719308831667794	-0.24469603425721	0.124220813558955	0.707813364460059	0.0997749481598499
-0.0244453674877669	0.0027053860441079	6.77103076744924	-694.528760734071	-3177.57492545428	1041.78437570417	-1246.40700676956	559.688289299108	908.131303329741	130.349579854848	2678.7439026073	4173.40793884832	185.875719217047	-6799.55621379976	-1.58908839450824	1.83600530620146	-2.37395749734161	1.25106699879898	0.469227562032754	0.0833614645770762	-1.76150963140259	-1.56681079367005	0.344788698461699	0.0984266872348545	0.4837842414924	1.13343290196328	-0.467808712375344	0.604694535929426	0.850282289771566	0.158970414369531	2.06030523467811	1.41510328323155
-0.863013495097513	0.11226792858851	24.2057296205753	-593.544041683217	-2474.75863811479	892.38220777587	-1494.3491676672	424.971740555943	583.787677956664	421.477728744364	2333.0675938467	3021.78438354457	852.939731892428	-6949.34444597968	-0.220711135453179	-0.309756441777567	-0.551268531651058	0.525174757124783	0.42282125733179	-0.269217950451559	0.299227679057587	-0.0108776025987805	-0.121288629603837	-0.21746730007747	-0.0144882274448786	0.0843104852843283	-0.0739160552371223	0.313008698236814	0.0125147244874353	0.420041891735284	-0.211302410823874	0.0603243877404999
-0.297236533445258	0.382205347884167	41.9673988701848	-339.409284681	-3142.33379667536	1272.47877504585	966.35262276279	-103.08551661544	-876.654096850774	467.813899303859	1907.35838172946	-7088.36004824322	1608.72143574423	11505.3780016821	0.126905954991185	0.744050828542407	1.67056958288503	-0.76148222463784	-1.09592003127287	0.0550454750515324	-1.49191889098384	0.666216519902495	0.675322454488476	-0.763119859385676	0.173753274543296	-1.00196749946885	-0.156604636104476	-1.22754641452642	-0.428295609367942	-0.1029108860456	1.18059658596642	0.432088322890264
1.28564021726927	0.141586275610132	280.868726840295	-1322.35518501091	-988.086499323205	-271.442352483728	958.656388383429	445.276720322221	-474.612366072338	419.414668090157	1220.9802111097	-2395.67266001765	306.888888115303	1817.12016931824	-0.0871779129286112	-0.17637959775545	-0.308434459417047	0.229346196979469	0.222350915150804	-0.0272997535722075	0.221291351076867	-0.112330067444274	-0.118206037855109	-0.0799741550726697	-0.0588008892909523	0.285651119557117	-0.00144742907704815	0.267790819978937	0.0687805108164753	0.106468649469959	-0.195865963493403	0.0201000121906855
-1.27290561277673	0.454112744967865	0.419805945959382	-106.880719673133	-2477.75147626811	834.293342950459	712.323157929828	-33.4460862393159	-647.246617049571	756.291558571045	1700.77287844594	-6506.14094630543	1874.41561162026	5334.83080481098	-0.280688395701381	1.05175689696742	1.33669230578888	-0.838253382104045	-1.37729621364162	-0.564175923895356	-0.786980435606524	0.248369872930826	0.120691301846043	-0.525172324053869	0.608414380136626	-0.71429289976637	0.297108409490942	-0.482134206020903	-0.748454449353471	0.0950576152229897	1.34585276271199	0.505765463673098
-0.072862259352144	0.312512449985893	92.4630412388659	-293.665823116194	-2148.0639545606	267.786175271407	929.033337781343	-250.53022282592	-948.497561384271	432.006388176512	1343.06484919528	-7680.83839311632	2652.81776703889	9785.06445062615	0.155092813262114	-0.492283403707999	0.311693645965058	0.0709713133333007	0.0500300557698119	-0.292484298214243	0.148859075395509	0.270720999184267	0.382612283545308	-0.700049987648527	-0.0759674461181735	0.860480485634019	0.406541222858756	0.00288309364500199	0.632452320032238	-0.0196988726020169	-0.649840734974079	0.262796826568821
0.927968186469329	0.204309666772738	45.626880786629	-221.376206157715	-2443.48791785163	1232.28592763288	-91.1612682993144	-436.902526671047	-611.514143529906	513.640937726633	1987.60344852878	-3994.21438655922	2674.21037243557	1622.13670882203	-0.0644032227227147	-0.0657236580511002	-0.0260731371376929	0.114824054797836	0.329113754640048	-0.385954643981661	-0.327024382905557	-0.327273200118987	0.00781535113423776	-0.735220741059777	0.719123738478025	0.15473393091166	-0.101425565106174	0.151377573416993	0.0377582692340695	-0.05107899223174	-0.0143961258545897	0.069920569767929
2.36097703080066	0.0523789622056444	49.265606084839	-282.521504668263	-2176.08965988636	993.373189209916	-517.715961266033	-355.105868882903	-702.333510068044	502.885789791793	1591.05753896291	-2628.56430993626	2750.36734995748	626.510892043861	0.655115356533196	0.69354433125166	-0.0205391752843507	-0.120387922674039	0.212992290113548	0.338506255998413	-0.426160970969776	-1.20758862820412	0.135681565234785	-0.709200779361638	1.26240572992216	-0.538382976783236	0.378808692585524	0.176287569995826	-0.134062469511828	0.682505087426789	-0.509847567177568	0.414315878585857
2.37336281055343	0.227147848451358	-109.797816324198	338.707562329131	-1677.5304864174	1432.2530783814	-470.373160492086	-623.871515974486	-1221.34435815705	662.878475118973	696.932718414174	-4639.14206264927	3510.19667534071	1434.61442970886	0.356240361399001	-0.250272154557476	0.132124041256421	0.0263622301441916	-0.381726100215164	-0.0497462080099004	-0.164503339315528	-0.187368940398519	-0.279820193454183	-0.0190518034923887	-0.0721552477786565	-0.261652387123261	-0.814737778139267	0.454968482903674	-0.0340229214096986	0.282117147625217	0.0325639326887974	0.133332693151527
-2.32727481886464	0.320474470592288	-179.350295478549	583.881646586563	420.637456868712	-120.248879892986	-588.191549559974	463.927188803437	8.12674133754545	1088.15136748469	-465.407555978894	-1867.62487727713	-512.796183880538	-195.646800456823	-1.6089380401924	0.993371744940803	0.0252757444329073	1.8202110710078	1.25550831127616	-0.358410464587511	-1.31530420696661	1.71894952739223	0.483610024843161	-1.74580148536977	0.447951507423164	1.88199238762627	0.720865826062493	-1.92428979025125	0.631425399397979	0.145137343473199	1.50988604741921	1.37606181350276
2.22253380827135	0.213861596025885	19.230669095907	-207.841098691881	-1125.09179245515	569.886133799678	759.84071308561	-139.988796187631	-575.174358567155	161.338221990241	436.685626784178	-5574.07145813811	1749.98392690093	5500.54395177195	-0.112108150558587	-0.0433413634556491	-0.0103396783125213	-0.147918360916554	0.0108499729621288	0.0119123384874564	0.0265326841003108	-0.0157112614187483	0.0167922010881188	-0.292297448752655	-0.0396757097356918	0.0454897544598015	-0.0760138873263204	0.0988358730221683	-0.104705293067442	-0.0249627642769163	-0.108964275893061	0.00992115973251852
1.48394966576027	0.148418837115933	-126.793743220043	222.787107641262	-559.457955800988	-561.82449948084	707.426386880092	258.136322757727	-807.753905591397	620.241004773395	-84.9379143068951	-6972.57415685474	1776.3735301269	6430.8750102401	-0.0390577353795883	-0.0773167110441882	-0.0286361992490717	-0.0680783135148626	-0.161207236067118	0.132273044039037	-0.11912751167239	-0.0302148780998215	0.31083104194721	-0.000762189791186014	0.0412368979709935	-0.0115121229122432	-0.112072931395345	-0.0305406654116666	-0.0210464331046965	-0.0626494993409432	-0.02449880305191	0.00912559116483911
1.38674521655443	0.223645219163053	13.8883613353753	-306.372263878717	-1011.22815326088	630.984736653169	-330.505247353552	23.9044875790146	-207.739488347147	237.125761600472	816.75561418359	150.517753642062	700.035866221361	-1067.08851163179	-0.00657747563426756	0.0303362285327259	0.0212748598701562	0.00238334257200044	0.109456280940928	-0.0770819259148169	0.0757220465175898	0.0210379418757612	-0.142286640239933	-0.010185485125613	0.0185601379524095	0.0579366748483821	0.0526912876396104	0.0045426227370603	0.0286765311936334	0.0319802435201782	0.0475081352438455	0.00383693068919213
1.20748604171512	0.246741509860784	118.818661731844	-750.343595663406	-2209.10683937164	1027.44180216957	158.660552854482	12.1450132392118	-950.922512070008	1053.14490274418	1570.50242432199	-4291.75039041844	2166.65558125071	1431.87123453575	-0.0894500069951374	-0.242169536013568	-0.074096931855472	0.22483473419877	-0.430979792657945	0.295080411004228	-0.35461469045372	0.0159809431671979	1.0264366129658	-0.413113316172393	0.0538666976261304	-0.0507141874415427	-0.543509853931508	0.038658747099473	-0.319300444286263	0.0720366094481999	-0.0698058849728056	0.109152544189897
0.729327965111827	0.229054896453195	-41.4493938244562	-33.8977392383009	-1963.18263652928	1992.58581733025	-1517.83465202636	-389.145623628891	141.576421110636	74.7629535299762	1470.5623601571	3073.93014803996	1359.68778968463	-5769.76776808854	0.0281669094015486	0.0719706929340031	0.0275522263032939	-0.0360990366701254	0.133525261105746	-0.117388921112037	0.1158426502692	0.00616890209353317	-0.325045025909486	0.0452442648283358	-0.00732061041073999	0.0405840071780094	0.136600416991925	-0.00806568071813466	0.119638141319521	0.0400430936212462	0.0860226944843829	0.0101782728840175
1.27105104286118	0.108857291543395	44.8900878174132	-492.744477219773	-2022.72271273714	727.789574135468	-35.422624361892	89.9534173329642	-694.566900725598	705.355461168129	1531.78516686348	-3241.99444373539	2382.16539503356	-1255.92287643124	0.127891390589368	-0.141404638380568	-0.0295303625267861	-0.0324864084267125	-0.0547774767943839	0.134423315225923	-0.0755174177067213	-0.14081411154455	0.141277999439145	0.044179005490574	-0.00590606903764566	-0.118687614142746	-0.168368982490895	-0.0377223809550468	-0.0502290429986963	-0.00924683019225687	-0.0659136730129156	0.00863764927344863
0.0200589585104263	0.264346451446226	102.449865257871	-461.738050387513	-1559.14454511481	668.471344887274	709.06283563673	25.5248447701672	-553.772822995413	543.918158274076	1108.75899257833	-2602.78338077633	210.487460769687	3195.3021162849	-0.440910289976562	0.315794916877863	0.285324267197044	0.281256910763115	0.813077570123491	-0.500700235928038	0.278625645443353	0.106364664544937	-0.247163478777926	-0.121968853727362	-0.178932999516326	0.0457520598102654	-0.0887919561536733	-0.113021966150357	0.494398140186841	0.120086183466461	0.175028997234737	0.129170669201678
1.06864809453669	0.0424106341635604	137.805273111836	-1438.26852999902	-3831.87318125983	169.202885709836	-147.607777192792	982.652039413844	-344.576273490809	1108.91910916821	3509.22558696876	-2311.34351614834	1497.33852343879	-1523.58305868933	0.0687448640358988	-0.967502275155552	0.757973831682884	0.662205291760951	-1.73813688306934	-0.30775605310786	-1.20440952842053	0.615759980864688	-0.0138629427762596	-0.202787999271643	1.65692621362572	-0.208401416259345	0.54064218076113	0.0571552950183949	0.710661412103492	0.961455398617691	0.648856590881216	1.34647697633964
0.6612604479885	0.448856655483585	-73.7402498395149	-235.627775579574	-775.442576282712	-131.063691912983	297.408746986043	618.286786323323	397.284292278985	-122.873395054734	586.386028047913	223.65646408134	-1334.45752838437	2251.36225987067	-0.382597580707836	-0.0643018613123357	-0.744379061425917	0.35552326216641	2.00269496360612	-0.336979464688151	0.378978802632534	-0.143501689885512	-0.47878640094425	-1.42077784091354	-0.822764965562415	0.349757958627159	-0.957921324918653	0.205835393847022	-0.122443571241282	-0.0790932017074317	-0.231900295347889	0.780447147747384
0.482545928331788	0.336995548472495	50.8972946014892	-585.098258273836	-862.983054126813	-422.176847570099	-1.84153679677091	411.682363822935	391.742404275465	-167.315336235042	743.674016109863	-1912.71951779923	471.939592843716	4536.15747734453	0.00105356518550917	0.239882204744202	-0.253861281632906	0.435314834151777	1.07794545324738	-0.691027326868354	-0.726767863018908	1.19514646117347	-0.58978457880517	-0.568083786645198	-0.0294226322038409	0.852006050306069	-1.34076699748423	0.444842065953919	1.14922415634793	-1.13944314450866	0.299066306323515	0.822943256777365
0.250031404121806	0.422165047620104	-69.8895085140551	-377.522447510545	-1512.007058035	-377.402693650284	253.421036285833	601.488596291746	-379.244815304843	633.678764122666	1406.73051068503	-3532.78962468156	1573.78703709075	-973.788623483518	0.987175218958512	-0.190740831733974	-0.371445636290817	0.349850824695259	0.415129928471261	-0.320239680496569	0.4857538521231	0.0438872714224094	0.136851500940743	-0.504772928286906	0.296339752862357	0.579040143680014	0.327930022874204	0.0425634733232684	-0.198050159980139	0.469146035553905	0.0646075126466655	0.324659229657524
2.62885919619198	0.1507786314371	-2.52373228318056	-234.328524766128	972.806961613274	1040.6957474968	-2139.99193313282	-326.876507729664	-1340.0982728817	1085.57959611414	-509.193379582061	1617.51314893936	2100.12133109587	-2077.67590309386	-4.51750024965665	1.43916489869145	3.48028245627637	0.066782470167405	-2.15854831529258	-0.261276178373761	-2.42712294243412	2.18764199099125	-0.0205241390537896	-1.30263818371295	-1.11371938480817	1.47997679443324	-2.4628818106651	0.813943120697516	-1.22186499944949	1.25782527232227	1.90674972626643	4.16992979499861
0.342032841312791	0.28170619612014	-21.7309797802691	-610.546581054653	-2554.88789063445	4.33302465655091	1317.56527878388	965.863546067992	362.475529294123	134.179793312425	1430.83797912966	-5859.78678484488	44.6996819382925	5845.64656956032	0.984708355295601	0.866887526737001	0.670680758691856	1.84759612933657	2.77381444965561	1.27048797983264	0.354332903222743	0.282268773280652	0.247175484169871	-1.2616552718472	0.627819342811553	-1.04284513284016	-0.596345459621906	-0.690828262844411	0.301060114601411	0.528575456965504	-0.606234632970785	1.33079880330751
0.0867333291764458	0.283181721755319	156.611625659979	-879.885432385533	-3085.02044804731	582.64585522152	-8.51521714640787	248.809570473103	11.1433081234665	274.889751025207	2352.71363683671	-779.399781733829	371.707250310534	4063.97650664336	-1.07575291597773	-0.270659670955325	-1.00036349593497	-0.603793963896083	-0.695038556678537	-1.17426344218162	-0.754778246748793	-1.0052232087991	-0.121844568624951	-1.77558162220317	0.872058274812502	1.60172433564183	0.423569219615804	0.472008430429635	0.615392618411683	-0.760936116210089	0.964819087318489	1.35349322387376
-0.558375648249549	0.272642785631504	313.610126183299	-1562.22285918893	-3068.28592718625	215.577978014136	1769.4987476631	477.770303965461	-676.890682697874	825.052313346371	3120.47771047078	-4629.51728610735	737.791658361851	2740.71132450601	-1.42896829581906	0.297161662189929	0.548292805754365	0.636430906333961	-0.332320981643999	-1.38700166809339	-0.478762456292418	0.105555206004882	0.968615856639581	-0.127790830894915	1.527884248059	-0.520043016104372	-0.535567182781262	0.195903729524642	-0.970286989403991	0.530311286707998	-0.474314202214819	0.630722805846541
2.56646793968012	0.146329473429882	235.885061355619	-1201.58010415729	-3552.88309291684	1587.13922035362	1822.8550879626	-162.65365765024	-844.66741054315	62.4140189214188	3060.98636345632	-3493.83236496084	264.04157588929	7561.98426584431	-1.11533406780478	1.71120633653431	0.670309989355299	0.31377718603533	-0.824619769235442	-0.158651785090379	-0.443746293265063	-1.79542016075572	0.707699067611582	-0.420923790515602	0.470328952952318	0.197313663353225	-1.26884921247967	0.962399223139579	-0.596449450567315	0.637668316786631	-0.459696509022947	0.716999731923583
-1.30652398883915	0.385577690275496	234.2857912279	-1680.08186951098	-3574.84419136555	416.236782722885	-770.915040180092	1123.02025704074	742.190526667556	836.693764651016	3241.27152847316	1113.5607643632	504.517447552366	-7004.16985324741	1.00403571672291	-1.77981926829054	-0.476508688882574	0.0300226898528737	1.54980256586864	-0.341407159566299	0.104597329255583	1.97418561994886	-0.946587792345285	-1.39795575155708	-0.421772338597268	-0.230653644218258	1.2760817004386	-1.23973746363605	1.71354063563364	-0.261801671951975	0.697847430061938	0.74877496506608
1.68116246605081	0.212596898170971	-210.914319680033	-295.013345608929	-1992.65345276296	-1265.84434510168	2141.30163412407	1384.28265902761	-40.9132501534848	406.089473712606	1467.01548495335	-5633.11281495031	-994.894286484336	5257.0586098775	-1.26216128829561	2.16305615832021	0.802358694610227	1.25901981486336	-0.708499963308229	-0.696890073788821	-0.797274499824136	-1.68666184336604	1.13510500412133	-0.0364569960585014	1.26514015093534	0.740768661674498	-1.88554506132726	0.698388919193423	-1.02096020949384	1.16798882983506	-0.129811870541624	1.0127092573494
-0.75435193723736	0.299147785659222	-17.8325756901994	55.117217309381	-606.433939230759	628.334974728487	-1556.43176759223	-61.5365190455192	-110.581525464574	802.952124707291	106.500535719778	-599.992663839532	1416.22701631111	-1199.53385409846	1.0608524919413	-1.29166473694398	-0.333264409175031	-0.236822070984117	0.924325955208209	-0.112795776055125	0.148228301116281	1.65138645361536	-0.983307689793976	-1.01700928929321	-0.434359577961395	0.231755161528176	0.845575876135151	-0.293741013049646	1.24439728903757	-0.716305424146442	1.76375500519641	0.680535704623334
-2.17736422961265	0.244537217386725	-147.318115748601	183.090508860659	-971.415621861996	-202.281480079332	-965.185577772834	476.305738251883	176.060485758196	1003.66502389498	876.455800429946	-2598.66166078733	1688.39558418386	-3558.32153813042	0.652846668547191	-0.411287150824496	-0.675508223224951	0.0289408722154587	0.293912246173669	-0.0599024635622195	0.321892865272834	1.3064524050636	-0.247328281896024	-0.699729034728001	-0.0573688255672721	-0.247897601149305	-0.00927933175681722	0.288570980343657	0.851550236100563	0.260189629261756	0.358654800508748	0.280141366907689
2.45302717395032	0.279528395948356	146.629226388653	-610.813951579492	-569.630918182848	701.432077687278	-2.02984135946845	-95.0350636840586	-965.395399097608	92.3074336022643	410.334383148737	2000.46366094541	-362.755660426088	3198.32766311044	-2.51907040949977	1.23667343310046	1.63115326851372	0.579132160302052	-0.211293531155741	-0.147897283430192	-1.61954670546569	-2.23946218056564	0.0795084042597067	-0.576754464520471	0.324308740009911	0.303160415449993	-1.5160236730817	-1.40219681904895	-0.582893143920441	0.743693320883502	-0.24740022207095	1.35356677407315
0.556517009619245	0.372792371790662	81.0808159917259	-343.876821446802	332.484165101071	-300.523192864166	-379.359236550277	67.2274385868315	-632.007671474421	541.398012691945	389.213779837038	-704.120647140651	858.335891014644	239.285039349003	-0.451258081704402	0.918174521617416	0.897208567781926	1.22881428140163	0.444415811216718	-1.79278903676305	-0.970120098966602	0.0775935472474343	0.0279665515163787	-0.821369929826009	-0.1287074284277	1.53079790695558	-0.660323076002298	-0.893472405485705	-1.79878780674306	-0.150057596149365	1.44151083032782	2.02684274975826
0.157839452861035	0.409596588312736	34.3486117239649	-368.729986317397	-164.384611587063	869.289437833655	44.4918803662607	248.803437946411	-565.952663900806	338.756435060773	34.0119685479466	-726.004430734163	-417.638804149632	2356.85977567519	-0.52821091284329	1.23055543896641	1.16026233861381	3.59167914597828	-0.304916271888167	1.00894726314375	0.306534912640461	1.9123199889704	-0.357208657278129	-0.388684198678815	1.12531711529611	0.778596508816248	-1.68952434526134	-1.52854868167143	0.280260042070771	0.244184491797116	0.75635713260648	2.0140486384353
-0.30065583469889	0.140327098063946	-290.581305176921	602.640413514036	-488.578442538725	969.063226909165	-1017.63245985183	463.01876050218	-443.592435325219	1381.74633093038	520.014827601143	2295.8399089491	-1389.5430429803	-5147.79647893373	-0.447334521927887	-0.887520390743942	0.64996692149974	-0.835492462913155	2.40221499518911	-0.489661136876399	-1.20004048445602	0.599440384835456	0.0833693456229546	-1.05627273957653	-1.27851127489524	-0.536589970220631	-0.965112627603255	-0.398870439577825	-1.03299236198721	1.6319211627999	1.38647640096405	1.00350205441399
1.71216452673341	0.356496900621967	319.50459339092	-1772.81775461095	-3156.52917383257	73.2751469483678	1076.48201713592	392.395214613597	-167.712176449248	125.482555376933	2541.04026238613	-6139.35736509703	3601.27126110912	245.562677924501	0.32725682935032	0.570093353093232	-0.0599067002351331	1.12433125961639	-1.45792742085518	0.44209197627251	0.184836987303225	-0.0212905378225831	0.334075654741937	-0.320887624686055	1.09020886701713	0.491428844743742	-0.027328213201439	0.321943199534732	0.466308040475298	-0.443665030536187	-0.240366012411926	0.490173794124578
-1.64094716669428	0.329596698204846	-94.22377072181	6.34080075626793	-2468.00967993686	755.429821670922	235.977128533428	480.216243454254	-153.628103931725	1019.15019679499	1620.49649402998	-1563.17054054759	-943.520118755993	2342.16717391648	-0.321740942216733	-0.238842207819253	-0.123641181201602	-0.591382843977672	0.654391366834668	-0.287259271330708	-0.336966179284226	-0.549424044691387	-0.570791089999914	-0.47505988175035	-0.734861532234122	0.230289604971307	0.81879866322809	-0.432166177567722	-0.57300024242424	0.729597301826375	0.67186173568268	0.299189865077858
0.662549383535089	0.142835141799276	19.114429011037	-304.046387764257	-1005.95701173353	784.953824928351	-1121.19402555163	-68.0021021845556	215.077545071166	191.009233984641	868.550960034111	-477.71628142102	2194.37823853965	-3733.68466655674	0.125719300181264	0.126916223152571	0.219732446373716	0.982816074308802	-0.446493486233943	0.185651707814228	0.542167030209371	0.588303776867496	0.593495704784738	-0.489795203272586	0.88880460799649	-0.0745647971076532	-1.05610999565813	0.245962309950631	0.4839043542168	-0.30784803625978	-0.396605578387838	0.209466757222722
-0.706307610020447	0.302350587828836	57.8391629718575	-363.667518342828	-1259.67822899159	672.234111117362	-178.16466354399	-42.9305528208752	-517.653543559913	603.852885843012	1511.24389924319	-236.015995944982	851.652664464685	-1818.78247651352	0.245766418936741	-0.0304257647575438	0.33940078834601	0.450547115854587	0.539577947189896	-1.30119852692454	-0.031455611169118	-0.0731905510439099	-0.466838252570351	0.304847253281212	-0.496552779562946	1.14940993864484	0.338086747831309	1.10302216129831	0.0828387521359744	1.15178423335387	0.66248774620091	0.365496152093101
0.805977349191151	0.0961541518339943	389.679725306299	-1769.74841371392	-2402.14716217576	805.552608220308	1086.25471457814	401.807611294143	-562.562863217486	733.55876641003	2304.09185279112	-1218.36686609008	-234.485797330125	621.336175718266	0.166788406392074	0.218829312935366	0.088501707681054	0.0526762581629123	0.132471339585302	0.470433885845712	0.110638793508033	0.474416479027446	0.654269511787196	-0.439970809281331	0.391439219909755	-0.604887594818622	-0.673196034258671	-0.783053242143088	-0.0143672035574286	-0.150498874779802	0.233175487402229	0.152752851563623
1.03793346460432	0.233444811401633	312.504960175397	-1579.31562424501	-2796.80999392491	1369.35511611506	51.2187076471174	270.430115002652	-360.790935908559	470.476181057842	2429.61873470944	-881.943786783581	1308.88196336232	-1601.71800415088	-0.243760739214807	0.990185586283357	-0.310854123522704	-0.858614187801254	2.07055980454642	0.721089433304868	1.7301657222228	1.00072318157326	0.154065203877526	-0.971854591862324	0.670667301413704	0.828464534092383	-0.356591071309136	-1.6469795674679	-1.85701488258136	0.205838556741272	1.08920694723414	1.10924175149845
-0.201268535138248	0.226786389278677	-31.8668862617524	-411.989961731108	-3228.41753326238	123.623111239399	893.118247483312	405.452855034165	-225.120315759662	623.576466582144	2444.29522539672	-5336.13036807187	1331.58295610661	4781.39325598439	-0.254312191014952	-0.827903583401451	0.216543703923528	0.899995816705661	-1.29484575560518	-0.664557343017255	-1.62828261395461	-0.577607945369242	0.0165286442812105	-0.175310448371155	-0.351154373220612	-0.594334341960527	0.409888266701531	1.54677129442963	1.36318076102287	0.114396052174654	-1.29512752160546	0.85055590880771
0.923863627094441	0.250578700884603	145.137877408147	-500.543541535273	32.7247160215863	293.014938281634	180.591679866635	-42.6501843581809	-875.422061411666	432.304119110425	30.0897861200865	-2313.77002821165	1054.02433056303	1972.0402336463	-0.40432119359635	0.666097788158566	0.0375352965628933	-0.633006358687966	0.79253424663602	0.199850645511439	1.00142893780456	0.812934546466058	-0.127774351019301	-0.8084305061515	0.627195228082339	0.553737871524706	-0.551565262213946	-1.6604501242099	-1.55905349089025	0.544635043098433	1.43133813509004	0.540431487072366
0.451572077980193	0.187939133527725	192.531412603374	-1070.04822868672	-1946.76297865714	-137.364859150788	906.658685795643	461.888129822706	-743.878816134736	721.462510234137	1648.3037186443	-3912.79613263218	554.88667980435	5758.13475612589	0.0546967606367405	0.70150208095606	-0.205707236373328	-0.176295550409851	0.166855687439672	0.00352394433515089	-0.243380590427484	0.470855235046715	-0.0894698988865572	-0.196115073776658	-0.0617761665976573	-0.0231339913212607	0.242480907316033	0.236591575899937	0.0815376373083468	0.048882217704764	-0.39822810465325	0.045989838628925
0.348894896433131	0.254766556351283	-177.311654496648	191.328476787535	-1868.73673478181	1328.65402701091	-1914.12692837927	-37.1050493057124	-118.379038204978	347.726392589804	1596.74591192557	1082.61716547085	3321.84806986264	-8463.67732725761	-0.81718340171532	-2.23156204229271	1.40534327143306	0.46461415454798	-0.420717839421991	0.311099089858127	1.00979605220328	-1.69508529191234	0.607575041917967	-0.603675626918203	0.418404984697536	0.6819903491968	-0.511258796005001	-0.835618216566708	-0.290806894129151	1.47462689231981	0.85731225162919	0.723303838752316
1.13543354095883	0.178729700759864	167.217024315592	-1051.47166190552	-2782.52222668007	1422.71037588903	-777.553479513167	68.0222144305481	-427.115933525501	617.368654225273	2411.25584888517	1079.94505571036	1908.9488553452	-5206.53044170969	0.111991171208033	-1.07285817404624	-0.0968508930122854	0.525350558699592	-0.016668458806085	0.307200965571638	0.177371263550184	-0.439289932773103	0.281717432793552	-1.05500628365556	0.781696202478636	-0.0836009228458245	-0.85345907785648	0.256079021422642	-0.146315782409894	0.737599373840826	0.929828547364655	0.211124008204662
2.14483820930731	0.264354575431067	304.574314638197	-1280.23217429281	-2720.84074137793	1591.75827233857	237.333485028397	-201.786689133794	-545.983425839645	82.2068422652547	2492.54225744804	654.047894407433	462.850102316019	898.635052404874	1.53559649430836	2.3576090135194	2.34730679934292	1.22489857272574	0.61497291094541	-1.27046244569861	0.127542318639604	-0.0443974403768385	-0.255954422120145	0.618348437103704	-1.13975321567489	0.589100157677634	-0.505283757223542	-0.573312471118592	-1.31619723495471	0.364545621199348	-0.138690228963159	1.50302659251073
0.921066358105343	0.315112156018002	345.516871712013	-1338.30029906579	-2667.47715838923	1794.42216094985	324.882747281313	-410.876920809018	-573.739197393674	-22.7520442265759	2741.63737684501	404.145458869389	1316.75732455925	-863.725564866905	1.03452872043853	2.30614425912238	0.435236938691151	0.874423040956798	0.612780300827743	-2.74193055437151	0.937335380056825	0.490781273881779	-0.0833097424728643	0.298653045634701	-0.0283321959886501	1.13579486824712	-0.502873430308144	-0.361999977064559	-0.847953737543623	0.0323237870781397	-0.23877617852122	0.847258309630402
1.0055319285538	0.320788524301696	455.388138471297	-2036.68861231846	-2012.03420070935	93.2003053463832	237.462942455678	281.822521946137	-367.241605592867	347.824291508252	2467.05266208255	209.175854123683	1508.57750164351	-2739.98840405221	0.29871633131019	0.547821503344234	0.174322547827592	0.0449373855558299	0.315336889544716	-0.989670702084006	0.954598705164701	0.675611362936671	0.0670523672536751	0.522185382458711	0.224810784159713	0.217887397672017	-0.38710444792575	0.202914205764374	-0.168514508647838	-0.416553160362225	-0.233671229178141	0.240800227225614
1.8868603404365	0.304986937994185	423.777365193356	-1612.89223683356	-2566.81247691955	1467.21581846558	1324.42857333946	-294.226904054231	-867.449062864957	239.667888793788	2221.22990925274	-1908.17433352517	1023.884420893	1200.76197025043	0.148266956401023	0.118132449707157	0.285463524496287	-0.392460939125183	-0.453615917503088	-0.390414808900267	0.174225873111495	0.0791050878165959	-0.174277282970477	0.393776952676177	0.310209793762707	0.0104598246812569	0.017209099140406	0.158420317291505	0.17604879614602	0.115978827939978	-0.00066875777965879	0.151922511457277
1.71902885567006	0.272001142991655	317.88517883607	-1433.66416395456	-2399.38569190873	886.128036725692	727.394173739629	72.0770731391186	-678.861955595227	315.858510389869	1808.31437452391	-1370.63712484514	645.579343408831	2889.48741606855	-0.0384292465593656	0.100199059183101	0.160060395983153	-0.0331849630255026	-0.177503354643498	-0.201618684436632	0.029285430132785	0.195182429147207	0.0477112702334003	0.0986314703790066	-0.0279866310763995	-0.149859372749807	-0.0345005136937992	0.00592688277459844	-0.073419774125851	0.0918040048315106	0.0086304253883184	0.0276472389287437
0.829709512778532	0.130985600643728	281.498978615391	-1288.84233447321	-2589.24406111419	954.800707242728	-550.080695664677	-207.304054958445	-1094.90808140384	995.722309079185	2760.51125408564	-2309.16144514685	3351.05010161523	-846.36728360864	-0.349483430708317	-0.143770395466347	0.650129575783816	0.800740644414133	1.01477411030354	-0.00598074433849416	0.495558502658379	-0.402952875075408	0.780990057498587	-0.634781270548626	0.644959074874294	1.32031882508602	0.417140211376322	0.717670349173112	0.239074890009259	0.196156050211656	0.178694944184738	0.783273803934662
-0.671824243978897	0.496062262599213	170.521359542527	-1043.73293950137	-2022.59635846587	895.858090244162	992.859167349571	590.860077764343	-920.023455159831	1101.07144537464	1932.36380092015	-1263.44226030435	-809.113712366392	-1074.21227143188	0.292380862959546	0.607797424525052	0.0136861401786182	0.441738738213589	-0.0891379621128545	-0.784802188284636	-0.391679602303345	-0.123224249442419	-0.163975478034846	0.104222081803941	0.410414541236607	-1.20706587570341	-0.598487124833116	-0.200260331960598	-0.317608982563969	1.60849090264991	0.614398583678154	0.343314860601647
-1.14900608423271	0.530079716411094	87.6619136337634	-567.200799848751	-1930.21335979277	384.492658594804	679.959859754253	403.987881985685	-699.849948999259	961.259726522397	1883.87234835445	-102.17552649043	-1022.33876763728	-169.596792238542	0.18909655452622	0.686876820434931	0.875166751785898	1.83899606223356	-1.04591013188793	-1.33070746991762	0.103959298151726	-1.66662530521035	-0.203084467108849	-0.430270530919102	0.126767192940185	-1.69199481052501	-0.734351902358328	-0.25350943153893	-1.39224305247737	1.81668235423563	0.750507269515476	0.975665861938579
-1.79358083786382	0.434729342217057	104.550429368935	-1148.02431761797	-3479.28571144844	446.401371952953	-1526.38489399273	675.7156948254	83.5355105022302	766.380523271809	2745.02521374019	-2864.2698217415	2884.1953309096	3034.8833356189	-1.89542917470666	-1.15562558538508	-2.03955111802787	-0.515357295311885	2.24655963027265	0.59879700017377	0.253237766679463	3.4390222896669	0.527908883728969	-2.21942540208382	-0.501811962062509	2.73532942631754	0.871999899600113	0.277532078302875	2.84577030252719	-0.361568445572628	-0.279703830832516	2.25450277201125
0.367646763364935	0.114427241514085	138.587328198163	-984.626454469622	-2014.43428196939	447.685945544791	-425.806692368083	507.035535032017	82.8235886274034	683.956676374812	2053.02162631759	-48.6862037108666	921.544252786405	-4452.86935181729	0.00527795646068688	-0.00229665017528099	0.021422740022028	0.0080378474315155	-0.0203848090664262	-0.0354451571370713	-0.0224512382269307	-0.0389283398539045	-0.0244630501990894	-0.00423625976937033	0.0192001563628118	-0.0301310761603321	-0.0134419102466211	-0.00797640578547921	-0.0245990820694037	-0.00994435537707209	0.0127720098992218	0.000376278116565576
0.875471565301406	0.196958793165004	280.082748658557	-1559.03974514723	-3544.86650363325	1013.37131795946	63.099697040851	314.463164882046	-591.154498294596	675.13902060436	3334.29171172279	-725.717213496977	1391.16235530116	-1118.03065810249	0.0566571643525525	0.138909606899534	0.37028127925067	0.0596248932552127	-0.224202391871783	-0.118381627851837	-0.121076664008349	-0.254945324735895	-0.0863362683854614	0.196698509951821	-0.011411166806906	0.204896918211865	0.0267839077084297	-0.0598160914649309	-0.219618780205751	0.109672858276185	0.184981380662003	0.0215957271207101
-0.00939277970599228	0.254202512215956	262.603202119923	-1109.931204387	-2515.65896784451	1430.23530126254	743.453795746588	-96.5029362704098	-681.129483334457	593.208625176986	2293.83645909135	-3723.99732781893	1411.8212693658	2834.4075595001	0.0276181188672867	-0.0756121407524571	0.310118240605503	0.189661271996452	-0.270424354924851	-0.19922682376271	-0.109442743062151	-0.0892308951399733	0.126388593251519	-0.0536462448571105	-0.0111619499005034	0.275454148930264	0.105715077369185	-0.369072952158417	-0.143672267836975	0.14207767189412	0.0162311807106911	0.0177321963348751
0.34442280930751	0.320316033228694	261.72674481704	-1110.1855723014	-2674.34472132761	941.591382878906	300.242201505384	-181.571700157954	-757.28470797323	496.206377423912	2263.04634772172	-3521.89547883604	2830.108249561	996.202704762765	0.0738683719250504	0.0803100916279077	0.299665473689977	-0.0296307204615614	-0.17933008226019	-0.355639170958451	-0.0895553193106704	-0.131328705781618	0.200940251494823	-0.251562904762937	0.0550142479441286	0.335266586000427	0.183512893614949	-0.130661870165004	0.0537583994118854	0.0319020951548932	-0.126116778101363	0.0182080340002778
0.572958525062551	0.528162775824166	-47.3174204068785	-2.84338787804067	-854.023852842781	552.157042879676	-1479.08658152175	-194.530907190875	-653.906419679829	701.493670517915	436.797470207725	-2590.23114518415	3628.88237957763	-1643.67912741362	-0.0361887194572854	0.0331765006215746	-0.0385910620274887	0.285566092256097	0.322109311253633	0.257086457864104	0.0378385270734684	0.104484418836331	-0.173410646144291	-0.0666529808161619	0.112788842992571	-0.268652795077946	-0.224270644013867	-0.310134047781834	-0.183890720279805	-0.0979702576752497	0.091287033675446	0.0395810142332904
0.468046857982237	-0.0348187527145634	33.8422679140723	-153.535835169674	-1297.61309016235	37.0510240097873	85.4702948947002	-136.606572552217	-825.421987391443	768.401801998206	1497.0528542511	-2666.55619144977	1392.68008384422	2370.41847353294	-0.0307991503160296	-0.0820958827365227	0.768577814719265	0.0856695848304775	-1.7040261648892	-2.25441254421507	0.26551807648799	-0.420862555781876	0.710062714035609	-0.943994567303886	-0.525190363403137	1.75043143521655	0.424504910354885	1.35035473347949	0.866831795368691	1.02633509973058	0.932371671994893	1.11802653701302
-1.309470372705	0.507415465604258	112.099616842204	-883.255765647418	-2469.87177066583	470.145179616367	369.371154794567	576.729913054091	388.737838009531	306.433190353477	2071.46140344582	-713.193760608994	-178.666489310683	-717.784071934389	0.00490486109520913	0.00321020487368419	-0.015107539208119	0.0181763004743785	0.0618424316601547	0.0759987432026682	-0.0137867551656424	0.0222574445541085	-0.0138260703413218	0.0203277359507722	0.0186714012227051	-0.0635836819244634	-0.02405740872702	-0.0380383091021195	-0.0359658970548238	-0.027958507536292	-0.0198199371197165	0.00124244834685485
-0.424813215962412	0.178077916291798	-9.70134120738552	-457.363924379051	-2789.3134479567	892.650334872552	-1216.33138365655	341.484323514372	120.14816646982	617.080253584857	2293.0584870203	849.683562639689	1347.3486005366	-3572.89121740724	0.0142528950159049	-0.0197134466428996	0.00792511197300702	-0.0108745675694151	-0.0247961029499283	-0.0203808948915214	0.0618798642596059	0.0240671139614788	0.00813652210393347	-0.0134196729200543	-0.0121469613607449	0.0541202579291218	0.0044367021000876	0.0191250874963426	0.0228972601032378	0.0081336653993157	-0.00368138122611263	0.00093370229741356
0.787695703147657	0.31624721749987	36.6975390236651	-563.245539916487	-2666.65834376306	984.821199990408	-371.740733737661	285.519593672083	250.222691310726	140.061033359212	1493.74888134601	370.970545592211	430.446558268223	180.288677554039	0.119792640547377	-0.780247818303777	0.116286913078046	0.155086735303995	0.549048085196162	1.15360740448401	-1.71159774488606	-0.0828950964573792	-0.767117955066115	-0.58311305423176	0.653875487264452	-1.355035698624	0.755734871468826	-0.324043821065557	-0.933989778205934	-0.191433047682867	-0.0504240521395956	1.15272627310953
0.0863102609916555	0.293721117121087	83.7343160446445	-406.683478522	-2433.85706920115	1891.20634183943	-285.111187328555	-102.318268277071	-495.211647770383	798.863068456963	1524.26990479476	-867.300734893545	869.427641625304	-1771.52346033474	0.136938191635039	-0.332537120511541	0.20125417169681	0.303056796879208	0.0849135403082311	-0.117808703393702	-0.669590811258664	0.192675840055591	0.167645834406143	-1.2015427385842	0.285539888150541	-0.329593350797536	0.146065150479452	-0.27102648481203	-0.00799963161831225	-0.0341079342203586	-0.0209035765114198	0.171161939405251
-0.700455973008951	0.304973159677784	-84.4382456228046	-764.546552303881	-4249.3763604425	857.268308838169	-674.11231780195	999.418365838504	504.017058201653	661.501573089087	3413.12743912762	-1702.3243355812	1784.17044737904	-4725.46747861791	-0.938966576447036	-0.382844381190852	1.99384832773121	0.816791358381055	-0.508826578947045	-0.630518438758524	0.744180724460504	0.912337755032027	-0.622499298852939	0.319603794874243	-1.10823328683279	0.729092808181267	0.286775079557559	1.44289252520008	0.41210145495678	1.48833436701118	0.832767578742216	1.67428258760561
0.786667214382216	0.24941931544864	-87.0886788387785	-212.305872345326	-2744.78644056719	818.782665050313	-859.015242072362	497.840930087284	406.111578377214	117.128578274728	1648.8376520276	-1822.27569376079	1386.34811808524	899.048506121969	0.0155382586640076	0.0151480988960899	-1.27808981365745	0.167682070388701	0.391627726363417	0.253197153239662	-1.31855991419436	0.165942233441291	0.239051592580066	-1.52972743981375	0.848971535000553	0.958256655252979	-0.0943914075710767	-0.863748003085076	-0.426521842259372	-0.79362423460939	-0.408293329000209	0.614424061796021
-1.43093256412729	0.244629693260546	-186.679117296147	102.181923934773	-2904.09882072497	435.851797350581	116.402618232211	593.544997494071	499.753106645596	721.855285062663	1958.64269865352	-5735.61886134905	1893.33774768359	-1000.42674851424	-0.193892836373172	-0.465598972507112	1.03233012186749	0.418836317585366	-0.0151791833932948	-0.528900577949137	0.619755999002463	0.832140103958176	-0.259889535361374	-0.449297953062437	-0.0286308077037951	-0.482872666240185	-0.300712780262808	0.849304317313974	0.417925808924631	0.525079338800964	0.633613305369569	0.290166462222769
-0.616645719944274	0.218478838948618	-133.581083056001	-385.13167023181	-3439.86022954429	876.22949055635	370.708241260227	614.221967656858	66.4222787049287	737.476289940967	2881.4429524526	-4171.42034030487	1394.68737746273	-1125.70705647007	-0.560759968339611	-1.1812900452115	1.24192813158183	0.347796777237129	-0.958465007594314	-1.14604750463632	1.43114171965535	1.48445050654324	-0.0258578041999996	-0.946464317884382	0.402339315873477	-0.275876756623478	-1.38289261901724	2.89824165225355	0.807402606927692	0.635709893023884	1.62436111520763	1.11956686890036
0.697678493228463	0.04881258147973	-323.381734152294	876.384254414635	-1536.53544181701	-111.790275532327	-1054.77314874485	416.387179705534	616.980392791952	210.135803122456	308.712354865136	-3838.95849981048	1377.62933531774	4039.07972259919	0.799704880275036	2.56046328723004	-0.631626346286044	0.408335851509486	1.6383798322538	0.475365939199064	-1.00319868393805	-0.019538044239755	-0.468266586047163	-2.47146517421735	1.20676802143766	0.759682357394976	-0.458594286164722	-0.77142236551543	-0.579488277155818	-1.73734284195206	-2.50651186859207	1.73316372508797
-1.35661299144145	0.446792334033179	-102.961275441717	-115.668304718599	-593.345578900013	165.69887375874	-838.742239914145	588.686118421488	11.3770099075092	830.101998940526	909.547938820971	923.774775825074	-38.524972772336	-4854.53862818937	-0.435865740056978	-0.678070980294728	-0.547975685353703	1.04858557727145	-0.915566417022445	-1.37104609346243	1.29889455852742	0.521231112455057	0.0192515201252718	-1.74573102856386	0.619671219963726	-0.344123368149922	-0.923752620150326	0.851429508489613	-0.282090923705088	0.406578850995924	2.47274305163383	1.2420529497781
2.13651326550903	0.00503540998353334	-13.6745700818147	-54.1593873844891	-2455.04049459579	2185.81570753137	-1801.51090032026	-582.443995050318	-83.5315760557426	-72.7666212725882	1473.20483570951	1153.47316325403	2755.79351404423	-1907.20658841505	-0.120054189340991	0.478147740189588	0.628949337707228	0.518082447945181	0.602375099863754	0.942502423870309	0.105654423670899	-0.663638193696586	-0.128994230740073	-0.453035965053036	0.250765591426528	0.631881073059207	0.0181963923841222	0.426008885169721	-0.212752944556537	-0.396366067120005	-0.472942500645502	0.341530167057484
-0.647154670176747	0.280608990776963	-32.829942803089	-335.796954307507	-3444.54024815751	1741.89290491789	-1956.5168165682	-3.4636265910445	523.429387626006	120.581498265189	2618.19837690822	249.169618608372	2831.79901991515	-3229.87847712119	0.567453645786305	0.243565065651299	0.144972805323971	0.334329368051788	0.225737981734169	0.116893965482592	-0.389704067906867	0.830515007134444	-0.0836317896242886	-0.873868007001801	0.391699190491608	0.195722427232152	0.445669055392399	0.281555846138733	0.37550206610674	-0.219247586447606	0.164275637225783	0.230868605792694
0.593343913134772	0.052301052849923	-114.128252806907	-298.616242215854	-3206.26624879173	1206.37761568664	-583.750960556228	717.792799493337	1208.61511181618	-151.812709974795	2182.63204402891	-918.31623904082	-415.140534549452	3148.67611811909	-1.33250793216538	0.643722745235778	-0.230555626012239	0.554612045872496	3.39979045063457	0.183912473567985	0.208296275333615	2.44505404129228	-0.138229770845966	-1.75227035544398	-0.117157900373426	-1.02641055231667	-1.1556210339347	-1.13865905489568	-0.850117389784532	-0.753632844573038	-0.047282114955489	2.31007608935534
-1.40753589792295	0.415952455211182	-288.078920441348	333.203277934039	-3755.2799094121	904.613583762425	-1506.88539886596	491.096375965337	217.182801603549	1104.30990214453	2556.15734918987	-469.848678292874	2338.85315607354	-7642.10167732505	0.136352887119773	0.613450460501779	1.33202748804086	3.49379938213914	-3.05890975523328	0.401852665714741	0.552299835721326	-1.8664799754617	-0.101561880143661	-1.86123165973087	3.22898273791057	-2.11638401652491	1.28902953306532	1.43789974318437	-0.021082150943708	1.08631285215226	0.687360836280898	2.7455104726139
0.267806736827459	0.0888680282782676	-146.084724003879	47.6991219245459	-1452.63039956143	161.387170907861	-400.15443003968	542.886546576522	396.417589850372	151.375575708778	953.589951342457	609.254825016084	-1312.17454826362	4283.66279278214	-0.232482897057518	0.108960899111547	-0.143679317989448	-0.0840650217872298	0.223945246944115	0.0849183872547536	-0.197100630455652	0.27662886659523	0.000914446986571794	-0.191409337312879	-0.104631303638152	0.0146853240651822	-0.0808748035953332	-0.0158762953695862	0.24930165974544	-0.0788678562721648	0.0472927142688481	0.0192319211380635
1.4665352869361	0.0144936009347557	198.986741558003	-876.819903872061	-1572.89815179551	762.626748333303	202.450890890211	44.6030636181159	-874.956450285565	697.767982757128	1208.92739167839	-2550.24169484179	1363.64118250233	1362.36649464617	-0.0369946435838305	0.0768833496350263	-0.0246462937839384	-0.153270093454372	0.06221904115169	-0.0164575763497275	0.127513496580244	0.0931440157069125	0.0603696249246302	-0.0897028008982177	-0.080582833440656	0.0809289975857067	0.0129038067554507	-0.0137073653814157	-0.103299401250362	0.115311336917717	0.149250291328565	0.00828343943273108
0.349318597752598	0.338874503061129	308.917510841158	-1303.67311826888	-1769.70885678972	244.744486315672	-113.119618201509	77.4059788197542	-363.225632012344	511.196201735274	1603.04935349797	-2687.38600941587	2428.72873212194	145.317809394984	-0.0138715777262787	-0.0519641011086894	-0.0127954979056456	-0.0397773722274991	-0.00304775524470695	0.0238739020606284	0.00149474874153972	0.0274412524554675	-0.0116700651626764	0.0283378938641644	0.0128187525466898	0.0486431509657886	-0.00158410594128027	0.00687133244116708	-0.0880981543369503	0.0151604462396906	0.00204640739119169	0.000865651728152106
0.92801850249916	0.125151571108015	-18.6652406044939	-144.012958557724	-1470.69965902332	539.106436213011	1082.27140804354	172.441597285804	-351.543578755372	503.890818150928	916.259016267567	-4695.60182761481	356.59550331246	3624.03213492779	0.00164115577072416	0.0104237066592213	0.00530782688836267	0.00191351589156172	0.0142748026281307	0.000613932392678682	0.00164211774575943	-0.0311230268894226	0.0124258211695457	0.00953152997458702	0.0122706302918252	-0.00352649057541801	0.0068050080595498	0.010606010925594	0.0465542125910007	-0.00159368652551234	-0.0162953173484403	0.000128564033171344
0.383856752373165	0.281818814853953	-44.5908889784823	-361.187913431155	-2629.74023070149	1103.17385954942	334.086966817862	277.842198562668	-299.752462122728	533.744324611904	1656.79152448372	-3621.0103237619	1255.1244821381	1586.66205094561	0.0489259163210637	0.0331204540141845	0.023177674137989	-0.0194917306052841	0.0487822528833816	-0.0846545814019839	0.00251952492975321	-0.0234016474202872	-0.0285342397545502	0.0330921124891949	0.0315309244139021	0.00167834548878053	0.00290498314314758	-0.00403715132699316	0.0756159477950418	-0.00297490433870073	-0.00104242871722118	0.00144401154584049
2.04471326264636	0.111490169424114	-130.97224810498	-95.2659354770411	-649.472754881685	-41.1476974023653	-1419.45119711428	537.998709983331	-562.334669230973	763.757572508594	-11.4487581091963	-2017.10399244424	2129.19509193103	533.402732545386	-0.794221115803082	0.389927759206335	-0.88429493517812	0.514376369346162	-0.428963352422573	1.85876717565754	-0.303391861506504	0.834788914576766	0.370359854617144	-1.48269921295775	-0.839613596965426	1.05130684010442	-0.472625258562385	-0.418143089307238	-0.460429068431526	0.16829838432446	0.661057733781051	0.711646813156225
1.56871546084363	0.110219856888982	-142.628889178259	-60.5484833085101	-827.488239786251	-23.249518007289	-1247.18845973296	567.803257783586	-135.598746863941	585.325588168494	-42.020815745784	-3045.24895743295	2158.03086198068	1388.57910906604	-0.807296704212566	-2.37829321914068	0.204621289064885	1.29767057655262	-1.03989041591937	2.58931066373106	0.175562425585744	2.01873450353674	-0.753086873682079	-1.23909281013863	-1.05619389488399	0.675042226547606	-1.206452516232	-0.633548765441128	0.556149638912641	0.313745954772824	0.931246205608559	1.27596436279233
-1.68743359540959	0.329530191435485	-159.296886303682	402.960543651044	11.2649346947199	-1146.1786430965	449.977020079926	552.764777244523	-215.819226903792	753.212116392828	-151.789200992104	-4161.8903361268	-233.834356598051	5215.40111180934	0.323890854370248	0.402134436703489	-0.0188423785776333	0.0240617818911975	-0.188253672722587	-0.522007058105383	0.237627283047493	-0.498861474760905	0.311267477126753	-0.229701146299229	0.476832825810503	0.141546200211382	0.0205547816917926	0.364922656394886	-0.0175028291788721	0.234894039260855	0.220751197418101	0.0915254882356282
1.28498331343455	0.202035816680291	202.059629459822	-1348.6478932952	-2362.20177664315	1512.9417510357	333.419763220572	425.574202859158	-552.036966160856	532.839042400861	1820.43463558543	-1943.82807906571	533.797233678056	1906.41094964998	0.133310702492327	-0.555639720489049	-0.170419674067357	0.226999141380798	-0.288399582104589	0.416685010968906	0.131857846763301	1.25416793484209	-0.611589663453651	0.123596819079947	0.0479768663596424	-0.493837459043474	-0.542223300448331	-0.660256763358183	0.111437764987581	0.363669823040027	0.0371794655611211	0.294976770882781
0.715213345206543	0.283394908538138	125.58281716854	-1072.10549095271	-3448.24433881928	620.489342592261	284.658237485047	361.685433472171	-73.2773290565128	149.420512252146	2779.27058773318	-2905.62060285085	1902.77544677507	2323.49621609624	-0.49256352301241	1.16806691641566	0.205248150547901	-0.395329715826951	0.895638461431798	-0.789162264334195	-0.439660468437792	-1.58802114703496	0.987836222588128	-0.817641786850214	0.383479358143259	0.75131008189129	0.873266351245636	0.934541767049494	-0.208921009497183	-0.0723948244890941	0.167018457271369	0.549069524978881
1.47528747956319	0.143295510799225	218.610586041839	-1050.66259024102	-2037.18396448177	1240.89448958774	-448.105497333149	-14.0930281770718	-432.477283122597	315.093899193522	1588.78332167825	109.51822476204	1078.32579520487	801.102323063964	-0.339209980792906	-0.416852723057293	-0.231263776016061	0.942924211435088	-0.301407956579738	1.25765049628523	-0.85602104757901	0.775036580833445	-0.599943152881753	-0.602176266283526	0.120859517542995	-0.0346126307240239	0.119443847544975	-0.16596282384597	0.0393665621162394	-0.123498599521663	0.369348774556264	0.401138474293672
-0.599891525917196	0.273243678465697	-109.54354211929	109.845220987622	-2119.02765189462	1276.50816268679	-1574.71403265442	16.7431988445367	-371.917457768043	498.210159819692	1956.17852744846	-1321.53365803088	2153.53017866201	1074.52251943977	-0.660640279136271	0.761176239638141	0.861332138844359	2.33222479694782	0.30127899167769	-2.19271754495809	1.1581320524811	2.18815803949968	1.48746655366869	0.258451576155475	0.284947256447346	1.52583816421451	-1.35439769489182	-2.18595757492506	-0.135743425532109	0.370860981965118	0.991413299644389	1.48118226802355
0.519771802849943	0.335128464096221	-106.51379470253	255.016404574263	-1119.33499496787	400.348552727342	-1273.1141896412	-197.654671853884	-35.2482932080741	640.331925069035	587.866594983721	-3027.94845314686	3558.54746268536	-4267.86953935924	0.533400377147487	0.877695427484487	-0.0985810250361208	0.138943086881669	-0.28311296496044	0.505522781170985	0.183261097064971	0.159809752372315	-0.450708161391475	-3.01272027061632	0.446063388317093	-1.39782940635424	-0.455195491466805	-0.0587717256213806	-0.161339935550043	-1.24155233533925	-1.25479908967452	0.899937536047344
-0.235530543191286	0.279509641880105	22.5476114621354	-199.36412094455	-1139.27664981846	1135.24208676862	-1359.06760929122	-148.784871500117	-632.444010780122	917.014712537456	1147.2572727922	-194.332344934736	1573.46088162956	-1155.23665727817	0.514391017501096	0.326264551092807	0.0421248058848321	-0.525903790179344	0.171876167432509	-1.2141116112868	0.530760875446128	0.844268025066089	0.38140736052852	-0.70976928060542	1.25786237356114	-1.19648077677064	-0.804655591851912	-0.489383282492268	-0.597532899191948	-0.680633194729428	-0.61699808824463	0.264630629143041
0.463489465587976	0.342940911312188	-8.15965518617352	-81.7728750941334	-1448.21379513956	789.066799403356	-1385.38556721765	-125.637692533943	-617.45745789543	980.673512071469	1098.49000843874	-96.9399264097169	1679.7448598386	-1577.03389511268	0.495545711396102	0.570795958151056	0.0359218680946937	-0.777241353058359	0.0368128743570501	-1.31891015297879	0.437146343676587	1.08980577509941	0.295959609809892	-0.892018016612794	1.80798785075185	-1.34862453416384	-1.1281525761415	-0.543232064302783	-0.577907893232427	-0.928972711952917	-0.748223855830211	0.435224796619593
0.724159540083467	0.186409780119014	307.586524930297	-1502.40362890448	-1727.19970554539	311.524568835562	190.050441503773	396.041703536752	50.4279222528693	48.9546486832453	1766.86704826693	230.897835107398	296.906832526742	955.518401830815	-0.190290915066466	-0.0984709950890077	0.0279727918614192	0.283538099470073	-0.0109227205381714	0.231100406471971	0.0860447871546079	-0.248163921271416	-0.0895028491444377	-0.10847654501342	-0.386278345977004	0.0676909158637812	0.244303884509099	0.0714402757158956	0.189479340183407	0.326957064902154	0.17363770627177	0.0207243948030054
0.529010704610682	0.334201605246839	371.921447609062	-1660.15028121611	-2827.35978816333	1046.20399468391	991.165483594791	177.210978953701	-505.25827289889	514.561335883308	2583.93470397272	-325.614819903614	94.283610025853	-375.494859943971	0.664059047469152	0.00747468987247552	0.325672756476203	0.277718212015998	-0.370238174477503	-0.840317815950691	-0.402485995567324	-0.392206211037955	0.151145361092563	0.618182448724505	0.0305019929987829	0.498721527548954	0.411289570569729	0.850590449798215	-0.245345407772732	0.384013530755614	0.65780598888408	0.333862118675724
0.514785996487069	0.191409430091883	225.919284966823	-1070.3750457971	-2381.64356120597	510.779901961178	1443.91718946098	235.815561441728	-55.3180436750119	122.724030034462	1702.16857852431	-4086.34107882939	669.988413657165	3332.24442225244	0.123809877319934	0.0801181313978184	-0.0573860228987683	-0.0432972954746833	-0.0815026801122828	0.0571911534398015	0.00861292049424668	-0.0169495437512447	-0.0410453209327056	-0.178932026770154	0.0863999437784634	-0.014583507101582	-0.00229978008411452	-0.0458116000458108	-0.0356807057683866	0.00717439979082799	-0.0675472991465002	0.00493651563616266
-1.26581908204778	0.23918039059241	-12.2340467250496	23.0029890767717	-70.6937079379992	-110.674116537453	-49.6085797795196	102.045310198339	-877.301357730267	1064.50436287386	33.9439008176852	-3816.49347254306	1508.54863955369	1118.22774543787	-1.68750399724776	-0.292324635348875	0.844550885188525	0.908733055231588	1.37179378223001	-0.333698196483249	-0.657625940462056	-0.198343501948117	0.0265512140770121	0.81929273682574	-0.904860740420387	0.0429121000877913	-0.666216100887809	0.528557258739843	-0.213612863731792	0.55143498540054	1.11729561192128	0.413724817705109
1.89240469095036	0.220098408954708	-65.3346505666962	13.0586684956586	348.242116548106	-360.416952887426	-239.268240193876	193.959243998974	-915.834030207638	596.570013236013	-33.3741501795093	-1548.25038717001	1100.51928694007	275.702994104511	-1.11166498326056	-0.213066465115878	0.76040639813509	0.618603655742052	0.918109738847251	-0.403730538072171	-0.420331757887472	-0.248407101744331	0.137772892362141	0.267190844346892	-0.759222727718681	-0.480264479797801	-0.758960431896741	0.154958846709159	-0.609093482640633	0.93263662193827	0.9736411658264	0.410508054550995
-0.900589262425823	0.279581704473968	-200.392740206787	53.6396246432481	-2746.56260639855	-128.809502281236	-906.546839828331	857.827309120119	646.153168427207	517.636973840814	2001.07125649403	-3325.8177570044	1596.25753683188	-314.258474107084	2.73268082961801	0.409777242189604	-0.655832222867297	0.647257024679098	-0.425834068709898	-0.675238304235375	-0.96263547404311	1.67360326725269	-1.06686811132775	-1.24382130295589	0.970652917000318	0.225197130374223	-0.000519405417576422	-1.07600714297173	-0.0414361647387392	0.0315124409257484	-0.328288577169295	1.24048504645567
1.2300432681045	0.235888040665797	36.2502818272031	-623.795032690021	-2647.84922858013	612.646745632125	726.254128993479	307.861481489172	-40.765731718055	95.5059273473324	1865.95649788003	-3194.10415036242	769.207051763688	4057.51330009171	-0.472136786510274	0.660630978047799	1.32239543534688	-0.0870829464298543	0.167022702772576	-0.817581275116049	-0.616837346007113	-0.432667006530516	0.0140432543196827	-1.57428319290147	-0.449699110084092	-0.343817374590655	-0.406154352514936	0.331029170547855	-0.0509924093716656	0.0605001562083082	-0.429899844946816	0.561874315292322
0.999818696412374	-0.0168780609368978	107.48785283179	-878.855451228451	-3024.07594541828	492.730222704072	1520.31216135207	602.575304023276	219.261228644236	347.705747330639	2232.1373287991	-3984.54679867573	-575.310555424259	4272.88927126713	-1.25976437856214	-0.828745039864978	-0.0700330073368468	-1.44359214606904	1.16867363049067	-0.611482294175394	-1.46623334290318	-0.897870408444936	-0.422541069865062	-1.89931137806895	-0.306850306251979	-0.841229267402718	-0.302616048489078	-0.325581607483223	0.0434058385196896	0.213942055948691	-0.720622863084081	1.69623374269932
-1.2592057080493	0.484610991367367	125.845166570204	-585.457519361127	-1018.38190079869	-707.727454973383	832.355396198514	290.376387102592	-293.625838166326	601.135102584637	1021.15159680154	-4529.93040011539	1288.81939873209	1966.95660816903	0.820861906332436	0.476120068790748	-0.262036339639248	1.61061088855151	-0.130818069053407	-0.680390925853029	0.180329275095822	0.47713402299554	-0.433926475793884	-0.734240144700475	0.431211355629623	0.138467482535078	0.068183482068201	0.537635004549645	0.131868770974434	-0.83886705563383	0.785105882572656	0.440534843715771
0.0932640925954717	0.289015123285747	6.57958580558905	68.3721537956094	510.906659328961	-954.150715270917	-957.241626003787	-74.9898597359723	-481.84443069184	585.268361225217	-206.143669926072	-5474.17695293273	3128.70538007733	5170.23569873866	-0.958950247176985	-2.01672849958152	-0.835728116616551	0.353083888996854	-0.438927317001983	-2.4216917418472	0.0392285067535371	1.93706391267646	-0.31024404846016	-2.54035618024302	0.958336599399022	2.13154172194268	0.555151009388023	-1.20452217419936	-0.3396307261613	-1.5189303164573	0.2496072594865	2.43636454644343
2.15644340570408	0.179268366429276	10.2132914811472	-598.341989362596	-1929.15650705927	951.845068086616	1213.76157048023	452.563695669626	-327.025803272941	268.084719097094	1159.55983699533	-1495.63989486522	-976.776782463892	2125.60602454997	-0.36808741941421	1.92246012902189	1.07238931094585	1.55678995512139	1.2891157710763	1.1647492494646	-1.1848484490945	0.026800000246006	1.01960200619137	-1.6022050722632	-0.564270800979018	-1.22990631495506	-0.892357370870964	0.306011088004917	-0.759582639279874	2.42410417264438	1.21499788809958	1.73018158041874
-0.663249912364465	0.324492528757282	43.0673041458783	-650.599092398598	-2463.68632535314	38.3084444241672	944.868112380877	657.832742350899	7.77797314800827	636.924238365826	1800.44231708527	-4958.70705995505	886.060536267507	1731.48314667904	-0.0542076383686319	-0.15104527004688	0.0635019292810589	-0.00226526772384646	0.0238856490463327	0.088899311124766	-0.0513784766828223	0.0363041722081659	0.0921775930590239	-0.0447886016163331	0.0809819008278312	0.0930754254051492	0.0704665952558452	-0.127971173226546	0.0376284477434842	-0.209402506345591	-0.0692562164642334	0.0137035299693438
1.63448849131712	0.16311610529051	30.5101419508181	-589.169991100724	-1700.71336889623	1048.05169632782	29.9993722267949	217.877887922063	-192.818307835524	293.081997969208	1480.43659155388	944.897024120107	-61.529147937673	-2673.16492694547	0.259191627930802	1.06419816597746	-0.269356166028411	0.31443658352626	-0.037508064006472	-0.52087179302453	0.275849384011882	-0.220231741341803	-0.631493917004477	-0.254702552285036	-0.436709006796253	-0.187202427020885	-0.899211343372073	1.10685698866092	-0.21585545931241	1.54130769271698	0.949613850973953	0.742066121102998
-0.190161523961348	0.232648718657534	-19.5348119906594	-164.579734071654	-909.486786716921	-377.294340721691	-855.500840707777	287.681908297996	-155.052076931404	855.859666104682	715.796730777452	-1431.42530121783	1230.46661448269	-356.994172448049	0.269563719062788	-0.00179522610865347	0.360550096580749	0.60334322558824	-0.0739256223621773	0.787863536074536	-0.729414217505894	0.616712419693731	-0.739973716894635	-0.297697055100173	0.295268410505002	0.0742658461105074	0.165057903987319	0.86220276590751	0.269955799833755	0.0264568137098597	-0.0662049822549216	0.277940137405487
0.835253247412877	0.314322905555804	137.200086374838	-381.702332804667	-723.958056155128	562.894695187984	798.035795583022	-282.429285802546	-981.156320257558	598.78971829611	327.475229473159	-4365.26676424847	1111.90567362906	5044.2657032311	-0.200880493469779	0.0600114296502774	-0.0989964600284189	-0.168516484935622	0.0634135838156651	-0.466113206046351	0.144445386819384	-0.188233388143982	0.324478234237767	-0.137438908574766	-0.114368607544636	0.0122879232582852	-0.320042184574962	-0.550373083278856	0.194144574622642	0.0843469148219183	0.177498189326561	0.0906676013640197
0.49669726754899	0.160394249787791	-167.990783577513	131.639712391398	-1261.96428608754	-121.510372136926	-901.919140205183	561.632321710506	330.40084334834	642.294817837943	602.11409685862	-942.137544481988	746.887298699031	-1989.40346479343	0.0202943710982482	0.00224110111369229	0.027647473511355	0.0809737946111132	-0.00882463811077481	0.0652551128170581	-0.0478810630000507	0.0465627252092845	-0.0602469273160843	-0.0615772853219427	0.0401861247333523	0.0255028542443345	0.0358814690922839	0.0926271483596887	-0.049158654155247	0.000838149360711155	0.00544945294636973	0.00331952640739267
-0.911559602004001	0.244628192717954	60.5231946788096	-523.469714531824	-3041.8653616332	1462.17155387195	-910.777790778604	-146.462269363612	102.893952813675	180.765645333913	2789.71076684169	921.310865094956	1424.4058912599	-962.736062774367	-0.530592289790148	-0.818462642452942	0.536341921090235	0.155644089482475	0.915163090953955	-0.718946950945608	0.243162747016411	0.5447367382183	0.499472040867903	-0.314059626831906	0.232773762505434	0.0223698862601072	-0.0606054395809669	0.425711581624078	1.19828095387364	-0.00414538155885495	-0.0489996719978623	0.619662120479641
1.33418936660814	0.310128607167785	-45.6744644481819	-363.244551577782	-1136.51658431301	344.302574746246	-302.329726371341	560.737466876477	-443.319659490816	695.138873263134	913.407509591095	-298.16259349384	387.397595010057	-2813.22853464344	0.1476596516314	0.557269757334674	-0.291128703278715	0.412239949514596	-1.16378880911544	-0.248627313538738	-0.99970483799541	0.314095045385586	-0.597468885635412	-1.47826019708712	0.325317295379074	-1.15577743060698	-1.35862887211473	-1.07296589568742	0.154721091330725	0.672350271318638	-0.419868016301997	0.642103130772444
-0.581362924359785	0.43430223737189	79.3054031302901	-555.692921767458	-1410.17902097872	575.155059885106	-424.866093797228	213.803259116024	-244.485988651389	935.16989707851	1351.9622785508	299.830335691471	272.27366111278	-3046.08942395113	-0.420988414650493	0.953811292042498	0.259668097442631	0.646517191148037	-1.41283781617399	-1.00654660490517	-0.634032460040542	0.405415278497131	-1.19344372066974	-1.68125310967151	1.7606741674298	-1.73105054041195	-0.846365693731037	0.0463854793196976	0.126517516948214	0.697046474244667	0.213701221205923	1.11398630430358
0.351054632020813	0.226355836218118	55.6595732893406	-431.173329273791	-1117.99737460866	530.293319660319	-1765.63083747391	134.410306101962	-832.168926492352	1377.30996188397	1147.26832407655	702.813908601922	2049.37287435724	-4429.81025970514	-1.37070525523002	0.402948647389248	-0.0268045776042788	2.42661373420693	-0.881660923951146	-1.34563064357788	-1.37057283270553	-0.0467587403605752	0.316931749931558	-1.44880564859559	0.780343152247578	1.62225526833064	-1.55831309525466	-0.996036552877977	-1.1061583810321	0.0323112581837808	1.7774777248225	1.53059463555981
0.804006985906172	0.179335799595821	-136.684295370295	185.355720614245	-1168.46501822447	-50.4529164981377	537.390991041725	376.757922216444	48.5889254520935	185.224745985162	457.379744209032	-3839.70477768785	43.1451323860753	5192.62217298705	0.235201127664132	-0.0513116929693827	0.104491797355322	-0.0785326343374735	0.189322054068727	0.150074457868813	0.112840455053997	0.203868786282947	-0.261237793612683	0.107257392362327	-0.061047922072833	-0.16930920526668	0.0545782293701183	0.20004390193039	0.300269765817463	0.0111843475204228	0.177388375341897	0.0472254763525804
1.27289052219198	0.135561269751875	-118.851066686911	303.248088625586	-771.988080653308	-133.665294461287	521.59189117426	63.0224636733995	-213.713144495369	147.711729025579	123.074729422553	-5449.52129636364	1337.3670304201	5632.29816405139	0.246896690613354	-0.238320182866183	0.0978486034252019	-0.108915393762455	-0.010864201091941	0.00146607778212639	0.235072204489769	-0.0659132683125704	0.0319306224898655	0.122634264207327	-0.05778972562509	-0.0345446619024485	0.0585474626104046	0.0285475185614143	0.226050684077941	-0.120568999338785	-0.0771554082582188	0.0113579731214427
0.910894716417789	0.11677846237051	-166.556314814289	306.065801635111	-1009.91207172647	82.82955747606	-155.699040168221	242.165232624464	274.926917804211	105.443900220129	162.533015731879	-3794.5108244195	844.492290787582	4974.78288458579	0.141572678299222	-0.0978401629213233	0.00342184467472807	-0.143097938159487	-0.0521799038214486	0.00552055306934592	0.13648106991684	-0.0838431493519826	0.0646941964566894	0.0521069920595418	-0.041021485580124	-0.0102569149180249	-0.00631538554139158	0.0764924605346574	0.0026240732219305	-0.0328614389783293	0.0382971437477433	0.0049904966224696
0.519359754651299	0.363681085945474	178.117945510865	-924.153027760408	-1356.68382231102	-254.227808246349	859.38076240203	326.036731197976	-896.091972460168	597.748731120399	1043.68356554134	-3621.86477265352	446.670997775538	7510.82332967432	-1.06055228925627	0.756565362479768	-0.0984349808514284	1.35605102322798	0.467158544384316	-0.664038313827452	-1.40055429886196	0.636718702248014	-0.561009142040777	-0.690781265266799	0.57346059230543	-0.113618184696184	-0.0666045186530559	-0.575490748067103	0.000981581050068267	0.604012460412212	0.368552158867221	0.39350657951912
-0.799575414758054	0.26375168165732	-152.924171553032	164.258595444462	-1146.47631535537	238.272852999164	-791.708081793812	388.763246894137	43.8586957008706	616.87329145524	898.016145178424	68.353716117574	379.072916887685	-1851.41359338089	-0.536604084890997	0.758116319513805	-0.432178392428869	0.00496563675568605	-0.369580170443249	0.00235031569277059	0.0218217997308202	-0.477478872044812	-0.129002599660288	-0.269550147611224	-0.00471215373847819	0.0635655220558163	-0.100235063205652	0.431124764947858	-0.0740987358976943	-0.438112875265567	-0.24355938780006	0.319218747275562
0.583341528828527	0.22097756947687	-44.077090723272	-167.196273577612	-3118.40513698479	1654.97770761042	-160.929621039339	-57.1953403228856	71.3664709906084	282.083736140047	2098.58885182035	-3242.15937038738	1791.86284491683	1145.38663877071	-0.126571669407894	-0.386624030119206	0.472757717510031	0.421197991303051	0.368209158015496	-0.121904835018933	0.170193576127538	0.502967466501241	-0.181886490132556	-0.221287121393474	0.261008596954414	-0.132924833826429	-0.475993528278145	-0.262446063400515	-0.325977421083127	-0.196156038128015	0.432967934330862	0.114137331214732
0.839003884315356	0.294050875292181	119.916059238379	-1205.27011525823	-2246.99312621368	-489.957096266656	1408.50354073479	1084.11307661721	-34.5575619355243	371.153020163061	1689.29096177411	-3109.91295390007	-771.492384516261	4228.15567432636	0.00690614200956541	0.334878806851129	-0.224219556611541	-0.3147842589883	0.0443476983067027	-0.0481336707232332	-0.543552220438207	-0.280596669825383	0.00896780679691987	-0.020753402283833	-0.0844919420426721	0.333829999794412	0.314061332604977	0.247163677574295	-0.0799439256647886	0.316591722897057	-0.0204812754404961	0.0739498770306057
-0.584931610963311	0.0867007010745303	48.2393705464065	-547.432447643131	-3495.44351601563	865.723964505154	1350.76619812525	426.719181074289	142.021654008118	429.603085996823	2845.58090016213	-4431.92740975798	-133.803629121095	3581.23730539044	0.235230756871544	-0.675847160020579	1.06599644691281	1.63176363789545	0.569697252601742	-0.826670346802225	0.993736389021891	-0.0206237340053968	0.35938127413229	-1.27685554983537	0.553262949655011	-0.914092847278208	-0.405281295095079	-1.14266693660482	0.652600984958916	0.253063417653025	0.329729780940169	1.02157527196485
1.57854047170106	0.0215723855531687	177.546689062036	-1104.5723575169	-3150.77931636572	1000.56884088537	992.870473781021	359.64175446078	-10.2459150614046	146.758302840844	2343.35442213484	-3256.22113463149	186.735129084953	5373.19962103614	0.0109985406164295	0.0697728047068182	0.800495534720866	0.791569477764385	-0.109942680922184	-0.651375469196133	0.747612390684473	-0.217692150929671	-0.11149564684432	-0.941882161657969	0.128615466313988	-0.137048208510748	-0.138744105842764	-0.50908039894055	0.371335054373785	-0.169664564472386	0.293060782644165	0.291371580817214
-1.45521224016605	0.572907800357579	106.07660940971	-1020.23767992815	-2610.09944705538	575.389191002944	-641.812198474506	589.955759696108	165.536129359332	459.094881747448	2433.17307274038	489.149482884066	517.120138483379	-589.945153706996	0.00433128025775318	-0.104075823406432	-0.0037893377668806	-0.0573621251911004	0.201410327395746	0.0519429078468961	-0.270183938580196	-0.141262262670556	0.0834251059306119	0.0199438210846367	0.146282968786183	-0.0292894536915301	0.0785567933561213	0.0744106877505288	-0.12252470632882	0.0296971740601031	-0.101082670904417	0.0134350130229691
0.659812917573233	0.248462806371482	237.215817694861	-1430.38169856374	-3313.18362969541	897.480631731152	1119.99738227565	542.985137281975	152.051795187702	259.048783087623	2798.67591453102	-514.385278160813	-502.686420712252	-1015.75976388028	0.175909464624286	0.223601047790659	-0.14598462845599	0.255221698031148	-0.173403734229886	-0.206371204733141	0.0125824650357359	0.161763443029539	-0.188959196523386	-0.00375435681287908	0.0763185063421671	-0.140316451593364	0.133108261181139	-0.317430665837568	0.185767423297102	-0.0264695619894367	0.061607321359545	0.0182936331984544
0.885879495777575	0.230382590353529	133.932531214319	-808.041893177882	-2442.86838716152	1505.91283477164	-226.668958631809	11.6062298079152	-111.420177585602	224.531262210045	2094.09738413664	235.996810249051	655.639703091791	-1008.78700327753	0.305630443883056	0.466279082704357	-0.140906927252112	0.308667786018925	-0.213465452823469	-0.237988246008145	0.0590448990901874	0.0436292880940164	-0.132535253082551	0.0241152004017815	-0.011590736928839	-0.0581194147658661	0.167059992599733	-0.235379919200434	-0.040206231346721	-0.134150491029238	0.118333983440904	0.0382687826062292
0.21648856328634	0.200033065572316	147.594149501002	-707.13203975644	-2057.59638605009	868.872812904671	-3.81992957397986	14.5827052367774	-508.030116540994	465.304373023139	1773.17687236126	-1864.23635777791	1266.66448430312	1425.86394807342	0.0927021715624214	0.297378559761056	-0.125190742196228	0.228096742789514	-0.195636710545016	-0.279183490523668	-0.0331893409098449	-0.0921350047779406	-0.0904546196080874	-0.0456595967745423	-0.1049452900222	-0.027455447039039	0.0211779875274604	-0.327083032045462	0.0606378656868624	-0.158400874806081	0.236638911276126	0.0303008013541369
0.169208273909061	0.186588747777841	12.6192819005469	-655.306228722371	-2881.5424242545	515.734349068759	-44.5998986668723	564.881760847502	79.1707059471618	553.11656845101	2135.7528643139	-1084.44281238409	137.546144416539	1617.54664142047	-0.0456033537383807	-0.153762289178156	0.103260858900674	-0.25450481275706	0.106410695536856	0.128192183917882	-0.0465321958696924	-0.0218058565301085	-0.0302079671525856	-0.0262708029871793	0.0966770879527911	0.0531238544511903	-0.044406106600676	0.0699538122380919	-0.0948129826831275	0.0467360753724408	-0.0857106403028819	0.0104490002075525
-0.203220931095494	0.329520902726834	124.446999553284	-785.05056021128	-1402.34896904511	363.15380565659	-534.521535437627	462.233749680149	81.3383890875028	301.010924867164	1329.7902577254	472.625085021965	359.675987750541	-581.286310645636	0.0165450239418266	-0.128032430869229	0.0824265078224554	-0.208683795664598	0.067712378724658	0.102796396045461	-0.104078310885458	0.00433413625196507	-0.0104218117022029	-0.0106024413481638	0.00725717501614646	-0.0684650505476739	0.0575511084572483	-0.0395462692614938	-0.000972256492094285	0.058383459044258	0.0340937111795863	0.00601653381982546
0.937903286264454	0.0739150831061194	46.4923802389055	-401.93444942714	-1571.56802591263	85.3096449000702	1003.22350611742	261.323194630216	-198.470527082586	358.92043754751	978.357511406431	-5990.12069080661	914.568327659301	6518.21255574749	0.0128283461575654	0.108129627474901	-0.0699765546764539	0.240207567661192	-0.0448108817185607	-0.151140291855046	0.0709033637737431	-0.00636139231945143	0.0030518796059821	-0.0445419862736324	-0.00968645954845913	0.118085972872555	-0.113580544520064	0.0521156254196436	-0.0305259750748278	-0.00515833850265532	-0.0112639827125177	0.00490064112526113
1.54971490488913	0.286391041658352	87.3739853885029	-368.894866294465	-590.052429705796	582.058491936535	-404.981125758232	-232.125958384657	-1476.45599932973	1195.06735612149	345.062697617201	-3326.5173212649	3144.55569426433	-2227.54249302211	0.0458489215268797	-0.164729502127737	-0.00153190149461752	-0.286079553234374	-0.0784745242817671	0.275822647236758	0.0739064737230988	-0.0776515451732697	0.0457122125922662	-0.0363369382700398	-0.109403727091635	-0.0677271996351832	0.00551863600569854	-0.112511653494861	0.0279593821717851	-0.0129034825446764	0.117555516942911	0.00871146874734926
0.0948146033668458	0.201190945516233	115.731837426485	-1056.44231841042	-3360.85310178215	1164.86869310221	491.898068158513	385.523556761828	60.2452675899006	121.526445394784	3223.21368318532	235.002340421814	-687.000756048516	3334.7027384477	-0.120212040018097	1.19601843323936	0.573041233011907	2.02060921699773	0.804225702519862	-1.75756164803063	-0.167370096154884	0.219348568801875	-0.129232307843283	-0.163883058281348	0.862819175380665	0.649995092891448	-0.339477625156553	0.945344605603846	-0.383546163033829	0.0113739958466477	-0.0492709248324704	0.345922446647429
2.41018455770547	0.201961512370474	274.940706290208	-1372.68749834332	-2371.82526326872	976.428175235431	178.918509459964	37.8825875944365	-1429.61017951719	901.027640815397	1782.62930154444	-3603.38206922544	2799.5343614336	1999.71637326698	-0.621471821614633	-0.873361791485254	-0.296089175061866	-0.0216420427073528	-0.550507797068484	1.01556487456075	-0.644225418790887	-0.743317009952237	0.248754927835226	-0.465635389376108	0.436286060237116	-0.215595182793012	-1.30424893804064	-1.39124318199977	-0.612820719330118	0.00477398493785009	0.110331804770859	0.424724659593164
0.0953577570092699	0.391300971729712	210.241298487058	-1054.65956723699	-3637.40967946461	1856.07352823978	-832.921624825381	-333.085950480158	-923.494977791967	798.299618969686	3275.81401022199	-2275.55840335627	3997.40897470141	-2524.96781816449	-0.674655130450671	0.292336195826108	-0.225424759684168	0.271474442676226	1.38871354014907	-1.01819376767501	-0.244725575353028	-0.00158348787814108	0.184092377064906	0.188363691649641	-0.154978809453359	0.25445967665716	0.653645656590329	0.66765762210755	-0.206693817288883	0.102413047774443	0.416506216492066	0.306609145455664
0.465592786688047	0.139949491452117	-106.058832932925	-119.019590290611	-648.476960455403	-856.66928123747	578.669374185838	844.607252614651	-304.228259626585	866.761857477302	353.240143718414	-2829.54374646489	-667.47412497187	2252.51646992873	0.0280583142338077	-0.0155806258962335	0.00423868130238329	-0.0105274435860499	-0.0515382488290014	0.0386612398524405	-0.00237205362654696	-0.00851912943238693	-0.0130815335329247	-0.00792713657258378	0.00534064207509809	0.00174856687268777	-0.0314345878292107	-0.0204109330626818	-0.00311521019014846	0.000955774704763067	0.00276755188392378	0.000372848518818091
1.05463970294359	0.257682356757595	-11.0602011366223	-522.880705428209	-1991.83347579707	-436.235329051593	1031.95047298136	683.217811671264	-345.762900770505	460.4685620795	1103.47563876035	-6091.4696765711	993.420372037922	6467.2749684398	0.508025936593339	0.602611598561904	-0.37037569781349	0.377380147392021	0.805509684206849	-0.207610682787	-0.6471633462967	0.0275659134903339	-1.48734178997028	-0.792581415913769	0.171678611264014	-0.553497390051065	-0.496108983189753	-0.0174997374688107	-0.151910292137659	-0.350433487734395	-0.250565426814255	0.412225884518985
-0.285814708467832	0.376755696481119	58.1262837597582	-179.852766219331	-1138.9651111112	1043.13927282394	-750.078287439672	-368.261196655443	-489.334494617019	469.566699003185	900.60289880079	-1236.48465956159	1921.49608282817	-156.774971347281	-0.0357932139684585	-0.060045536420181	0.00570210445195664	-0.00486034906773057	-0.0120288132661768	0.0236698453696264	0.020302079223721	-0.0237347000530527	0.05881516490103	-0.0139233225809076	-0.0362712627217436	0.0618281431268081	0.0277944772130561	0.0397442390784233	0.0124279337295357	0.00972677549977022	0.0107288600417348	0.00107364958049786
-0.601390665048376	0.285913704388601	-120.498232591121	159.777144605403	-1407.47497348826	-127.164733037508	-559.768493692728	220.402783999399	50.5182527920844	442.045201646422	1217.3553077402	-2418.45633704776	1955.75575223237	-1247.22565151209	0.454074037852015	0.70128211131115	-1.36921743808388	1.8301884481934	0.0138450667742284	-1.37547219607966	0.727794836704068	-0.523934483132293	-0.199379605713947	0.185890304344641	0.117137690071719	0.117828804951632	-0.305478271647209	-0.191057417284734	0.294118048627098	-0.274227145342105	-1.01565033385848	0.664429265747337
0.184139556108465	0.254433848634603	112.884191052816	-836.673237858296	-2608.67442248286	1001.19328031676	-261.87808131308	322.442515617915	116.671599347377	267.46801446279	2181.56294289843	-174.449624382745	713.810689794087	-1377.48328802904	-0.0321115554153995	-0.0520077213797958	0.0768875107321685	-0.0673826489327321	-0.0141470940561109	0.0655344484074938	-0.0697994539732719	0.0269794803843013	-0.0571133483595809	-0.0488587603075513	0.0147297114545364	-0.0140932571933285	-0.00242721624350723	0.0427807359963899	-0.0147338838070403	9.65028383538655e-06	0.0722602617157754	0.00218195779298628
-0.0188508376101786	0.176858729191146	46.9514580118469	-614.854192224393	-2242.19959638346	673.471992252147	-170.992530076461	278.318377598981	-99.1353648686372	511.106945312242	1857.27056847699	-1143.44248270233	1125.35908809735	-1180.42576363514	-0.0459597953087586	-0.0402012783115875	0.0698453411054793	-0.12563825960449	-0.0893994073185174	0.149256499320773	-0.0632231992808017	0.0954513455031389	-0.0865539058534705	-0.060877053025794	0.0636664933734111	-0.0795374805148972	0.000432933915414162	0.152530272631474	0.0194785204811433	0.00318034018528074	0.0981407622933342	0.00390125608558575
0.461457369936307	0.171202601535282	42.6750873429596	-454.327890880798	-2734.98731735512	495.458642406933	370.858794092719	255.811755970553	304.979345074163	-75.6769118339895	1888.66838450052	-3667.5294778706	1173.9255587686	4617.9776573868	-0.0168147310219264	-0.00343391458511885	-0.0409099030086076	-0.0376070646281718	0.0166926438048038	0.0448203945866176	0.00461279918748804	-0.00480051181627959	-0.0222940064273646	-0.0104078962759971	0.0242267559012102	-0.033342241384018	-0.0174512906519631	0.0496962434980045	-0.00212832396469234	-0.0135094597809808	0.0409074643674457	0.000666001362806134
0.597626702094203	0.148155100742385	45.8581503510813	-824.207609110825	-3469.61597535727	642.981804589251	409.962727312937	527.318968814186	420.562661465703	15.332796774043	2625.63818740882	-3621.66585825853	1081.1964500492	4096.11335626131	-0.039124333330967	0.106558892106039	-0.117525400952882	-0.15357912149182	-0.0270955429269791	0.0578757801845848	-0.0509388807812045	0.0189642922294849	-0.148746250069246	0.0231652878229267	0.150426816684732	-0.12698138208232	-0.153707241342841	0.170546490863216	-0.0439886847734967	-0.0548228937877929	0.284428367868294	0.0172311179525959
-1.98314455842168	0.499264152757431	322.29766560111	-1737.08635440149	-4132.45836656012	1234.41764062245	860.803658352559	610.21397624733	14.475366778807	829.141944308664	3559.52385102248	-2436.98689829428	533.903249419488	-1065.20081198109	0.115769954020807	0.0438533136208432	-0.125292958842213	0.00880222715248295	-0.190358488906212	0.114833049319337	0.452234702132424	0.183674256519963	-0.117775771988128	-0.136960326545823	-0.499200023774271	-0.412920264716502	0.299097792428703	-0.0079963191351862	0.0754743246201934	0.197499458195697	-0.348098898179235	0.0551359746545374
1.75722673959164	0.0379255257383059	89.2132743165127	-685.354404098309	-2190.55121832504	383.533110460493	-1306.90843911161	92.9603906883557	-325.522195202494	181.021592371283	1897.59240131468	1479.26424207926	1174.81375803756	3512.12898330076	-0.886490153949738	-0.116330007573403	0.883197009154105	0.247537235199497	1.03341207181858	-1.13619422212668	-3.2111397195366	-0.281511412563448	0.464467034612186	-1.34006784763447	2.09833529979304	2.28060317199635	-1.11159355278364	0.161108099043809	-0.142353174477843	0.209785263705144	2.61348173305752	1.97911071592793
1.97247246639701	0.384367145516699	120.786326466382	-980.696095821002	-1853.00333910394	413.923347717658	-131.302239405963	299.827566785907	-645.179652732547	495.922431281894	1230.10705183037	-2869.82101384288	1820.79223957456	3204.73438075274	0.0879560510273996	-0.0645245899745085	-0.00869942961820509	0.0475394784815377	-0.123051981871451	0.144305364656334	0.16950647662483	0.0595258743184723	0.0236140201177028	0.0506432121341024	-0.177088294154586	-0.222984494782996	-0.0823035235251806	-0.0479356988305821	0.065161075655224	-0.0710971344273343	-0.0110697420005096	0.0234290973739819
1.61603023540645	0.0873445594086859	139.438996935002	-971.611579721707	-2432.27076091821	631.598665042584	6.09699796643695	303.037559621738	-78.7093480401365	51.0373873247264	2124.78780436155	-325.820104785865	279.501303156355	3549.4494407615	-0.252665173892679	0.099002891110873	0.069993419526502	-0.0593275098786248	0.327742167453936	-0.390757367780495	-0.450750422203836	-0.101603675935036	0.0180997520815474	-0.303297297136699	0.427734384354351	0.523558960950338	0.170749049600741	0.0968565018822906	-0.188126188190269	0.30450807036248	0.202610233735542	0.145323374061127
0.756368524501355	0.128496517739398	153.737981217137	-854.485886797407	-3223.04791422798	1450.4321989324	17.1332496577252	39.9258127239292	129.323236700455	11.0804996101568	2435.59689558858	-936.19291946262	561.943222835815	3225.21176589343	-0.269399637377247	0.00429177055853924	-0.0848453185924577	-0.131355019668046	0.351596507144202	-0.122819336550127	-0.0747615732420129	-0.265046956248786	0.0443415876444806	-0.0773360577120918	0.112713935029275	0.41613266774628	0.304585451785874	-0.066139475818561	-0.0746229249555787	0.350699476861358	0.0253161203742964	0.0859443107134629
0.937252073760968	0.236221864834712	50.5566117974792	-637.261872147776	-1580.32084925235	-182.127013465803	479.208720752192	660.140622961384	-538.438831159364	995.482744515078	1085.94869274963	-3876.88051152585	651.376620195125	1367.07769906276	0.326496205243793	-1.33523317250797	1.4884904439103	0.651762576650767	-0.216846481640676	0.217370301714393	-0.997184957494271	0.478392200931427	0.570886596625569	-1.27564420124745	-0.661519263642862	-0.728994285485041	-0.903545286841174	-0.833196511911576	0.568104263818691	0.188175285216748	0.235612866637642	0.695823746302511
0.247573526636574	0.157188604053194	-20.5681809815243	-481.694818248255	-1773.45371024333	-403.276381931867	455.644326795808	646.619339017887	-216.447026707026	866.636312541297	1560.82275098578	-4614.53434088616	1532.49052251363	-742.16066673808	0.268532878503379	-0.0823282806858198	-0.398301764175132	-0.84541636998225	-0.325149286633512	-0.804476604241702	0.922340223248498	0.386240405557258	-0.336676549956184	-0.540089040731699	-0.654493341754168	0.464870837275448	-0.393747713372732	0.584770914202507	-0.430714734355418	0.526966064383808	0.560576921013528	0.213621309139695
0.406077066307541	0.437589770839482	144.687835084363	-560.778768883847	-1208.59811399372	457.454329576275	1458.13277262855	-108.047519472684	-888.486441630505	446.082306951145	781.619380479315	-4686.7518519706	774.561806809923	4916.99410416575	-0.160444268729642	-0.0108522297646188	0.16199930160251	0.641714772455009	0.290516598993629	0.326388163006127	-0.682900245995453	-0.138715437452497	0.198313293714931	-0.141716009929343	0.408995279417602	-0.306492592337327	0.314939639690696	-0.432799644149127	0.263663027818466	-0.240511917625611	-0.125484849993889	0.0824920382169109
1.18031469446065	0.112238430529541	-159.386696622343	117.446903774215	-765.514909150051	-833.83468303825	-313.616568634124	543.794257574086	-127.774567837001	502.219305045777	348.703305827607	-3071.13168706231	1083.04018975509	3046.29232708463	0.0737069659621136	-0.0583944427777023	0.246560443310917	-0.117522074493358	-0.230137201693883	-0.21520922768074	0.274248512341848	0.049930581086618	-0.366016331063851	-0.224863148637086	-0.0081255473271574	0.173877747651893	-0.0911893561106975	0.0896477003490467	0.0829630299806684	-0.0761994764135897	0.0341904387812414	0.0173442499251904
-0.259447252006612	0.322242304833688	13.5999154312954	-501.30405879863	-2868.66207034173	575.187692706166	1247.55739360449	411.764349809399	-308.584365470184	428.623260881103	2199.82627801785	-3584.18531653644	-83.7990136165588	4446.39574462715	-0.0968472743920255	0.230955683994321	-0.444345228637517	0.761288561329484	0.698654444044195	0.266227869799396	-0.88219312517832	-0.613507833754383	0.143715879713062	0.0754582260283493	-0.282134202722951	-0.216992237937575	-0.516675759670334	-0.322925931036991	0.756316973405137	0.401742068182486	-0.0167518282998894	0.17491591711194
0.600322207086854	0.345612660698547	127.080367109858	-933.448875817139	-1823.84936616757	-135.95557457763	1336.84381552077	641.088408442483	-109.773248924675	43.8111521969658	1264.01093309777	-3855.57704500278	-110.689244115538	6102.22998656888	0.0608798619156439	0.0644681297891028	0.00666322877332163	0.44539820177454	0.483512325791812	0.0856184593342621	-0.595037913835205	-0.415391232212287	0.059438264086948	-0.249392198629109	-0.309018192577201	0.137817321653796	-0.366815798386089	0.126775817389486	0.577918208827459	0.409897234403583	0.298632567508821	0.0627580621054072
1.75178741571583	0.193754586658203	68.8201849285343	-572.743742926024	-875.828180500735	-190.040663130494	374.261124281955	313.453796347808	-792.205481020028	818.864690612347	645.987738544866	-3773.79186597834	1251.19898068183	2051.87950664533	0.0403462740648496	-0.0671628779173167	0.0631309933695156	-0.340386059303639	-0.264441327174155	-0.0731440061620639	0.391534586359427	0.308193952215412	-0.154609067518394	-0.00393092182750044	0.241119163873333	-0.108095375256803	0.345745099029353	-0.130837773793277	-0.3719416729972	-0.292705913925793	-0.176237362120012	0.0322169446619044
0.940478411119591	0.263857925484342	81.532835241559	-957.100502695437	-2566.17229125643	284.213560311879	215.779896908907	649.4772985933	144.299064448026	125.784665981555	2042.27120096803	-438.412018844396	-38.3807391132522	1736.26869574119	-0.0818332226339203	0.0889241749806304	-0.0957361085832698	0.812124079747547	0.491568385866633	0.0857100771146401	-0.775474055228687	-0.510910258464279	0.2222048026949	-0.0908566000432588	-0.408562572174224	0.194405169402841	-0.642314111104445	0.26530671020137	0.661373127150893	0.562006802875242	0.419155804464936	0.105708278428366
1.20436261337082	0.294525341443409	26.5276510679254	-929.522388131494	-2892.49380781634	-273.584613096613	467.470283603558	858.521784264983	-185.384354256571	-142.656642443559	2668.48527077733	1974.33098073819	-1041.29546778284	3375.88948986761	-1.37473174549381	-0.469933056426949	1.0675404261588	5.3001072068122	2.50227267388635	0.545703605732324	-3.02326265875229	-3.02912243916097	-0.606734532448675	-1.140776631658	-1.74419981664903	5.12502501970792	0.276453693772782	0.849239683317688	-0.32248736522119	2.74301769666301	2.07788437259858	4.29930236853347
2.84852330048617	0.348659891404947	47.84227703061	-943.623692961946	-2894.99912685545	448.531880493949	-637.422269788844	493.483730411252	-738.20272062048	43.8869798763311	2267.94867051667	1353.68482753443	604.137947318779	4196.95236567774	2.55521345096658	-0.489488405401161	-0.182122487638657	-1.03395866605711	0.771987558175298	0.420211456336486	-2.34769707626807	0.125650704890401	1.95890025935598	-0.601459346875263	-0.744701898834619	3.34651050787181	-1.67287662011566	0.0291089779798159	-0.659140598972849	2.21792174004889	-0.852676285912838	2.13198318467633
-2.27460159344086	0.280334303454659	6.38508431467639	49.7150313024827	-1437.68517678719	546.900055522474	-184.504572875126	0.826673794980776	-328.705787717775	913.978583155887	1281.51372620657	-4065.39301584428	1915.64494335467	-589.202019293522	-0.785624425256209	-0.415316419245176	0.366913744974889	0.615249892798528	-0.124625377507482	-0.3697453352604	0.296792111495216	0.316006284939805	-0.639362038480802	-0.505271913093135	0.0650514774080934	-0.230621039414147	0.46579969639778	-0.418804326850569	0.148316572674271	-0.57342276233433	0.310206179886161	0.14723729767052
3.44338723261593	0.124468055056279	136.878377177779	-935.252384200565	-1628.67168312676	1177.26527193071	-261.049135860936	-179.157248679026	-1001.68098394334	432.619721109172	1368.16468784296	-2132.08166199202	2840.22742115556	-688.439863531324	0.774659955723538	0.526546433551599	-0.558649577090629	-0.862751125691411	0.924523273662267	0.752818775872834	-0.52108054626696	-0.0366156391201017	1.15287996501108	-0.0417857562063313	0.402811458857787	1.39033632008815	-0.725986150749396	-0.10404709899684	-0.221079841621051	0.444550389795193	-0.161589695748671	0.461612499857687
1.20793039684894	0.340636942014573	107.846563610782	-608.775091472352	-2496.54858460413	1776.33927948576	-226.399694454543	-222.757427694696	-365.691822094593	464.424650000808	1586.20106386685	-1280.47456756418	1467.51013280622	-685.334935439249	-0.259076410169471	-0.711782119150345	0.312231600421832	0.47419900978787	-0.701052897487642	-0.220202685535673	0.366740940691795	-0.0588251669746873	-0.809205141189883	-0.288704691478771	-0.198535861635652	-0.353812361931668	0.0985854650051018	-0.222151653884631	-0.437835664048448	-0.432277121878879	0.251556504835121	0.183072608997205
0.593412223188696	0.142854891254607	76.3527481595373	-683.237108766311	-1621.72426105453	-272.427689352544	1129.22839136363	564.470469271882	-262.721148397013	596.502770109832	1466.23071828049	-3221.69210989376	-283.799885214644	2815.0235698843	0.054640259573322	0.287226632889648	-0.0682095934169727	-0.0350946841759978	0.278674204011234	0.00905356886128453	-0.143146026999328	0.019793459433311	0.384875010595939	-0.0680122288148619	0.0292529389747116	0.236559684296737	-0.10125525033341	0.160042558934489	0.129330548904386	0.256472437154883	0.11523406654185	0.0281965101736779
0.77914898400512	0.33313647676981	176.076501396783	-1211.3144446484	-1626.42236911701	-148.269352161598	1629.21528867965	756.131503114934	-769.250430826552	1150.02049672004	2026.27709125834	-3637.62102736433	232.246524908041	-3777.41729534385	-0.0448231056716797	-0.535204438220232	1.33978847968514	2.0912308767329	-2.20758664049701	-1.44027021017611	1.60723304882257	0.259881381222181	-1.73872612269908	-1.34877212973167	-0.550291544100429	1.26980986126011	-1.74777745247423	0.208221611143524	1.44820979539968	1.42734642152554	1.35613366187739	1.66405467734128
-0.492963697544688	0.260144708938907	45.5776276706807	-619.39078600764	-1508.08611884266	119.355041398737	1003.3317003465	659.237707138623	-348.512667919546	1034.84131859327	1207.7183053793	-3669.7147537901	-126.950589102942	-241.462013403211	-0.104989734967443	0.0674731380850581	0.339043710365999	0.248094075638006	-0.313965354647452	0.162952348903425	0.0628734920846952	-0.298507240691531	-0.493497729297791	-0.164218747879265	-0.296301923303467	0.460137602662735	-0.729032494034457	-0.251435256983747	0.572203921333862	0.315058736113914	0.0304359496498351	0.111860411406501
-1.04494366516326	0.254601702528237	58.2761828859536	-602.310083721109	-1523.93486598303	42.0567065432709	1038.16888525793	688.435926061006	-340.030725400128	1044.92887474386	1297.33314914741	-3483.28731132299	-140.143797596267	-960.616503804104	-0.0651198040504491	0.148006488446987	0.329076881703852	0.194921274881528	-0.284380431833811	0.173675772186903	0.0722737092649725	-0.290540020935675	-0.497130086906537	-0.156888700222262	-0.366093713059607	0.461054346292037	-0.770698637440651	-0.197130583028486	0.558692792348318	0.292080274630607	0.051020180166308	0.116304181153958
-0.633675384660915	0.210289699975255	-52.7064756503615	-56.8192322207975	-3785.69621191641	2467.39973027041	-945.544753593401	-313.022992160231	-33.9998765143019	575.339155221228	2633.19431988745	-1583.76687426289	2511.96266392158	-2951.06798012227	-0.264702230074919	-0.104799682355154	-0.16279117098522	0.130506058994267	0.156771205002331	-0.049234939760789	-0.274984437733471	0.164984962792415	0.43183018043192	-0.244355654743063	0.0177878975889481	-0.0299750243145012	0.25314498648005	-0.165089126688436	-0.339439639887124	-0.079378868410322	0.0227692691670095	0.037837802205334
-0.20129142933544	0.238481337689622	258.818756467138	-1448.7210881177	-2798.23008347907	927.72302974706	461.342579089423	479.372699593017	43.6350228850713	447.629194642232	2641.20494520964	-1068.05522594731	620.090010817108	-2745.57539340338	0.322797120658514	0.0635320552456586	0.112356373550988	0.00114811733872577	-0.118426825037552	-0.062572174645346	0.471647757035658	0.0911092663219039	-0.818327687020185	-0.00861274732116663	0.0786525529634633	0.00239180587500993	-0.256965563753739	0.257689509386218	0.411099678815421	0.201310985042056	-0.0880370429979157	0.130020645028613
2.07182469916469	0.305635327714451	407.365450850665	-2035.1906982172	-4477.68048739853	2294.75753562438	356.365063411008	45.3830882929403	-555.776261109981	333.441956510729	3934.35098871206	600.643044545318	1476.40510429927	-3512.60148052314	-0.0678119363483033	0.141173239404989	0.0512509053968619	0.0157005109956625	0.0501161135037734	-0.111257345846891	0.0756492237596718	-0.0478197416918466	-0.0116804622195389	-0.0177617878384501	0.212553177228942	-0.0993791353288231	0.115136552070414	0.108507890868156	0.0331039820932103	0.176680152811904	-0.0578175539911549	0.0111164753421666
0.654280484011042	0.369841661885703	393.517095741731	-1435.92521637916	-2431.60107915498	1160.33450885751	259.366061702286	-362.282964380395	-940.489554661117	333.894212161747	2230.03326384614	-3509.09281960237	2775.80293465625	3507.91817387581	0.0740940941972138	-0.258344614424306	0.140427721283697	-0.0618472338632522	-0.0173747470486719	-0.0558907952020928	-0.163683263956556	-0.0994586226199136	-0.00555301810630476	-0.055168290762179	-0.142035980049065	0.106947373263767	-0.0328964110548716	-0.152774515880404	-0.0353997343079274	0.0230082962263146	-0.00476817676293412	0.0205683550142262
2.14826005280928	0.117313114077582	201.895523304293	-1429.11468427015	-2100.6425395808	223.341059984387	1638.05242002415	622.992053822233	-809.286309768788	636.462503339249	1747.13476669094	-6564.89059541957	1312.59298882103	4734.47620931241	-0.00699284544502597	-0.0290826620526134	-0.101766050644424	0.0372445266102721	-0.0354500938369025	-0.0275722967259685	0.097052930546314	-0.00869397367158229	-0.0414620868728873	0.04522546756356	0.0944783230266163	-0.00383830372476594	0.0156331651384269	0.0817153581976571	0.0204723742319575	-0.087164896213051	0.0230604718016945	0.00334357332115469
1.04199069654316	0.0990978376803166	94.6598777666506	-525.192695395072	-988.031576038947	27.0387640709119	1517.7390439233	205.977974583767	-854.420822323833	696.493185681289	864.689204189559	-5088.37484322071	-58.5345602917791	6368.67394001982	-0.0666235252836614	-0.242236630436431	0.158450297581646	-0.172064013837435	-0.242338144296942	0.0682906768046937	0.0694142522570929	-0.0683137159221263	-0.0167510397688595	0.0902088317997714	0.338563042156767	0.0358289022170071	0.374895820734862	0.0968071066637219	0.00439137027407503	0.12264202045447	-0.115760928786237	0.0494007573069559
0.355924915141162	0.376124521997927	294.488079949612	-1245.57589849103	-2122.29960905504	-56.4578727453871	1155.26448650614	12.2956569298763	-704.241465939919	116.118563737917	2056.41318847359	-5125.59886409651	2288.69338647516	5882.88936104305	-0.383910857395464	1.13301575791571	0.289893494561148	0.830946302732568	0.49438930987364	-0.405393644931625	-0.0419492117001737	0.732626091928868	0.561754779211441	-0.45132142043075	-0.321412902574975	0.856664462218934	-0.41295359140767	0.676905538824168	-0.123753499475913	0.131601324009292	0.0823151844072838	0.698864900206069
0.235596016614445	0.0926096075182797	98.3743271995844	-644.680703484117	-1890.38329069029	942.037673184695	-1182.85414003117	302.74540619838	22.2472852756052	826.936138045682	1665.75590501775	2925.50245274619	266.416878806082	-6936.33229659882	0.683671956421622	-1.152863219614	0.597334207613502	0.533345978601644	-0.581171196212903	0.654380596625335	-0.705044235775713	0.00544949612868917	-0.147472106833149	-1.00555576824519	1.35757338355442	-1.66375999252967	0.588915018021094	-1.17805512729126	-0.533148690190179	1.85713457707033	1.8012418791415	2.29280443224263
1.41905207254061	0.299875132099945	29.3397694091977	-572.175937672284	-2825.6022335932	1270.49535590421	-489.120555269871	182.587847280543	149.344900012653	5.37151653751345	1944.52930443639	-1411.94127748415	1321.46647596042	1383.05261424924	1.03014349852477	3.05650241040412	0.481586974372044	0.868006569981522	1.32850869522982	0.159497454773156	-0.860084364916846	1.88528219147163	0.0108168754834174	-1.94535693905145	-0.609372751881998	1.92895583663934	-1.99369305646355	-0.871346603085542	0.192842525445406	-0.387604863832078	0.796561675677305	3.53896832557984
-1.19825977303637	0.274235156808915	179.299702750593	-973.216217480143	-1571.74080305964	76.5575097439793	475.574822515395	520.47750335102	-18.5330384506122	525.136041962293	1735.80288075971	964.564085334223	-1078.46446089088	-1004.34244669943	-0.286706267589703	-0.473824645897577	0.0117065029927425	0.394068437958132	0.483486507136148	0.3677084141846	-0.341857086717039	-0.185081550264535	0.0424754498377727	-0.222142943113197	-0.00748846201476096	0.0479937072101756	0.0426597787998971	0.853681425835917	-0.541119031493157	0.510706329037947	0.0330763702122319	0.121059650701582
0.966689390676756	0.257931934754698	61.7592679002513	-585.418836382052	-2136.58946756795	1398.43392317865	-561.017582691601	48.7726498965923	-621.73003860742	718.790856298801	1784.4050096264	-219.69021239136	1054.3056803903	-1158.2831256628	0.0742231398394517	0.715754634599699	-0.451193589570634	0.907415508800909	-0.798648519642366	-0.606346717475361	-0.030801062604295	0.781698080429889	0.078861165901035	-0.630667382396927	0.655843391575284	-0.267877526162026	-0.827405943356839	-0.490109409968893	0.0669464268176743	-0.421830125318792	0.816853520850009	0.297470311564647
0.877715572240529	-0.002230535248976	118.673956730854	-831.213746663379	-2767.37979757196	658.896459564781	-526.917251591555	265.509673785039	150.15599118747	380.603639722551	2184.46724681454	-813.911498662624	1590.41782214035	-1072.92863701863	0.372205218162688	-1.27030186574669	-0.18745116784314	-0.423009283542384	-0.150068691489803	-0.401335619084062	-1.15934269558035	-0.404675060908032	-0.176725595217395	-1.90573782563629	-1.31025487381942	0.0915488461623012	-0.13561002908497	-0.0273994854740321	-0.731369261704064	0.0250562773211708	-0.399998721126167	1.12195408046333
0.553070759187932	0.169001710992202	116.677181708689	-604.896911210549	-2637.77825917922	1315.27632298591	-80.8114633843495	-122.908570774679	-282.459818166184	511.257867836233	1934.25180456014	-1588.99641393975	1328.44217723648	-309.828425453455	0.920895935462911	-0.000149836663908694	0.876079936360348	0.163546080113428	0.594666097184248	0.868398593093681	0.214057738920247	-0.473288442062146	-0.137605406045243	-0.713334079565618	0.297523567259399	-0.294657529300537	-0.0582324000144506	0.768521808622946	0.0420536623946158	0.6082151574878	-0.56501554925478	0.286205079372811
-0.397930512076385	0.262268678490915	315.283045862797	-1035.00412398861	-567.115873391585	56.5976338047645	245.959834287323	-82.3507674721561	-878.315257056384	820.826084399604	914.08475560321	-3135.46356772434	1343.11097767592	3359.0542869349	-1.20804388380066	0.0278908249564203	-0.468218573994583	0.172244373944957	-0.953021208079466	-1.38764993461929	-0.154275218228455	0.8103647384913	0.327523437531034	0.56949463737797	-0.715833015258366	0.36273847128763	-0.148561842672031	-0.786694302122999	-0.331345495925316	-0.22585746180451	1.20063748239254	0.347872789505506
0.481808813896042	0.247370167448448	-168.317077409641	694.042727308797	-1432.88745507486	1125.22979600772	673.481999386132	-354.410512791125	-808.644633389526	1187.19286093488	-120.860194109066	-6573.44382199923	1229.68863554363	3665.66887357665	1.42455402715808	0.744985378269953	1.30489295193617	0.90350402909716	2.2104702957315	2.02538737762165	0.417449225257482	-0.342235579000661	-0.521462798897013	-2.43793752880929	2.06541043981571	-0.702440265254805	1.19987947206882	1.40023155509933	-1.13057181643483	0.912194718941782	-0.852540368501986	1.36850669805034
0.720606002962824	0.247249895491397	68.069184938264	-681.395865671107	-1329.6875565555	255.643103160536	-496.580315737875	341.778082529498	-843.406714024432	729.112677565745	1512.06945787254	-1457.14885627804	1452.85062193633	1279.99659915274	-1.34490120005442	-0.143155066089272	-0.727615405641068	0.156151287293309	-1.23545749743535	-0.903066916001409	-0.285387921223944	0.38089773341417	0.170765951793179	-0.132178010462306	-0.699107850675078	1.39646581481486	-0.708289546547071	-1.03867640665233	0.297691484828827	0.106741400570216	0.754949213443613	0.284365925810348
2.54088588684882	0.261045879404707	14.3845636954117	-202.535193562934	-1293.49791945408	1177.71130776324	-19.2074078908203	-281.917221967834	-1052.85684717452	431.249012526057	629.754789447579	-1145.14466636095	905.6800551582	2967.72919410317	0.196270710698705	0.0267646750433124	0.232783114225902	-0.00210519991185347	0.109825900992774	0.253965150224124	0.0684921149538124	-0.0110928488924031	0.00535912870295274	-0.240526522786931	0.105555181951409	-0.241517176096385	0.0421320957772573	0.193640446985342	-0.159117167958233	0.0881669196651021	-0.0706715160050453	0.013974501662658
0.965866663841768	0.221234812747288	27.1332978191646	-538.618648038119	-1777.46627805941	-26.8479379372442	-651.165250626728	371.694076862915	175.171714527944	259.323589149946	1264.7208313064	-957.331330672159	1656.71999365146	-1647.20578024495	-0.00859068848650777	0.106594931474315	-0.261353339414526	-0.250751965411331	0.0782586704619787	-0.144905450990102	-0.024913440011378	0.0363047160868423	-0.131751037505056	-0.0172414475061861	0.186577560680337	-0.0435955213098386	-0.0259780141134653	0.0639833453258779	0.0816168632508167	0.0349974656174612	0.0986736225308321	0.00914849540216645
0.190691943319651	0.291704122216672	-44.599484954217	-153.815037378934	-1305.97617060219	687.55090961713	-928.115733680216	176.1725985887	-264.274150204775	603.442622914603	1014.66955050233	-934.701606480221	1186.23517312725	-56.3462281145698	-0.0603306294914858	0.0630284851594543	-0.0763280276249827	0.0380885563380792	0.00875753452787147	-0.0592480642264701	-0.0912515600582539	-0.0530868253415433	0.02255616924263	0.0548695212592035	0.0260873530944644	-0.0482643306353171	0.015680658761554	-0.0432568727358274	-0.0100332867311312	-0.0733089435027167	0.0320447882364226	0.00375565564545253
0.0900137441750415	0.331055981059263	81.1717763121587	-581.584199017302	-2163.42523749864	1367.71096854598	-191.387169404586	-97.5344707991592	-844.414067258947	741.084625173698	1755.46178386752	-2648.93771666363	1928.66129389995	1177.46972202062	-0.0354917713329885	-0.00145095440469476	-0.0177911757058618	-0.00674976256330064	0.0569713781457724	-0.0166426245496025	-0.0179284861554502	-0.0063296751842898	0.0326120436122276	0.0462152327283504	0.0204776984119872	-0.0223896947118438	0.0251217290239394	-0.0217819992056137	-0.0403884893436492	0.056952341421723	0.0245889713662327	0.0012435720635377
0.0707603513991479	0.157074591420553	-42.8653993039138	-218.632071703144	-1365.53750878644	-628.402895596533	295.102378616193	595.568934194958	220.087810028474	87.9922257307043	1262.18664525158	-2658.32669725317	12.9968259286666	4873.41902956632	0.0372780375660664	-0.0394298747194639	-0.0717463281120019	0.207694720769331	0.0952177768430693	-0.0797519189869695	-0.219770145119491	0.285067632278549	0.20685442354217	-0.052707982006124	-0.138792303642264	-0.0264962866361113	-0.182047695300938	-0.151011775882215	-0.0314625767146203	-0.248670493658855	-0.261629158720951	0.0291414594669278
1.01220157825764	0.476303429613066	98.2866862681824	-941.483905863412	-1338.37214371077	811.392555917377	-45.3849976900816	428.638275992997	-369.010957073071	420.773688749238	1137.65392809792	614.179509711215	-157.342304842916	-1129.40284948161	0.489553677899862	0.584319220602986	-0.359722222457043	0.315108703827706	1.64886297602859	0.590212553740655	0.0659552283601868	0.403926505409502	0.252926807984013	-0.316535042644714	-0.639546426339479	0.207382858996713	-0.743822529012334	0.122764650672577	-0.275892830835533	0.0470797237206261	0.379452862530517	0.35694449753134
1.02652749646967	0.00563080166869372	50.5608211207539	-463.424360091813	-2546.90350696126	950.716196846019	148.943244886051	61.2547147687859	-225.239010655279	356.238867649929	1485.69485318671	-5021.0827437076	2320.24893109473	3912.32336170547	-0.491374033781789	-0.421837054080523	0.860127013628398	-0.123420611985907	-1.08455692960806	-0.349652637900368	-0.0203538911473989	-0.0731539041843323	0.109559485810185	-0.370339657986044	0.0103131726221307	0.147131249027705	0.653557844319082	0.319703987813719	0.0688631365706057	-0.107314909970228	-0.0394630901504497	0.32758801419089
0.91016581506028	0.281965437118556	353.972295271165	-1479.46215612441	-2532.83778919513	1046.04684484557	402.896028944677	-39.8231480626867	-342.137107661266	401.03944620994	2329.96117485386	-2291.31974451386	1886.7010146013	-595.920045304774	-0.368753760326596	0.322459313075711	-0.624535755509307	-0.403680151078696	-1.01428915500861	-1.85187119050221	0.120359250168086	-0.379147641535468	-0.0569163435208589	-0.344827736056423	0.543186193563929	0.410810750585637	-0.0904895853953538	0.364886247947711	0.558963942566556	-0.797619608667432	0.099568618822018	0.531987907216469
0.825238600382122	0.237932775059737	127.570498965316	-688.757319851093	-2202.69408685833	1566.4997710098	-1128.44301757078	-332.811048382451	-745.535648563916	668.241052859553	1960.42951078497	-521.018489947842	3096.63838528186	-3223.25974777866	-0.0475990104248399	0.0490750484966544	0.0523116337960892	-0.162631971808568	-0.107807138126037	-0.0423658679830146	0.165073762121047	-0.101624673999865	-0.13081687101272	0.0109024359152767	0.0429798303827647	-0.118739265537654	-0.119452890347796	0.0543997615379954	-0.111783188286323	0.0547090539773856	0.00937994158010956	0.00877106503946931
1.80355956189041	0.256066430638076	298.372177081101	-1673.16410195815	-4005.69012637156	1279.99517830213	212.875139053933	362.457927831061	-117.062524932011	-46.4466025208947	3049.27630818285	-1651.68547621499	1385.97760174917	4076.80410287747	0.256334952881668	-0.258721906034717	0.0337979985195276	1.01311192315054	0.595571524260461	0.448325099993111	-0.573289130052389	0.249777032419227	0.822302332982367	-0.466180232744849	0.0577796750639649	0.170427946033354	-0.114408590499028	-0.10377783281668	0.276283453000554	-0.0867976457869094	-0.117766284852084	0.168668938546046
1.48990138907681	0.197665703515933	309.865476012014	-1425.8989510646	-1562.71051897674	468.364217729177	520.771328443806	239.032365040069	-397.903810111334	231.283298554503	1852.71731711126	-179.949154895465	289.255203484514	-39.1762455143573	-0.26715637572238	0.163304084191819	0.134398776434276	-0.312563144878041	-0.145555118522229	-0.347796449124624	0.252116854083503	-0.107931060274894	-0.254761740292561	0.0845823495942057	0.173755852364329	0.0106297308989161	0.0740507733330197	0.00508601241689295	-0.319200928281785	0.473066779825895	0.151813860547428	0.0413824698111113
0.38367753774797	0.14935838101555	87.3746110837664	-527.330053594627	-723.225550519083	629.850099380627	520.262748447233	196.056219296282	-359.519419593148	397.208260504579	898.2797434693	-76.369999100635	-709.431638424022	5.24678105836143	-0.0607017052253659	0.626299353096669	0.191740937020246	-0.0303805933772233	-0.159514351787811	-0.554144530875465	0.353015723113953	0.0753664578917554	0.0474006017781697	-0.182443046543872	0.346410054157193	-0.125798779323237	0.188458500501773	0.428672105868645	0.116908387341462	0.455080921102246	0.272223267658824	0.0737608805987975
1.36027225008002	0.0174356445610218	70.3212141019907	-623.321662596028	-1400.24344152033	-229.580040231786	1033.03477074555	495.90770075771	19.7855571909875	474.673931252954	1020.23942987454	-2817.9144083088	-704.516408833078	3278.78832964581	1.77572490994258	2.10073735715363	1.64000839725389	2.4615836678882	-0.627711651524588	-0.346306903272884	-2.15771599557916	0.440882270887117	-0.170528740046429	-1.22816794290113	0.362369303711132	-0.740574427889014	0.16691230453198	1.83899992591395	-1.3826895633966	-1.46695287589857	2.83666899277981	2.37788502223459
-0.943466795625663	0.439717221775017	200.150178304857	-1166.05663816886	-2110.25321936619	613.170176006089	-278.802810029215	299.645889455963	-496.195614020269	554.649223907673	2218.17328033182	-1974.0036557792	2544.29388472701	-2219.02628099298	-0.527205021970083	-0.514445541826577	-0.24403240200379	-0.413964933707048	0.141972767325472	-0.0336588989951566	0.213486262187713	0.0553088953790007	-0.00164796047613227	-0.164778008452486	0.0116144663475532	0.230972728955302	-0.244717248475512	-0.579223821217702	0.180858050098635	0.446100194787523	-0.421540146235432	0.106992973046783
0.985829062247451	0.323456429646465	173.886651747016	-1192.51709694557	-3263.21892164395	898.97076895673	32.7874550555346	433.492093165001	-29.4452974801839	338.150550837878	2654.16555443438	377.925044548921	40.174885341851	437.234327711072	0.230105431652654	-0.410706200268083	-0.211462615761618	-0.410529583755438	-0.600568900169419	-1.04426260597681	0.122266301807056	0.271172406058322	0.0330052607734456	0.189280791892411	0.610919484499366	0.694399402888334	0.387774582694563	0.235818131379403	0.0335075365770202	0.537846217118668	-0.139914692515497	0.181996886481377
1.44297829346936	0.210475225855242	-12.9280191669868	-260.472643851166	-1731.96999041331	1137.72505349415	-1328.75217801108	20.9119083196731	45.3911687691507	598.298725568744	536.653440522315	-113.293939363167	2011.61027927888	-3608.08886700422	-0.382272556257557	0.649539170152767	0.0298079205785738	1.31313712401936	0.734375492998394	1.49039774993384	-0.362972411032276	-0.411867653983355	-0.245015628357468	-1.2310533643932	-0.486047422627951	-0.944713346993743	-0.650568607118103	-0.320670953302522	0.313878904427008	-0.774368710100063	0.568158887983605	0.541679709289567
-0.815274770790515	0.232346772945427	-171.376683558228	690.214348992715	834.371731004588	-437.524923723453	226.17547557458	-64.8973583064969	-764.714478858791	759.424851740637	-821.384218284516	-5472.18444118259	1117.6200492852	5896.72140393579	-0.189761524306619	-0.147906249258188	-0.025646836466921	-0.404904345712023	-0.13158078427888	-0.552190577200755	-0.0393107223639993	0.151086505499995	-0.0973397388380385	-0.034992008218052	0.168196587839975	0.263809361800774	0.331194568965183	-0.0346204971473775	-0.0332884186636858	0.133979581081784	0.0797478749217837	0.0428794587347083
0.555507890318934	0.185648709419193	14.791098478067	-420.13333820523	-1749.85439835104	854.18820638637	-24.4682823026068	194.891945287708	136.660725808586	233.805959633505	1438.58971939214	-1243.3008430176	614.277895317353	-704.522993583838	0.40934156588694	0.0985260299125387	0.341254260774558	0.356656494056532	0.558010897986703	0.169779128666984	0.102245075952463	-0.190676171379907	0.277319925691369	-0.0169720288827926	0.126291379376401	-0.275819771571385	-0.313069977527734	0.26645289580534	0.0567904191435556	-0.321120025785285	0.0944388088037855	0.0717105933579119
1.50993122932018	0.313288254318991	189.36470615964	-1399.57151805359	-3302.00583727468	806.900450528012	-592.947744586243	417.477356961026	-419.041613013077	722.33612238484	2692.91972516638	-761.542507331789	2076.01499952208	-1539.15299213649	-0.437762908602417	-0.160634454189774	0.0164914445420262	-0.118664898305536	-0.635753726454581	-0.00622010834449406	0.0745109235509516	0.233221864485635	-0.150048455802694	-0.175057830498641	-0.21951108988815	0.455442583086126	0.137536642821449	-0.127597515314212	-0.160813209594889	0.204157624175103	0.205094803334229	0.0769865876778273
1.3058956125015	0.30847296270641	285.492496105725	-1538.59869065272	-2874.24607250413	598.543218045504	-908.232799666454	217.942286611655	-414.721565266209	606.580967174212	2673.47031936054	404.904696649591	2322.42795293921	-2261.18435732782	-0.189119548084629	-0.0454294170474396	-0.0383604509517361	-0.00529391185154945	-0.293308510406792	-0.0877030589522331	0.00730168006065873	0.149797823747744	-0.12153025683368	-0.272000313118034	-0.144102279591757	0.0342369997559047	-0.0454972063649219	-0.123202619449108	-0.0151314141691183	0.0895381185790808	0.0953145743024783	0.0264843067627295
0.385917662431786	0.147490316299625	38.947042826757	-440.87075501977	-1399.99730082666	-552.621681970858	1185.72211779155	525.6452147207	69.107663729015	144.878322434869	913.060879017043	-5446.26735977584	655.242221357345	5270.34318109422	0.0252944871796573	0.0346107607238048	0.0208166426026186	0.00741178413341292	0.084227128466482	0.00597849907221076	-0.0217764486437133	0.00773849124507728	0.0807024314234544	0.0794971531643869	0.055974532975959	-0.0102706663593544	-0.065269796599055	0.0151069163559403	-0.0352884933209211	-0.0168306440751768	0.00129531298817148	0.00361809312292041
0.427303613838726	0.381095513657332	53.7301647872716	-603.742279949132	-1886.32716211043	-252.064067057218	-1257.33015991641	342.96749174246	-555.163089977214	778.453798457629	1782.29042818939	-933.622978365311	2939.72757144908	-2738.78888059675	0.0211480382901664	-0.150728497417011	-0.162878689198872	0.36864452299978	-0.264228124013358	-0.0771269183015274	-0.112772805093343	-0.169426150037692	-0.184148102494294	-0.0111808591931828	-0.0942613584460304	0.174293278645005	0.0279477974158354	-0.130956604518437	-0.0422950250042031	0.106180614777545	0.316109187412184	0.0472017944179444
-0.148920320541193	0.116252929429766	-142.967551982713	-229.140033495162	-1912.23679377952	-938.416692269354	-941.540077815058	1112.04711483474	444.998630908668	866.740317206082	1472.29895323522	-2129.73342390643	1383.45234269592	-2479.17868737423	-1.00459094507947	-0.198928245392578	0.351941512600172	-0.206320369721893	-0.49498614488997	-1.39081083162752	0.406866064659887	-0.206507038062215	0.110464029603581	-1.24462384248112	0.353305760512711	0.247411292488804	-0.6062630267171	-0.258568827716345	1.01707094273012	0.0736305559382823	-0.329707715541996	0.475815891521752
2.09219873623145	0.438124911023052	166.771409752844	-810.576011976239	-1123.11047870813	640.194459228783	195.44437134008	100.653331603046	-466.860527853378	284.938761853042	353.40374697828	72.1766272442581	-290.64849648646	2152.09357989223	1.07098065063538	1.04582020684613	-0.407731424802246	2.0023183542598	1.04496566450192	1.08352536117164	-0.29400214902287	0.417489259073339	-0.832909701428563	-1.22486282891368	-0.0588723011425194	-0.973613828192045	-0.0166233235021424	-0.175039104181176	-1.32737603907103	-0.724335182076496	1.99017596752054	1.89946900143573
1.17304109282696	0.0514058908598619	-245.546464659646	727.645375949088	-1288.16222015963	340.335335011848	-1062.07265548332	-93.2642289457257	-504.374624756037	581.919713702646	290.382426276444	-4336.84008354358	2985.14201501231	2901.31002515884	-0.262686909037059	0.0474079001558428	0.353392732935561	-0.245445443273447	-0.217650759325114	-0.302369964351669	0.120240384171072	-0.0201392850657736	-0.00545217317950193	-0.181144155601842	0.151185703901212	0.0842615745574704	-0.462121733342111	0.0251345754576674	0.279158069189073	-0.0113356794502795	0.464929167767077	0.0805482987636884
1.41543672277688	0.344933077732346	137.557598084152	-942.797252897675	-1149.86143371474	42.3820676837949	203.64238293772	499.514465895275	59.669585512649	226.58495024016	933.542363464225	16.3510143683698	-232.756948767366	-298.915351592867	0.112273088187487	-0.0741047421533537	-0.194949021140012	0.215807877115463	0.190755225094586	0.144939626354281	-0.0863385503540646	0.0102172531147411	-0.0249213482459287	0.169106567872977	-0.150265657145573	-0.114754112960664	0.198001014546755	-0.0727144899157122	-0.225626383069976	0.0718673973251157	-0.316140774009706	0.043867061854163
-0.398771143484221	0.15891146278035	-77.0299895790753	-107.876192393392	-2235.28700270649	1174.33993869237	-722.979666400229	128.583818734474	-107.060356672184	558.000212810057	1624.47731294682	-1840.07565521776	1604.75632630352	-303.838314303567	-0.0292691093148339	0.000885770606136891	-0.0111595893173794	-0.0162352274829307	0.00922760443240277	0.00363861232098541	0.00234404611747561	-0.000739096944432757	0.0110639614614949	-0.0146592949159318	0.0209638268121784	0.0204260522320767	-0.0194500530534558	0.0154902973518396	0.00787807971039285	0.0115960574810226	0.0150259106959378	0.000481880183858855
0.395334452977495	0.14402181340115	-59.195704167244	-62.8557900146904	-2124.02149482721	799.925447808654	-436.331557087184	36.2660516800364	-273.554659643334	568.033281636973	1617.71318342655	-2489.61078942843	1723.5422510489	224.518419112149	-0.0412946047389681	0.0125278994381255	0.00325646322803977	-0.0128031172476161	0.00836127827491029	-0.00765425779318617	0.00139124266611818	0.0180707118297033	0.0201231531736547	-0.000809878735456893	0.00441979159434759	0.0183279826826016	-0.0198643166297275	0.0169023174676735	0.00346754907079199	0.0030142265464707	0.0383547259419968	0.000760566991981168
-0.0747242502319283	0.344293948579047	206.513382954536	-792.074519984612	-1173.58429964341	527.905962033299	460.508643885913	-69.9571900275805	-974.840223562236	638.15524983064	1016.11899054659	-3028.0677370734	1319.80780382125	3047.39175500809	0.0484159511697637	-0.0190091905100811	-0.101017883342769	0.0315270957757267	-0.0277956373551985	0.00191002843524186	0.0276794880155968	-0.0273209676754007	0.0203417051546524	-0.00726454577549226	0.0256918683825585	0.0384141476426044	0.044517257370597	0.0480156903059473	-0.0104690546762558	0.0174056475312544	-0.00427401632119952	0.00190930992791486
2.00573558456483	0.118311464955456	166.101325529945	-840.91476372053	-1106.34415548667	-293.29514623581	811.342969001657	298.763968113002	-637.544840608297	399.140479000726	674.811990976414	-4915.53623357073	1302.19303108739	5212.37986493947	-0.00753273847867921	0.0446903599491311	-0.121884498758804	0.0935231529356445	0.0538056147926166	-0.0883617377310431	0.093061863862612	0.17892001365575	-0.00540883148322658	0.160262024335116	-0.0163595374687495	0.150757776655923	0.158815019263248	-0.00723153354191408	0.0744348281505794	0.0105704236594767	0.0671552166701115	0.00665590892914063
-0.458114777442171	0.248515356187709	-197.104622151828	543.237786645736	186.946422029596	-383.385827315354	846.779092565018	385.827729750908	-496.951404129491	787.727731771223	-493.508006181196	-4439.05267004656	-702.729224785651	5258.4156196067	-0.00486552217792311	0.00280432204856906	0.0127180569992989	0.00724551478062338	0.0194700861992923	0.00302701539944962	-0.0188608686401342	-0.0238296981532709	-0.0370034619367281	0.0167902435476996	0.0274253266177771	0.0199229144038056	-0.00412919094070289	0.0209909910813038	-0.0178566667934278	0.00827441961611338	-0.0182028295268369	0.000753839911953677
0.264993861852381	0.318749711925496	-2.38288171083525	-335.343084043146	-616.941439900429	-925.786625543745	1112.74582606881	506.581614506496	-183.148872713808	177.25416882865	169.167503267283	-6401.27792205846	1200.64042677209	6663.67576120149	0.288829467938731	0.347912693154622	0.44236614965653	0.288578519478167	-0.158254133957664	0.0452351751445551	0.307047246888928	-0.151379665681561	-0.0674583851631575	0.107440169220136	-0.0920590935081906	-0.159066340270257	-0.097217396873158	-0.0899517446343916	0.263612750584126	0.218996362306913	0.0713407055680987	0.0611522977237559
-0.180403678902807	0.174055104290077	115.144345819506	-623.458487960444	-1738.74050977566	904.622628356947	792.853836268632	161.927779016349	-664.317996417242	915.292092277074	1488.71028932182	-1218.75177090349	-373.635606433434	-305.470596533676	-0.187198660351062	-0.195431119943713	0.0749083877112476	-0.0682438591829918	0.179884243423891	-0.0181608431499548	-0.171368165106449	-0.0207334686464098	0.152916260276947	0.0311906365310016	0.136804484573276	0.0471262372199798	-0.00120634977409329	0.135337850794444	-0.143310675273262	0.0416977221634932	0.173576568697764	0.016317580380734
1.40980255284982	0.163864711284648	301.425022702197	-1527.25389034864	-2108.98346086794	502.454403459674	1076.67181070058	452.504211210882	-153.065231638014	271.540978999353	1918.63664623455	-1684.8269365686	-92.990029137698	1198.94323583461	0.0389315633662025	-0.132696087520489	-0.159911126967305	0.0551939248491386	0.182813937505798	-0.128233914104887	0.00901475940689387	-0.0635443733965865	0.117707939374528	0.0384619651358588	-0.137167039490899	0.048009384629175	-0.235128940668636	-0.111307487808931	-0.227878299074424	-0.0151084115205408	0.138145775229447	0.018883105211751
0.879516879991588	0.112098842297394	240.321645815895	-1274.3615234412	-1951.12798929817	350.738637174447	1135.94816721496	491.442503005152	-242.955527512056	372.788921015758	1450.97922878289	-2498.77972778208	-38.9379906307846	2522.97734971821	-0.203360050197051	-0.24681658255492	-0.428577240297101	0.380064722935016	0.335799296522616	-0.222287952296987	0.0492580435899047	-0.243906187916578	0.0600263145448982	0.142436130009832	-0.0660697958348026	0.135937555203786	-0.169341498871902	-0.279716913387245	-0.538795174062236	-0.00733462794934214	0.289462161936364	0.0601642074688586
0.488906105359454	0.321229620479879	346.328873206571	-1474.77366281977	-2692.95333842614	2339.962610828	-769.272168223567	-341.205972047952	-366.160567231768	127.788857422518	2298.11580109045	1282.68499299484	1668.48364828413	-536.98729218714	-0.798147085093698	-0.69268991343524	0.102116881349501	-0.0939988880621996	-0.456629958716198	-0.240264378100271	1.19724166115523	0.369897832127137	0.836587179341153	-0.0899691990301776	-0.688248842909537	-0.492103708126528	0.123480614709118	-0.986701632859172	-0.254931933911414	-0.125700075988782	0.55007358294249	0.390740258192665
-0.8292923403991	0.350765703932176	184.494662566529	-881.295518193635	-2550.02842559437	798.250020717625	187.720344842101	-26.8505676565973	-489.649524898219	725.910066710755	2371.09104580925	-3060.09204913193	2004.20302581618	-154.386860998209	-0.0300166748478577	-0.00250229322933922	0.0215092056558868	-0.00214323265945254	-0.0129285082193093	0.0515032740330931	-0.0297248614383563	-0.0249839771032791	0.0640079266286033	0.00743425708929254	0.00208939370162608	-0.0110810604053464	0.0580054888395082	0.00334578737241435	-0.0349239430156774	-0.00574657263134337	0.0177994095671091	0.000804681130260875
1.15273653915537	0.429188617843648	56.7721396507413	-375.630007138958	-2863.08404678312	1810.9237454342	-952.669954256421	-473.47001243897	-658.699051951333	220.360948920317	1820.77237891544	-1547.48492991393	2820.20998836098	2393.79534696568	-0.0745872182479959	0.0392444329759127	-0.0244495141925208	0.0747868512413693	0.0557517271393378	-0.0759999947058777	0.0288848853148708	0.0795863949582861	0.0228948406195613	0.00832268759581495	0.0357229772920129	0.0563598833584558	-0.027638065334215	-0.10703554906855	-0.0291906259110525	-0.0778347341823112	-0.0186555721645826	0.00783136720721134
1.07856819758762	0.306795166238181	251.13712165533	-1416.78722214013	-1683.54732627416	574.068878716024	-1262.0581707812	329.139755647539	-610.265024669565	954.708445090761	1690.35126030454	-536.185198345895	3192.54629624812	-6172.94999227077	-0.765885471478778	0.159030193768843	-1.56327985116068	-0.44242012530542	-0.0904536635855138	0.6821819673052	0.831928779840792	0.782012862208858	0.117719631986039	-0.12522564492062	0.36972015083838	1.58642483042047	0.329977049152532	-1.56429006876065	-0.530002810055725	-0.907070256597586	0.648334383976739	0.617452368554631
-0.127043687066811	0.153211632730925	8.71056913403783	-291.148204563969	-2513.2911783575	1709.67293294029	1181.46035841648	41.319786088826	-2.24209890924443	239.51043316763	1505.66516657037	-4165.45546310132	219.397824017428	2707.85610310085	0.0557825387509328	-0.0280954239282225	0.0710040303413094	0.00478684256526505	0.00589207009140378	-0.044593963743714	-0.0525854654888988	-0.0586191422708584	0.00265871275794751	-0.0209030867016987	0.0114806172692201	-0.070286589971661	-0.0294872998554702	0.0891364018193313	0.0349514527003729	0.0532953768331843	-0.0103490915408324	0.00212948835001431
0.542538803175626	0.357968978669051	323.214927745945	-1456.341840467	-472.892630138301	-575.007385260185	-859.780802626119	278.656663039713	-1448.18811491148	1233.22892032383	978.315072694294	-3065.67040941934	3567.7267729739	-53.7510079722418	-0.238744837911728	0.460406217957766	-0.793107003997648	0.0269714970054445	0.102990184723038	0.396930184952452	0.370623355736646	0.583387614638422	0.131010503806817	-0.133171033802774	-0.182582269972711	1.11269279906793	-0.114105284391541	-0.952859218123282	-0.668947922078623	-0.360066634725117	1.53366036462611	0.405371639192196
1.42200967863567	0.390781962776351	350.920167190359	-1506.66235845684	-600.119925850362	-727.29019473154	-888.564047228383	295.551729573085	-1423.14123584485	1198.93025167067	686.592686596693	-2995.31743347446	3735.14166516903	-381.758717688452	-0.194947328464796	0.497381007302951	-0.596708667584662	0.159522741034778	-0.018944249339893	0.15138010543342	0.32335890644409	0.657902193594982	0.0489483614336797	-0.276594071827675	-0.185156566208223	1.21905920846903	-0.138045824257533	-0.715560485584559	-0.706066028828373	-0.227277920125342	1.42202888606268	0.423975780826383
1.92787386907698	0.0508811494197344	-330.121035091225	614.067655590602	-2585.95051520576	307.168331818042	885.144595806555	435.687595776753	192.856307714001	127.183341272698	1117.0951923211	-6651.92036713621	1072.31771011298	6077.26632234565	0.198155711515198	-0.679774661767936	2.12343264039612	0.709427527086072	0.48004030747341	-0.0756609435673082	-0.922997572980939	-0.631240321222331	-0.207343269615839	-1.45303727150404	0.873166900339071	-0.662097056300763	-1.66027371333894	0.478984343244047	0.268963156321602	1.50152856507347	0.126189268050775	1.20008956405578
0.846250046415922	0.514660250900427	596.646103921938	-2068.55704711768	-1315.43284957606	648.782721058715	523.510729852861	-338.686349948859	-1715.84178149315	828.063203835528	1709.4279673924	-2397.1104343251	2263.95595742958	3072.75580035214	-1.11399313756811	1.16835967665676	-2.234764838055	-0.30872026839632	-0.448909401162218	-0.731643334725476	0.27156903274089	1.51605581970981	0.449080680842993	0.0977024256089925	-1.01010640180614	0.586463582486559	1.60582085445229	-0.172600148921745	-0.806131083207196	0.389207834307888	2.01778624841662	1.49161215411548
2.64287345039986	0.137515998900016	93.5829136777142	-843.669890804103	-1989.05565362593	1128.78758669255	-381.849470276328	293.982128373554	-38.3937363879168	359.917024435103	1708.98295063918	1216.71620017086	136.155055366687	-3277.44210596084	0.829197503416789	0.360125537631926	0.928895336597495	-0.142671396017919	0.363359802653628	0.155730381458552	0.184106364041233	1.1807717916817	-0.751204273858088	-0.83278589758422	0.494485140953175	0.724155845134442	-2.06950712342665	-0.386265906679269	-0.414523395293232	-0.472394945596435	0.608057724294972	0.509562887602635
0.987029970387923	0.252159297537031	-2.14907280730103	-406.006470734166	-4135.94192125599	1780.66416382484	-308.575962991241	-175.032047465319	-22.6521901170156	15.6107512790056	2884.43110451786	-2388.39981759166	2270.84509630159	2568.34309402091	0.0390284540182043	0.137017727836754	0.831543033041688	-0.0294157280654708	-0.567030658751162	-0.167140325429097	-0.40319913696525	0.00569305469635674	-0.199668725637232	-0.0759475311561017	-0.614507999034917	0.309582271924689	0.0540466319476765	0.479332567622598	0.365052711294612	0.499311557093221	1.00993813468901	0.172207115359634
0.0138770766644805	0.20899093752709	-53.6351634757419	-382.067592431844	-2368.36896040289	267.159780471099	48.1456105940684	584.754597988892	-264.209250387866	949.607903464941	2031.88453327536	-2908.57918213465	948.740020050604	-1017.19536953397	-0.0842446759825791	0.0975218040343071	-0.542081189908599	0.474802921596639	0.624145205604722	0.119574115962187	-0.108148314395313	0.186368827517042	0.385480623658326	-0.984624266583327	0.900983591401733	-0.0627290665155645	0.145883123728233	0.0424798394862317	0.00574091565662812	0.307568666932159	-1.27600487237737	0.274719451614465
1.63882388485748	0.139001650373104	-12.1193763053735	-388.480671606049	-1964.96413956186	156.935051656914	-98.9675998662639	411.050320811789	10.4382221599339	297.821159948879	1336.83058537661	-1614.25175569133	577.662585934171	1717.27294291287	0.290552106058402	0.090560967754858	0.0419999514978053	0.196680499493547	0.205453088714274	-0.509392295825773	0.101030506950342	-0.528048050106778	0.674191089468613	-0.657121537279026	0.875224510432429	0.419532338924381	-0.80634234614566	0.139142232669901	-0.363112027313642	0.718198412628536	0.449095454073184	0.449305829106611
1.68283383452576	0.221377269621482	235.602221207172	-1239.94893568508	-2698.68425747666	1542.1604654681	-602.982209553238	-79.9121939463702	-825.118867485567	495.45642052425	2589.51761172228	584.883992540809	1608.97980823477	-212.196765568475	0.0911083419826684	-0.0958288945356407	0.175548846479466	0.179151559801111	0.292462679092151	-0.270547356764908	0.0280299443705506	0.0798743832561074	0.00175023090759243	-0.0339218515552936	-0.0525945437785755	0.0126833172389894	0.130902706646783	-0.0471420933352411	0.163287453910165	0.176028633368617	-0.212378000068805	0.0525145198379636
-0.315704809351365	0.230190620148504	277.711115486803	-1296.99644470394	-3222.04979112417	1451.315907242	-256.68096321693	-21.8638927579437	-570.279796933023	748.847394002865	2983.77458287258	-1294.01012068033	1744.39171497819	-103.803217614026	0.0521520455447241	-0.344609028296902	0.159438849314012	0.066012092268906	0.467170665501886	-0.516864129126879	-0.203299128295021	0.245054815745919	0.276740836149272	-0.0973423624756173	-0.0937860246245948	-0.143639277718611	-0.0756594322697425	0.114391048465993	-0.156420742344486	0.180302239396305	-0.217788363446419	0.0803590352927757
0.0583554873604943	0.331027989923291	91.0593139491263	-527.943915362804	-2267.54057295104	783.235214841755	-56.1756712050272	60.1062419696994	-563.117414211422	804.339618885559	1508.40850864307	-752.88012379769	201.504213160953	2515.42173172567	0.00402347444670593	-0.378698864537905	0.415676077220302	0.994111535951876	-0.951395527302999	0.0708478404892308	-2.12427621021332	-0.195523137942431	0.800735071882606	0.361616000518789	-0.050205568822476	-0.00692924811703207	0.285164188915581	0.309155573144926	-0.489362328773112	0.453510645368627	0.604957734209436	0.829297475839672
0.754624633539893	0.23940871514232	55.666204081238	-553.32823287742	-822.543071716686	-27.6677858692905	-935.530816564853	314.80519485446	-376.761308104507	735.961044948972	927.811152642719	911.577688243001	417.442931869386	-347.781537623326	-0.56812636374672	0.667815054978374	0.492495404644923	-0.00961227847127819	0.484434309439445	-1.11836548325139	0.188124371320828	1.13732060859356	-1.05169341410821	-1.29541984971347	-1.02277533795453	0.743430965326222	-0.309066061325434	0.352001997021227	0.538616540200265	0.650887574020312	0.280950298590559	0.517172138232731
0.87040256663508	0.236445125335028	-138.035798366714	379.113375694029	-1242.75402655236	987.295301619605	-188.828897893437	-147.185708862232	-232.711757974348	9.39991747683749	300.189074482308	-3061.36912441583	1288.78755015008	4278.68470431078	0.0597422816595319	-0.599732191614158	-0.269860055711433	1.0004121227464	-0.0855870600659467	1.01265826245198	-0.38200996066861	0.0860202097626149	0.8438763647984	-0.446515423661011	0.95247492757543	-0.119375781222727	-0.48347406154509	-0.400769405144226	0.0280445003694435	0.32298715293429	0.370148979716358	0.354836067807621
-0.25833290365078	0.271828564067832	58.6211998298496	-619.992301886249	-1607.22377247477	224.595926880189	255.115901713042	335.286488270077	-648.611332910902	1179.5034302633	1565.9755170125	-2294.31893057421	633.964517329699	-787.252183423899	0.348697965868612	0.612183050059446	1.17016647297778	0.69944533814516	0.441378368779585	-1.36295933295565	0.753845110324367	1.35162134142988	-1.55886792405525	-1.79780550769571	-0.545308867483847	0.143271409026418	0.0314690651904128	1.68384115620369	0.49350134617702	1.29049331160208	1.62796066657387	1.51582239363128
0.976026753229574	0.242518879410563	-83.1331950835204	62.0907996338415	-1189.48696792151	865.829129564841	-483.472997718233	64.5102567733689	-162.304738728576	79.033042008486	738.618814960714	-1390.78828198598	746.358495708234	2577.81573410768	-0.262279742186736	-0.399195533879074	-0.100805132797852	1.45155230630083	1.36936459544999	-0.294723874917642	0.259013696410886	0.233765173231089	-0.249248542429352	-1.04995663237378	1.01698257631003	1.3637733829203	-1.2841987795619	-1.58047276145466	-0.67459006670483	-0.38824115109307	-0.342213806716521	0.931340892261581
1.27803907795141	0.403938751154508	-92.5171531587548	-186.802979859298	-1693.95423228721	1508.8946927514	716.506897720509	112.970666872647	-216.419204716297	60.6690641827532	1005.33067308596	-1848.0381922098	-678.721000203633	4361.93049146084	-0.644424975115591	0.376903041492104	1.85768897518995	-1.2100989385693	1.36112889918465	0.827035415739134	-1.19001755109182	1.54538015109697	0.37046450802427	-0.507328652217615	1.18802464816475	-0.109029710648972	-2.48524934015552	1.56209403209453	-1.37355564188035	0.106854405134864	0.899023620470859	1.99172622102991
1.20176794325686	0.035007002854872	52.0157714078734	-679.287303109459	-854.057930753313	-611.544538499195	328.034357418607	672.681106059246	-336.756438400503	938.416300468094	822.104143106083	-4351.33116621943	1479.76770929626	-997.124476621955	0.114693961017065	-0.160830377503447	-0.27343632275728	0.437497740460067	-0.110016084671784	-0.232406350258688	0.202827017843126	0.0307443809167018	-0.149697996700383	-0.409051496998257	-0.166691721939629	-0.00911179956651395	0.338847136981333	-0.14610413833226	0.127831065602899	0.172630243079333	-0.0167035856086222	0.0574462191830464
-0.518989962693543	0.203125515843581	17.5070036826914	-228.477719230909	-1215.46404725791	-590.466942557194	17.8576298457486	320.180223142939	-671.274419983456	1071.72781435702	1017.25029022937	-1388.48063870458	168.35567679868	2057.32939750993	0.768799121497527	-0.00596735110335723	0.834870413757094	0.45531481030163	0.358090248384714	-0.212340853526771	0.209180743010308	0.292449170819434	0.210285386834457	-0.411305774991749	-1.49779362553152	0.547840706801913	1.25628549127162	1.02911603540464	-0.519720764742837	0.578772850808472	-1.2786186262006	0.925373107864068
-1.24402830899997	0.306684677417696	-218.163457008258	285.771183039391	-2364.95735669531	296.884529578528	-43.0860665352646	624.094737362958	531.24510949275	177.375315059715	1052.3866066208	-3758.2941857068	671.670852263033	3803.79363413235	-0.00932274899261505	0.00866595149910864	-0.00886155749988257	-0.00142949010505975	-0.00440540891159915	-0.009439074221065	-0.00503098048340569	-0.00259707991308076	-0.00282640865082367	-0.0175237875156124	0.00255681332653218	-0.00171098379175583	-0.0122449642220688	-0.00119634581784602	0.00318028354347709	0.00202273596802048	0.0124431420929303	3.19561005490453e-05
-1.09040752247359	0.256604535004049	-138.541273522574	260.935664631911	-1991.5548226836	531.232846078169	-40.8774381677185	62.8226488496365	256.084998872768	133.25543822678	1526.03496380528	-3232.43073451497	1192.82875000768	3444.022619436	-0.00700641537295937	0.00834946666776732	-0.00493609640323887	-0.00506622811436154	-0.0154882248088296	-0.0132251600182707	0.00652796095051069	-0.00164713769852569	0.0033172822929773	-0.0272446298804331	-0.00594880888525361	0.00262868748638072	-0.0153739578458445	-0.00778475164441494	0.00136228481498778	-0.000340840212547643	0.01409842758808	4.79855110800828e-05
2.86968717738878	0.10762611033781	306.330516007115	-1587.28738873446	-2748.21907484218	744.761369867625	-374.506631496914	156.320969412737	-629.882179785594	454.213514392207	2746.93110933992	1958.5565389747	1008.18180023658	-1943.79345776425	0.332009730266583	-0.0611085838668411	0.390593132738187	0.293431593694261	1.0648234729699	0.651071350836092	-0.363630062573961	-0.191305136656755	0.0219923001651321	0.832062646465276	0.477434435283767	-0.182899512022091	0.556660416969838	0.248979033409737	0.0316883105109497	0.1198838404115	-0.873328198212006	0.119405821918106
-0.75631258320738	0.401951067420544	-72.0738551474892	-117.514604330083	-2604.92188844362	-366.765244344804	-346.121457001825	360.239707199305	465.589621347488	200.040706954434	1600.87615207343	-5803.54352985322	3130.9311762257	3646.30161299226	-0.00422631081383402	0.00439726997074844	-0.0111856549144488	-0.00274964509267596	-0.0200708297750642	-0.0135997469643984	-0.0012626405913758	0.00295916290521359	-0.00138393055476021	-0.015148869546729	-0.00933830763880915	0.00612516754078771	-0.00853200418917967	-0.00475958796471231	-0.00349286889373165	0.00089718740846664	0.0131069244286012	4.23729402545358e-05
3.95114113852939	0.0986365344433685	126.786589977168	-1023.24785760529	-1228.01803601857	946.806765791289	-217.579886908644	495.964886597338	-776.714352883387	725.797365991947	990.241655590154	3569.72751308882	-1610.12631239273	-2128.13539619005	0.00209559575335748	-0.00330911606991893	0.00501874345108254	0.0024846325721471	0.00589109064278036	0.00363146021410174	0.00154484487744108	-0.0020955867792119	-0.00102450607154853	0.00224686369349057	0.00256402111288896	-0.000378759823362586	0.000745770096594559	0.00145216035768625	0.000181553830648835	-0.00263617180278085	-0.00248997700268866	5.34799878889218e-06
-0.384523094276967	0.227376615273154	-5.074877407013	-467.797021017695	-2343.56248355861	-74.5637180010254	124.970564287586	360.068800750295	212.007871427733	244.920782308646	1915.9775952358	-6494.79043716275	3237.65685660126	1936.98442660405	-0.751848033022198	-1.10341303511418	-0.0598206876201074	-0.240382579467712	-0.869882887248169	-0.67606038437202	0.370372081821103	-0.0727890855406155	0.456372320356713	-0.344290985114494	-0.0959737042498064	-0.361552623873756	-0.992965011904112	-0.348865308814128	0.969015707098849	0.0553758663439414	-0.0945874132231177	0.316249863951663
0.202397362145678	0.212288626347859	115.972177486439	-620.973660995065	-510.759018530845	-880.367464360493	404.312747167967	584.775152472797	-980.141983443495	1459.57625236644	256.342684760327	-3184.57623945591	-64.5999756531681	3550.34624050992	0.03853231335157	-0.12277598354687	-0.058016890314494	0.0501902315808024	-0.0320620166175951	-0.0526893348148339	-0.084449750292373	0.114763085759319	0.0356647006263073	0.00611471297347287	0.0716906551614621	-0.0733433964832964	-0.0212907813220003	-0.0305101591597064	-0.0883796586630315	-0.0969053661045746	0.0171322750932907	0.00442816533434348
1.51764487894072	0.265378454741586	245.748481383652	-1184.21663247417	-2965.4255445056	1200.21665944708	454.099588621201	-78.324827289902	-888.328193902991	514.738356137262	2264.87009203933	-3349.88257485015	2920.74256528744	-1236.51332853463	-0.515428643024779	0.476591371208713	1.38481117652388	-0.417627033592789	0.961967789559736	0.428528169320856	0.176352968302979	-1.48178470575843	-0.274970542911344	-0.174956079076319	-0.222463734235715	0.906852426266877	0.079992099470023	-0.153087817322077	0.447741915123539	1.83793873139008	0.745157647401984	0.485809761138966
-0.290059108747636	0.160142513136978	-108.364760865207	37.5546572264115	-956.934933363438	-501.411254379166	530.61097123837	651.979039594715	367.855125659425	621.879338208918	485.797455331292	-5335.58041680632	475.559671855485	2079.31703018507	0.223286569241697	-0.130263920856753	-0.722521129094473	0.475841039148833	-0.644604077129396	-0.20801524274327	-0.217096239051336	1.16799217844163	0.203799153642226	-0.327075676720932	0.190963932644272	-0.448594961212713	-0.339471077889419	0.106112579901929	-0.366680837694016	-0.916863633746539	-0.163501804742249	0.2380141016683
-1.65803293659977	0.27038639478906	-269.404768123309	685.79012232666	1269.89402485564	-1247.69283069385	-83.8919186361163	936.38532347043	600.455602714132	465.958276246164	-1364.51822758981	-608.593020699642	-2008.40473334415	1080.92743625569	0.305197214415266	1.31759179180586	0.31052393716143	1.10634501510117	0.883453392957996	0.244956110376229	-0.819846500219286	-1.21865156428145	-1.18567541392052	-1.83005696392387	0.284575181615942	1.3724748819585	0.0249072830060431	-0.448670445480307	0.614936456587271	0.188201892683671	1.58372694339106	0.722773289499579
-1.6667298909128	0.278133488642905	-163.989458339634	-229.6961204214	-1642.31198859401	-766.077603777354	521.917140967413	1198.30278056364	171.545336098994	902.361073718713	1029.21659665336	-6528.88509414956	931.324322077941	3093.6219851771	0.146144498934885	-0.193203790926352	-0.13789080623005	0.117366685503139	-0.237828399196094	-0.135282065756968	0.0902709452343225	0.412301249385836	0.249000391883976	0.242538739582952	0.0738291578277388	0.206167216949623	-0.0725283037240311	0.0788844032399922	0.0143468029579894	0.140548134591579	-0.262868368233174	0.0696776108323358
0.886614734042602	0.229271343793378	63.1909982280259	-617.626238054594	-2310.02351913834	-542.658178911782	1283.79472971195	640.683393543954	-692.769458217158	693.206212603762	1608.58242114718	-6176.50455934751	1361.01937889045	5042.4592917379	-0.914495527226848	1.1182276707485	-0.545607050682165	-0.676412421488864	1.26580945105819	0.879931222386525	-0.0195932917481904	-1.4009925935657	-1.1000030689443	-1.90387834762474	-0.751191126940735	-0.76955997411684	-0.0947760043066915	-0.800516466147298	0.0816465579095741	0.0793938716283961	0.859739290201402	0.781678886037028
0.437403944242809	0.322552761595949	223.942126353695	-1222.63966999608	-3744.46854761203	1280.44309755546	925.836136792346	99.6604494774103	-803.088755222813	646.645734997842	2728.63245208139	-7241.87347033438	3068.72799317327	4770.96736372755	0.00970963441561208	-0.0143029710666184	0.032600937609152	-0.0241547941147703	-0.0116771175472229	-0.0150620326516174	-0.00374573263187998	0.00895398870152343	0.0261897396181682	0.0168120625180061	-0.00303845108440459	-0.0111223253432769	-0.0125055138619438	0.0125484144978781	-0.00738863527529088	0.00584412584181233	-0.0447397769755869	0.00031749801321355
1.74513261479463	0.200345370754633	24.0831245626213	-260.709954422577	-2460.58130419094	1401.15008628771	-15.2516997913588	-369.278727873743	-695.554433026298	42.1786143238592	1919.37763507224	-1465.84087642499	1866.29887953456	2527.59117704771	-0.999324620511358	0.317906002743212	-0.172493201191511	0.487384504806562	0.038092952479858	0.0671793782565748	0.176381150206323	-0.410146790120308	-0.815961339274763	-0.780867507766707	0.0736752446214525	0.0924710673423624	0.0198792885038199	-0.33837868052592	0.443530990403754	1.07858796235486	0.659048554080619	0.236181336864952
0.302710318473934	0.257221538352731	218.789250359464	-1234.65514783052	-2719.89157178642	682.316012101074	-1018.79873222232	285.791015680291	-278.604870659473	710.730816143221	2399.55765013108	780.762966930202	1883.37181072841	-2990.83849423993	0.0687052404650706	0.0710742001960328	0.11661776920132	0.0757578828134199	-0.00445530673438559	0.0247453012251819	-0.0380137424827134	-3.3885538969614e-05	0.146198114279855	-0.0322799614001023	0.0134093604531643	0.022015746544161	0.020207825770798	0.102605939649347	-0.0075392709426622	-0.0497111489112315	-0.0943348868055495	0.00325406943726352
1.3681322761904	0.176304820587811	34.4336811972273	-316.883897746721	-1575.52216781077	705.997407921522	-366.118855767638	-25.648065884166	-191.333865134885	65.4533531193966	1082.63351652469	-1408.65257501227	1133.00431856147	3025.06159077601	-0.390809785653231	-0.454303259452962	-0.610621626038194	-0.410994798811976	-0.149956785722908	-0.140093526863633	0.228651208615353	0.014210570643246	-0.691468456885905	0.107779427846957	-0.133103273548808	-0.125802315825754	-0.0122647395193438	-0.58201275351304	0.0434358594420232	0.316981694959504	0.629024160838814	0.119005977903447
0.11825467139749	0.18425210211404	-111.492404178179	-5.41092560136652	-915.188478936654	-572.98752230967	-638.34244443353	518.714674256526	-184.164734440492	922.917851873973	682.386129276728	-2594.63258898475	1424.02091001084	-712.899683374159	0.0917765885057732	0.118703856093801	0.188164456038786	0.0591860506819133	0.048435818353932	0.0142416257427413	-0.121333502598055	0.0528896889291529	0.497439486487737	-0.29296554463609	0.0258362805962579	0.11653082305501	-0.0295108700127509	0.214621512425092	-0.0966539981460116	-0.0301089724993014	-0.177546719638204	0.0246124134503557
1.77577469415182	0.161965658862811	-155.443680131333	14.1645954506586	-753.894241057316	-853.711080863089	-751.985385047126	582.505598265293	-344.714269493865	680.083299464578	356.362875629864	-2818.40119611304	1400.45807313665	3430.9117355264	0.459431559226493	0.276718428214343	-0.0517970376303892	0.150004106092607	0.0863866720240115	0.144918643377106	-0.173221267439929	0.197864257801411	1.07628244514872	-0.401480078439311	0.525138625777272	0.198722537905847	0.181927926211965	0.393369752042949	-0.355992316491245	0.0651439349707152	-0.684873116690114	0.132073077166081
0.240228860967684	0.311596324912007	-63.0741491887034	121.849745220759	-1531.41632256952	1494.45583026681	-380.687166092155	-153.418795817254	-768.084729800427	1074.63294829417	863.383252903088	-1816.1461208336	1424.84653004275	-3707.68702937043	0.0423282211937729	-0.0263119170399146	0.00938237996936324	-0.0721087742665275	-0.0277908582066529	0.0559241516544843	-0.110252127478024	0.03525416808127	0.0975283910242267	-0.0422225791100881	0.0131372052590056	-0.0292369978796738	0.00609154597985221	-0.0588000962076397	0.0171207454564179	0.00722609876566833	0.0217564218032088	0.00332578842893904
-0.684593672811999	0.217616835320949	-94.8754535982192	-118.126342136733	-2495.32179722865	-675.292899627048	-134.502375708422	663.636935560435	313.785881124737	244.481469405592	1920.74417350476	-4808.97012778751	1762.99382890986	5070.17989195672	-0.93228923278069	0.570453487539668	-0.723784977679143	-0.531529301739287	0.67627394482224	-0.704388101966429	0.600139767830498	-0.713728111911321	-1.11670185393693	-0.699327196670673	0.208647861206911	1.03143014533475	0.168310630227615	-0.163047107334871	0.237301964180287	0.00212120612205053	-0.740366256090264	0.344920650698224
-0.804960124374743	0.250654930709099	-135.156099393324	522.405270656563	-296.146314601013	-325.519458288158	202.094282796363	60.3639689905638	-325.724943621653	570.050777674649	51.9946057887397	-4283.37661176519	893.028759324373	3652.70822071592	-0.459453694587184	-0.475466625033224	-0.12413523846173	0.642160098353922	-0.368423513238092	-0.323638645782103	-0.743673339866619	0.136756935844663	0.606615551881066	-0.842565229702831	0.794532196952492	-0.0434851667595774	-0.456640536141641	0.788952740079672	-0.787657753845476	-0.626973713114893	-0.134833187672173	0.439964774997108
-0.175704291472895	0.175734641102454	57.6666947079462	-76.2989252101386	-492.927103033111	432.095261172637	-408.123651025426	-216.61987821428	-594.779469426881	707.037495044022	420.597544371841	-4080.77278834847	2680.36556115683	-531.613952274143	0.0389270492777876	0.50561038754022	0.550150452576169	-0.226119458094568	0.0752590167772716	0.380578292950882	0.23509387864844	0.128907711493979	-0.717055069029924	-0.391372238535193	-0.297858727518329	0.285547259970082	0.156379585561184	-0.49877070224802	0.123991238702027	0.393432620414372	0.501778999222239	0.233201592626335
0.0903021327212454	0.22676873866824	-63.9056293572634	6.96206104049532	-1670.94470776319	736.574117790361	-1226.01640903637	51.1871822522835	-626.755548657536	1016.04281762824	1114.80463945464	-1875.62603145918	2130.97788590626	-434.663044762343	-0.0404388563854352	-0.0818357891207278	-0.532224721941697	0.183920714278413	-0.788954968112175	1.17841594489709	0.0119373717704439	0.204342274347796	0.00505636996532997	-0.572857634207584	2.1284110958084	-0.41936887741927	0.448256936474114	0.847172741642438	0.57043230066342	0.786510008849779	0.612236113848466	0.61064008346198
-1.17298962889583	0.20296411126187	-126.458069965894	100.296114112234	-2970.41215659738	1207.24780518438	-1166.10797914253	95.7691631079941	-341.594018194733	964.845971986174	1962.56858910627	-1968.1578842572	1867.99008956111	190.845539900781	1.08566980116026	0.0953106677621907	-1.76047985444736	1.10528214403774	-0.89336296241403	1.10484510117836	0.425260680507017	2.09098024378562	0.823211908787465	-2.03388391711382	2.11925670203688	0.70121053948992	1.26736362818792	1.18635325372334	1.20236902534823	1.86477358850961	0.4381220234717	1.69459626065984
-0.563542265077724	0.294537165446283	-78.81557247838	-183.44729215909	-1919.29241888736	249.263722509049	-525.539494121114	292.33623141238	59.6767810602136	745.539340695791	1656.13841039453	-3432.87080541672	2163.71686825103	-1788.17847961498	0.708613793424004	0.556946379783595	-0.109902359683463	0.572569487574527	-0.0804754054929421	-0.6546258452695	0.605076792056655	1.41025768733884	-0.191831353422003	-0.368725316150123	0.275405198980758	-0.2447221096419	-0.800501586815403	0.958901501652967	-0.00284729873970055	0.603566594551465	-0.0706725853200941	0.207226225624467
-0.913307489138513	0.142481364422915	-106.23792062405	331.641455562075	-1811.83228938724	990.739890958817	-969.143409462854	-60.1414970775683	-348.749461716724	960.879542269936	1312.25904976151	-1757.83670100972	1432.95389300973	-1112.16153943827	0.44263346803782	0.598090988245364	0.52664945357558	-0.251870875062233	-0.240876128310704	-1.15047506473668	1.75301544289447	0.818995718908718	0.371780408173808	-0.953732269871158	-2.17326051707509	-0.464006802426075	0.473940085048789	-0.729660906915774	0.420161045876215	1.2495094854557	0.090511037493107	1.17723350604058
1.81662474421098	0.344852259477107	132.559470240361	-1034.11461728472	-875.953014717336	-1390.16341373281	1796.1364718175	837.504495628411	-4.90662338545389	-99.3813005605911	539.391819044858	-4349.2044226074	-840.183775394317	9489.95281291119	-0.80073702338662	-0.555370914323787	-0.677688405042328	1.15951264040557	0.539405744506498	0.997149426468874	-2.09598562797461	-0.895831597665494	-0.538126862772417	-0.731131322597233	3.21818268131425	1.17462899496689	-0.762856687759358	1.05580623222693	-0.309905083441698	-0.479120637710007	0.701548582663456	2.30097407156948
-0.852202575645562	0.492143116976793	157.229917346006	-952.769883251857	-932.415389630969	-1602.17604954655	2043.60450095977	1019.0401523677	25.0067365232373	92.0821383732655	11.3512265833556	-6901.1766773732	-964.646919083822	14287.0640028715	0.497038546803204	0.505468754414292	-1.79040305717527	2.05133139165683	0.975254728026441	1.00255490477524	-1.17777974982171	0.942302377792155	0.259127164675702	-2.30783828073769	0.549881368441499	1.32144330969731	1.94336704671055	-0.564203719371626	-0.398166375098367	-1.01512485221223	2.67316300680481	1.3076958439088
-2.1112187070575	0.283215563660491	-298.795573924144	449.228718355616	-2524.19986675017	114.379457604501	-261.239386986236	794.67607764796	634.943646191752	563.960056965072	1503.11845690856	-3598.0831078173	638.633098257179	1158.62278696032	-0.934315884380015	0.223112552813388	0.710785949796343	0.143815042347894	0.145305930493931	0.394257642346767	-0.15762741311232	0.333555954999173	-0.10107542236263	0.0484587304172882	0.0454335887062169	-0.405572497444764	-0.612152844699974	-0.244562486647426	0.111368143020462	0.818383989570521	-0.973058371915625	0.372411837148555
1.01019473867995	0.210894350708429	427.404459033181	-1557.35382707805	-1266.12990251291	273.242177201332	654.198141372662	0.196339269783191	-1067.21660013405	856.560528372774	1345.52587458117	-1256.87751664331	758.174409381339	967.701533845787	0.412701031385547	-0.0677704182228897	-0.91525184561487	0.023738853074786	0.238737451344452	-0.620029923850077	-0.0942849287078741	-0.0234785804696918	0.370382485641733	-0.55566850432537	0.113662863621943	0.684799278081805	0.353653555159106	0.182580217147734	0.151624429911899	-0.15390957424951	1.19026286335534	0.253472999283298
0.798779488035281	0.314420987132027	-188.956397076595	104.042552531337	-3494.08918687711	1909.67850670026	43.2935418620168	179.424104540243	122.322410018916	289.8372586482	1809.39185760859	-3327.45831116051	1012.11520507967	2210.72826836385	-0.846770528643837	0.294790529213567	1.73216947420614	0.0640800770151375	0.131217822084412	0.986234001805679	-0.262431878090641	0.705864339690774	-0.445218099956938	-0.308788843408822	0.456981984189006	-0.465173000732999	-0.687953311092882	-0.151217793106486	-0.627319807508122	0.521639897863644	-1.45435369026953	0.792086214141603
1.64112998246283	0.134157426082052	166.924294826296	-570.335163783032	-467.894556886445	401.780503878949	-541.121905393137	-331.537189963702	-783.210768647098	240.469985533978	449.554028508318	-2063.87726893227	2575.87705752949	1962.27119925025	0.196522633021284	0.0814618190282035	-0.728836467380724	0.701055287659527	0.462753521067501	-0.859748390678659	-0.478636867806912	0.0230748820096898	0.444216705996315	-0.243676506598677	-0.0787219492124964	0.759914361774247	0.331916557590968	0.0337153727520296	-0.664471274559011	-0.396518646790151	1.41518756084971	0.54976736069987
1.40910211973827	0.156771761280869	77.6300984670212	-565.526720010161	-2260.04211021335	837.565510095038	46.4598138529826	-17.1804589587512	-361.009234197706	224.455516169655	1480.06252698938	-2446.86663481908	1484.23134379743	3575.31678405057	-0.547843882541077	0.388761953484482	0.720064350950786	-0.0225316720711074	-0.444570330492443	0.936268755200303	-0.0408133078632008	-0.233898170837846	0.344231826929561	-0.684972910847734	-0.56420642647382	0.372052900705796	-0.421415982242885	0.178527375465419	0.0874180245887528	0.174659599270996	-0.822898892397858	0.300232182264223
1.0199870006046	0.131953801518059	104.546639987154	-618.259889621695	-2227.19711003162	1100.5656818436	-2.69850798633986	-22.8078474720229	-368.272623142471	195.704863557054	1627.15874792861	-2021.95878403317	1271.66716455277	3027.127558346	-0.633888619489154	0.264254225446563	0.89994122526083	-0.0158834911798975	-0.498342402649556	1.01112043645276	-0.0164297082073324	-0.171357469072893	0.428667606681141	-0.74827908303269	-0.569810184070789	0.232394415976769	-0.298467018093547	-0.0647741716739548	0.120395984103882	0.154029690441892	-1.0087632210869	0.37932419517655
0.801962503471407	0.0743192479876038	53.4825670130053	-542.549738708257	-2853.13129068849	741.965591588529	696.068996054388	159.815785639146	-439.089091728711	514.327739943747	2263.39261018018	-4744.44036656249	1589.98549438504	3223.85034799267	0.107815157423236	0.070887417899803	-0.62902145350764	0.0980448749536205	0.672315682126234	-0.53249766892112	0.0178752270805642	-0.129425550238935	0.398975443849109	-0.258598301548857	0.234203411937808	-0.503618638380173	0.0752210076765431	0.0522046153886871	0.0440157150841208	-0.0781390929372605	0.230465968883142	0.244158567929345
-0.21671438673072	0.297467604560933	-213.041103996782	-128.96776326115	-850.113251683611	-1112.78752345666	-1144.55360156101	1206.53749519152	558.020843008887	658.235017183254	751.218857756285	-1415.95480230545	1357.28049555218	-4031.54352824706	-0.304009204338482	-0.0897928866360229	0.734976000679756	-0.178842948390368	-0.615490043722896	0.536623864775903	-0.184404043848462	0.516496148500519	-0.30114656983916	-0.0948323537988047	0.0762320716302935	0.628951461994109	-0.126066252513323	-0.0906766972818564	0.167686132584565	0.289509640280121	-0.246119179229891	0.286092210475763
1.48237973536131	0.131081994883456	174.013758866402	-971.907940987962	-2448.51597255878	1088.79608308248	904.872906217947	123.208691520004	-314.206888044825	597.472252634167	2162.27632276752	-2416.60021714877	96.8242568852755	1244.15617558464	0.156887905022855	-0.205097552882542	-1.19553519060426	1.14878823088998	0.657058637676943	-1.82829474301404	-0.292589976699555	-0.679003207691989	0.275729729716713	-0.114576085153958	-0.0912762545799492	-1.14054223777375	-0.755324108343844	0.721291156097383	-0.0671345276231043	0.355033734123671	0.776347325346082	0.530489472406191
2.16093366598751	0.144396528710975	141.011518215457	-912.167480627325	-1898.49116217525	556.253491704037	630.258309702099	118.03583969601	-480.430103577942	482.339061890565	2104.8220962206	-1875.64656617362	827.308337015795	-223.994033397144	0.28382858071867	-0.233409906517352	-0.645377712794214	0.479345906300577	0.596433188005158	-1.24424215161032	-0.28026446656493	-0.417328357479114	0.343465171720387	-0.123155758029922	0.0574870323912533	-0.828250682036105	-0.473821278181343	0.363512803024099	0.17658800291631	0.242582275290229	0.455480988927452	0.222115477647945
1.57098014715381	0.0306184297856447	161.806824605929	-874.1064030742	-1646.18559125866	-222.154511662082	541.951214196607	216.074741020674	-304.370215133513	216.217996723006	1868.10637878768	-4051.11119817608	2386.70778435722	111.05240031357	-0.639489150157873	0.00415823810412894	-0.503819685459853	0.340471414655596	0.210988901839723	-1.14612663043255	0.557415277748335	-0.19295034789251	0.0925265707767826	-0.597426082210008	-0.366033738200311	-0.231830720638349	-0.368825630285305	0.414251699377377	0.261300769441336	0.196917853352101	0.45423857823539	0.110784498471513
1.26485597563417	0.453882461682385	-115.399988715427	-31.5995605824953	-1241.38316834301	318.037580813966	-641.290884545634	368.113283576337	-1080.78310453092	1459.40073221207	484.661894605892	-2529.76535710285	873.642376958558	938.223558660715	1.75816384515857	-2.04970887686301	1.35607600060253	-0.0392947612956104	0.0947306264365555	0.677339005475991	-1.20129625866564	1.48449973336685	-2.3673806127698	0.0218992265433996	0.268246001563065	1.24205561168727	-0.924208767680879	-0.653876022825018	-0.17575808780327	1.0594286047818	-0.870230084382726	1.86683064261752
-0.581152039367026	0.131254578861478	96.2625081270905	-614.432089185906	-1955.1319113619	833.420267229546	-344.333457914674	291.82110675993	-70.5510068262736	730.701457796379	1616.44995227494	-1934.60814755004	1396.12617869598	-2165.94394252957	-0.924305334131217	0.500926091700478	-0.509143177497901	0.412282537417393	0.0782037386670514	-0.624736383154124	-0.471855569572745	-0.214771937152085	0.551561359713517	-0.863194033232733	-0.538409011063664	-0.865650002471198	-0.168706892758608	-0.32231073397699	-0.196426461025871	0.437450997712325	0.674271319316325	0.235937160818947
0.630498600024066	0.251746060794399	-59.3963834115247	-155.974478924675	-500.559041921903	-875.826552710922	53.5068274577492	496.140799131658	-27.3849904230542	348.286389884786	123.811163657429	-2880.90695407062	1026.07040296862	1596.7094177324	0.232807972846864	-0.0952843132983342	0.334967315332229	0.0291223345030056	0.0126706440811312	0.178960391270398	-0.118500159614654	0.203581695662898	-0.112077025176696	0.0580426357782004	0.195363707191431	0.406302844257933	0.00315203878473161	0.00669910714273567	0.0881064983163984	0.0857168107393573	0.0393987643919005	0.0266369471255325
-0.0152693933249042	0.254727387445447	-194.49017506705	40.3099345939481	-1265.54714102461	372.267815328403	445.552719269205	747.470298009173	-407.32234671558	1717.48964679322	1265.94339451498	-3791.29916699935	410.729824520423	-6069.68430554825	-2.43360040472238	0.636775904876303	-0.604439076512594	-0.301519606066952	-1.32786344138134	-0.975236842932796	-0.298631856831619	0.0276707614250411	1.21455882490639	-2.38785554595546	-1.22536091601302	-1.07170338732954	-2.52729555489771	-0.186519356825225	-1.21145659070768	-0.792473346914863	-1.14500390576569	1.4376472060775
-3.40568978016692	0.330144046344509	-141.894812863675	209.380503031247	-2677.81067228893	970.433169363879	-1427.54759884941	307.670922229887	35.8095137016669	1062.96857811633	2106.12585261933	-1894.86729344543	1865.93177352641	-1902.16842712611	0.314543717422082	-0.287485843626081	0.187879511722587	0.479125532612373	0.502501102338402	-0.0355859723392419	-0.617269805584311	0.20498074806508	-0.487319555945501	-0.142907725437444	0.37258508283959	1.06816214007581	0.599116677489328	-0.317956784956121	0.472958917144061	0.363675909363917	0.65690366304321	0.182915483784307
1.52096436381904	0.250728748441522	109.52144333799	-877.598464741578	-2619.03661276917	1648.36459795163	859.313955534916	169.363370886338	227.966791253124	139.091969918037	2076.25699753734	-734.72630606274	52.5603580681	-3274.54042351979	-1.51377124449888	1.30318440763421	0.544865374031571	-0.286560993453827	-0.094012142267805	-0.653694033315542	0.555586066396656	-0.464992684162542	1.00875512657518	-1.25203139461788	0.299574152637152	-1.76831037048485	-2.16839411433348	-0.114157809275139	-1.10207826779175	-0.795582404548174	-0.712843415974628	0.919638065667367
-1.68382691759371	0.172743113817829	93.264115724279	-1128.68920834301	-4348.67545881984	694.697218166061	613.983280833002	962.450851517335	-164.157058524634	1100.55369900441	3661.13287633664	-1721.96011243732	-859.727022148266	2235.80361315087	0.61273687872913	-0.788661407170329	0.724399087756086	1.95944040224184	1.4729893043941	0.168429829719646	-1.36303365704425	1.20901327600424	-0.199527739411163	-0.26490453195405	0.298050202632196	0.912492760468324	0.655110454266068	-0.0611909164322703	1.34839738989877	1.7760795906617	1.49769769106573	1.0772891571685
-1.14208729611532	0.170423932752421	157.511914700177	-1253.39746426514	-4328.59502208828	715.660600106007	631.843908417133	840.86623611094	-395.483293688267	1118.82286293104	3759.52231244508	-1138.19904600568	-739.151658686992	1649.69256092756	1.30780252170784	-0.846733789794129	1.7907102042101	3.02507843640142	2.68957391254069	0.152569455510851	-1.04258362959673	2.2999717919849	-0.216366618025856	-0.0772851251583404	-0.116429458153614	1.19616489364924	1.54723102857665	-0.225022085210214	2.59911825876645	4.48210523979694	3.33355958696555	3.83482677580176
1.96748444183863	0.247875640929703	205.993056071904	-1983.8014559647	-4463.96338910728	261.391069274853	-329.992011520463	1216.13929672131	555.415827849346	154.813590207525	3720.35016132075	-643.245364201196	1798.75096738853	-2769.71366013692	-0.661264461406221	-0.106443932405324	-0.208432912477668	0.0552583342808512	-0.932172031069495	0.0834817095163677	0.0909257421640133	-0.659798140203378	0.243635942389866	-0.598614972452711	-0.45850940673346	0.0709474240519249	-0.216787190263685	0.064873381704584	0.0197303776300444	-0.361693723336426	-0.439257916152346	0.163193026428232
-1.06986166379277	0.157032031793776	577.515482935935	-2693.80354413291	-4769.77907669907	1745.1183507937	803.212798689597	642.709635825387	-15.2807255733194	612.304478386733	4804.24655193834	3488.91760651836	-1619.73418423327	-2477.02088616802	-0.277611177223838	-0.032189302910635	-0.143860377373873	0.407632583627577	0.491648067768148	-0.182077441064169	-0.11649592365931	0.355436739181188	-0.157285207807687	-0.0749411172526758	0.677379564517555	0.23814058210744	0.250528972685188	0.0176046966272819	0.0605399342681203	0.413050565305096	-0.129829130025144	0.106839728982336
1.36601844120376	0.205869129722092	129.026077541946	-1395.88692254738	-4228.6525669049	1194.69484538207	502.021956595978	867.232173709294	641.128805860625	84.5043892100483	3346.78481824011	-273.50182248969	122.849755460618	-3436.60477486827	0.221620927016201	0.392263585976906	0.078174848968872	-0.237219642708713	-0.547622531240272	0.14863218336006	-0.0701396366046436	-0.136970329860965	-0.0955396473756354	-0.0969122635156512	-0.399537460910521	-0.457667137585413	0.254367706010615	-0.262224911774752	-0.237802113996715	-0.0320932688464182	-0.0527051127631096	0.0561855701437375
1.95396218984964	0.247369577244661	193.517673325126	-1148.03848610931	-2558.39770792913	1695.45849584897	-1026.39677668254	-149.612782939052	-378.853889629208	320.235596447438	2364.14579186369	2180.95218309886	2360.14780328305	-6884.48764106249	-0.0703226784993833	-0.106575029528732	-0.0293810157599272	0.0734974983409749	0.121602161400382	-0.0452910121539572	0.0130147223092906	0.0508965461660949	0.0154442353534144	0.0279887149275438	0.0946951677169827	0.123094554439121	-0.068904291116879	0.0721987637019051	0.0615605117029688	0.0138244947826902	0.0143652024116366	0.00382776109620038
-0.322665959753707	0.204636665709186	-223.230317228276	653.452495365355	-249.535873725922	-343.687656105633	144.151251536455	238.753237602815	-467.506985387699	761.53623386169	-279.346929614261	-4783.37154353248	934.078081211101	3781.45725299285	0.0574318153226311	0.42974937257257	0.185030624412597	-0.0464778011978632	-0.39882171532838	0.0617320942850035	-0.294734782814064	-0.0360122497337386	-0.0796508505395126	-0.556925966288064	-0.157485046492174	-0.273009479162721	0.0506390260413594	-0.359482272362283	-0.2429304358614	0.17161667519265	0.218274771575546	0.0497513874584625
0.00767666562927927	0.313115019874518	303.303091153614	-1357.52986472437	-2633.83514600338	1400.0704796375	-491.479579961941	-145.126026741405	-552.516907788754	227.410983288045	2452.37454034144	240.923686296357	1778.81625534535	1140.0171914237	0.0440931620417395	-0.116475931428223	-0.0810923292940172	-0.00163694883023681	0.0413338961853824	-0.015973777711134	-0.0125996860016665	-0.0512656749169006	-0.0348141723394321	0.0446250424304711	-0.0383483561318262	0.167373540773421	0.0443437082905908	0.174495536097622	-0.0599003038193978	-0.059164885875377	0.0578088405277962	0.0135966915749875
1.61489906604103	0.18465019018414	24.0148985799777	-509.829900940605	-1955.80593396183	330.216662725172	597.971772877523	404.746694466888	-525.359131547514	648.335088594338	1334.96640719341	-2909.15207974943	450.858859463977	1668.2497564135	0.0728136761732389	-0.0180972960091104	-0.0514855540068753	0.143497108082054	0.0727835230754781	0.255314599709765	-0.134416260705004	0.0987531216156647	-0.135355662901332	-0.0203177102368187	0.0100427870627916	-0.201854566027928	0.144401913366899	-0.149735110373882	0.011602627164084	0.178603615632449	0.120235715479343	0.0244737444205515
0.145641036412492	0.227448915608057	128.988649508359	-729.567214064629	-977.461939125374	509.293350459375	615.988772774792	83.1289776214479	-400.819218028694	252.392181153131	886.328628940924	-2879.1057251551	198.007048444879	7126.29876471178	-2.30307037964359	-0.512827384185505	2.31027862932372	-1.09111328419023	-1.60188247066534	-0.742517573317556	0.0354092286837721	1.64407787337228	1.29241476070315	-1.22093913699783	3.25749878931509	1.15761721557351	-0.892657448013899	1.77345801285654	-0.276842798228601	-0.586584200824079	0.684575660614278	3.10656899311823
-0.647880705697217	0.259410540934606	198.952886430173	-942.6271086116	-1487.00576627867	126.156792702472	1381.28346716125	426.260814511338	-133.045828038734	412.132926367171	1336.07642151153	-2328.22068648163	-649.458926477139	1917.18955988292	-0.0311984659476498	-0.0990027815797496	-0.0294726960982127	0.0868483225457757	0.0757512880286741	0.028016425425402	-0.0239465040290421	-0.0352692846206877	-0.0629875219730342	-0.0109552113962094	-0.0909378007683532	0.0132515810918913	-0.00978844296985391	0.0342213725400367	-0.171235812319219	0.103294036112622	-0.0697690200724403	0.0177517637084017
-0.345691933351833	0.181143083745028	38.0132646515282	-187.939492234096	-2604.89511837299	1455.57353569926	-308.389898233314	-278.1000060395	-175.265034370884	613.177513452497	1796.61903452451	-3497.37348684979	2446.2264890789	-1092.15522928536	0.193795355488723	-0.00270308940524657	0.396072856473933	-0.0641872552281395	-0.161350430196531	-0.0284370644696171	-0.0712993623434461	0.0428074957855898	-0.00864216351982671	0.0246581850066708	0.699913986234715	-0.318350822033268	0.216193791757693	-0.318908853411609	0.417607722090311	-0.255686623737627	0.465547935080785	0.252058523967201
1.1013093908626	0.340572826871926	234.489208560676	-1220.06530408475	-2013.96793010819	742.883421132541	874.056076762001	199.944677400073	-797.233488519359	466.574876461547	1663.71604073506	-2326.52951790856	1063.65023241064	802.357787623001	-0.129573993247315	-0.0690153541882755	-0.0902258444875846	0.194687930320317	0.128844957072609	-0.0806668964140622	-0.304603506543122	0.214717485917309	0.265478140490844	-0.659696977608975	-0.881953185027963	1.01449900800414	-0.00722946605054134	0.432976563885354	-1.12601014305857	0.841834163528006	0.107004435255203	0.512043148212802
0.0348324137006246	0.0914686331413699	31.2405409546047	-367.015257170053	-2839.84702947422	1225.41605563865	300.055463192917	36.0565659513713	171.885719842655	306.201596079225	1823.35002978563	-3420.62837465744	1267.81089131604	1818.4394446829	0.222655778379684	0.0893813780100385	0.349564268028683	-0.111700315607779	-0.186019857976675	-0.0228632138949463	-0.256021442799888	-0.00231235724767366	-0.15191927513831	-0.069215973226033	0.532462643179248	-0.197736425851446	-0.187355708470862	-0.260825378923441	0.808541401383618	-0.192980510045467	-0.157602863076882	0.121253187849423
0.952072804367998	0.0554134254707246	-38.6670373095994	-250.722654195242	-2378.99559809841	991.543217023987	148.047194584193	229.727609083046	284.764775039027	88.2162964117754	1629.07287570467	-2373.80391817644	1096.87865513333	-335.50875957168	0.0349182473629301	0.0443581880494684	0.088301576723953	-0.108436388509882	-0.0390941241259154	-0.105845281933472	-0.119141617483389	0.0401673527066125	-0.0635714072450321	0.107453803867304	0.253419932874856	-0.162788581092639	-0.158282680155665	-0.0900485881636412	0.263677766866449	-0.186622621657366	0.0435363538116658	0.0286362643196877
-0.355071620359944	0.384862822608762	-3.15543108574815	-643.764875757297	-955.72514016764	-546.840414974449	-197.8486765926	820.658954885788	-203.010122168494	814.113640524859	919.571032202912	-667.450029102184	269.41022814072	-1886.35629538813	-0.222414923672673	-0.423858241037381	-0.585402483028409	2.01893231297184	0.00691019967777575	-0.366445282108728	0.222113179260285	0.370745962855013	0.264035060238591	-2.65283939956523	-1.12769611834164	1.48769544290146	0.383592990607591	0.816598188708455	-1.02460337460297	1.33761253028474	1.32913241580228	1.19469324433988
0.395971343856753	0.0799037675643962	-110.950442747779	286.754947390502	-1963.39588102878	916.292841990712	-217.828459453243	-102.901905283378	157.328105479044	173.686792440611	888.994678903278	-3918.41333334421	1801.10089476716	2637.0927685731	-0.00770318099616429	0.0203434249269059	0.0207634734926466	-0.075637230075518	-0.0263936092674088	0.0173594503710939	-0.0458837653313326	-0.00696266442791956	0.00584954439180973	0.0856749931928129	0.00679639084562038	-0.0648308903831075	-0.0312431173488912	-0.0383823353538404	0.0818998381436508	-0.0208278207882924	-0.00990699010126145	0.00267149439985795
0.932696521733385	0.409299629607799	425.156684119234	-1879.33575001036	-2390.86721237983	792.861747038156	1868.14001305959	131.838616862913	-1147.72042045018	594.055778760164	2300.14269432204	-4590.57549907656	1365.22652712129	2892.76193894091	-0.476097161953388	-0.26385268682944	-0.319442015889405	0.675914324332777	0.484773601430661	-0.43188844740568	1.03876618768341	-0.253775532831405	-0.153101009516838	-0.342867348474361	0.387513767296089	1.25669031569896	-0.238455258765024	0.701921822717264	-0.137310915678537	0.665214512580846	0.0966038337923687	0.251808712581302
0.260094202276858	0.524138923514661	419.703744329496	-1672.80862675131	-2438.03866279717	1072.37867916069	1311.93487413721	-193.835624110135	-1215.80235309223	530.212085786647	2521.46740025117	-1759.85247345348	1041.92991948234	1734.69523791308	-0.385015662220635	-0.0636565820205664	0.0676253592632118	0.749298529349264	0.111950168770073	-0.149358333574565	0.439106178552576	-0.230012942407358	-0.250562105632897	-0.0161480170476227	0.51607537716892	0.674296324719089	-0.47984955739747	0.513262517325704	-0.287499438425808	0.739739526573916	-0.294571854467909	0.219543092745149
0.834221107536537	0.312760814256771	400.846587112276	-1818.55161459432	-2377.33233257038	330.97823597429	719.333198676791	355.546516139583	-201.814711769155	438.685147409937	2603.4482367535	-1899.18379588913	1249.17478147344	-1946.08916977987	0.313698790039079	0.214891946684778	-0.178802652488368	-0.39621772167994	1.07523275452769	-0.663664122684429	1.62065304030085	-0.8043330629596	-0.95978423704467	0.14155688675412	-0.718345809603567	-0.220502342417255	-0.551982421762434	-0.563698129368427	-0.0911020921254854	-0.72587765351975	1.2727038649266	0.286431940751133
1.82130598725507	-0.038776237001086	36.0604481060455	-704.956751906997	-3925.95252761074	2607.56119056117	-1582.67651378729	29.985296624904	-372.856936334296	787.211370074422	2986.36763881205	2720.6442775418	680.375137826962	-2102.91835614534	0.184749688323049	0.215088834943923	-0.000712678696263407	0.836809576210604	-0.672893704148093	0.466784573560725	-0.801492742772789	0.403270023474225	0.901333196293425	-0.802604213426131	0.552470868087738	-0.15985650840301	-0.212683648802642	0.228825618632563	0.00696151151176597	1.07900046815926	-0.752457501737346	0.192088485471867
0.516113438719	0.429086189312612	321.369211031529	-1442.79111493902	-1257.94782085831	716.358163453223	-1175.23162712941	22.4246458636069	87.5302769462705	-88.2457088827367	1330.64078314788	1511.6135699279	2088.66075733683	-2404.04468278791	1.6341344362502	-0.00647194931307324	0.485400435939654	-0.678390389690027	1.82469867061072	-0.156805787660864	0.810230564628518	0.189653021589374	-0.0749405600604078	-0.199268464023901	-0.996869089588998	0.460195288891922	0.354708720651689	0.248984056154302	-0.28781230687837	-1.50985948894176	2.04214006190198	0.740923220977487
0.0724854221643585	0.0740339488136445	53.7376863562378	-531.930729108259	-3052.65266298458	430.935607817995	645.936705778742	245.037104303002	-142.807395526153	488.60144785095	2137.08391110187	-6680.19749477668	2492.16788916663	4444.7350739123	-0.017639713724462	0.0127665186628336	-0.0298087840338634	0.0278923448661959	-0.00768141163283349	-0.00490577526842035	0.00191773308016158	-0.0137190690946776	0.0118322661768881	-0.00885097383280524	0.0125018838442166	-0.0237034051561729	-0.00860322666387028	-0.00704693339776918	-0.00286066653307247	0.0270431703162991	-0.0149847932713509	0.000369488822695438
-1.10987786318416	0.174385542807085	-4.37936706264352	-582.017913032971	-2940.60899700886	74.9318352619538	279.513057352989	816.237878512172	443.173215791417	492.409464474923	2236.1323404162	-2426.95259294933	308.587457467912	716.828829196958	-0.187683380655305	0.0575248401021219	-0.134825602924721	-0.0531315419552065	-0.135900000510342	-0.151153577942103	0.13635214229202	-0.000870665067713077	0.18917416266633	0.0516871923576479	-0.062908713729703	0.0151952101100501	0.187041999594307	-0.231411391349447	-0.175691808497471	-0.238014200785704	-0.00571020785672881	0.0426071235782334
-0.32766026821564	0.233428543583228	-0.978609974020535	-535.246943807197	-2601.54376943645	600.931444861936	448.855753953396	622.213740127457	279.522262251692	380.025926535799	1801.49702258371	-1377.70101304918	-512.157504255283	1831.94317878138	-0.0182374436496759	0.0311280097645784	0.0159849975771936	-0.00504249952118292	0.0147767496074287	0.0473278821029001	-0.0151331602390062	0.034945406782687	0.0135009122019375	0.0223243702915805	-0.0185480480010964	0.0264800530819433	0.0415500167484738	-0.0118851682713333	-0.0433010359442637	-0.0149880752522344	-0.020191726262787	0.000794574806507848
1.57451057970122	0.207505474340546	235.849300251207	-1358.56662898729	-2517.41906287404	758.708277361641	1237.81185965105	288.792689757755	-488.29971007544	653.732982663454	2042.08780869954	-4991.02024692984	1627.27620331744	302.822661496584	0.200875932431824	-0.917088037252064	-1.37563749372775	0.613200869597857	-0.0178151916584213	0.212720354561339	-0.26387758476587	0.421357218859912	-0.144804356653761	-0.144564938875707	-0.491554096295394	-0.626520115718777	-0.589282139916055	0.85043084561953	0.415371568200137	0.367930895016597	0.0266973875441889	0.469378927298704
1.3925695186314	0.26454232663435	218.140959832794	-802.436256820173	-2331.94862366656	1644.9218757938	-684.876398520988	-539.1519376522	-1386.69201395086	801.555927879911	1818.95735398876	-1945.63474834511	2906.33718180333	1952.03438725671	0.389719194118282	0.445381804658615	0.017753456325242	0.494552472175566	-0.571275385807502	0.106504828457009	0.181521594121335	-0.13903614002684	0.124580519601275	-0.279169990911448	-0.0386213779872556	0.100368373345271	0.228935248919326	0.204364939217869	-0.201205751764954	0.137222255790128	-0.224991564341811	0.0947766757647182
2.38142174210196	0.0922923870361091	142.485241139527	-323.152782026647	-1039.98317318265	1469.53193880796	-642.61725292704	-795.60404155822	-1360.66371779527	697.482456650379	731.351575226013	-2324.02110132813	3234.17737383165	-313.712038340232	0.0696926707615805	0.0320944655969543	-0.101130424282233	0.25972786909965	-0.17122749153525	0.0247403583224802	0.0767875346599553	-0.125028247578476	0.0384636382385375	-0.256957728181927	0.0658101839904375	-0.10755908333275	-0.078366794760784	0.204846898173446	-0.137184454861537	-0.0546925156702933	0.0469631392627077	0.0162233624786229
-0.701991159392507	0.339944616283923	-3.81440693317022	-396.085676805118	-2605.35078174766	1081.49184046327	-930.036033936081	115.248096717102	103.985335159154	388.578790740555	2156.26663375341	453.153137248304	1310.0492206371	-2112.36621337309	-0.0383901853769404	-0.0573031558135953	0.147268614510212	-0.201803323485067	0.0412739917842741	0.105691376632682	-0.218058002610407	0.0547079341283949	-0.0747656516688229	0.104794855644078	-0.11785890256129	0.00555477780333123	0.00685320241370562	0.0735946167848673	-0.0558671684479454	0.0558365362753921	0.0184811549292567	0.0218371447828277
0.793261524466948	0.18821535638572	35.2420679348536	-232.651575943444	127.960089351427	-740.030278831627	1305.81371135905	267.976993009494	-883.33480331541	592.568204901223	-205.080460177958	-6197.92782478854	706.660293066115	6863.99596917806	-0.0116156649264458	0.615191345146539	-1.05498665189589	2.19048638148999	-0.170245823548729	-0.754576770359892	1.14735527034709	-0.499113143867748	0.839241348922324	-1.96186486134404	1.43377300764114	-0.028035644302094	-0.861627623567257	-0.91865405841087	0.622221007853622	-0.156336781104197	1.2649850997604	1.8399698794259
0.890967301180151	0.225738735461374	-138.528310531659	170.826802946031	61.6394565318083	-649.300564640386	1271.46796969987	747.859828102646	-385.749177808331	688.03506090128	-857.857278332631	-5368.38965272602	-1214.38581881853	7590.80349505379	-0.422455734333514	-0.241490296885733	-0.417724076218177	0.911247989888848	-0.0428084710359209	0.654639560266523	-0.161291881417841	0.406829260782135	-0.0736441219900008	-0.242784423347989	0.42141346724441	-0.225456920304016	0.460309745728471	-0.653304522221951	-0.65022261760322	0.408574794041981	0.63864728006499	0.27748032199544
1.83785389018818	0.364560112217609	201.671852373562	-1231.8337333102	-1399.92686830418	-366.307554215404	489.829505542192	398.305155916382	-594.544409517746	460.666428330404	1436.90227906939	-2499.92431750449	963.709654654799	3439.66807461182	-0.419271585176364	1.38988528655752	1.5710938177671	-0.666368856699945	0.677375968276412	-1.22203863078431	-1.29347125365368	0.245631656528284	-0.0968870929351223	-1.13595456616036	0.740995029427398	0.608575950463306	-1.02829423659186	1.45132206478657	0.669175954753148	0.566799403355103	0.207049533718214	1.11819131749941
2.12199767480331	-0.0586910072453011	200.966146033016	-1288.72487357514	-1613.58865432574	-236.984070159635	1630.65912436738	714.446982663473	-546.273059277487	484.433598254546	1245.10790015421	-4701.28640416479	223.107994500018	4694.71809267413	-0.208984821612255	-0.00100851121668888	0.57794223514499	0.0097061313908677	0.0713161405118698	0.331093511636015	-0.14523483802705	0.0406391872312257	-0.114651464116854	-0.161664216861016	0.333542435437902	0.573608494470993	-0.281368664452363	0.355247801914902	0.0542773711038885	-0.0298980222730124	-0.123902952747869	0.0655327676976107
-1.18639021099639	0.660006917160491	-192.537002773387	486.658772718852	-1011.2056490019	1007.92820290593	-1309.13985286605	173.850926063966	334.677855602226	167.058385281089	225.546367962096	1769.7504998846	-17.4075999780979	-2169.18377082687	0.115853638057192	0.243835725330381	-0.325657966514048	0.628368112486744	0.751199617510186	-0.30729449228785	-0.138238128256836	0.488341616996969	0.809888873080282	-0.0250851002256074	-0.133133261369094	-0.422704141154679	0.0175839453655628	-0.534339237551572	0.00345217481385021	0.338264626036506	0.900856900262315	0.417380585189767
1.63911599089053	0.0171556297874933	28.7790830481691	-749.664601033668	-2156.26317002342	-1054.46662046025	1604.34753160372	817.954376077069	-633.434128708214	1091.43091997905	1429.86392306139	-9180.25676568451	2339.16712297228	3959.9261055176	-0.00483226398724422	-0.0574866192519897	0.0456741941992425	-0.0221111242075915	0.00540736160749593	0.0347596071809185	0.0610133922909075	0.00764433930741557	-0.0375283378518234	-0.0214013158947942	0.0269784010278041	0.0131211252099446	-0.0257620406239096	0.0519539284055267	-0.0007910256870543	0.0149249274924725	-0.0464486373943848	0.00202881411510146
-0.45140056674341	0.397354527611043	74.3637597245203	-324.641902170207	-1185.07981978853	322.621112280736	-673.262915879078	-34.6953584914586	-221.323582423431	866.849257851224	832.641738109953	-1956.21994093414	1121.42303939023	1111.43586248639	1.22659672484676	2.04670773823291	-1.33587351440246	-0.524319889155168	0.362518208016247	-1.7452017816283	-1.83620201517789	1.3393521454566	-0.763128525666819	-0.904876200588504	0.604674375278863	0.0114866606791995	0.656431263277707	-0.609006588412478	-0.216792255231289	-1.23395142648262	2.03575842928666	1.23020211511883
0.632210083306119	0.0921176222136526	47.9147379797943	-505.628232902071	-3066.2421279009	1116.4817163864	227.129987134594	108.795515374184	201.378770957909	270.538597131742	2006.8583337416	-3537.46705218465	1458.11974607836	2104.83630779231	-0.06792225996851	-0.0753578561300323	0.0532604877744523	0.0652328156073022	-0.0053938627129905	0.0762161244562738	0.0809044558859104	-0.0692606710508438	0.00247916000752438	-0.0174184475664961	-0.00548286206827359	-0.0042467615074222	-0.0514265267235835	0.00423340854598415	0.00235993580535144	0.0767944192809036	-0.0969737849841321	0.00200764808168236
-0.491980694218504	0.269899207642995	242.067781776375	-1297.64202481019	-3440.19142369963	1300.45486172343	806.179780385206	371.145185074784	63.8122963510846	392.246206141845	2816.72094851366	-877.630121660189	-382.123069349034	1038.46808172624	0.0765051594600218	-0.0974030960925814	0.0133223492843951	0.033193897711988	-0.0144030685077861	-0.0097935838432124	-0.0122606077497279	0.027815665127392	0.00532803061819177	-0.182054382370084	-0.0580318873704561	-0.0857041495948229	-0.00189932878363187	0.113615035526991	-0.153130060132754	-0.133080015681184	0.0437899653769533	0.00627988197807271
2.12228402900256	0.0157995562482238	141.895721162839	-884.509377582033	-1835.62738324607	256.6874981732	600.860638702898	256.504248455602	-399.087918783897	449.782338710313	1317.68744979466	-5383.42262973058	2009.70211269844	3501.28492255446	0.119395183064151	0.0732949285714867	0.122747769445493	-0.0556706253808982	1.02335880036403	0.208886928259235	0.0931530896884891	0.297334731615056	-1.54208624472244	-0.105456739715645	0.804957961303401	0.595053072743272	0.08364463925699	0.431150316522364	-0.360508872576915	0.0456990204678142	0.04489300845683	0.348899070333769
0.789292638530094	0.503830682756531	91.079635609123	-336.52346625466	-1250.37789126214	1264.12051823494	-199.753619112501	-537.201050980163	-1372.25617210889	746.661099562858	797.618129535544	-2673.94503149272	2726.90004584608	454.416808995951	0.0222326038216789	-0.0693293628029263	-0.113643526065125	0.197249063349875	-0.219138841983992	0.0487842593329239	0.0800732264288894	-0.0856727818545989	0.32434659509855	-0.213772001084402	-0.414419477732661	0.0481201597814079	-0.0988698557820127	-0.272229066883979	0.0804991601334783	0.0912101275027006	-0.100746314108345	0.0372414668308902
0.0318314278515528	0.315117053589156	117.089041279887	-925.257005881827	-2092.57515499919	-406.816745826845	743.432711750661	503.564942334295	-512.837511087161	832.018292454022	1769.25428996613	-4886.53276572405	1700.55682139754	2156.63759149247	0.754290676171635	0.49651067177995	-0.0830067638595838	0.250571419330354	0.211712210834967	-0.319657471336156	0.1843409378911	0.590118198646288	-0.646287563070523	-0.0603390906843711	0.126066808440209	0.0870523119299344	0.0102843849221501	0.473605472516116	-0.281205725697814	0.132757210248411	0.360010365579045	0.260019376663853
-1.59939249900992	0.345749557720776	27.2515541647559	-411.987182675389	-2966.95989974388	779.567427501634	-254.056301857429	125.801888206246	-541.131092698407	1231.13199103153	2770.36108548721	-2889.22664539884	2621.47811378169	-5327.00024300618	0.216782115527707	0.795867205588272	-0.115561108917095	0.289603133557992	0.324156720613471	-0.836561679608742	0.0201085782280261	-0.277859185889702	0.164611825572295	-0.944094287386432	-0.192879542318678	-0.678964418185697	0.134991119757598	1.05306718848574	0.319105438234341	0.642250740414504	-0.341390222583785	0.196192690025269
0.709241143179587	0.170961809252418	144.211810788985	-566.621832608419	-262.231551973237	289.910868067335	29.5319932100993	148.223816024832	-1181.08848739313	717.021641011323	14.8508286530314	-3571.97526360348	1183.52396506493	5353.02841003452	-0.614758116937454	-1.14608035879778	0.252670676327482	0.291691181089981	-0.770721988226171	1.40375123537437	-0.169659408814401	0.964690424368515	-0.169904168079288	0.508999773110739	0.937183596385475	1.22022984157636	-0.604857861320221	-2.15184850078097	-0.627811985899097	-0.63754736842294	1.31657951220789	0.717077422862957
0.589667435377339	0.289465131311722	-25.876105008792	-258.541717195363	-3045.04175685385	1118.40886371904	-710.421263587066	-161.460731999484	-177.317148782845	436.12966618162	2501.38393756473	-626.167705381793	2229.00013515684	-2067.65667679978	0.273829637531349	0.660527155289527	-0.0409219358604044	0.0585260338056629	0.436688680506895	-0.784658669240142	0.0461637207939511	-0.403168542676312	0.186854653705225	-0.697326944727743	-0.409349960403123	-0.559945282743152	0.000143122638160082	1.23054293431658	0.314039129148534	0.30541547483933	-0.598644779951675	0.219206342325873
0.844819444892692	0.250217834640827	224.516645093109	-1230.51285948771	-3142.30164720634	1484.31715769666	-835.077499210737	-63.5399003986716	-6.87393308855222	-39.7637133494645	3078.37704606239	2094.42777049618	1809.00074562983	-3607.67449222565	0.0679827291398527	0.198189304244803	-0.113707271196418	0.0571328041144625	0.0535313612463743	-0.158987489543551	-0.0888909877237109	-0.123142915277535	-0.0272695977653471	0.0307763704751165	0.0109152428599045	-0.104497138547793	-0.0851254427711539	0.0072490113834143	-0.091140754587938	-0.0552539085717487	0.16463171185213	0.0115851411409696
-0.0409764865067905	0.258657826057289	88.2257819373871	-777.992427624261	-2761.53092254596	934.578235360602	-219.204720818144	303.125153456948	-144.173215778153	485.701282930106	2553.19555334343	855.393474194142	344.363962197696	-1755.513345042	-0.0691788655826105	0.00758370842572459	-0.171009742573997	0.0264880316768057	0.179750849738217	-0.0634180856668123	0.110546223741692	0.154711022702198	-0.0388941424045143	0.0181197996088462	0.00320598540374203	0.159164877046211	-0.146628150510338	0.17997992564282	-0.0296755782672366	0.0908947500482356	-0.117746046640533	0.0103153992899528
0.509620928480472	0.175813190785682	-1.06734310510178	289.668081218207	-720.658836266298	73.28080874343	106.090911958638	-89.7193183695317	-638.868142749143	620.770881401077	-4.2203877216834	-3616.23608590121	500.068582929293	6136.71100958747	-0.123730936176623	0.0336469263813906	1.84475922668239	0.801367703726749	-0.794478092990066	0.0283841329574805	-2.73599476688834	-0.8659043984698	0.526409809051002	-1.40826422313393	1.24037669780643	1.43345932185353	2.01763897628564	-3.22708342241947	-1.06945151792434	-1.41349547750897	2.19335904735361	1.58032201432435
3.45628953999103	0.24360069589668	-72.9046667068811	-374.412306359942	-2167.66917661887	1416.25573661466	-788.173484659878	66.6480598587107	-436.796152081657	481.214993237262	1630.37387271237	1508.54504966237	1388.21227876385	-6779.5044308792	1.26507067516225	1.32493607394032	-1.18854371001843	1.69425242302318	1.54413850706883	2.71980525887465	0.997280209507882	-0.77868322223914	-0.882477642658243	-1.8535770223338	-0.134157554939645	-0.304467377974609	-3.65894795504134	1.27942811777154	-0.299195929721475	1.81667801301438	-0.892249883570217	2.91830837610355
2.79746312598934	0.083802779540327	-184.568326270862	-92.0285537586955	-2236.40090849857	1617.93049150417	-1435.02519235005	242.292206162839	-395.863192192651	365.534982989702	1443.77029151307	1931.80758649797	1534.79549695351	-5195.37135515207	0.893598717908498	0.468522662518293	-0.630845970644689	1.18231777258018	0.342849821351188	1.0719058953491	-0.362134309164727	-0.717271159729544	-0.298103106482867	-1.66331656575999	-0.794299038291222	-0.054587192548752	-1.84302022257002	0.543616443078163	-0.261947296748198	1.75165008243572	-0.724898525145796	1.52135179662079
-0.660111261249194	0.391137277533747	309.410196462965	-1757.33670081651	-3532.91539725948	748.912739922654	156.137608762394	453.533413700264	-341.408842166698	465.76979714127	3062.49748784735	-3170.53061113692	2480.15062120568	1938.12266946814	-0.037421903353475	-0.0252927417719448	0.0146753066391721	0.0156485575610856	-0.0426973563295118	-0.0252999292110093	-0.0102996645742392	-0.0298443741472585	0.0109061938884491	0.0304883764977479	0.0177932954088819	-0.0207350825432581	0.0295058223428736	0.00932997273996495	-0.0224819216494222	-0.0430990383371327	0.0412862407684372	0.00192688955715403
-0.545912276025204	0.397491458983351	255.68949599373	-1323.99382936875	-3414.7464805735	486.92325898629	278.913456567046	237.308726739487	-248.889255288638	447.546605303511	2969.11431835252	-2646.70519790214	2045.65532802974	1557.50630797608	-0.10747141733507	-0.0705712957136829	0.0281608945293795	0.0706937318211251	-0.0298802096624731	-0.0622781802644145	-0.0254885641889402	0.00223387314365397	0.0766946254023504	0.0595349892525485	0.0297973944166273	-0.0607956888491395	0.0568203232423135	0.0420488819750253	-0.0179936373070094	-0.0943789190405475	0.0684106290932102	0.00815592759211713
2.38419370860104	0.0772495575110985	178.618299292964	-964.656265119316	-1478.1172495225	71.5293580996175	609.612575061882	236.191456145973	-910.38700918727	336.977382156297	1115.72597602681	-3553.49873110427	991.308383587937	6633.64352182157	0.966444596008668	0.615893570689205	-0.0742373465609532	-0.568774054306088	0.267704454250424	0.255323075758531	0.248872079634896	0.16542766984787	-0.235859624301757	-0.833944718089047	-0.327599675685533	0.553511752747351	-0.478240530635406	-0.334195765973635	0.061611892997068	1.11340886758959	-0.307435924329203	0.626517344255413
1.85292244580947	0.225360803873871	189.420647496076	-697.862480089857	-1221.69735193565	878.951736290952	916.109401997215	-343.752457761632	-955.739684291206	339.071450856862	768.462295691446	-4897.69269180215	1509.71609485617	6156.77794437947	0.21443026734945	0.268604955169666	0.161518912545499	0.800408155976575	0.179923928460627	-0.13650228600546	0.247501558395555	0.404068122634095	-0.333887614627961	-0.0179114802456728	0.124428502283199	0.172055638774876	0.681587305489311	0.411307662603197	0.550521045157456	-0.684982668545836	0.330107277460636	0.153583181856718
1.40920849578371	0.115057433773356	-35.8186271300368	110.175210500033	-334.279884989709	-199.053871371257	336.968167513671	-89.3862162281646	-785.082336663372	311.38370339642	-367.557151823904	-6403.54025469025	2388.07254071189	7496.96804261008	-0.162953947071057	-0.0619778400729266	0.0315715441206879	0.308877141245123	-0.460720140717235	0.357247780663578	-0.0584486495196857	0.0308452691513819	0.125504273176636	-0.0143112001281343	0.0268703993787394	0.189767265577652	-0.0381914228056753	-0.0378615948048613	0.101330228654334	-0.314510885338281	-0.234854807928172	0.0252248424343682
0.65732805494916	0.0663129823610067	49.3741762312289	-13.6823773294742	-157.221617476514	-581.311000176755	773.029080750635	-42.8328510315443	-566.148714874193	345.253347019607	-256.238190445268	-7198.51782815741	2269.04415699348	6447.6317892314	-0.459114090854375	-0.269899776260921	0.292646933256584	0.606902667100892	-1.03706829990738	0.354949823793822	-0.000322920963311427	-0.0996793442459705	0.548155032317712	-0.24348952553876	0.283632447602638	0.267297604983078	-0.0741164153669894	-0.429917786164618	-0.0244837019359457	-0.737740303917016	-0.391720199255522	0.188240696260102
-0.152030137740727	0.418490673297204	-201.084667165749	381.086879595173	-819.355182212002	30.6919899439111	395.151538129902	340.948969796483	-670.987234720796	874.883911310347	108.8391500328	-5001.18609111603	960.904538030269	3920.16394515641	-0.451706198776862	-0.423381323569123	-0.100591651029404	-0.823149971018875	0.98795327747225	-0.103835278472061	-0.12393650951348	-0.00578349256255568	-0.644677685238581	-0.171706429886922	-0.312364613695455	-0.194206005242864	-0.144467115363522	0.158754416891251	0.153037250937663	0.393061471857553	0.46095132257178	0.220576242690944
2.85750532289412	0.0472026894568733	77.2388722989033	-721.264939533707	-2139.54119303035	1145.39023766328	-222.007856567777	148.780788008543	-102.647026486306	31.7540042731178	1310.3417986242	-994.386205537841	885.710478053185	1871.24938969129	0.164003644641749	0.286203635964277	0.0802310452157135	0.808758077121927	-0.452474370880002	-0.0725019464016455	-0.00109754296130504	0.0999516108946574	0.402256531910472	-0.0956801476511907	0.059196955031875	0.499726521635664	-0.0953886966843908	-0.0798770844754397	-0.0404324101182311	-0.178361878792814	-0.120310504460219	0.123240672481607
-2.01089619470074	0.411308114448159	-237.953427758702	-143.974009772597	-3725.33305910626	779.955761431673	450.572786404785	1113.75858052332	270.041995963655	949.78787671461	2646.92648137865	-3437.66458866704	-92.8915493868606	-627.062904388103	-0.329994857330692	-0.281289869448688	-0.537098914392542	0.420254751584356	1.67525333668294	0.369816443741795	-0.140324984073225	0.885464491092107	-0.1866657565522	-1.29057054883479	0.0584613092405463	-1.34863516447127	-0.929631569886587	0.141073995787488	0.255037692879009	1.25257876298774	0.307250592740975	0.741174257671399
-0.533375241398492	0.143375573332974	-0.764192770909485	-118.586377868743	-397.587535638305	-902.95542779989	-2042.54119554242	271.629856897246	255.780059609188	585.520555568643	591.090712334846	151.299791394385	1790.63692870159	164.222706370307	-0.592326799751484	0.30905543983333	0.800168166995733	0.533694738293755	0.179524692160419	-1.7278608435712	-2.11212757806538	-0.115389677468173	0.849418300891734	-1.96292575597601	0.473927386922737	0.743385063031278	0.573836768523122	-0.534461364489947	0.481775182200931	-1.870555188164	0.0436792807617489	2.06430922060356
1.32452877367618	0.086693529178018	-192.226989707304	390.46024914542	383.613049487692	-216.124393226129	-765.883876971655	335.078076028959	-349.251696236927	676.499518682494	-247.997176847264	315.683642546225	-50.6458015356484	-455.347036807949	-0.402806185082944	-1.10834292497817	-0.93433927123265	0.871219533878211	-0.727438336098347	-1.61404803128984	-1.46372325842287	-0.32937278112999	0.318016729161939	-1.45912133622017	2.43852511199254	1.88216169880955	-2.1225870520755	-0.242504395391496	-0.0916546268262947	0.452498064608845	1.31414597606345	3.91356201791681
1.19469507138987	0.252017346910717	-37.8485049026459	-598.403982571683	-982.878722629656	-160.059927185145	-92.0443927096184	941.248200977479	660.326052837431	-99.256879261172	763.473149364993	2534.80251352152	-1702.28977908161	-1256.67935472274	-0.656733592161445	1.46223530148838	0.354549379207332	0.588573586142206	1.36954616373429	-0.0582224638453193	-0.448788714936178	-0.117458576199327	-0.40806388277074	-0.688634837829453	-0.76575440541607	0.316085821543478	-1.20706363307218	-0.341688509371377	-0.699894061660483	1.55324452279769	0.167154509398386	1.04984992512671
0.306677220598333	0.236268959035381	-120.600642792744	-212.753883539835	-1850.67188692692	503.885178640169	-500.659692603175	577.714830876415	438.84087571466	439.552126370445	1103.40495836707	-953.544446262592	364.245085755414	-913.665975185825	0.328206894854778	-0.379252567197108	0.077071374744655	1.02455804687573	-0.155888151824101	0.38612863572136	0.589316241298055	1.15860824077058	-0.684034008223827	-1.03495885860421	1.18264400251723	-0.583788414849301	-0.210444589493496	1.25596609184886	-0.00866147965623775	0.729799933592905	1.46856629990637	0.715902394253528
0.109604889887318	0.319746567379271	340.884809199142	-1568.79900215615	-2858.78434542455	325.747341869876	612.061420725961	454.828307953639	-434.070007123919	577.1704630184	2658.09512378157	-627.424185073285	-67.859609850903	2200.81423681786	1.18084468823077	-0.253118742386625	-0.645704565269796	0.603281724061134	-0.1249116815834	-0.464547470584567	-0.643732468983901	-0.612897089438381	0.153348367346002	-1.01106085720273	0.63241310622693	1.22317984283005	0.829904033685639	-0.867298793770108	0.980145775522467	-0.146444806947758	-0.917528875702544	0.917699565241331
-0.141174739065787	0.221558681059774	-110.517774164373	-100.644867331579	-2237.25528361953	781.908507443969	-578.911242903903	194.478334393894	61.0872353771666	307.76147514128	1501.36893526759	-2829.6909260484	2059.90719858988	1439.89936302234	-0.317493038953324	-0.0415426506290853	0.501781500464855	-0.191341677745077	0.209442927226492	-0.163703776613749	-0.124986985159459	0.235918690248797	-0.0604102235567157	-0.237734375940039	-0.0323326476007716	-0.141889627610183	-0.24118301312866	0.0106350689727357	-0.273900912064976	0.00469740836505534	0.336385727201185	0.0529762300666988
2.89227796966803	0.249705463650615	387.240380990797	-1504.76806196249	-2528.11759005901	2184.52037305186	-193.679814369464	-661.786974392146	-778.261794322883	-222.45060290181	2194.76326655738	1106.32347381095	1889.9940237857	1222.86620147868	-0.285739398253606	-0.0328692968058573	-0.356518006661255	0.392691310927223	0.222508946155115	0.540110141483302	0.125516322057914	-0.373581265943928	0.30626163363568	-0.0952830528788295	0.8086052623174	0.150886602744186	-0.107064110858442	0.35732243850837	-0.0361467507276418	-0.434952074295517	-0.0978746672402666	0.0892823365367754
-0.843022860896345	0.213886714179356	-170.852019968385	109.202294225719	-1511.38334702015	-584.547852003564	135.551560665018	773.784996828701	-507.398098554244	1576.40949110057	1641.91348043408	-2637.82073712335	-21.8828858479292	-2856.41521912322	1.91847705758265	0.629859884395838	1.15695997579777	0.780976894149431	-1.38744332474491	-1.94421305120408	1.0193591457291	0.301813742387406	-1.35122048307799	-1.6261836808745	-2.97610160375744	0.206518079158184	-0.19234684669699	0.628929506080615	0.604377833379872	2.28699372409098	1.56997261323739	1.59421267512924
1.73320286232035	0.360623688537231	33.6066389856568	-648.074605669735	-1220.19416616529	-588.884828760272	-687.132604403182	578.049370621296	-77.8049116366177	214.000343188305	1041.61637035733	-260.469663575739	1236.03672242196	-192.258216058156	0.531463134811197	0.487489801753478	-3.72959130151939	2.76774895715739	1.32605006050749	1.00663685864593	-0.484150285186411	-0.0235900199882566	2.22708127489875	-2.06451168169139	6.16967480177671	1.41088639746719	-1.61643139619515	-0.679885783854507	-0.755314354696387	0.0475905622508127	-0.975015968149973	3.45097476327252
0.700163021106177	0.267075839994388	127.1289468138	-490.319640881422	-1638.02060523389	816.755106808969	206.039674134284	-363.923525289577	-817.065531081187	391.413917882879	1212.15303460969	-3122.00441382409	1869.42957804203	4386.11943522415	-0.592991171101805	0.366562612803121	0.915356926458169	-0.533545034322012	0.0582196728441502	-0.468433472461971	-0.0455307218676664	0.27786763685534	-0.196669683636321	-0.00497729909113884	-0.841055346312259	0.39123647433782	0.716759793701584	0.466982202957915	0.443955859690362	-0.157023033331842	1.20130577932272	0.207165300972063
1.33764576256612	0.276432620238017	120.647541977176	-758.525751664478	-1371.71307925881	1077.35288522507	19.2377553803702	-62.3455367013887	-443.440316743453	372.538810687614	761.879247141083	-3112.86896571669	1478.49488882994	3936.62835451574	-1.22724481400099	0.407839114886623	2.46256162246084	1.13743324643961	0.990371686641397	0.632895368111162	-0.538102685544635	0.980358558062721	-0.981558906358478	-1.13971209322516	-0.0280488299460188	0.832689407737968	-1.67054087435085	1.43557133429647	-1.84378613868578	-0.493573756115902	2.21567000690306	2.5609169432689
-1.12252505383119	0.349638410824279	165.388324425742	-773.014164319418	-2409.60134391807	1072.8488456366	-479.451300328371	-31.6271637507167	-518.335515183379	1033.14502322626	2299.6289076501	-1014.2058838449	1923.33333120795	-4297.55228865255	0.249601648654953	-0.120711102659394	0.0903888576306859	-0.0688291149756771	0.0268458937239978	0.120894158631715	0.201845142772354	0.171788428443483	-0.00290270584586403	-0.152494077938901	-0.266608760530236	-0.222613481982889	0.0203571208928465	-0.31538088193946	-0.00815556048638567	-0.0103265504054452	-0.134489683779931	0.0241005738335888
-0.392124517147635	0.224764894059372	74.2909886239027	-846.813220170021	-3472.7578546857	1134.51793979006	-222.142680149387	460.274613781619	845.431449621368	-34.0177679676723	2777.9577086991	1228.65251287121	39.0371187485917	-2532.31992453494	-0.326214505467104	0.0125500127507333	0.0375923031772559	-0.0633045305828049	0.090252810153832	-0.0842060950399972	-0.304723885207132	-0.189688581043362	0.0257829448496396	0.00894969753794251	0.236353914152896	0.195432225347416	0.13445735329242	0.37354828937322	-0.00781996610413049	-0.0566370334739428	0.10882127007507	0.0366192413960893
1.92918212065372	0.0692535597273042	264.25018270056	-1171.37282064788	-3242.49486148483	2299.54609568884	-40.8503303870527	-300.253130343041	-824.572766138488	667.592575010253	2730.8575152455	-2022.34188157189	2436.52313268323	-2332.18186944737	-0.755542939749185	1.10521741671105	0.173311130334516	0.761543123872034	1.3403692796015	-0.512865539905783	0.680893367983303	-0.138942829532146	-0.0119969808942452	-0.364336347162818	-0.0520510780391122	-2.16317588051417	-0.827502470889195	-1.6445487879571	-0.347390155617685	-0.53079999284054	-0.798257916027507	0.667859183137184
0.418850472614959	0.401162690160695	194.639935532243	-1107.21751453546	-1977.628887433	216.859018603892	204.158254832416	312.574522393019	75.9960211564793	36.1816067189687	1526.88553767064	-1698.1818050883	1138.61623774839	2077.68835583627	0.12243813253869	-0.155114807957571	0.077207789178633	-0.123083376129541	-0.222612918607573	0.0444908378078495	-0.0313109760939403	0.124265359446384	0.202365540966038	-0.0313803539579352	0.00201298308595655	0.238590221932008	0.17773212106148	0.355597128906077	-0.0497415194978327	0.114839467757135	0.036872280764547	0.0175071922052772
1.84357151117341	0.109459197862339	-151.444883597485	28.4430318192278	-1312.66157329283	164.917061462784	565.349385498808	503.622765167311	-959.718421216482	698.057452346125	1189.02135335202	-2014.31002451942	-302.509920359703	2462.77425080945	-0.687567821512296	3.12992328759805	-0.498649174921064	4.46862065331359	5.82653173001878	-0.334018260711091	0.0630049242121946	-0.459529821969428	0.536947616022896	-0.468173663379863	-1.21512732338807	1.38632942584042	-3.09331258493695	-0.0438931617121167	1.54477826262491	3.78060143271772	0.780449166663201	5.27303155366075
-0.632328644882214	0.313008171315437	32.5558608236157	-278.167594966996	-493.867278090611	-293.425955095961	1288.08088392633	353.701349325698	-474.252490263641	631.124867666897	5.50465623489911	-5824.3666447565	-171.543001641442	8683.71339870389	-1.86507180030087	0.314990487023596	0.746517868844109	-0.699143493076831	-0.33091186387654	-0.0864527005893446	-0.602937502107293	0.648655895731248	0.389114887896462	-0.568010580656097	0.124709720283087	-1.3539394121948	0.296838931002449	0.740523252916916	-0.716751907062701	-0.843953332386749	1.0388678113482	0.468240191170199
3.16665959880847	0.13054089192671	48.2090194337444	-955.32910811446	-3588.22359676259	689.375483367864	-1298.21136374497	465.821400702066	-705.643617194945	577.858966291506	2912.91750764015	-1768.67505583153	3408.93155965831	-1598.97830036556	3.36991141266402	0.395001364039864	-0.710348915975881	1.93048347939575	2.04032664232623	-0.634796465368361	-0.465158484844377	-0.0357246447432804	0.0195685639297546	-0.979114607816599	1.89757287980991	3.32721388976116	-2.20207619048382	-1.57228655531866	-2.12744938961401	2.55104284382962	0.437825330659102	2.78318583071574
-0.705266353043303	0.353250648917601	-67.3556487384478	-18.3372488736087	22.7463064194838	-621.348453735357	909.948587415162	629.603720551307	-232.790125995073	529.513779798756	-161.011416608602	-2963.35724257337	-1014.58107741578	4026.42139735144	-1.40704314193195	0.192729681856187	0.818386890171973	-0.0884217057232255	-0.024209624116442	0.203517387497314	-0.30585572322151	0.322664423697618	0.30169098926411	-0.486856909302436	-0.370146671289541	-0.308021274714481	0.260912715136861	0.251130482593403	-0.61779839178851	-0.547264284542068	-0.0698001927158458	0.14264259939075
0.22439345540911	0.0994054779453204	29.5178836744697	-266.920853673473	-2615.56282446254	432.320110941793	949.248683699617	222.868841654992	-177.970114402509	457.04991959463	1846.53067983336	-4987.79183873966	1065.11189495693	2815.13807891963	0.980848837481163	-0.503192070525943	-0.408284341615907	0.30014545901951	0.236302528828321	-0.164440382128401	0.172949387525248	-0.0988088369844765	-0.00236124346778617	-0.101986861135304	-0.257290967880024	0.214912854268714	-0.196318279661874	-0.270164377634678	0.669766699747317	0.513096966797127	0.305673376736693	0.129536717762851
-0.106781780310211	0.34556893007746	76.8586008248807	-138.120336950937	-672.616780368044	758.227885736474	-1045.53339903168	-508.255986393	-988.249576970195	690.83787988216	444.321245749368	-2269.05288370967	3243.14983856526	48.2429518070803	-0.863794405225278	0.534721599967691	0.353981945105733	-0.154938989959049	-0.215216315970619	0.0940085211532436	-0.201561087464451	0.169094191046999	0.131280019125256	0.0424934650734554	0.228184718856652	-0.0971403347702321	0.153661238850428	0.244382859618717	-0.622947858630493	-0.296831909113335	-0.148144973168571	0.0942641457831336
1.96070874855314	0.200062993447476	14.7632914470799	-327.747869900435	-2228.04877572854	852.041550567446	1824.45942315099	130.417991346036	-979.094896251475	445.56435139307	791.810798052369	-7438.69592676958	695.042293395708	9317.49687320067	1.1328098126827	-1.08017237593274	-0.0288719312093626	0.0873295603288914	0.148493177664611	0.588669861294201	0.283395776598054	-0.100548946416264	0.505085595697904	-0.922005528561292	-0.314700459991855	-0.266019583353454	-0.995542208616093	-0.137285578461198	0.735631410130037	0.729347298052	0.332639832853831	0.36064751818591
1.07962147839643	0.277029568814563	-9.03523655834548	-306.581876955941	-350.876221833944	-651.075775930027	-373.308638800001	520.213964310846	33.2738651797304	399.810719682501	228.715141989804	-573.871056031383	142.434762755106	901.43801263888	-0.381565517915699	0.342277416307102	0.101651607487097	0.0352529773263006	0.00498133155368179	-0.291177207346101	-0.199993350066796	0.0620473882101661	-0.111047574272717	-0.00880693028058763	0.157016232025157	0.172404653281891	0.235789365086662	-0.0610074011414476	-0.274837629356142	-0.114998524021404	0.087559896196747	0.028906364117984
-0.114923119524276	0.253810995489322	-108.17845325159	-127.714563580217	-1651.0620500805	-163.246937200122	514.405719913908	611.608582820712	-235.724871397613	499.384047694942	1231.4548761731	-4544.37356715817	1012.15425359336	2237.74775771087	0.31217734842458	-0.448924595818736	-0.104132879972465	0.303322184235322	0.091588664560776	0.236544987497739	0.480318600275197	0.197888476527651	0.112678634513725	-0.478923431935207	0.0516656603483212	-0.321929122712576	-0.307510132034456	-0.296562101134603	0.200728288461571	0.179814389093774	0.0878956897429503	0.0757541011648517
0.329377482602441	0.294646643898309	39.6007287860684	-128.793597093008	-309.171675150282	552.936943642712	-525.43287488348	-260.629554058916	-1259.61572449971	1551.20325842707	66.0467605481279	-2953.37871530898	2116.48772367832	-453.96771395286	-4.07074044225954	0.898084355972223	-0.0755426581673233	0.413326816882829	-1.36135954521699	-0.998269940717767	-2.07802657830454	-0.28493986537324	-0.276288184343391	-0.662078262031582	0.89027980195659	-1.51158305180601	1.19930973449636	0.934746258065809	-2.01228404308063	-1.26027045581453	2.307979712047	2.37575750616899
0.418790113236747	0.149211971812592	-297.00791567349	898.26108440088	423.050063637189	-885.178522471611	71.9839426330369	436.007533710041	-528.302106925286	781.98294978428	-743.398256097773	-4540.4444438141	464.327256773107	3266.08704208861	1.68974475850683	-0.31846538013944	0.537477263647585	0.369358530745987	0.403356084182193	0.671479581220367	0.744680150191835	0.904742856192646	0.360614996292287	-0.980648604943634	-0.471020918859063	1.94494535331195	-1.75718324331826	-0.636493720192519	0.510487693517085	1.29846328887667	-0.166949140055059	0.953408758325615
1.1809119356673	0.126310955329049	-195.037077303114	868.899120665386	547.130276820969	-383.34488140634	640.154239903526	-159.154194987084	-646.934496237131	354.907424935491	-1177.35898212479	-6158.33000502857	795.335658846453	8801.04444201948	-0.0379892883969658	0.396179041996131	0.184014779750554	0.225642745803469	-0.0503656611723392	-0.602587687639592	0.0561232126534493	0.165734408756277	-0.136359965532416	-0.461936582464595	0.723497720892338	-0.571774871633248	0.398208818551023	0.190267453410082	-0.901108846863787	0.256411364545514	-0.084522802828596	0.0994221981063956
0.284215074808374	0.33617297619324	103.395443107681	-897.362568047996	-1114.14967198805	-541.815261318567	-762.754717734071	652.18671560903	-410.281805197964	632.457519644937	1102.48179802359	-1667.87218334177	1637.27310463401	1374.05171115137	0.0169408264730708	-0.548386983874654	-0.489236303514185	-0.168288820686119	0.0392439977497575	0.968136006170575	-0.302656345998985	-0.0811964915752433	0.253431310837424	0.0215841670086065	-1.16257801852507	1.12746326646322	-0.934010684515928	-0.446073436672431	1.47921125170266	-0.206658353659296	0.441759925002689	0.28525011165191
0.382267677359642	0.135143885193996	48.8381042349242	-672.763334457891	-3271.33914564045	1679.33908137837	-156.886243592374	234.444150766087	427.856170859525	3.43127036439595	2530.24352526732	-149.190728670279	-26.9972023368279	1821.14725953546	-0.000724622000000827	0.00506803615316374	0.0056464162953616	0.00515628340619185	-0.00117457653862328	-0.0126266430568061	0.00225012336420224	0.00289042592029686	-0.00291370755728678	-0.00161190427466436	0.0127662824899833	-0.0130414476305331	0.0135618934958083	0.00296451254328624	-0.0163691689392924	0.00264240767396762	-0.00359648938997933	4.09003279545646e-05
1.13321382126877	0.233150096508297	103.351604737492	-666.013084289802	-2027.11387543643	608.73615329596	-1736.09434302216	-35.6601171565956	-350.752686128803	691.195804560157	1649.11508482982	685.753886752573	2866.60462167992	-3529.50340587354	-0.00529732706882069	-0.00321879546998364	0.00760659510490646	-0.00199952917873431	0.00547610566151197	0.00284775813867546	-0.00729191044435757	-0.0023191292558603	0.00296241313777046	-0.000331229933752934	0.00398926131677903	-0.000651686058662626	-0.0179082073419985	-0.00293593277890589	-0.00462317683870369	0.00255731798827432	-0.003000595550435	2.8868842773107e-05
-0.0383292534948398	0.248253368080507	6.14142411736637	-132.375894748672	-656.445345916297	-175.855438975856	701.179806427082	129.802513632569	-191.910678268913	61.4197239269812	209.94021842465	-4786.14923129709	885.20671906377	7392.04228862087	0.055717198407476	0.0345322936234356	-0.0947152334646016	0.0260709594787011	-0.0666033662153651	0.00692688982125426	0.0854665742212374	0.0476222064405021	-0.0347279105999999	-0.000519548497134571	-0.0424954496754349	-0.00816958399453838	0.229887385429216	0.0334607651557383	0.0534169974940667	-0.0353529144349513	0.0577797613034045	0.00427482435920204
2.59476312730352	0.087339154444677	-79.4961543435333	-416.251440987704	-1176.73988425044	-157.687839895236	-898.804892363702	512.519144697069	-827.184389758943	813.738056374234	1285.30672552726	864.619720557448	1009.35348783191	-1510.71669405543	-0.208553766223108	-0.342071319621131	1.50269306602813	0.940982916196488	1.16650282320448	-0.271168308089317	-1.929295479144	-0.159323875858092	0.22503709519407	-0.730931513453558	1.03704228652578	0.742585516728579	-2.24958425753167	1.26196058182458	-0.467010264940603	0.970458891120747	-0.162600865701211	1.06841425964994
-0.280636146161009	0.280026186919473	-89.2055372075492	-15.7146776685212	-1312.65591131432	770.663078527736	-952.254158009401	195.992677444013	-145.656039368982	429.532238691328	928.483216427932	-62.3552118361147	865.661386500804	-264.453109399982	-0.507248711347883	0.226140546959046	0.0378195137468501	-0.416633207710942	0.02458411507501	0.21508984417951	0.288788922860539	0.547247087113107	-0.297675816233262	-0.237989470746001	-0.0698855862111613	0.580301072263485	0.241292795385447	-0.437801560469145	-0.00175274601470179	0.567078262342671	0.253006592215208	0.152902998985213
0.856450109068473	0.162831889904071	180.100833905477	-1065.25962250552	-2887.99079870225	1662.45026619803	-161.019804273918	65.465613820161	-105.85521912432	416.510038320268	2444.97419940433	360.670426398687	1115.88396445798	-3879.83378254673	0.238735357420632	-0.147421924581022	0.0467674256050616	0.321471937755847	0.0537134640458338	-0.113818667792923	-0.0209567923906971	-0.195262383431183	0.0896503250515717	-0.166904186362363	0.138604591463109	-0.0986879189383449	-0.27105352360785	0.248036596143723	-0.066517388958437	-0.114706457290927	-0.0492561318256022	0.0322365098786021
1.57628340425226	0.109992857530669	361.246436379276	-1866.70229720009	-3538.54448337264	1224.54580886432	-95.0244409384914	314.31979703259	-261.788845322054	330.303049844644	3440.0877911871	1664.39281154078	520.082817522571	-1276.33307549765	0.403067069475157	0.186103671208301	-0.466315630616564	0.322272317372254	-0.372655373689096	0.343381699107845	-0.832360436318617	0.42924520147833	0.347533378665253	-0.158818945614057	-0.00762476439661291	1.23468361293713	0.272848550071586	0.332251324318914	0.188706937254005	-0.264591083364628	0.250536542996466	0.165762497080638
-1.50868239017461	0.331221468775865	-221.850930768579	405.29986004722	-2581.80060808044	705.189361836843	-1556.73861134462	286.962064785421	566.164576315848	321.531124065476	2086.55705654435	571.331628655915	1091.45681397037	-2001.23340197561	-0.184884582789327	-0.150364612919787	0.431034070275234	-0.0786509788519486	-0.00148445991876433	-0.165303311760401	0.206337720456129	0.178176893485476	-0.322643443771893	-0.147711567818055	0.0852986728611884	-0.545424241632626	-0.216375863239305	-0.255720315742985	-0.118773953012521	0.132495531334696	-0.00453629664359068	0.0683437607492012
1.02384987076112	0.324340239403615	201.200892771456	-1121.55790460711	-735.518890880863	282.910293106213	905.663212229813	310.067363064138	-1067.04451087554	814.151811918282	795.792688105654	-1745.18579411612	244.412144941923	637.175522335088	0.0025825435639235	0.260197255381625	0.0741420668653004	0.434358036581844	-0.176933888229597	-0.267027663603533	0.0999005232420546	-0.603105644118756	0.09827413983375	-1.18112952353992	-0.489811091737427	0.303454180453472	-0.54890620330098	1.0888461375909	0.0457036274552103	0.466585802099072	1.00470725081966	0.395251786743562
0.343255143608742	0.1658186980547	184.202733147313	-757.964434205044	-2374.76327841025	343.952149331108	504.084689179447	8.05871889024184	-572.323224551885	654.745961775345	1949.0877272166	-5494.33652207489	2500.94958540013	2908.9008659864	0.809791781253311	-0.281990616726358	-0.214138563462183	-0.114821266181004	-0.139207503634645	-0.337958232841523	-1.10459699231363	0.0542459291068775	-1.19393596337219	-0.245668769544077	-0.169541955549031	-0.205020357924472	-0.491843414403812	-0.264088938245886	-0.506562767785573	-0.088208072981541	-0.431229935709346	0.476064370570515
-1.12555063495821	0.0839060246382	-123.88044621099	-215.162350284874	-3272.22384898482	230.660478263849	471.026125617365	977.910896384682	1137.60721921774	373.382569380915	2015.78367961902	-3445.45044774791	-577.464734827498	2384.11765295436	-0.00440474442951734	0.0144971769332753	0.00163209452031614	-0.00837107008139077	0.00833489775171729	-0.0137729646039706	0.0110141592466714	0.0122738578221378	0.0198329810499463	-0.00793890343248536	-0.00574565753743946	-0.00176814636010453	0.00838919692812096	0.00573326285028002	0.00224215150514767	-0.00234740925864338	-0.0121944568959699	9.58481269627746e-05
0.198565730409909	0.577587626256759	-34.4497079658869	-719.135376676172	-3099.21948597294	-577.006566859211	1620.81568685001	1045.67183425174	-170.745776351844	693.726658146517	2249.22226482686	-6556.51914535301	584.153565261385	4489.63899786674	0.984144248253671	-1.96670676247102	-0.432389215663769	-0.323187199939358	0.0227593565377471	0.533125172979245	-0.569352235728677	-0.239819937206308	-1.36757211067076	-1.34979915454298	0.172363781133062	-1.87923193710326	-0.994454974574344	-0.254833554613311	2.68251195502514	1.96435489688801	3.05789933211156	1.36792564922873
-1.12345396057396	0.416600494169755	-54.3902081403715	-568.217419249312	-3430.19952098756	-355.517875917173	1176.89294506352	974.372282599275	-261.251279664239	1042.20206324181	2447.97926683237	-7060.80121649654	844.937364077832	5938.98912959552	0.0897044689945262	-0.155345544846934	-0.0664531626532953	0.0248644085098712	-0.0395502095981903	-0.0905170468541935	-0.0183317170321781	-0.233636179028068	-0.156037912454071	-0.245423881085065	0.026586741790719	-0.273354237108674	-0.0247586643876797	0.0128656410537509	0.259254587675933	0.192442579994137	0.366722314199802	0.0195923537634901
-0.882420819670538	0.385111872852913	-93.6985799081098	-248.565816592977	-2208.90187998632	-321.904935726284	858.543536909135	765.383390775689	50.6265240351418	880.017073837143	1423.89113857812	-7308.31355918206	1858.84343001411	940.064473451635	0.0671091307703406	0.122615183968854	-0.142832166876429	0.109526052381941	-0.21722910374809	-0.037021849220824	0.424975697840911	0.310217743499732	0.101695769492212	-0.194920264357885	0.0608388156945347	-0.36762850917781	0.217190606531304	0.110974687263253	0.633364624601706	0.105598039081377	0.274488278803623	0.0843014200736793
0.80877542555035	0.000788537205534095	-80.6890854853491	-4.92058320363403	-1290.64850212738	923.660655797529	-516.415956336359	172.508612681381	-24.0234215495904	294.621428805021	895.281810304924	123.714537729615	232.283919085248	-687.977559295014	-0.0913797909774435	0.27315554934755	0.0583119122758116	0.156725790679337	0.873173403419907	0.145810994742327	-0.292052929787257	0.387071241849991	0.25861167068359	-0.139121600204748	0.0292462471714965	0.270834626779061	-0.401832274762007	-0.455478582160273	-0.353745252515697	0.63074119229788	-0.163591644608662	0.156587104288292
-1.24005862153878	0.561870472428257	148.539956446919	-939.538302885243	-2804.85187440987	677.073800318564	211.909649902797	208.60905748791	35.6888281605661	445.878107182563	2013.36193565103	-4450.2648073106	2617.29551815628	554.296261182633	-0.354794463104981	-0.48934516876013	0.00798865900673403	0.345892538986187	-1.23371489984619	-0.495310001101393	-0.278847585192351	0.0974626219480834	-0.371600719643608	-1.01200768558162	0.150224390312096	-0.321046817839542	0.351803785837059	0.311106410514365	0.595833989323304	-0.333735304512723	0.735119905736624	0.35955362586892
-0.268842983354703	0.178681113757237	-55.6377009189671	-46.7005985372199	-1774.03535390473	638.946592824806	-480.340060546588	154.955179257872	-234.415344913196	630.630830492427	1473.51975142526	-640.070636546249	849.211649905226	-692.297780157515	-0.555937532775253	-1.54875017194724	-0.190918294299562	0.314341848510919	-0.00450529014695594	-0.279656290788186	-0.164764256297416	-0.424739156287997	0.422713368011711	0.0187888507686437	0.0299001033237085	-0.0615843210924689	0.3454364784703	0.820048145208719	-0.15181459746913	0.351195486280391	-0.324584474508387	0.303700215608839
0.366719374168786	0.127893446875297	-28.9463014254807	-144.082552668912	-713.292925937756	37.2627468804355	-333.957487490435	409.555244212871	-27.6130955797369	436.378522295275	277.503276271942	-1517.09231330258	542.831078966016	499.24439203941	0.0988052083439948	-0.0339575747629551	-0.0876971664935571	0.300647714104205	0.0805659806638003	0.263323171401532	-0.0471840155147965	0.0868438219665289	-0.0485772763942017	-0.197720484838977	-0.150326123979555	-0.0841309004207007	-0.115469780117567	-0.328764241163808	0.23576766225807	0.150389198097714	0.322758427447118	0.0311749422990716
-0.473642463393732	0.317403678250158	-31.9200015472657	-51.1302021817019	-329.826445917684	204.226700340334	282.849157492044	226.758966304019	-322.135288262422	791.777064141565	461.868201237809	-2851.7996344407	21.6629988352169	510.079078194961	1.09781797013294	0.216877198056569	1.55237168203299	-1.01125609830408	-1.51129823736228	-1.55557976328648	1.33065610180071	1.96501714009258	-0.414110213018057	-1.15558253424605	0.409747277857257	0.960371310955851	-0.0796035846385987	-0.498171748706281	-0.869503610492982	0.593288268982026	-0.703044045579014	1.72830061709407
2.79785506592725	0.134579489155893	284.329101988389	-1391.0503254046	-3972.37912151657	2445.99384271725	-972.361074201364	-416.283984719154	-513.896028873283	247.868694657636	2995.23284011244	10.8160327445156	3306.1975173498	-2004.69460624475	-0.17756390966904	-0.431691510253921	-0.702193676797982	0.449899051043422	0.222901190353322	0.600088629770853	-0.223118934151055	-1.2344033243988	0.23217101438861	0.45775996713648	-0.257465235966617	-0.703875868911827	0.148416572004535	0.353111978013285	0.435530329679585	-0.300162366381195	0.473921071556924	0.662213064952075
0.00814064984065999	0.131040702479619	229.074393265964	-1276.62224816011	-3361.22697906155	1300.50916477643	231.591209630867	314.486686410116	265.934373289812	253.821078279068	2947.93688064569	24.5519531798765	289.47401160334	-1097.69280148281	0.00734183618651527	0.0246350373719396	0.0306866389348575	0.0307820567158869	-0.0646184431291293	0.0123584054664575	0.000621084418709569	0.00274222976118571	0.0257438386051143	-0.0154056160869367	0.0691391024030707	-0.0250776814099467	-0.0376971940145636	0.000653747280047859	-0.0238494797807759	0.00715654386281171	0.00854516983012137	0.000927789782663348
-1.08603137931945	0.21835616250227	14.485844093387	-79.8342942829409	-1067.76394046466	152.514226845845	-273.87999746577	-135.182168879895	-643.534322492711	821.434535913407	1008.34239206958	-4132.25641069881	2669.34908211795	1138.74469921359	-1.44530162938791	-0.0544243342841872	-0.530918005650935	-0.302030541540726	1.23159817656766	-0.752450737752585	-0.349142836156312	-0.346879454861009	-0.570147751044137	0.229961267284283	-0.582574735660805	0.287984448046372	0.153933167974342	0.203945902840764	0.925735753446186	0.257091051479583	-0.0685387291916068	0.524150589983912
1.74055248545042	0.194175970771009	326.703349638112	-1375.48954577465	-1732.86619820995	298.434939606766	2360.93358040151	276.812296397528	-534.683932841797	303.125529425964	1126.82501107407	-5673.90214774459	-441.975726943958	7656.09212880632	0.369364895405088	-0.0283090223271744	0.0929197837357623	0.0900994916827838	-0.252195901041327	0.215252495655346	0.123401489083349	0.0147608423274425	0.2699743945457	-0.267617122285937	0.179475029057578	-0.0735043221757895	-0.0708679072697023	-0.0310539359770679	-0.353462310984449	-0.106847221670448	0.164927075382141	0.0346894875969694
1.4370259318967	0.232164072734971	92.2330261085318	-311.002551800007	-867.085009602964	480.861282239053	1175.40462633882	-243.577767496429	-847.638705210989	268.989084071525	274.132385168549	-6546.78966189328	1042.46197883159	10406.8344487992	0.177635370642479	-0.734889035796124	0.262617352856894	0.0213493484884586	-0.59874102921312	0.286558794080033	0.207911302302418	0.422883197318288	0.802593047734642	-0.471638008288755	0.953430101176353	-0.853994189327175	-0.493763341045252	0.308463599077223	-0.59238426699155	-0.932886676892368	0.798694188497598	0.299204267725342
2.86551596745665	0.11718872342999	20.7377510272875	-592.814600333279	-1332.54357346598	437.500761100771	-764.766208269801	257.257851071088	-1236.43344017412	991.833314191726	1189.75902250003	79.4871096416795	1134.84905636795	74.0699599609909	-1.23356659553893	2.044134830707	1.49145675217699	1.25360625930008	1.01458137641784	-0.1746000456111	-1.00673939308281	-0.79179396843712	-0.810165667520727	-1.21136271375783	0.294026309519328	0.752871728644538	-0.020353764753849	-0.0161985229869537	-0.551235280961326	3.07103062396325	-0.745556943658943	1.19862602965536
-0.335495777032488	0.478972010202903	24.3624945152497	-261.608088711354	-1229.85553733513	437.867381780088	-361.924554576791	-3.88740376727414	-458.613083643744	912.983012904496	1304.08721805334	-1070.17267596281	1131.42260308101	-2852.38929362303	0.625008059377325	-1.11539410868955	0.0866694359265501	0.155775514805644	0.815469051511117	-1.03793906617112	-0.98305048852847	0.712196505518304	-0.0708033733452532	-0.936688586812423	0.114925624873802	-0.68877159655532	0.197817558315379	1.60419046953352	-0.0168755175878419	-0.811059237091915	-0.0756851089248699	0.651754418814206
0.461234496472003	0.295161859625741	-12.2728799879523	-275.920531603927	-1726.11986450871	153.013349048244	533.589487573034	339.95593321228	-854.22163129433	464.839704190329	1284.63071148448	-3391.15109002443	636.632854241795	5995.12621371783	-0.94861783016584	0.188200953411116	0.393000391240741	1.02431122087477	-0.206747003892316	-0.140961160422898	-0.717565360401186	-0.490821428850635	0.124269577413008	-0.204158574664501	-0.663644302170442	0.877862754950256	-0.468869967369436	-0.805604082382668	-0.409126383033069	1.17923104146552	0.55433636811265	0.462066046186562
1.4927915928583	0.363020971132095	2.15188061409557	-427.499158780938	-2530.13096291379	1091.01274220375	403.081289045017	-84.9397716875277	-912.65833595061	490.510336396669	1694.90309424395	-6461.23219334265	3823.57434485178	1563.75730631991	0.740746865145224	0.300779310950058	-0.0490236511888461	0.461681259241504	0.590461747944933	0.375233789911474	0.457690448877565	-0.199295553569111	0.0335124242635632	0.358015199872533	-0.154703965465262	0.00579911177695778	-0.708281139926572	-0.713530747497014	-0.454262058779829	0.954977477769648	0.337709760658113	0.425400182830712
1.15506218705929	0.0995990470918819	8.3829519163988	-442.482505017258	-1660.32058761369	2469.04560970594	-1400.42307438899	-225.640758728708	-1196.48755277102	625.357402892537	1241.58708146553	1511.63258894545	579.32910339308	4127.19917680202	-3.08561193094954	-0.520621266694301	3.43542638710602	-0.51381098626082	-0.162562298575793	3.26410574293704	-0.323436165781993	2.7104443308339	2.73055848876517	1.37398703028014	0.307357967837719	1.60645109734486	-2.36372645638628	0.767735136765307	-0.849806039737969	1.5414990948433	0.480567632260934	4.01346054513976
1.67733909241071	0.269163518840776	238.5256279914	-729.34442852189	-995.080694501012	265.60868227697	-198.671051471247	-476.424428570977	-1137.72348758804	564.504221637552	821.231377376145	-3857.17312421458	3448.75129039751	2068.68855507806	-0.345204131244044	0.0664194590638536	0.055863885472752	0.11754219470285	0.12583301330651	-0.409923939176811	-0.0856258931076444	-0.414595950284278	0.155777745368131	-0.244179837681345	-0.120433241797294	-0.12188023188232	-0.444731845716674	-0.559683279078266	-0.297637337872022	0.0464902990971843	0.556772619296948	0.129621163061482
1.83712493961144	-0.0490470917859486	-67.9433395938672	606.433094843411	332.440969582038	1098.66476317629	-265.83549804764	-819.987915623097	-1501.5099035436	777.981886284415	-221.960945991705	-4142.93581522013	1944.440337213	4745.04802594161	0.559435883627794	2.54345902075611	2.29998462400497	0.404428079538997	-0.843976896539325	-1.62297461758628	-0.0400102056803928	1.37468199081592	-0.0396731404912769	0.204120500050536	1.48558958106602	1.06486290510215	-1.4455575731302	-0.563273978338322	-0.614047620744464	0.058752624697699	0.221237652535339	2.4807679135571
-0.0181923664854153	0.350704907506521	-112.755743277597	510.501832352763	528.937689128824	-420.818578214892	19.3987374385662	-212.91352248973	-2766.5358450322	2010.79315928092	-678.233121832222	-3562.80412987266	1909.19736716047	1844.76483452588	-0.573004761464922	6.08809632366316	5.78559844321191	3.20365131235531	3.81209793958969	1.26976192083803	-2.69028834990848	-0.669634244706313	1.62844877419578	0.503380510641624	-3.95875055870312	2.764630481763	1.56543811595841	1.61183841582314	-0.64992992695316	4.80567825351979	5.92870355577019	6.43258765514394
0.369653221053185	0.254819013306929	-201.427755734618	169.343471338765	-470.449823439637	-462.096639653176	-368.176565649456	659.937614628991	571.808086210737	134.498396246405	111.643764624673	-2084.83184924314	409.854614157417	1285.30496766512	-0.691375206451509	-0.080879244921582	-0.34060334171424	-0.38608961202768	-0.103345107755169	-0.246578973212977	-0.362277881279433	0.618322705407637	-0.130508802635879	-0.50896708857161	0.478171440190896	-0.323571598250544	-1.02540904849739	0.0240851535878604	-0.102386314683123	-0.461098858340874	0.54174553792198	0.130591421422523
0.949750378364221	0.225345366081408	-227.114027356236	225.237142936359	-745.952612908886	408.371339180625	-755.55214365499	583.491218411561	149.382940538468	365.744808807308	187.921991385339	-1215.11413559474	351.797918809972	-74.7421097072822	-0.835572876957004	0.666027747031148	0.340422448441283	-0.030862977738691	-0.248975953659112	0.264401243318001	-0.369628816883815	1.10975145530582	-1.1090417017605	0.554433730636839	1.18433275887644	0.0225397224046257	-1.53036835930988	0.793017714084389	-0.61164100150341	0.0210928052598402	1.13821397822408	0.741672064501007
-0.680780942430045	0.16080062748269	-19.1646346322557	358.112223208409	-146.542897670898	-44.4340227556741	-781.50483530375	-320.836217724067	-461.93241092576	390.934149932804	-40.5720495214577	-1637.74359610174	1679.89803347044	2590.30911726605	-0.0668277532999898	-0.11493464704501	0.819000877158649	1.24052828792665	0.180494847500671	-0.044625207225264	-0.0315859400687906	-0.553245047980767	0.771833841444587	-0.906765515878453	-0.589970485473351	0.810278319819553	1.12190274514523	0.293760449218292	0.86395251729121	-0.139377253189829	0.374361561102988	0.470926159114823
1.57318808665647	0.37341052917205	281.015854169842	-1773.81472161806	-2406.86665550807	465.717024540869	921.201066716058	642.519600311949	-561.579837456062	492.072904504039	2217.82295580952	-2918.52936298531	859.658020663146	1836.00583118621	-0.0663012174285964	0.405959053378934	-0.636810516970952	-0.637563480360028	-0.116258156821378	-0.423799382502447	-0.0302330846290179	1.06974354423679	-0.564292253259487	0.124226941508337	-0.0245521986463813	0.27150642373588	-1.07041749132907	0.509489544646937	-0.694373524033834	0.254610792461034	0.231727780880533	0.205695051377557
0.725976255889177	0.236898536892566	214.256686683086	-1339.70013304837	-1629.27992879845	-587.851137915665	594.994383840847	922.463519531225	-359.580955946345	903.517443028213	2024.8667628889	-914.716639430193	-81.0519594344143	-2995.72003404632	0.384383429956782	-0.31781382249739	0.395660595038398	-0.672707504187617	1.24940498357487	-1.61108877800683	0.928971849334582	-0.585222062919159	0.844003599166421	-0.256237602457779	0.400482436323377	-0.068688285606492	-1.27555983580489	-0.775014388244356	0.551843018679568	0.599071981929491	-0.865942176311109	0.458899678854145
0.0119080456508613	0.267463506750792	103.749228183546	-846.728976524401	-1609.28457496455	-468.203723507283	1005.78263544405	635.979219564	-407.476416063073	633.466823507172	2614.66466470052	-1374.73773551377	100.547286193932	-3680.38365308979	0.425860226500083	-0.776522911468959	-1.15094951047348	-1.19907257322188	0.368667124933353	-4.34594487908825	1.77746030175637	-1.2547948651776	2.2565849110256	-0.992240931806723	0.799977698069216	0.669815104403932	-2.56393447733931	-0.616770122255925	0.0779500167144298	2.19333993840429	1.09509841056806	2.56724752886611
-0.756349285094117	0.240292508401037	-192.2902597869	538.846993120496	-1655.90029972747	829.194404671882	-1049.80995096144	-3.98167145211899	339.758415149718	249.989191799663	552.277003927186	-1703.51082826902	950.10751112577	3416.88903521189	-0.416161351276037	0.539222170022122	0.433486655242371	1.20565927979028	0.0960691525329189	1.18074816419349	-0.708986936547377	0.819444707524457	-0.61961077650271	-1.32366735265971	-0.251880248054764	0.331046095834232	0.506056998066414	-0.0121481947628542	0.157472416052832	-0.762777086316365	0.876946118490199	0.348594392094899
1.24690146903793	0.145155351945199	162.974642217169	-637.789325663725	-1242.0266686236	921.045076994217	187.358000384951	-161.070893365023	-406.856517961744	407.941474012283	1086.55691565576	-546.556012727907	676.183620400117	-1545.66934691223	0.282630230308964	-0.255546530851346	0.613429500723826	0.0836575183711535	0.329769204447015	-0.467354488257011	-0.484683582966069	-0.355637845069455	0.843952121907374	-0.233844877881299	-0.075338535231826	0.127676553343522	-1.05530504161699	0.0545166714365908	-1.08573678634114	0.153254218730138	-0.425546319764482	0.320536874130944
-0.713780818611823	0.421936915061941	-131.940217436969	161.608789314722	-1161.221280111	-524.093602742435	275.913817744948	364.036482559421	-658.217751213379	780.269822375354	670.048328578537	-6551.50831318459	1889.35003400077	7059.7890211177	-1.1992901128805	0.468757043547886	-0.289325409825551	0.650418640303613	1.09879804384517	-0.426903263649372	-0.640133945626001	0.302772486067031	-0.907841958481429	-1.1697717683744	0.469243690514334	1.24730742742501	-0.0216473269348897	-0.119427397048685	0.8519103557781	0.490593020212194	1.0008100202966	0.921712372018639
0.627539590358175	0.307797807812651	31.1856231653413	-484.57457096635	-1372.06521817209	356.308728710174	181.865080345676	320.192780461684	-128.111410037309	441.317125574268	1232.87534324593	406.758581002907	-624.139526450013	-604.100103984554	1.37002151467521	-0.574219158138677	1.25727276551612	0.53868858034697	-0.916141062599672	-0.707233837544788	-0.186818370741361	0.35082210627129	1.22105611757967	-0.911819622524282	-0.356950185794856	-0.520047926624769	-0.159061642253995	0.643602224320882	-0.456141660240291	-0.061228234275088	-0.12602153273788	0.640915412908232
1.88936437862022	0.16649832266706	-28.9891144770608	13.5847170655956	-916.836495045081	678.832517333869	361.707427552131	-387.970695526255	-1086.46743633851	354.47250864008	378.053791656866	-7074.9782568959	3313.83418360354	6349.90470430681	-0.824854941928442	-0.0231470631534097	-0.335543920610821	-0.118532202658572	0.114234892415642	0.648925224790153	-0.00409637812764839	0.292385485852408	-0.523843353466281	0.207900915343024	0.369450853997952	0.540885241893189	-0.233417690059167	0.151234436250201	-0.139738088547218	0.321513416004514	0.176740936247817	0.159951717362704
3.31515008968393	0.246571529497854	-53.0825517228498	-23.2912773542908	-1393.45062023106	1214.83199849934	384.087811842418	-477.386110097413	-1438.64348989757	105.5610481265	706.319677791303	-5793.49032287053	2768.94748041105	8964.47810423041	0.0124714124289261	-0.210776952532217	-0.277385739746392	0.158167111560214	-0.0853270015435099	0.774816754485359	0.364718370086298	0.501403809079217	-0.269195708021079	0.585961806375707	0.271327446609338	0.576874542897678	-0.725082187463876	0.401613852270459	-1.25143475294485	0.00975249707220574	0.207895884133039	0.157027730736416
1.07599579851573	0.273844102190739	89.9018916396025	-1315.20679885398	-4083.81945755309	273.380827976547	663.142772180191	1027.36842231117	280.339502969589	286.99576323128	3383.27275916184	-2280.71599943471	405.416068415061	1481.41722004952	0.0130069477899359	0.0652068885950953	0.129888244820902	-0.0291740416036234	0.0351897906222212	-0.250666934841696	-0.186179598612472	-0.189352677057782	0.0994769648069452	-0.413676797707104	-0.2298455929583	-0.219073847071964	0.291522381472648	-0.194751993306548	0.372327134831744	-0.0385237521569633	-0.0474573313354594	0.0238753501866758
-0.312386329876754	0.370568408974448	59.7599698001902	-579.957921207714	-2580.96282806695	1301.00359739515	471.679990315358	28.598026465034	233.07139180613	445.449737099187	2188.32358160981	-1155.99653351813	438.619204122549	-2873.17203853251	-0.194801875261798	1.72405936948763	-0.479412978708327	0.417031290398061	-1.03434176026235	-0.802346158100638	1.12942443759019	0.242498589642652	1.41392733060421	0.144676696095517	2.47738412491607	-0.454609916519126	-0.295536267912229	2.30184072435612	-1.16825408990426	-0.211175279726864	2.01908199925972	1.28521821260586
-0.966104320042442	0.257086339844753	47.545924720164	-550.081453586133	-2705.1447560314	1063.97515981567	-216.011142503525	51.762777485496	315.754057251554	197.286124905794	2313.08426066635	-2209.07141025156	1688.70764366086	79.4527521550835	-0.236069427455496	0.794934346001324	-0.18198598284827	0.312158682341051	0.67433637821435	0.693671812311413	1.42023104430097	1.46673708769564	0.499179586114834	-1.17631357203313	1.32038266030175	-0.928373934411117	0.421572137507308	1.0594211104291	0.0699385152916963	0.556928017728641	0.165825630243228	0.605886710594844
1.3540310661673	0.110726321562997	236.264929968791	-1052.79888562497	-2286.97246084783	1019.50589052309	-781.541488511885	39.5552479061268	-539.979322725901	615.420132668679	2156.93757357308	1705.90806157232	1025.4408803517	-2582.18500815918	0.4534260894034	-0.356236276611557	0.282201572807617	0.872289587904234	0.0979133731645275	-0.648200032484666	-0.433768250508453	-0.89848197919627	-0.179740096326489	0.0686348992709986	-0.388585794068694	0.653263528339163	0.534340769592063	-0.674119623661037	0.00220932989735813	0.206999538208822	0.126313861598502	0.178626775902707
1.32157491914436	0.483443437966959	322.740862523752	-1520.60658851224	-2360.67383310497	1375.94279829408	821.891124590973	-51.2899740923063	-758.621701464935	232.937035734803	1721.79381528832	-3608.79504546433	1763.14338861053	4274.46442339264	-0.195062103042999	0.195987694924414	-0.0855706453625876	-0.291700538700198	0.0672819505486421	0.321882607073394	0.702586305392745	0.665757229327403	0.030544225699577	-0.523815628175564	0.488641401721834	-0.666390609411677	-0.376693301928537	-0.207009223979586	-0.366741452307507	-0.329204443996687	0.35039155075262	0.142788339988446
1.01046745845084	0.256235924507221	188.354308575879	-933.186004527478	-2572.81291645917	943.838110809334	816.825501944676	-60.3953787792101	-989.917216560769	551.661203901068	2157.15636916721	-3841.36499559309	1706.08344924693	3084.04156335603	0.0484810126676517	-0.354986964180034	0.168072397763333	-0.349856068081328	-0.220516317608179	0.0866662196163748	-0.0631352217085664	0.107298142232109	-0.0972265040042321	-0.0787357543278759	0.0810535739305781	0.166995325585267	-0.0771866364097493	0.614149639936127	-0.0666823742326756	0.161097734815264	0.124045521348186	0.0495960436873877
0.303210160294956	0.203101462652779	-249.216189044308	626.561590278568	-879.755782339939	449.008844018295	-1434.24849763124	330.58941143569	61.0628824805807	466.14225490271	216.869935567572	123.777921262905	731.684144176369	-1441.42452331704	0.687042357708301	2.24299911797227	-0.469052907564746	2.90984230732366	1.9426142099769	0.698678027114065	-0.422086688547921	-0.346485949549228	0.145991594504444	-0.707714634275878	0.559724900789654	0.230421915693307	-0.712161096404134	-2.61068348332346	0.0708125647289434	0.527985584497745	1.57295335916046	1.50358601720345
3.52494534383743	0.25043795869595	245.896787907065	-1219.23714140354	-1771.97225243602	1827.10006650878	-396.045788944715	-682.725519145629	-1912.34413975791	800.882589101944	1970.96705276812	-2031.08622291724	3373.05017321435	1481.83430503223	-1.90855672073235	-2.30982036946654	3.06086774338815	-1.47649874793136	-2.97746047693448	-1.64369740665984	-0.644824201455654	1.81136070730636	-0.265730916791745	-0.540880595120479	-0.159969483755433	-0.238255361706559	-2.16471100005352	2.75209167972469	-1.7000764882789	0.391217569787644	1.47313182598687	2.79291277187493
-1.42899726223349	0.227227496196852	-133.155024575407	380.211143149473	-1347.36186617311	-948.319215517754	-172.074005101364	608.483311114494	435.022570640997	338.967769792903	469.145097684304	-3061.74737838291	396.972038322899	3326.59253114064	1.53485730814421	2.46714228216867	-2.59030789502972	1.85695367405148	3.02771804266953	1.26759608633851	0.865733968633899	-1.13834528894183	0.418912784007246	-0.846084185101586	0.303468430296887	0.0650526582986823	1.81593131923958	-2.50889304192291	0.92050538989991	-0.442991337921763	-0.745909935479554	2.33151630482705
-0.492710370741592	0.227325219130962	5.94434459438939	174.826738807081	83.6047396131701	79.7150476142534	433.735722194772	-172.389043024886	-961.77992030675	922.018091122437	-379.714498838222	-5460.60662855477	1163.73451258318	5463.78515161841	-0.00215807558892493	-0.0037160026294309	0.00360094995501492	-0.00109839104157717	-0.00448560013020478	-0.00150282125402562	-0.00154897980657159	0.0019587856176054	5.87937706713659e-05	0.000111417367785654	-0.00111287859193688	0.000367836352230128	-0.0032279020541351	0.00395098626724661	-0.00206323073706519	0.000836604055350825	0.00185488358750646	4.91357798219529e-06
-0.0484893585008921	0.266216994350584	358.404526248016	-2177.69736292591	-4934.72709803544	843.552862237417	355.149808608663	835.322840197106	691.459150523962	77.1708106827961	4211.00782410038	-1354.83092249851	1300.04516317517	-735.228739790301	6.79263840886708e-05	9.95490288150116e-05	-0.000120128192715895	2.57057868038205e-05	0.000181079167879594	3.45282409900721e-05	2.58410344886281e-06	-0.000102436884628748	6.28273130527641e-05	-6.73821386520628e-06	-3.52422835966132e-05	3.13865880159859e-05	9.83649310784266e-05	-0.000173840054727561	0.00018980948440979	-3.76664105931142e-05	-5.15317654282584e-05	7.73577954675755e-09
0.916136675196384	0.226402148325136	-24.4752150442785	-157.414574871784	-1328.51343991453	1428.25873750145	-1142.56757427572	-98.2733516190219	-461.412879797442	627.426616184703	1034.1879373589	1517.49064008327	1067.52151425072	-4343.51827898628	-0.0169267012340661	-0.0213021669346735	0.0301760678173518	-0.00149829096567958	-0.0218769288561662	0.0104691777742945	-0.00971382271214541	0.0163008185766916	-0.0103777268574398	-0.0227580507098658	-0.00268637542541646	-0.0335474274658828	-0.0343628739686147	0.0266395493242598	-0.0474307679881818	0.0241029188051141	0.0228878366033747	0.000467032707903494
-0.726129684217574	0.327413763647267	-237.268049812777	759.53616603554	-910.416984540561	829.544633314128	-1941.93846012415	-193.759952092049	394.886066594056	352.416006749047	473.154091661629	673.295277779884	1656.89791433059	-3604.67639939666	-0.00778825528144803	-0.285418496651564	0.352995589372083	-0.273448895365065	-0.184063460511834	-0.117261017539891	0.205111201571924	0.527489120364099	-0.54470264017997	-0.429293000804194	-0.612815103096956	-0.626802435062973	-0.318283939850943	0.528524428927845	-0.0131869661621289	0.0862696268398774	0.231120026952825	0.238201901120025
-0.0552762325025773	0.285756596419405	-290.933377870206	802.655880141244	-1012.05197300195	763.482730529013	-1841.56970396097	-106.058396764998	339.80621659001	293.441416518932	673.362367060214	677.989030841462	1842.46085672355	-4345.47483415884	0.0391594583896287	-0.184385522468015	0.191529528086266	-0.0720011595319137	-0.16922181426934	-0.160292704646378	0.133532194809919	0.422637131136518	-0.390916121849148	-0.276784254765588	-0.376944385907073	-0.410483782393393	-0.132685507528464	0.298061304207931	-0.0741609735089828	0.00489310149130782	0.157708421209357	0.0747464269927165
-0.128630692909478	0.172715844257087	404.580555721432	-1773.60854621782	-3372.20871196691	1327.48811895896	1072.33558151764	197.561545290036	-226.372897211247	169.467212601441	3264.93873382758	-1569.07248711465	948.433178174581	-221.45675935444	-0.252075625089967	0.656570537218583	-0.039260136687488	1.64435683472839	0.947687375928134	1.40336135282368	-0.55341208580864	-1.21550052374137	1.1754629094858	-0.679204633273516	2.62047178757966	1.99925812911494	0.444934311778298	-1.58115698772515	-0.0424195361538711	0.153985026869433	0.313920887027357	1.39539150001253
1.71090316295202	0.18228165557541	438.749071450585	-1950.84014965446	-4059.78125853105	1273.32780545918	953.896546753518	239.308363768061	-281.845702623528	290.620896166906	3124.00155800006	-1269.78831037476	1200.64352598356	-1116.96412222072	-0.203208336148103	0.466515938226167	-0.0264835547408126	0.794904129426893	0.757393302382787	0.639576582965967	-0.16204056770906	-1.00289192372496	1.15237841055109	-0.490427982449446	1.69166828004237	1.11908401115368	0.480338713383753	-1.3394740128347	0.151286058084973	-0.293059315124881	-0.0628539673543109	0.520868184590722
-1.38161417322227	0.26161479219771	18.4776913856088	-463.765083573372	-2675.34072171407	1525.74031417319	-819.411980614566	166.03563722258	406.867291133386	295.490008077067	2561.20831036467	1877.08391880025	431.010930339885	-4469.5315177298	-0.077328063461773	0.151405040698902	0.147619581148898	0.00947969492669358	0.0957786718112075	-0.246673476494277	0.0163768949121174	-0.0269523867717521	-0.189899422787651	-0.0679919100254263	-0.254358666948256	-0.335913245406358	-0.0891282779045302	0.220080812565791	-0.073446557121243	0.262576414364952	0.280386987556348	0.0228008467985369
-0.0405938473556535	0.24212041712584	9.38229224774713	-812.450901439477	-2917.22646131854	-185.039803141313	-942.885928295301	1006.35114967407	-659.646374031859	1447.31563605843	1898.1248755774	-4280.78164756067	2416.09541307787	2095.5358194686	0.328071456661317	-0.965708811893164	-0.32731527058954	0.692320733101831	-0.465892083840451	0.455082983524066	-0.730418960770108	1.24315181175329	0.150935847063266	-0.817840557212854	2.19525513313323	0.0160062614886472	0.727386160870601	-1.85146723308377	0.118320107004509	1.37107946321081	0.321418020532163	1.00415398671588
-0.452314855846434	0.296004803929894	-58.0586819682342	-342.438096304058	-1279.9524084224	508.182955580442	704.925880781749	524.858813406573	107.927126618911	701.243209469685	1303.92762534873	-264.966781388238	-1214.80423705568	-2278.6555080388	-1.84537382415436	-0.343551086299115	-0.451508875922115	0.428070728945016	0.838685490710275	-2.13923027847529	-0.260463786959442	-0.646310446148117	-0.331053566177371	-1.3848990705733	-1.56162447193532	0.958274257624493	-0.975550189698341	1.94429187325177	0.470431389138714	0.112461993376155	0.85634411750121	1.25266718261363
1.15650325608984	0.31559051884466	-70.6241380542653	-296.281555359321	-808.762234923435	-80.6376621858119	991.448447224046	654.688664996735	-570.754848174973	1175.27055827151	736.440897975908	-2209.92431823427	-568.075425084689	-3859.83523032107	0.87356157573211	-0.0916275125044729	-0.0846068733886803	2.91427554042851	0.617290882522729	-0.540565798940814	-0.0301618998247232	-0.398464226583326	-0.270211469955165	-1.00852578489454	1.72696692476168	-1.1104009025752	-2.67453926769739	0.625242660078525	-0.701833366619788	1.60246397562555	0.385413250722846	0.948573638056153
-1.27550806864968	0.259436987331431	36.1541767526422	-709.051714861556	-3241.74983647578	833.356616957881	-897.803175269915	547.404820068077	-233.438546555542	908.209366317613	2488.87164430448	-1157.03272868373	415.77906776811	5470.97916253	-1.93843765331442	0.505329067920445	3.50810088978863	-1.90280988838857	-0.894205068082252	0.278416031044225	-3.07312612558068	3.33491528692308	1.91785544013211	-1.12846741560368	-2.81366039693091	-0.290150698348972	1.4737567423931	-0.858355698602785	1.34393115687048	-0.844705864589325	0.520359690129398	2.10204026176727
2.77309077472878	0.19952397589771	-176.745028122077	-177.962010334434	-3195.76612115376	1156.46966083454	402.896103879605	527.1543490896	515.162050784892	78.0166162377545	1892.40681699758	-3158.85033416807	1289.58647258655	-3185.85987452799	1.19354369811501	-0.14668461598974	-2.344980773351	2.87289010976026	2.86103220298749	-0.436597009245095	1.2823917165321	-1.17175660427097	-1.27130734129376	-2.13168020923793	4.86934328926538	-1.58821606671155	-3.73308380691113	0.438783884637354	-1.84424465818449	2.01021410585861	-0.434238943606173	2.62012644962025
-1.09879151319935	0.289487930628745	61.2572646546158	-382.416355989016	-262.619564523582	-552.732728091307	110.494393822119	400.155368468035	-242.365793777901	799.410091964614	519.54229271577	-2564.72079840915	317.45767411144	1833.37056413061	-1.13188539502718	0.235599659600752	1.1745325884797	-0.018398584659532	-0.658026842297944	-0.264464901349699	-1.39894557272506	1.29791300919134	0.636235561275941	-0.607965776893981	-1.42686694560134	1.00484287350299	1.13866210849024	-0.247150000780254	0.600087378629411	0.362654701892187	1.03149269808236	0.416823507842854
-0.3571712758175	0.206403340141285	139.709500434786	-1016.12064256258	-99.9839143908358	-1782.29886537172	-784.177590696123	1018.0816147224	-836.654236422549	1206.34622770878	601.577758432466	-1118.44155785626	47.1580649537167	6546.7848909445	-2.09200862138512	-0.683750567816967	1.13809647769649	0.129058321387738	-1.98966498169783	-1.19380267574694	-2.43106255846743	1.79483752945661	1.0188613187135	-1.93405187781884	-2.0819418972771	2.14492240056756	0.534877380286223	-0.502142721183247	0.902285150079293	-0.26632589862424	2.2445740846278	1.67963906485399
1.35808183723469	0.28733651749228	5.74670057857032	-776.451504944029	-1348.78415863421	-113.28518609402	1114.35723827306	1007.09618148801	-225.731293110395	717.44444483664	1013.84407679485	-3107.09073221685	-768.678246700668	861.126220113242	0.254429263903343	0.72771075862853	-1.05904199048942	0.0141417016821193	0.210046846941702	0.0125899892235783	-0.206441668879336	1.23674201636996	-0.268899329775008	-1.93916739678296	2.090704793998	-0.86775352414545	-1.77295622299852	-0.206808494450812	-1.30095768310302	0.836135121871673	-0.522247556662794	1.23259272747855
-1.32677097525094	0.431588102631282	-42.0851412186577	-214.819996963353	-1680.73464651961	-613.415223206304	1285.18624968495	437.762957396986	-870.539658652498	789.420199210634	1318.9125136779	-6928.01219045171	1351.68460024674	7158.71692445077	-0.710441959890619	-1.84604900657875	0.00494520538567357	1.11818874524095	-0.897783222669521	0.565015908273917	-0.928601409547056	0.725590921714203	-0.15493306827944	-0.218265862817768	-1.17527354300277	1.72112658343525	0.19347392672304	0.549983674440401	-0.294021016164091	2.26930930977688	1.07733711033468	1.16408961690447
1.59519549995929	0.253689935428826	1.93137448298349	-265.232558258575	-1065.57806237974	1130.88037272286	-306.957344810708	-62.8329819094503	-314.417891566806	313.220821963979	821.310598249146	141.021306528163	843.473883356893	-3168.99627080412	-0.23839832175253	0.764744551665711	-0.237748264016345	0.0981992206207416	0.42844975167855	0.0351804329907182	-0.0450123999949641	-0.0634070887539381	0.196103782833026	-0.207622426524291	0.150202003638389	-0.568344797215364	-0.308255385312942	0.0735041081287789	-0.0199546486854425	-0.592624181323599	-0.186088515496058	0.0785866388152616
0.375184790008234	0.184455512977701	78.0093664513577	-617.439256915121	-1787.49356458255	249.170270015655	-93.946300158026	321.033375809768	-27.9763908030103	439.066870376742	1527.44240230718	-1841.42429084505	970.127016466425	597.762829971755	0.140793841601078	0.55585728356836	-0.314465510242007	0.205831023294265	0.0770605674763084	-0.261442457710054	-0.00744433422976112	0.0614029178439594	0.314844940419634	-0.401405172877101	-0.0202583390096031	-0.326414728433965	-0.489916396513946	0.0999221211228808	0.198457884332925	-0.316663086811597	-0.0464291954965135	0.0786303168532007
0.559522570420388	0.340748935742031	-31.8784390896852	-307.560640625283	-1542.12589861746	284.461184610101	1005.92467151505	204.911817786599	-1067.02330869084	499.209428562843	1353.50342442012	-4622.30275141261	1338.56201826647	4898.61864518874	-2.21485590106816	-0.576420071546024	1.11649020814557	1.24299975100262	0.370791382969319	-0.999434355497641	0.352626453982623	-0.853123056005703	0.0758964893656452	0.28701126766702	-0.101136774885247	1.28095524402337	-0.390349103133166	0.265412384723468	-0.851323623949939	2.6837506109903	-0.853157825782571	1.22393222974927
0.401810111125561	0.43589933101402	352.621930819572	-1559.70089725595	-2836.60790924956	939.12406613822	-216.970685809506	91.7034680497631	-412.365918154068	667.504314782563	2381.25157082192	-1205.12291566395	1441.99163198738	847.427160516585	0.913006845662784	-0.707030488624714	-0.143459567335254	-0.271767911277693	-0.448950646097734	0.873544156593637	-0.336329370295849	1.61510885973898	0.359053674878827	-1.38156516699327	0.112859424099716	-0.802496359195404	-0.0436078084710184	0.0188973640680558	-0.162080300003086	-0.428108670184302	1.20774294846373	0.523548957645607
-0.666106660181998	0.0626064228776182	44.4978980664226	-510.589416227496	-2772.53818619941	528.26340536908	-695.686455411991	292.117653525573	278.387121982877	287.268660801824	2458.1636058123	-85.6303235587505	1231.34984842629	-786.114846786114	-0.584473498903944	0.323365382656927	-0.0852294917133505	0.43566418820222	0.281930113694203	-0.570044000020968	0.158707860825503	-0.752986384655991	-0.163691051736145	0.306644308319914	-0.125252490544976	0.375133705476362	-0.0800114889296628	-0.0906696076824547	0.103423186501128	0.662357927163417	-0.501531676321417	0.139870517528673
-1.7723460477365	0.251373602937833	106.739696872271	-500.814231649571	-2868.74638208915	1384.86553418441	-66.0476723066482	200.970182390426	-243.470447837823	978.066530151729	2094.25043589382	-360.733093305656	167.914853246527	-2612.73312578361	0.501442540293089	-0.112864752123473	0.736181409034791	-0.394201888831883	1.26619840209106	0.0800341538220316	-0.909205816214676	-0.283084499947283	0.880352527456187	-0.0351137696377825	-0.107273175811698	-0.687608181097796	0.680525990812229	-1.42789603220027	0.529364313936794	0.807876695113447	-0.381447614883226	0.295379631920925
-1.80291539535041	0.548063417151634	42.3269493162031	-302.948089668158	-1662.53291082203	401.400158500902	-617.814290179736	-57.7432123996093	-576.509006007949	686.933126962307	1544.92026644232	-2147.14478716503	1992.15617601388	2125.9009233884	-0.0635673386032309	0.0499271282580965	0.061950042330656	-0.0716166240481069	-0.0493836726230183	0.0454316914869111	-0.33947593561526	0.253712057335493	-0.176570551630145	0.168696554456215	0.187033256342463	0.175433304425756	0.13725903012777	-0.0906804937728206	-0.301020238205414	0.592057001804963	0.0342708280256332	0.0388032094846838
2.43714705863276	0.00395038519246025	91.1942133163304	-789.006398142355	-2015.84501421265	460.481333306058	1518.22681352718	457.702847978238	-86.0991973957189	364.47059944976	1344.89098662341	-3786.29357888829	-246.067989596509	2271.31437551542	-0.0752215095841418	0.0938253008985522	-0.190587117565936	0.0285412511927704	-0.268270111837916	-0.135912030929698	0.25876332535469	-0.128871095802818	-0.0899446273111076	-0.43107076173743	0.0875705623654643	-0.158760068996768	-0.124311305947636	0.147825695653552	0.235584094687776	-0.46604214321893	-0.125205276867694	0.0410117372583576
0.850987197450758	0.290056874349097	391.091540229262	-1422.31367863469	-1668.61159743779	221.697587849635	731.993952861781	-182.196246789794	-709.218118230309	365.871405965508	1418.20475863175	-4065.0741689865	2067.04335172648	4807.96443419813	0.0276164977631969	-0.470231446035124	0.185040756198493	-0.247268984458373	0.336044080690676	0.0285257838944931	-0.0527392737578671	0.145984386393568	-0.0294541701664598	0.00861130930370506	-0.057711679727164	-0.0654483315469433	0.135274369770454	-0.271655071812079	-0.291298143297423	0.13674986306975	0.176069615128034	0.037088461418531
-1.63170485601076	0.192278804776899	-391.318548691169	450.832618583796	-2451.43611287214	-482.478395734524	-1629.00455020311	1135.7304152885	737.189470901671	897.933614045467	1776.83411899396	-859.887910376867	1060.22193536663	-2846.43485620822	-1.13977655520717	3.55775109542038	0.678415035625571	2.17835983377368	-2.19396743593359	-0.0939043736521097	-0.584303230218803	-0.277916410586611	-0.813461231258011	-1.7450534631674	0.722716708592527	-0.309312426910792	-0.0167859449783073	2.17879729971998	0.893747944336306	1.22375863461849	-0.226425607861617	1.84813311623334
-2.04320921998849	0.142455337989248	-259.69275290151	14.2498789684263	-4974.21113925511	204.277687784181	-78.8606646159812	1353.05145574409	1090.11871474424	750.284247943931	3305.20626506051	-1855.14704842433	-1067.90984519256	1222.4634986147	4.20180633420604	-0.809421249300691	-0.621094053040482	1.35405168345259	1.42881763172337	0.358696725036687	-1.90538836753941	-0.0292472794396107	-0.316887812932365	-2.38532709599402	-1.86606466524509	-0.613441352287158	1.44122236932721	0.337916685779114	1.71793005101189	2.36123424332632	0.647790965263452	3.37690982281795
-0.535429057156323	0.233589560456514	-87.8769786467198	-482.833490222404	-2864.43881389358	-20.6415783399552	588.440462818133	1090.28487754632	749.548223979893	391.368825217509	2216.94693707781	-1709.21694057064	-1745.57383986465	3777.88057087572	0.0999869162020561	2.0005288674241	3.96279263965816	2.22624691438048	0.46087484711159	-0.988713243691434	-2.50621589854264	0.82007332547792	-0.530031775728204	-1.4090908156426	-0.73353206887918	1.00655915762465	-0.676534990697412	0.0240834001779025	-0.153626691980948	0.0259382867118146	0.652108016797537	1.65162319479205
-0.14622324531871	0.229184203233381	-6.260333607203	-603.953825786455	-2965.94986196784	222.099105202152	-199.670203238625	565.224927473792	168.326030441112	225.924188784481	2283.20270512586	-1477.82270134789	430.665395291291	5382.94877590973	-0.840073867768264	-0.0870569627139377	1.85453641101868	0.825161308542568	3.31909974987982	-0.360690764070838	-1.62577140927776	-0.195641111312857	1.60710034673367	-1.58192049688169	1.32826161783281	1.21182823661342	0.24000367022475	0.264097392116072	0.621618837529209	0.501525110984906	-1.5807095553581	1.14700656054209
-0.526216189004556	0.288788233754455	-55.5383758705346	-211.398173690808	-1816.97955476413	680.733006070026	14.1987892204096	408.93378436	-106.100930212515	722.264104416918	1190.17758333631	-3301.53563005856	876.217934346747	702.405667726218	-0.0960018075706564	0.0321470374627692	-0.613597693736965	-0.195896926216356	-0.666199994928429	0.21401264967743	-0.346951065587724	0.70656755155858	0.171899630995823	-1.35773486845417	-0.25629903204112	-0.395531727668227	-0.684827102775056	-0.28295368906036	-0.304607635892106	-0.244896591776329	0.760913408777693	0.227581845333232
-0.625642491144641	0.31122498365408	-128.316198133429	18.6726925957886	-2306.27254291892	1300.54301265944	-216.485533521275	418.034309453668	-47.6945312460838	901.579193050428	1334.9536006404	-2313.86178926338	310.376967852869	-1062.46781798535	0.278244291203089	-0.151441621481475	-0.858746515966911	-0.0204371560251147	-0.0645529883576708	1.11184520947794	-0.613368100413876	0.814558451504407	0.15602036145399	-1.32796214443651	0.403779975453464	0.24633707319293	-0.147031640006972	-0.53469033897865	0.0373401105617975	-0.509012590554609	0.347060833596648	0.253749780042254
-0.169250038941556	0.257011299843171	226.46350549134	-1259.56898732302	-3658.84030019719	2050.26086221738	-175.807754225015	122.576917755255	-229.461585075975	458.918020646613	3267.91999326214	2378.75722170702	-104.047326083558	-2202.15074857389	-0.420199955526783	0.186028131442632	0.499519498066615	0.210731985593913	-0.147209793510162	-0.678113525403846	0.328295198316393	-0.463622461622129	-0.173117714141292	0.00890807561119546	-0.0967920823174266	0.475847567618107	-0.0307390112545007	0.441618860458452	0.051360072321753	0.18194332434869	0.313482161216927	0.121734981589441
1.50760287170247	0.159543010383989	298.182752573001	-1570.05313824702	-4484.9126939384	1720.03253030453	-494.328781155524	-83.87258823173	-313.093661652856	175.897366787952	3666.51051262372	-2232.46347836029	3859.73199959921	-1187.40533548149	0.073043753142805	0.0248270768040548	0.0210461099493591	-0.145363961302699	-0.0213224397619381	0.221193216873842	-0.16299278486954	0.120382512314076	-0.138292684890288	0.111979596689483	0.137194745546985	0.0949748922439628	0.0823300566985917	-0.00492350065517673	-0.00652710763968527	0.0233591949954665	-0.114403882201606	0.00911603926770817
-0.285576881247121	0.416780745726841	191.233241691666	-1175.30665698168	-3551.56723766885	1806.73579823033	1280.07832521397	275.755719947465	-243.624987900745	590.495045154658	2739.37809453683	-1767.57434629842	-553.24743537096	820.573356547836	-0.0971993090014971	-0.00141113947340468	-0.0849245301471052	0.156472510214469	-0.0891828461045225	-0.253146536949268	0.19356592144222	-0.137288287075434	0.015260183165406	-0.122691177069803	-0.170463582109215	-0.187870446126768	0.0284339988242452	-0.0259371245586334	-0.0324459545446411	-0.129350806971964	0.164389936281472	0.0132239596191147
-0.683866566323632	0.52064051273664	249.572554627098	-1607.58168069719	-2937.41588042948	59.1632851244808	404.40990554356	887.471920654351	140.800749707626	526.9823684322	2665.80615031648	330.010981677153	-226.399244254881	-1773.80350601725	0.0373473370008041	0.00455788375971098	-0.0332887096964888	-0.0384793938361888	-0.0506225972208594	-0.00787745077888486	0.0235160014742645	-0.025868545515297	0.0327860079255	0.0038997464868911	-0.0380867099624446	-0.0271893467448644	0.0108984001283277	-0.0174264140264985	-0.0438431781662085	-0.0153421949787722	-0.0167732262526576	0.00137445019584508
-0.115295106247685	0.244543689012355	233.589566036939	-1467.02616155682	-4072.5849884071	1451.9248428267	746.964339327377	532.299509229103	-73.6765334711176	569.590359834661	3460.39987115791	-1026.22113044233	-34.6088055927455	-492.325121520349	-0.0177444529390881	-0.0355826653477758	0.021427686601849	-0.0501653138085119	0.0744729302418795	-0.0110128902400068	-0.0360107670552928	0.00925182456179648	-0.0588589940270828	0.0133784054193523	-0.00893951154840282	-0.0428322930458178	-0.0402433977967037	0.0119253640667119	0.0479763133814281	-0.00806691471982719	0.00512065680633506	0.00141127429145649
-0.416227762562815	0.335544218867105	-266.460012292229	864.875085350845	-587.876675908067	14.1813882166166	-1222.19951141171	37.6200152447861	-234.597450609344	482.680549038798	-48.7790807831946	-2741.48100541635	1920.59916653796	2264.4633688908	-0.332120095116503	0.307408463906222	-0.109876554141127	0.576372919728103	-0.122518020142255	0.00139696576463985	-1.12958219012105	0.516810060604779	0.711574110021145	-1.16434194306187	0.188195388588374	0.627144954961731	-0.466996395614176	-0.810135530430319	0.434610101829295	-0.183704191239095	-0.22507724509152	0.285266186098598
1.61310615377379	0.301593526572281	51.3125066465625	-36.1838720831007	-300.550717600016	667.494716295241	-946.775018354159	-205.774198177852	-1028.85211881262	572.578790516068	-519.822429103941	-1619.09715884544	1626.05777459505	3793.70366932195	-0.50347690752165	-1.00540918883221	0.064329122022013	-1.36747361555595	0.469696638841568	1.65168113983684	-1.58934957916724	0.47239701833357	-1.22173017530475	0.067394478435544	-0.899342834608977	-0.565729180788	0.0449582548844803	-2.54456068938474	-1.85984227763974	-0.146325785220594	0.915531150637725	1.00319737226265
0.862896921613294	0.220826803563535	42.5575601839195	-1071.56081521779	-3313.39911456645	286.855832717077	333.957544472029	684.799035098972	-241.856058368368	613.2316933234	2857.44366073358	-4440.1118413667	2134.81121630329	1456.08640331399	-0.606638455857811	0.137475982136184	0.46409985669558	0.849548095045508	0.138781711494413	-1.15927227911478	0.49683110374786	0.93358501463744	1.26007744816962	-0.855664286193292	0.825381021686998	0.694493939460257	-0.902657926403909	1.28975711359943	0.875692345935652	0.566741465365897	-0.160686273691061	0.488503393585015
0.898497587067875	0.136551107631148	99.8045458025812	-562.386432365562	-732.429618129822	46.8324799251402	-837.396404165343	241.220849634358	-497.272145343112	948.645643867356	731.981240991255	-251.671244742276	1500.92934787358	-4198.33400246439	0.257141314478248	-0.0418524669774952	-0.141374930461317	-0.354763533002234	0.0278878578371717	0.619378770693665	-0.580978053458118	-0.465253383979698	-0.707161049846389	0.213384201285956	-0.483932977888171	-0.0668600984540827	0.252713730941945	-0.697205468178481	-0.531452736994722	-0.182990320191388	-0.0490331547673843	0.153807668241266
-0.382685299319796	0.377665496654328	-10.8853106214169	-158.419354188167	-2616.39566986231	458.282208071084	1475.79847779219	49.3811117241868	-272.741750317179	89.1728944441697	1450.93576579219	-7251.93865638789	1494.42744825329	8230.90542939909	-0.034955486297641	-0.0264678658751837	0.155577062815761	0.0401341902609102	0.0548026706112476	-0.212742491819404	0.0992904625482877	0.200738671692342	0.198846824233739	-0.130010019304669	0.0972018562296714	0.0541617557559799	-0.0695239364957347	0.256009152187155	0.0597113265731788	0.113140108981761	0.0543964568455091	0.0139230240206934
3.95237038083024	0.0605716549808814	78.0219121195586	-289.767839640497	115.349193231063	504.367969301079	-1677.64019848514	-37.0552231350146	-1185.56030862441	1087.70475584262	-801.525295632509	1176.4759938504	1249.79134472975	-948.607051044623	0.0182233641196011	0.824759688061781	-0.361385346681977	1.67614825667305	0.153033225331918	1.74100821267593	-2.27231536697318	-0.192726191219716	-1.69279448001357	-0.893852673036422	-0.736086151524726	0.945458001030484	-0.212394644265662	-2.72801470612635	-1.17715180780308	0.495291925496255	0.796935002471109	1.25802150067058
-0.998946345842838	0.42962232903144	-468.171382749342	928.960684583929	-1768.11291689268	-336.917855384761	-1755.76790777997	657.971935210866	-724.238763461037	1522.07751096125	1345.33859303008	-2567.10696780864	1684.19410227717	1096.6350181024	-0.231818061842689	1.4255515824034	0.817912424228054	-0.518985980975744	-0.173735920287604	0.238162416735958	-0.390325953958042	2.28828939782601	1.65414764225377	-2.11215684509579	-0.659391394572569	0.897671794676342	-0.703647094621305	1.28849937164874	0.28328274996604	2.55287137350546	1.84950855122163	1.72668263188679
1.66191353031758	0.0984873328921922	337.947261828449	-1500.48614612619	-2364.03704302224	1497.77963483212	-793.278436347286	-36.6919425894123	-498.173150425571	490.344767711549	2124.36166944363	1067.64971122054	2241.40835088132	-5132.03234916109	-0.227685166926817	-0.18563218621106	0.300814334907392	0.499979079646989	0.065355401853571	-0.168629313503052	0.444253922471851	-0.616831860001348	-0.430246292603636	-0.360905965232741	0.213513019263109	-0.346481548854573	-0.250032968965986	-0.363664912436603	-0.554919381547381	-0.173878552075645	0.207785099570831	0.140921622490045
-0.435465537747754	0.32947003453312	19.1652037183811	-491.645996012532	-3324.70161667519	1580.46855098867	-436.062401979614	116.410622796065	39.5070386321377	200.564588619503	2436.60342934931	-652.481869023767	1325.40148869312	-163.874881284853	-0.0495937276260701	0.0787407201349595	0.00184522022118055	0.0132951706320835	0.0351846972229289	0.0481614376454989	-0.0486469014831988	-0.0515639278935004	-0.00462695219619483	-0.0316554826377835	0.0746069545053196	0.0410978980383785	0.0156771849553914	0.0717007079505674	0.0549341803797663	0.0726494613840969	0.0901738013528035	0.00662335437826344
1.33254315051507	0.222066595276043	186.790379341597	-1422.34863187215	-3729.83615380889	709.752856849705	394.601308779954	633.769392346403	61.8514840126919	431.130483869717	3581.13550078031	-1626.73522020584	756.799432206444	-481.827337102507	0.519086981904941	-1.10861840450072	-0.151032906286021	0.662016756893921	-0.141654807869636	-1.18006209957312	0.234008826069319	0.612776829671054	-0.339026302748784	-0.665126399146912	-0.497710003875859	-0.492270666627056	-1.04919292549797	-1.14993878417339	-0.571126511468259	-0.854081478565448	-0.460879432178558	1.38500169841804
0.821576089406175	0.197565620049415	-225.020494542699	508.825840818511	482.093982554638	-299.093806529749	-1280.31423331116	262.548498141564	-807.223739406098	1274.60968972363	-926.870304548623	-2808.28428482218	1984.07638806002	-709.31554944194	0.111534521650817	0.872953180887634	1.17728272875736	2.07243194423415	0.168824181767131	1.2416104953725	-0.654096165164642	0.0144915140499829	0.440163923408912	-0.0821753493933912	0.499538940219274	1.58500379827809	-0.731761666203107	0.696485726818366	0.454083604548264	1.32105850207063	1.68638473962703	1.45159571402047
0.630219051265466	0.32416155681794	-46.0566692033206	133.188530194062	200.505492045588	-392.576019000761	740.844099324028	157.989104896552	-1884.81697943563	1762.01821366098	-184.445978488265	-3926.90859080599	-39.7550698781316	3651.02053352651	-0.29104168471648	0.20332965015512	-0.244271652260106	0.268063554225747	0.290912425771868	-1.08731996523909	-1.43365226661302	-0.933919101930519	-0.244329223045474	-1.04194231323739	0.0728261269307364	-0.903633828304067	-1.61525478558966	-0.57008451016794	-0.0820317175401204	1.31509238140468	-0.263259645798147	1.04680122712725
1.04767240601287	0.328121027308301	50.112682982012	-353.921807468505	-1752.34084507124	1117.88271381157	830.655403410244	-179.772671284135	-1208.852265412	712.579971324075	1090.55364570959	-5521.47081674354	1879.66955971786	4509.01405590034	-0.0212396104683109	-0.145493228157263	-0.0500385117555423	0.570339904356963	0.453645861397214	0.49123228938224	0.779841035677931	0.372216270704479	-0.133517494564288	-0.502826066167685	0.303111417276518	-0.129931779676084	-0.457055355163593	0.102948023424736	-0.911675973975892	0.236585741453671	0.477834625122705	0.276210370568167
-0.509786457096393	0.254819950140976	-181.182699445018	191.019695812444	-1813.91245918858	602.099593773911	-850.775798284029	347.322106002213	113.124740096298	616.169612179389	1443.31147014015	-159.712382775477	805.960657210319	-2398.01402179927	-0.14878435695391	0.237325473845121	0.107070981098387	-0.0468328012846842	-0.159663180741672	-0.0907917178502873	-0.246796977367888	-0.00642921381181836	0.220671639557346	-0.0317628430204302	-0.0264329109315231	0.0603321804332382	0.0341954315086106	-0.05859911593549	0.392354505410538	0.128404146084458	-0.127328128204024	0.0425559188516547
0.771002944217978	0.0979579155378925	63.3392339271281	-370.528211179599	-1260.47190611351	391.971534459289	607.053327877323	123.714694163947	-361.776934746285	550.401476065486	759.896928525048	-4334.53781422369	974.726505270263	2670.65532289967	0.291929462306415	-0.324892713537005	-0.147542882777574	0.0961473597120543	-0.161018369413625	-0.0365386698855828	0.183276075516466	0.169953910472496	0.109966421046034	0.0758235210793443	-0.0781417215760184	-0.0776662496406875	-0.139231356472784	0.168320186159081	-0.046794634413365	0.186471849200991	0.349537930906926	0.0405325303692336
-1.70900803982232	0.322695207003604	-304.204578001167	737.357912218352	-596.279566022132	-951.954882615244	-977.724122741552	674.252166415196	20.8629310205877	755.235010190864	304.14693881666	-2064.93053072312	727.8079926289	1890.63642562614	-0.930394580408327	2.09923408998333	1.20750675176965	0.712200551129986	0.932484523299119	-0.362295330093946	-1.59951394655882	-0.275487891844177	-0.32284627030146	-1.14136704978053	0.657945232899676	0.915747865081144	-0.0452611725942862	-0.580980271389115	0.260988723167166	1.22831798900707	0.481255242822969	0.897956245102611
1.72149044062904	0.160541676314119	93.4942209003135	-461.658451027598	-166.098782219259	-136.830008813709	864.534169380207	80.3094681899171	-1159.74772382198	535.992469709237	90.7661603403729	-4409.41623431186	1127.32957490112	5455.75089475811	0.287022507850532	-0.645691850765151	-0.794371331477546	0.569312968128443	-0.134486327473697	-0.106497668891426	0.486279639133793	-0.145881676675571	0.23395967894529	0.0107192015499771	0.457017797367564	-0.237996020438631	-0.121345668290465	-0.032187559713776	0.231574803389902	0.475120234374717	0.345257146244805	0.273391497550185
0.309630819456487	0.263324436152193	-62.0129423281099	37.2051836635599	-1311.0996159532	410.184014757099	131.378260248236	192.161737009387	-853.585435278823	959.685553126239	676.345778101017	-5485.22580450139	2104.63221351195	1470.34715164086	-0.074608274060294	-0.0402871559662634	-0.0124797888776972	-0.0617328196133669	-0.011827849061236	-0.08548122213537	-0.0103576403007019	0.00101706501684093	-0.0522921840888945	-0.0375811396172695	-0.014668974099889	-0.0379689489225513	-0.0144218333302881	-0.0157995823611658	0.0295745596764179	-0.0489545808706544	-0.00965910766975586	0.00136361964469444
2.17500189216321	0.279255197159171	75.3060766570581	-724.780295843133	-2303.45865749776	837.36254149973	79.740475271991	247.692107768364	-486.729839797355	35.6323236891162	1391.13911139938	-2332.50973255019	1621.36939738984	2041.59207025896	2.03236819649317	0.70951003872707	0.348381879630264	1.75533828757033	0.447590683247661	2.60481603340858	-0.00757147210790642	0.455627407048382	1.28793908946195	0.316661293479944	0.639874669694117	1.4419818721032	0.390032029917232	0.122451330450732	-0.986426622585808	1.30562317833569	0.443960986495238	1.28773336977037
1.49789041334587	0.282844032407728	243.812527141948	-1327.23189917395	-2448.34930027117	1174.57799884035	309.069315652289	-27.9641177919623	-711.456411705974	533.358869036343	2307.35994738443	-2246.60144179469	2061.57331380182	36.2798718975253	-1.43834238501309	-0.0642963018349034	-0.0848913220932897	-0.137940256410063	0.191692557069093	-1.10432170255594	-0.0714259115321894	0.142914536811123	-0.281798731443183	-0.398483594198541	-0.408013554469526	-0.634622578943013	-0.277795084226649	0.474668444043439	-0.108525765674172	-0.796977682945229	0.0369920639623095	0.233916849855495
0.412370904599875	0.14932184684765	123.467640103459	-874.744866154101	-2580.07633366197	558.738971286186	-349.959956945141	600.185396525389	57.3246289673732	650.716924740994	1943.71145113882	516.084013521417	229.167925314055	-3247.76964258768	1.96937760725397	0.0408456213614228	0.873851807836524	0.956816526707649	-0.352217796679664	1.03603886291179	-0.559736811085454	0.508689362736533	0.891227779402885	-1.04983552634062	0.944884359826911	0.278863297451987	0.380473893047113	-1.36304061849352	-0.15904912010344	2.00031284702981	1.46643398906021	0.966697109455734
0.365486981081158	0.360754366434992	279.688690233607	-1350.56193663008	-1976.61771082752	803.698254126002	1701.80413491521	343.045045986747	-234.159901564485	337.663108837318	1367.58318914433	-3189.38712438765	-621.19525313042	3717.82446011354	-0.0623587843290024	-0.0128325459984567	0.0331131006355381	-0.237709122837637	-0.194067249071248	0.357812930115736	0.325777694780491	0.369726772763597	-0.146346101278749	0.0458987117607494	-0.202795781688803	-0.076264844319882	-0.00110542858594472	-0.0518532360622036	0.0128427214554679	0.0271529033929012	0.619583460000976	0.0922477002268914
0.693000825108709	0.249999752077098	225.998490993668	-1140.94425952201	-2119.13974698797	727.19360609138	1546.95280718487	238.462297292642	-479.670450638691	277.733731138736	1777.27884354371	-2746.36376947705	-173.282069369236	3482.86754697155	0.0184383027202427	-0.165410698275866	-0.0407752985654736	-0.211995769631186	-0.483976734981333	0.360425065661959	0.104520655795619	0.383578734899514	0.231195590472875	0.184002007400953	-0.119607530991682	0.0224856193156948	0.0859672412930488	0.0975805448930021	0.0297429888418177	0.0696987611352386	0.992735323239389	0.120017070174514
1.84069761707707	0.0522126293818643	52.338101516957	-625.855654841591	-1176.69763374827	-1240.74901716961	1296.22586713029	702.816840995862	-300.330800532846	535.207990245279	1237.5651908832	-5732.88059887346	880.746702587982	3778.32972938255	-0.479418502332716	-0.272873154615406	-0.326220301201994	0.601940784749928	1.06167937415842	-1.4222031621704	-0.0471669737876256	0.0531018585810828	-0.116218650983797	-1.3347101719673	-0.158477647228266	0.0382267355577544	-0.66143735773829	-0.179420538062789	-0.187134905442657	-0.188718295755022	-0.920066984601035	0.589153090973073
0.0778577079469063	0.23272297525604	141.243710615146	-926.476561229368	-3264.97688100658	550.295988871602	1943.22735066773	476.202337443473	-21.150577297187	272.679178730137	2019.67970459017	-6446.84387662878	221.121611004889	7679.2452311676	0.00837716361678009	-0.0347899067668798	-0.10651622419437	0.0717030220824878	-0.0758260570107091	-0.0688381668044295	-0.0685341691122651	-0.19532727403347	0.0179789703859955	-0.150467726068923	-0.105389330852735	-0.103386044861498	-0.0153525414971058	0.122603820000053	-0.0381693050141342	-0.0186951671670092	-0.145206699705354	0.00931763137799698
-3.23678642329588	0.32112704698936	-224.644992991371	1161.62492658618	2346.42340513615	77.6279503978963	-2995.2935967981	-204.35796954866	-598.737877515546	1224.97825839529	-1775.11900408792	915.827550547847	1270.81469561835	-1881.32302303569	0.454598306559641	1.68686358861688	2.93026794465224	-0.508545614490534	-1.07196204607148	-1.35071466062063	-0.526524367974831	3.64593010373073	1.94272757991304	0.521103209080714	2.69559405048811	1.47088723514529	-0.659963026163469	-2.01795815044302	1.07060999692372	0.364776889709284	4.61873047580959	2.99702224240447
2.7385837670098	0.22906284783346	145.003130599066	-1475.36180507834	-4061.81313372216	913.703582871164	1246.90463758435	669.359015182206	-788.318830911955	1032.37256804469	3285.63323055641	-3729.48601727638	1338.31604881384	-1994.95554703016	-0.0435133962570634	-0.399324788975772	-1.21816925505163	-0.307623971746961	0.546613558202537	0.0240390341607559	-0.835025725182902	-1.1510851376109	-0.734388742407246	-1.7165167369933	-1.45424303943171	-1.46167221246966	-0.388474976468577	1.38021504054608	-0.796536973254934	0.992266111802951	0.595415376832756	0.853631468720091
-3.63220924878353	0.276789475501989	-279.622301710188	958.741946873759	117.117634220814	-830.875638675587	-2038.0148342315	464.426378995899	531.616155315611	528.344409621496	120.800666331601	-798.429769381276	759.42716812591	1435.90915626447	0.251464076395863	0.560395556617059	1.92884544041773	3.135785483377	-1.07959754743983	-1.65186679262799	0.908510720275417	1.97686764725113	0.843718421179701	-0.815412589738758	2.80060409202947	3.4522005521192	0.99877771741236	-2.61669964535106	2.46952603490232	0.100574379429737	0.54129500979323	1.95183819704643
2.50632298747482	0.140587401857999	-233.711052749634	312.67565681395	-1274.30505936717	816.570551668711	578.946064113616	222.616204223816	-422.500881958235	479.912317782394	638.468221958145	-725.707897482866	-191.860430334793	-2500.81972795778	-1.31282425852591	0.752528868371324	1.62928372261522	1.03315133560617	4.5271641130007	0.102895046501389	-1.01469688321603	-2.2865658471828	-0.587415950533555	-1.88214677120327	0.723944846861582	-2.76964059384108	-3.01256548583856	1.81414473392365	-1.26485308205293	2.50411757773516	0.380852558883407	2.24004233770018
0.164635697905078	0.393488824138381	65.9082564581328	-656.087203164889	-1998.6199556728	539.39275370727	-922.89401070104	205.310963688204	16.3866566040227	145.058947185451	1516.91430595164	841.770314519496	787.273787197594	1938.81028316022	0.880598368052111	0.366215992124047	-0.121276205479846	0.876991783717953	0.556897861998988	0.344235979831801	-0.289965639760775	0.105632144110264	-0.0599361750761488	-0.888868376214641	0.00534894955307538	0.916136728310469	0.00462401048654798	0.958912080272812	-0.148739523615625	0.0520042985073274	0.515473950649382	0.318057507259226
2.15512903404167	0.0705837510564566	195.851251159506	-820.830064511695	-2605.66480109662	2021.23236075168	-36.2815925687896	-499.769131985191	-1497.15665345448	903.178262362615	1927.95049890406	-3403.65218395999	2738.4859931691	2318.94086172349	-0.464223056179464	-0.168269010090574	0.0791719111675759	-0.190973016299831	-0.264747710724134	-0.205681453784304	-0.239632286088708	-0.0189104652106498	0.0644877361951043	0.123157457793928	0.00845948172198146	-0.297216243801433	-0.119350754756189	-0.613289199224856	-0.0451743164764009	0.111439159317831	-0.0349172602938054	0.0831663829696289
1.20509710629251	0.172147459563077	222.276571291066	-809.486553928824	-3110.61914656326	2151.03266694051	346.609076189114	-736.545264901062	-989.810588941161	527.642845122661	2122.03379893707	-5607.18840550984	3900.25342260552	2191.0901419473	-0.0623499597877039	0.0548518041087038	-0.237145052127033	-0.00296105068155373	-0.474423998936993	0.0507265055366797	-0.0768408628517501	0.0676694780803709	-0.0332454495908641	-0.0106989393841936	-0.0354418746365758	-0.351589053731572	0.0272579146003024	0.00470044895694404	-0.0460045216871293	0.2173338655439	0.395647537889795	0.0327701699131919
3.22206670712069	0.21866627075501	486.175426349093	-2004.50659806518	-2687.35371316727	1772.85559759361	24.1182309545175	-390.990469605937	-1739.66540052171	575.655785232918	2412.3291480042	-2548.24412635022	3074.46605718443	4122.8147278392	0.16051711279901	0.22371217744828	0.127005933906099	0.210233338927075	0.755596191025049	0.056970452596667	0.956250310915058	0.507429936123846	1.14827430623583	-0.859258302764199	1.00399921150707	1.62288490074205	-0.935288876569274	0.0698987819272468	-0.774677406401727	-0.161230790784825	0.15036636808106	0.576838104691562
-1.98014363427731	0.338170555088156	29.7725932750148	-290.304481911682	-1625.64352321241	264.727274253125	-20.5252255284419	384.545109834979	-77.0538536906259	745.352483281188	1290.28261744418	-1798.06183972222	123.412632551532	1237.08298138033	-0.105617169326675	-0.31023945555372	0.355480953454532	0.505665143692111	-0.610393945463082	0.241359729180511	-0.661242258870667	0.151389380633042	0.170140488288984	-0.159128342406883	-0.326063900811216	-0.986292224904514	0.462431896954398	-0.38005195323193	0.435076363848198	0.240299724742381	0.372558047095524	0.127158040039189
1.14185660218454	0.339113988775608	-15.0581366324018	-165.246673567533	-1077.46844317949	734.703224663297	13.940285491746	-21.2646955808161	-581.524110404692	333.991164345496	516.834507502038	-2962.89267407396	1495.71944736661	2458.47690017332	0.151439783952298	-0.363726339608042	0.271556970516471	0.250461103651827	-0.330610813372353	-0.0667610376715925	0.0871662546332675	0.133714339681464	0.18395161522116	0.0727429808850879	-0.40573522858078	-0.185097175834377	-0.178694402635778	-0.265580905512314	0.00970827392268914	0.0532606324818686	-0.278054640977262	0.0488961846722102
1.25498039965585	0.102317371882339	-16.7742330026308	158.504211310665	-961.393994738614	795.511282853529	-804.176889744993	-465.362805235983	-677.024813516725	452.402972560618	544.987587544539	-2524.39231764944	2338.05368373716	2129.86016332521	0.0976787770169485	-0.13657619156221	0.17516714203844	0.122883983486178	-0.208868854703374	0.183073938554279	0.126361051525739	-0.00743563248675616	-0.0259956700009695	0.048938389576136	-0.310128685127541	0.137618828532611	-0.117988047025361	-0.121342763163544	-0.166294661112244	0.0280137568151002	-0.169323211514809	0.0334644975130636
-1.16779725841191	0.294463101473936	260.700957114786	-1734.78018535822	-3967.39817578068	588.566033629018	486.215746723231	1015.1346335825	238.549260747	900.619114280147	3373.09119827279	-595.919562425203	-438.154248753273	-960.179647104122	-0.992115927784059	-0.0553286146439481	-0.38975511413529	0.750861156583428	1.31330541535198	-0.0340977145068116	-0.792473699510927	0.26556663068209	-0.447504211569518	-0.658385985755606	0.726251334676248	-0.327962051203976	0.344900922263909	-0.200835857119513	-0.606968774815225	0.592173798175093	0.182987522071054	1.05025156660995
-0.781771461125339	0.434205063318552	-158.264465466746	-59.6166879810779	-2319.36122812485	607.983069579047	-518.283926024496	668.064855876513	831.952034147222	6.2999351146043	1454.2734977785	718.971504428039	-758.042364684649	1228.70263448476	-0.0582048633264965	0.459559442701667	0.207781136851905	0.151822011310507	-0.0349695918331866	0.234353117509909	0.11435692144697	0.184294932875517	-0.133179321171352	-0.510443167748755	-0.200089981124052	-0.339310133385649	-0.305298333687202	0.0556715827010674	0.141931497255964	-0.156576892664676	0.336952070484538	0.0775115186652345
0.841533825777085	0.163043829243139	267.822531762994	-871.67943815918	-978.0330521157	-297.149289869336	938.575014092357	-171.568633438846	-1471.58429059098	843.50982435347	1239.72396612691	-3993.26661641683	1400.96787728381	5750.19695196385	-0.265643085637537	-0.678158066755372	-0.464372565666227	-0.527263815081538	0.213031159121191	-0.388240327643732	0.0392064289297617	-0.538101114252803	0.446384869303221	0.616194568032675	-0.0512541474248006	1.46210211345223	0.887819274093348	0.13330020173348	-0.690670126273087	1.28033043227453	0.444337147999883	0.372461870595079
0.72593134559069	0.27167568849694	-60.577648903172	-288.110084828494	-2053.63061909969	815.213571951046	278.618981735957	462.451821678898	-123.35098345018	548.174316274284	1226.09116205651	-1518.51722477485	-250.204912662898	1091.24410982301	-0.338646171863465	0.0953651590620729	0.703620162915463	0.580932689610867	-0.645650312967805	0.083994242632541	-1.42154720367032	0.542688864375319	-0.439810737078133	-1.30045942942803	-0.236107757625779	-1.42882725473791	-1.8255340582086	0.280589852450367	-0.00193784047406107	0.0938508811061698	0.147945209715363	0.459309058383817
-0.0983923086482159	0.196846247147507	-55.0996071776465	-163.062774009586	-2148.6515532467	960.258095791023	-829.572512304532	216.182897816246	216.289945778465	452.712139934521	1354.27513328174	-1022.55473857183	1087.4972621789	-326.827885726693	0.277553431907939	-0.168006846290776	-0.0387267220024226	0.365394175327318	-0.429920666466271	0.357354965252379	-0.470418879608061	0.307562473852938	0.200293746088585	-0.51597660857585	-0.455561507653622	-0.14318328144292	0.179224541647435	-0.222798762602655	0.00399046925685148	-0.0218019658491558	0.16503237901544	0.101576774800915
0.0808317042974318	0.365614868899612	-80.3722782025919	103.270847496367	-860.945025578338	161.115898908148	-106.272157570781	133.549178501489	-477.647875856161	547.167204338667	188.525126099105	-3603.20359715567	1434.30718611553	2526.65254097387	0.624791545199825	-0.371860840960784	0.0908727631438616	1.33610544186787	-0.429051729984226	1.70198290373814	-0.382200951949058	0.369021413106315	0.611449642062544	-1.74075716444087	-0.653367197997553	0.38648963955331	-0.861879962333165	0.0367900087384649	0.333246755721457	0.319339141512668	0.600644252818397	0.631405098427503
0.0788824494002989	0.130348362687777	183.734538872837	-600.467850551544	-669.219329976156	485.039589781938	-604.327249268013	-199.591342463794	-167.202270270188	154.842900659227	1034.44383769363	368.615736578902	1024.77052393095	437.944193086409	-1.33900717284182	1.34971017805445	0.260720127622354	-1.06308617651444	0.785319245582096	-3.10733378777542	0.307646387319647	0.212670830757188	-0.208470859006784	-0.623731070390359	1.67135426649588	0.435946588587787	0.177432603818578	-0.314756726212104	-0.059077092525038	-0.580668188913218	0.809125602490535	1.37249691049824
-0.196559482167648	0.283898137101709	16.5787762540583	-557.784859407568	-2132.27072156663	193.701483845007	-17.231981221811	575.065377596773	-95.6895082307884	567.788277981714	1827.46127544585	-1342.60616418342	324.360092267514	546.271052469363	0.236768290955609	-0.130154257213191	0.0159428634453366	0.660915356503914	0.262591445587748	0.208270041521858	0.113931400991098	0.00631734345505167	0.26127902760398	0.0286907403039181	-0.565990319540452	0.40207798131758	-0.263327295029008	0.0515344387552029	0.243473402666477	0.356925980329067	0.0901476682321504	0.0548733267371029
0.413421240975472	0.174313381721619	190.483486099843	-855.624858146653	-2154.91508588548	1525.66061188846	-1247.98177296773	-204.149510298319	-188.318487215956	266.794316417664	2248.43494819435	2557.64135480232	1476.12349526481	-4370.34438263984	0.35033505710939	0.142863735441953	-0.244692320977807	-0.397211455999876	-0.484820093904312	-0.359216929588572	-0.389471088144732	-0.102137526215643	-0.522388985335092	0.211264694451446	0.590885919881791	-0.27730955498508	0.508367453062882	-0.230969199162012	-0.171904691726022	0.00633837136715328	0.101490345112966	0.159506555341303
0.745598490252016	0.329060404240056	-0.777034568618833	-250.338148673505	-1645.62859032847	1739.98798666272	-1668.98152143448	-356.299403050087	-918.684086499295	964.253769405012	1455.10925678026	-1411.70964159508	3484.01179058948	-3824.60214779784	-1.20049191298306	0.673020810504554	1.19867235135967	1.11268207201146	1.23613184707603	1.23934628168492	0.478064187524996	1.00031383774677	0.352891145869932	-1.84358741088527	0.0464675842920889	-0.841938909003828	-2.12639102198306	-0.59530604861861	-0.25862265163938	-0.243076950379024	0.641438756812283	0.805418929461884
1.3030957522037	0.150888979893871	217.012103949781	-1056.59119861143	-1401.46768066742	537.698924594501	111.306035628058	191.521613050255	-122.268705568912	241.844083163888	1317.24485678292	-49.9954547700197	31.1537809326201	803.511217205562	0.190996372671497	-0.0386385096267556	-0.11019092929968	-0.0296676370583109	-0.179469617660242	-0.197204025954406	-0.0826067092692931	-0.0444081397565168	0.0138924848061981	0.0875934932670388	0.0696682767958585	0.192424537830343	0.207773923826409	0.109748567950423	0.242432389959402	0.17266787426502	0.0132766904764334	0.0211360837363942
2.02109203996403	0.10506310890811	204.911114503447	-1161.87098057714	-1506.93248674651	529.803765800649	-94.2334549668118	323.62371116563	-569.83367723456	331.300901275733	1469.28913108884	1507.66095968598	68.490311348348	-76.5093306794969	0.193002977524596	-0.0751744231621608	-0.190331711324469	-0.00971156223725502	-0.13851823401172	-0.285182659074322	-0.0378370487162632	-0.096332915572535	-0.0153278740925955	0.124554355468887	0.156985381385939	0.194252917773866	0.296968972062324	0.129834385144638	0.203036407163594	0.0895729353314446	-0.139506837098315	0.0277642119964696
2.92504392451797	0.00781514186034338	157.50289019793	-797.086269390209	-874.694326466023	468.488671804318	-574.034224590525	150.637861257789	-634.014194378175	686.872267574278	728.015496010428	1592.54422006277	-111.418023589319	-493.992241657568	0.0366601687139579	-0.0195050495025295	-0.048114829552212	-0.0195990854559215	0.000951494461402947	-0.0695750883567691	-0.0325499826014619	-0.0725068857530077	0.0166691989876054	0.0184753625417755	0.0650076679694444	0.0895704621197768	0.114678753612997	0.0721016745016873	0.0974954802527574	0.0201191960286439	-0.0724868324881827	0.00524919598652901
0.690756680024841	0.0792246141977976	-37.3015506673611	-105.564749576192	-1364.49276026326	572.326551107174	-157.305487912522	243.238893398262	-80.2130984612263	437.200967298233	1045.72044579535	426.294173978228	-475.017617140968	-457.731226065587	0.156593319884587	-0.0657451365271012	-0.0633696259860431	0.0121349301704517	-0.040391926552231	-0.26425663029782	-0.0551740666619802	-0.200998694344599	0.0200521934733962	0.0329509073591983	0.187406592487805	0.257214247798554	0.06031595883243	0.170571614978464	0.112341209145181	0.0629574120591603	-0.00940100680137662	0.0192560131958791
-1.67567021873257	0.310309685483112	-138.62619435715	85.5238748115098	-3186.63131847193	901.639568881349	-945.772466166029	280.116504077037	361.510757305155	478.736172455832	2384.3760557631	-1967.4915502993	2138.18128482166	-2093.72189255277	-0.00979047619935593	0.0190228749380651	0.00383253617609838	-0.0161696628223086	0.0248350092119507	0.100010887679495	0.0269829233359627	0.0763522506877425	-0.030520533468411	0.0407674661415634	-0.0652084319802518	-0.11774696758072	0.016607331431496	-0.0604958009858279	-0.0129156764581465	-0.057600428503867	-0.0064799628001453	0.0030115128991638
-0.395766025415696	0.283036620416812	82.6180124654471	-860.050006641413	-4212.12059766617	1651.46432921435	-1026.20543901696	112.441110430833	-257.224116090126	844.479468161077	3815.51800464525	354.095821703092	2208.61162856733	-4643.66321399894	-0.0898624971325131	-0.0582843924122354	0.0578435242609183	0.0106164462068521	0.0430001711321399	-0.0593354284383825	-0.110401280503936	0.0651806075438665	0.0353017023204819	0.0179347349806094	0.205452754353522	-0.0237760482205671	0.0188169073747194	-0.0946742207201382	0.106304938391382	0.0709396336867435	0.0125729244803926	0.00690512926049929
1.8631587914427	0.238990660915211	339.113186716302	-1522.14985415153	-1702.15431136161	244.482202420887	1332.24447854692	203.476057816311	-560.835065646914	114.768214291501	1315.42783053607	-2667.77781107236	185.204421926966	5296.73421249401	0.904354797435852	1.38255097054751	-0.637574570097448	0.446671472455834	-0.221566807709958	0.056691336121236	1.01900055174978	-0.322589436343483	-0.252839322326626	-1.4143851219567	-2.02366491696086	0.531876469835584	-0.11696292407695	1.21642661018053	-1.37341488263995	0.590896641453576	0.775513495823081	0.816175133926782
-1.50184997630831	0.323252180823981	114.707945769855	-500.083350203834	-1582.55956118307	861.720877984506	-1858.43257300194	-38.3474232490409	-734.657677543801	1332.18647544234	1489.92462339425	-784.362939305663	2727.93731205058	-2596.41971482907	-0.997884651260547	-0.72174374072101	0.593769523713306	0.921996070360304	0.0421104588563044	-0.948884642448779	-1.08140925501196	0.92355209752592	-0.125730348748747	-0.563109346109311	2.55699063080904	-0.698043171579781	0.573339824224015	-1.4295498655063	0.844016112251781	1.60210680269263	0.0408893982354971	1.39279428743159
0.38285816544551	0.32741458172405	-55.2107057609872	-7.77781647921112	-50.3112188374249	-378.35187071038	607.53961534403	355.066412455772	-1147.82577885828	1297.31842137695	-337.0379011937	-5449.09934250033	864.320216301172	2807.82049568663	0.635888972421543	0.542501357124582	0.173218717176744	0.352420108872007	0.362170510015092	-0.321246557841934	-0.36500034283409	0.0170295618881426	0.157707325728591	-0.404874101042499	-1.64581454984929	0.052095863105443	-0.376941801139904	0.622912077357756	-0.257101092176142	0.446369232013202	0.724347250127114	0.402881335460249
0.628678998129693	0.174888183014877	177.329640248311	-646.57664957162	-1887.4800919485	694.949369974203	-168.480471349612	-267.272667892018	-752.381564028549	583.805428847256	1492.59927416646	-3053.21651813511	2797.99496872107	772.234730068214	-0.263365622423046	0.149933517704322	0.0364356129018063	0.0900596682941924	-0.200674180529006	-0.0938754657487489	0.372574202235106	-0.522449322605488	0.0675026556520346	-1.17869189453762	-0.29419891188829	-0.231343176782694	0.129176572291163	-0.399830053892823	0.485751464307056	-0.276198594639813	0.120600115251913	0.230623616249775
2.25032552005698	0.281612278047087	-21.6649968660425	-505.550095314473	-1868.30640177645	1141.9847916849	94.9561721544459	215.941410113588	-845.011276670684	462.568935565185	1622.54194995897	-2345.08556582609	1055.89315989468	1596.89054184381	-0.098215131847022	0.389244830720785	0.0865265797675699	1.69774201308019	0.452408948856821	0.247995459986566	0.535113009005751	1.85654584334047	-0.897161614438481	0.697969504699135	0.468342648973857	0.478467799772305	-3.01384544226084	-0.848459350026425	0.279387107926357	1.12960792516737	1.84846121310063	1.93842477162859
0.906470717633755	0.14578401315562	-122.412289723132	257.581991115195	-609.008147528564	300.416399315889	-1066.07992264168	-29.791389902455	-398.868309451742	548.030552318284	303.257155998042	-1457.08822148532	1906.88453241427	-324.635532427688	-0.0252961898921321	-0.15518934575297	-0.121757151575837	-0.305059517962008	-0.127949501161112	0.00280501290467943	-0.239664293715957	-0.340845412112537	0.741963218708152	-0.631443621055294	-0.0309374462276797	0.344686391761329	0.642678874080978	0.275575826328593	-0.244623973627157	-0.211884759674489	-0.301567702798878	0.151432529253074
1.54147198875667	0.261712219174677	-93.3159617234622	-137.30142983208	-2036.17593683151	1149.33691039528	-212.607174959758	242.423256802699	-93.4540735312758	343.912145445099	917.840743158786	-2743.46579040281	1317.66729859546	324.310139636596	-0.0532478873911917	-0.0158371539744313	0.198882631841041	0.443905017955904	0.340338756104837	0.143905308180194	0.0500656842272781	0.409693385320163	-0.639276920317631	-0.0576419167913581	0.0220619603961776	-0.145941224703474	-0.614770353898927	-0.35538805361494	0.344595826569664	0.173180799251498	0.402291799148698	0.120968567294087
-0.807657864706958	0.280115701578021	-298.769542109268	820.823897334272	-722.932540490744	-714.263150956537	-91.0756645331623	432.201662633205	-95.1546763394818	631.804714026293	241.915042623073	-4539.70067290793	1278.68410407269	2392.39752278181	0.0140878469404871	-0.00759643866847965	0.0100416368717236	0.00941500528256369	0.00331048882818985	-0.0144576476460301	-0.0102810426350762	-0.011167479735155	0.0127216703732181	-0.00238256927350286	-0.00411021232713796	-0.0198396714410516	0.00104990279544205	-0.022940992575747	0.00581532285960964	-0.00151051493572997	0.00410046594019844	0.00022212057897634
-1.54308286083012	0.281598892660775	-274.191241660925	621.281236834473	-970.126406171191	-685.729390779558	-341.939075232485	524.440766420717	-93.8337110086388	673.974453560017	546.239153281434	-4600.30398496066	1371.2637657276	4161.35068184873	0.0147333875965411	-0.00842745354768304	0.0110164061528704	0.0103898960582328	-0.00481125033199671	-0.0143600522477611	-0.00796713252830071	-0.00841028539697938	0.00983455712604423	-0.000549970139972225	-0.00248191959822224	-0.0205400591554381	0.00530717586350692	-0.0275767574539688	0.00633149128678531	-0.00386971632967252	0.00277210363523411	0.000207839338768395
1.05512540421192	0.365788479489589	-46.3787426659944	-206.801962445973	-678.276801686171	-992.338042154445	883.67622502792	648.045004227882	-246.451392907062	373.199312914396	409.063554588565	-3170.98042894608	-486.437202857485	4844.64551231834	-0.202460379692404	-0.02787725075735	0.122336099655594	-0.0117746991462953	0.364921879540966	0.143261667861068	0.12888760951571	0.160168095336228	-0.727262990025175	0.114424432248396	0.0507814240771085	0.530653449020941	-0.377548707576548	0.992986597855817	-0.177095835956107	-0.0142622139467986	0.149616889412313	0.23230720927227
0.364932855502259	0.196395766498631	-65.2670388849594	-39.9170694448359	-707.446331210563	-816.281784488797	1073.14254316863	594.213960718969	-414.442450030966	895.752244159835	-101.383649134864	-7164.88363249241	415.149605988153	7397.05769932364	-0.157796444063064	0.0464302022315514	-0.0658971092179309	0.048621184846105	-0.0325238867951326	-0.0669687071354981	-0.303945187059217	-0.0153422662938053	0.278331304262174	0.050113098844888	-0.125504805070375	-0.128065254043669	0.2471848506945	-0.325171451630317	0.171462479735947	0.0231067873434403	-0.0654213816577191	0.0228475704026949
0.593993172766572	0.311870538696849	-96.4720510656347	259.142596482024	-1079.6978397361	718.475713169448	232.168161952652	-119.095561014665	-572.421371653034	458.887451699962	-15.1292737686727	-5001.14246828773	1301.22011770924	6130.17858543243	-0.338070796020341	-0.0795839452033262	-0.440056021672442	-0.0969425359301788	-0.0725103193231412	-0.106613770295782	-0.319913318848561	-0.183534435498177	0.122341304592007	-0.0762011078560904	-0.0693141732056847	-0.286314938116169	0.38644819778049	-0.049005278796457	-0.165981362169327	-0.141780616123889	0.498597331392896	0.0834838092117754
2.45932459676524	0.31309368995641	105.45950903154	-935.666671674397	-2420.85623017554	883.277786636094	-475.863564866857	207.333748567578	-710.242805429679	605.040789899528	1696.35783514899	-1132.73654604506	1835.57219778652	-214.48219676195	1.13784166821576	-0.756378847669367	2.64599905405694	0.7361447088283	1.02399968691729	-0.333112625704002	-0.364804942362617	0.100932678209014	-1.03372047643974	-1.70016740686272	-0.059300646253326	0.471164280663048	-1.52663994138664	0.392273324242465	-1.1529941562527	0.723186319836479	-1.22126043223023	1.17544284081454
-0.204560369225617	0.259423652745171	55.77055882411	-489.722376501637	-2280.15086024411	1682.00553153879	358.40696734389	46.9909080163184	-228.426743014145	391.67264361905	1575.24010053164	-1338.45669601552	36.0787510035326	1482.19869724106	-0.104601377291548	-0.582912926050241	0.599557684543413	1.19811997811921	0.324160630798891	0.0255148950056978	-0.252872376037041	0.737809802936296	-0.333084134479966	-0.140778190342115	0.447461232093272	-0.849504516274905	-0.180511764112289	-0.265026656382209	-0.470251808023955	-0.1233941043103	-0.331105215816707	0.258177287429125
1.5393118084586	0.217658875677068	-63.8771025924661	-211.855762580572	-597.888696455026	-144.244035309312	-1191.94662949581	292.956186236169	253.586661425614	-315.122794386541	906.481457407945	509.262744659125	1504.49908868943	-486.001294940955	-0.219387357696518	-0.512672900326942	-1.08538950902485	-1.09254582325848	2.86254240111652	-0.521522732265193	0.491797086569798	0.0258098278077704	0.950586547996283	-0.986761299430277	1.55737762216755	2.52634206915585	-1.453345894617	-0.641316162046371	-0.60766053564527	-0.239270620048544	2.38945095353092	0.778210175553232
-1.27995147001091	0.339564746993462	43.2833133041264	-491.997935990533	-1452.82189959656	-200.338664720011	-491.110324065295	344.859717406999	142.554102738912	138.745220267338	1846.50076131869	-644.331318433566	1321.51294325677	-276.36473750375	-0.159008843784287	-0.817307555513452	-0.0636157456952826	0.171501940509104	0.254200871507362	-0.0682088319278791	0.193685207509585	-0.567297246986974	0.535666994096869	-0.0529908333305611	0.786331906774137	1.38408082657912	-0.452884518879203	0.0511594706920354	-0.563890048828575	0.0828163559194063	-0.271570610901689	0.206130510365847
0.733442361284491	0.0794124123314704	-20.292050049432	-446.702640945842	-2576.23399224116	1060.74615118053	-787.351789203685	271.054011949667	-478.475844608218	960.177739699923	1651.88207587061	-2601.7364091572	2290.70946443699	-1006.0488188819	0.00337897208502999	0.475719392743427	0.0596305891235831	0.084870883908723	0.0611553107214804	0.163908167508851	-0.197158560464623	0.243434926204042	-0.176963207389998	-0.0983236208780823	-0.240347385717903	-0.418761687437202	-0.0311817420472451	0.0020356255962768	0.0644364211278651	-0.102555601838595	0.227938432394666	0.0332394221954346
0.0746718399474213	0.123404467996166	-0.884854069232937	-295.908968062142	-2202.03780193592	512.659425252972	-347.979702837224	112.852755793431	-159.035852632063	726.460011334464	1713.38880405406	-4190.97452194405	2490.36234514669	435.571905958118	-0.112055181892679	0.350934565459684	0.144739887350769	0.350008540923077	-0.153021953520154	0.264989094696178	-0.130931319112335	0.0802409156033913	-0.318747397250016	-0.027457044579344	-0.199580233411273	-0.432304652985143	-0.105379288914475	0.100340411422306	0.221112876792224	-0.240135120837831	0.229952702640046	0.0305118771313273
0.751907711034931	0.113507553590537	-1.01968604324254	-477.233027890303	-2527.12118465158	607.15349055205	72.3814381055838	391.430108801457	-183.730482867868	596.258785815464	1788.74435236598	-3757.52955707141	1680.79561905875	643.571175313848	-0.15396379891905	0.33518188918188	0.634497165788093	0.941944907557476	-0.510814823465959	0.398430894289731	-0.0350269954312762	-0.0426431999691656	-0.705870730286864	-0.0754983471996161	-0.643065311478215	-0.616333720590545	-0.0998834680401691	-0.129549803681388	0.212181600770933	-0.584009708617625	0.41553362572804	0.153715814644647
-0.988529647171544	0.526163960209649	6.91858784258383	-475.610781881779	-547.108778072217	-1271.53388991028	78.7785545463399	838.675026478671	-525.988412005649	624.591278332805	1002.09352878029	493.901186315008	-1470.22629138856	4463.22704945536	0.522414370305763	-0.0907687220121635	-1.26012635269171	-0.916831287428889	1.16050731471139	-1.64885307751793	-0.202284360419346	1.30893211048105	1.44437136418252	-0.870529478601935	3.05454184748168	3.90581079517166	-0.469299966682429	-0.0286769994827544	-0.0393236982491965	1.80955965207894	0.352685007060598	1.83359239081847
1.82389891415692	0.0738641667570787	-51.9841786630524	-192.4194542215	-1085.36333037085	105.822747572782	-479.635377699688	160.205653063435	-316.727057524154	316.968875455258	934.338020160651	-1895.06724899057	1683.31284130277	915.497684355634	-0.357223152463916	0.336368183632799	0.273563460640901	0.438276793240495	0.0630675424972845	-0.117122019246896	0.0870214675531331	-0.0605647143097708	-0.284586698882773	-0.104538561883905	-0.325422571348252	-0.099890594700259	-0.301261698258853	0.0909705525211973	-0.143681429914012	-0.102040982781262	0.30478790895038	0.0298427500499065
0.733727500461666	0.204604098357509	-21.2886716552847	5.33825135760928	-303.431480428695	531.753621238254	-208.143510272269	-182.142303023091	-247.122561663397	432.846906835672	-93.9990506142988	-2338.50170480418	1550.30761239339	-31.3744199925945	-2.52200831915682	1.64892300441433	1.26682947385961	3.62264935625569	0.416962727046508	1.12150044645024	-0.501930446676134	-0.877886195750707	-1.07393165274717	-0.729528859829179	-1.19149001166287	-0.456365902866728	0.438620972444378	1.50503373643736	-0.24813899595176	-1.2894235663267	3.52662225486387	1.55448744732798
0.261668753336723	0.19946336129806	241.596085677076	-1281.76155522913	-3599.91952595538	1734.72740462449	-143.646006398599	126.284176280561	-238.658154938255	508.369783907672	3249.92988943956	36.6558369921299	1267.58160257804	-3678.1897480517	0.59585007716091	-0.480478004185869	-0.0669850459133392	0.269933286079655	-0.1835288793656	-0.584422228453367	0.0644274058068421	0.638127596259288	0.224638583579667	-0.28069371087525	0.478726079724234	0.838936865867351	-0.714637084046189	-0.725381221405832	-0.079338954890044	0.555933456029113	-0.883140246027092	0.174801688894292
-1.77437531095904	0.276589319258143	-99.0732717241131	-746.037973389744	-4659.90643278341	1230.38085997797	290.442101778762	1102.10786746951	1297.96976314434	261.385771833696	3162.55959467238	-1895.3024011231	-286.55086079812	-311.367119459677	-1.30920093706727	-0.326134732766286	0.119971372036578	-0.367937870606475	1.08983286121267	1.55144641636677	-0.718833896526209	0.485905766240457	-0.304058262254206	-1.27910857121033	-0.817683971939861	-1.21859854216627	1.04165646675107	1.70915228089325	0.841547154203965	-0.0207526674450137	1.41573233685553	0.749776402509703
1.53531560980938	0.20826263406032	26.5156110014332	81.0895206798412	-365.618583794882	550.438074053668	-1745.21693305771	-524.552619872875	-1220.56124303844	445.700716787563	1214.73449221173	1609.07516351382	2260.58197449274	-1245.46180909848	0.858452046813653	1.04851194397279	0.130522891665969	1.10956579803914	-1.14462939915395	-2.84032746223586	-0.217947562048402	-0.192534102940822	0.115050587581729	0.23585158667609	1.16976568363128	1.57651084865595	-1.01681494044085	-1.88741633168019	-0.676998045824163	0.633242756599631	-0.616674851599971	0.864656276170255
1.42888775066331	0.152465721965959	215.376700358809	-1165.68030511438	-3834.87213332983	2722.4351960404	-437.7213213713	-411.629137787225	-666.187428826035	556.613405514279	3002.50479326857	-1736.5784385496	3284.15267593109	-3570.56049725518	-0.192051205788614	-0.339946709341359	0.576269854209791	0.353955499114122	0.460815073054732	0.402505794115846	0.633403930506082	0.786535372769071	0.261654401074306	-0.515268819895132	-0.0516333952319886	0.367680647405265	-0.990153815020679	0.424386038683861	-0.207788771747245	0.293687567852864	0.31418145845866	0.152415417782302
0.603674923418892	0.503938675946336	22.7063648636764	-411.331110464078	-4003.22951198912	1918.96819538547	-1529.6392085663	-484.193762611878	28.8860544001058	-301.34162838226	3278.44504307615	175.519001875955	3280.48901747925	1043.69382155121	0.0517617589474706	0.550437664529382	1.42706091409887	-0.598756326794739	0.766876840538211	-0.80959835965778	-0.760404136983845	0.177431905035852	-0.509155576471323	0.816290148495617	0.902784512516886	1.27193823159442	-0.096904640145739	0.613839218402398	0.532670971088362	-0.331618491072771	-1.27957504555521	0.709385780945761
[truncated: 7,316 more rows]
