# Supplementary material for: Predicting fertility from sperm motility landscapes
Source: Commun Biol. 2022 Sep 28;5:1027. doi: 10.1038/s42003-022-03954-0 (PMC9519750; doi:10.1038/s42003-022-03954-0)
Supplement: Supplementary file 4 — Supplementary Data [file 42003_2022_3954_MOESM4_ESM.zip › MS_DATA/Fig_3/sperm.csv]

Area	VCL	VSL	VAP	LIN	STR	WOB	ALH	BCF	Boar	Ejaculate	K	mK	effect
7.9	17.9	7.2	10.4	40.1	68.8	58.3	1	3	Boar 1	1001	1	1	Negative
30.5	NA	NA	NA	NA	NA	NA	NA	NA	Boar 1	1001	0	0	NA
27.7	122.9	31.2	54.1	25.4	57.7	44	4	7.5	Boar 1	1001	24	5	Negative
12.1	NA	NA	NA	NA	NA	NA	NA	NA	Boar 1	1001	0	0	NA
18	53	18.5	42	34.9	44	79.2	2.6	8	Boar 1	1001	6	1	Negative
25.1	NA	NA	NA	NA	NA	NA	NA	NA	Boar 1	1001	0	0	NA
5.8	33.3	8	11.5	23.9	69.5	34.5	1.6	6	Boar 1	1001	1	1	Negative
29.7	NA	NA	NA	NA	NA	NA	NA	NA	Boar 1	1001	0	0	NA
34.5	113.2	53.1	63.4	46.9	83.8	56	4.2	15	Boar 1	1001	20	8	Negative
6.9	18.4	8.6	10.3	47	84.1	55.9	1.1	2	Boar 1	1001	1	1	Negative
32.8	100.9	40.4	44.4	40	90.9	44	3.9	12	Boar 1	1001	9	9	Positive
32.8	NA	NA	NA	NA	NA	NA	NA	NA	Boar 1	1001	0	0	NA
35.9	113.7	37.8	64.3	33.3	58.9	56.5	4.3	11	Boar 1	1001	29	9	Positive
29.9	78.4	8.8	35.5	11.2	24.7	45.3	2.8	16	Boar 1	1001	5	5	Negative
38.9	112.6	56.5	62.7	50.1	90	55.7	4.2	13	Boar 1	1001	25	9	Positive
37.1	108.2	51.3	66.2	47.4	77.5	61.1	3.3	12	Boar 1	1001	17	9	Positive
9.9	NA	NA	NA	NA	NA	NA	NA	NA	Boar 1	1001	0	0	NA
32.2	119.2	53.8	71.3	45.1	75.4	59.8	3.9	12	Boar 1	1001	17	9	Positive
8	NA	NA	NA	NA	NA	NA	NA	NA	Boar 1	1001	0	0	NA
34.6	120.2	14.7	63.5	12.2	23.1	52.8	4.4	9	Boar 1	1001	24	5	Negative
32.3	99	46.8	58	47.2	80.6	58.6	3.4	13	Boar 1	1001	8	8	Negative
30.5	38.4	21	32.6	54.7	64.3	85	1.3	12	Boar 1	1001	10	10	Positive
12.2	NA	NA	NA	NA	NA	NA	NA	NA	Boar 1	1001	0	0	NA
34.1	102.7	52	57.4	50.6	90.5	55.9	3.8	11	Boar 1	1001	25	9	Positive
45.2	130.1	7.7	74.1	6	10.4	57	5.6	9	Boar 1	1001	5	5	Negative
29.4	90.3	37.6	47.1	41.7	79.8	52.2	3.4	17	Boar 1	1001	3	3	Negative
8.1	NA	NA	NA	NA	NA	NA	NA	NA	Boar 1	1001	0	0	NA
6.4	NA	NA	NA	NA	NA	NA	NA	NA	Boar 1	1001	0	0	NA
28.6	111	60.8	69.1	54.8	87.9	62.3	3.4	11	Boar 1	1001	9	9	Positive
27.9	NA	NA	NA	NA	NA	NA	NA	NA	Boar 1	1001	0	0	NA
31.9	72.7	33.4	42.6	46	78.4	58.6	2.5	17	Boar 1	1001	14	3	Negative
30.6	95.2	54.2	58.7	56.9	92.3	61.7	3.9	13	Boar 1	1001	25	9	Positive
33.7	111.7	59.8	67.7	53.6	88.4	60.6	4.1	14	Boar 1	1001	25	9	Positive
31.6	140.9	50.1	68.1	35.6	73.6	48.3	4.5	15	Boar 1	1001	24	5	Negative
32.2	155	32	70.3	20.6	45.6	45.3	6.1	11.4	Boar 1	1001	5	5	Negative
6	0	5.6	0	0	0	0	0	0	Boar 1	1001	1	1	Negative
45.9	NA	NA	NA	NA	NA	NA	NA	NA	Boar 1	1001	0	0	NA
5.2	NA	NA	NA	NA	NA	NA	NA	NA	Boar 1	1001	0	0	NA
28.9	78.4	36.8	42.5	46.9	86.7	54.1	3.3	15	Boar 1	1001	3	3	Negative
6.9	15.5	10.3	13.3	66.1	77.1	85.7	1.1	3	Boar 1	1001	1	1	Negative
8.9	25.1	7.5	14.1	30	53.1	56.4	1.5	3	Boar 1	1001	1	1	Negative
31.9	105.1	62.4	75.1	59.4	83.2	71.4	3.7	11	Boar 1	1001	9	9	Positive
30.8	NA	NA	NA	NA	NA	NA	NA	NA	Boar 1	1001	0	0	NA
30.2	95.9	25.9	44.3	27	58.5	46.2	4.2	17	Boar 1	1001	3	3	Negative
4.6	NA	NA	NA	NA	NA	NA	NA	NA	Boar 1	1001	0	0	NA
32.3	94	48.2	55.8	51.3	86.5	59.4	3.3	9	Boar 1	1001	17	9	Positive
23.2	57.6	13.6	32.5	23.6	41.7	56.5	2.8	10	Boar 1	1001	31	1	Negative
27.2	85.2	35	43.7	41.1	80	51.4	3.8	12.5	Boar 1	1001	33	4	Positive
30.7	128.9	54.9	67.1	42.6	81.9	52	4.5	12	Boar 1	1001	17	9	Positive
6.9	NA	NA	NA	NA	NA	NA	NA	NA	Boar 1	1001	0	0	NA
40.4	91.3	43.6	53.5	47.8	81.5	58.6	3.1	9	Boar 1	1001	17	9	Positive
4.9	NA	NA	NA	NA	NA	NA	NA	NA	Boar 1	1001	0	0	NA
5	NA	NA	NA	NA	NA	NA	NA	NA	Boar 1	1001	0	0	NA
8.7	NA	NA	NA	NA	NA	NA	NA	NA	Boar 1	1001	0	0	NA
28.8	112.8	59.1	69.7	52.4	84.8	61.8	4.2	13	Boar 1	1001	25	9	Positive
8.8	NA	NA	NA	NA	NA	NA	NA	NA	Boar 1	1001	0	0	NA
32.1	NA	NA	NA	NA	NA	NA	NA	NA	Boar 1	1001	0	0	NA
32.4	134.5	41.4	58.9	30.8	70.3	43.8	4.9	9	Boar 1	1001	24	5	Negative
5.1	NA	NA	NA	NA	NA	NA	NA	NA	Boar 1	1001	0	0	NA
24.4	NA	NA	NA	NA	NA	NA	NA	NA	Boar 1	1001	0	0	NA
30.8	86.3	26.8	43.6	31.1	61.5	50.5	3.6	15	Boar 1	1001	3	3	Negative
31.2	113.6	51.5	60.2	45.3	85.5	53	4.3	10	Boar 1	1001	25	9	Positive
28.9	133.6	37.5	57.4	28.1	65.3	43	5.1	10	Boar 1	1001	24	5	Negative
29.7	109.3	51.8	60.8	47.4	85.1	55.7	4.2	14	Boar 1	1001	20	8	Negative
5.7	NA	NA	NA	NA	NA	NA	NA	NA	Boar 1	1001	0	0	NA
36.1	117.3	56.8	67	48.4	84.8	57.1	4.3	13	Boar 1	1001	25	9	Positive
26.8	143.6	46	66.8	32	68.8	46.5	5	13	Boar 1	1001	24	5	Negative
30.1	118.4	53.8	69.4	45.4	77.5	58.6	3.8	13	Boar 1	1001	17	9	Positive
11.3	NA	NA	NA	NA	NA	NA	NA	NA	Boar 1	1001	0	0	NA
3.8	NA	NA	NA	NA	NA	NA	NA	NA	Boar 1	1001	0	0	NA
35.4	99	44.1	51.2	44.6	86.1	51.8	3.1	15	Boar 1	1001	8	8	Negative
27.2	NA	NA	NA	NA	NA	NA	NA	NA	Boar 1	1001	0	0	NA
34.7	95.2	38.9	53.4	40.9	72.9	56.1	3.3	7.1	Boar 1	1001	17	9	Positive
7.1	23.6	7.7	12.8	32.8	60.5	54.3	1.3	2	Boar 1	1001	1	1	Negative
30.6	101.2	42.2	61.6	41.7	68.5	60.9	3.8	15	Boar 1	1001	21	8	Negative
12.3	NA	NA	NA	NA	NA	NA	NA	NA	Boar 1	1001	0	0	NA
32.8	114	41	53	35.9	77.4	46.4	4.5	12	Boar 1	1001	26	8	Negative
5.7	NA	NA	NA	NA	NA	NA	NA	NA	Boar 1	1001	0	0	NA
16	0	6.1	0	0	0	0	0	0	Boar 1	1001	1	1	Negative
11.5	NA	NA	NA	NA	NA	NA	NA	NA	Boar 1	1001	0	0	NA
13.9	NA	NA	NA	NA	NA	NA	NA	NA	Boar 1	1001	0	0	NA
5.7	NA	NA	NA	NA	NA	NA	NA	NA	Boar 1	1001	0	0	NA
5	15.5	6.9	9.6	44.6	72.2	61.7	1.1	4	Boar 1	1001	1	1	Negative
9.1	NA	NA	NA	NA	NA	NA	NA	NA	Boar 1	1001	0	0	NA
30.2	NA	NA	NA	NA	NA	NA	NA	NA	Boar 1	1001	0	0	NA
7.5	NA	NA	NA	NA	NA	NA	NA	NA	Boar 1	1001	0	0	NA
32.3	117.3	52.1	69.2	44.4	75.3	59	4	11	Boar 1	1001	17	9	Positive
31	119.9	4.9	65.3	4.1	7.5	54.5	4.7	9	Boar 1	1001	5	5	Negative
6.3	14.5	11.4	15	78.9	76.3	100	1	4	Boar 1	1001	1	1	Negative
3.8	NA	NA	NA	NA	NA	NA	NA	NA	Boar 1	1001	0	0	NA
29.8	98.4	45.5	58.3	46.2	78	59.2	3.8	17	Boar 1	1001	21	8	Negative
32.3	115.9	50.7	66.7	43.8	76	57.6	4	11	Boar 1	1001	17	9	Positive
38	119.3	58.5	67.5	49	86.6	56.6	4.2	11	Boar 1	1001	9	9	Positive
38.3	NA	NA	NA	NA	NA	NA	NA	NA	Boar 1	1001	0	0	NA
32.1	122.6	54.6	66.9	44.5	81.6	54.6	4.2	12	Boar 1	1001	17	9	Positive
7.3	NA	NA	NA	NA	NA	NA	NA	NA	Boar 1	1001	0	0	NA
30.8	132.6	57.1	69	43.1	82.7	52.1	4.6	15	Boar 1	1001	8	8	Negative
36.3	129.9	44.7	67.5	34.4	66.2	52	4.7	12	Boar 1	1001	29	9	Positive
45	106.4	53.9	61.5	50.7	87.6	57.8	3.9	14	Boar 1	1001	20	8	Negative
32.2	119.9	53.8	65.3	44.9	82.4	54.4	4.3	12	Boar 1	1001	29	9	Positive
26	121.6	24.4	44.5	20.1	55	36.6	4.8	9.1	Boar 1	1001	24	5	Negative
4.4	NA	NA	NA	NA	NA	NA	NA	NA	Boar 1	1001	0	0	NA
45	115.4	59.2	65.7	51.3	90.1	56.9	4.7	10	Boar 1	1001	18	9	Positive
35.1	45.5	19.3	30.6	42.5	63.3	67.1	2.1	7	Boar 1	1001	6	1	Negative
35.1	NA	NA	NA	NA	NA	NA	NA	NA	Boar 1	1001	0	0	NA
31.3	91	39.4	52.5	43.3	75.1	57.7	3.3	15	Boar 1	1001	21	8	Negative
35.6	119.2	45.1	65.7	37.9	68.7	55.1	3.9	11	Boar 1	1001	17	9	Positive
32.8	102	49.5	57.7	48.5	85.8	56.5	3.7	10	Boar 1	1001	17	9	Positive
38.6	107.6	57.9	68.6	53.8	84.3	63.8	3.7	12	Boar 1	1001	25	9	Positive
5.4	NA	NA	NA	NA	NA	NA	NA	NA	Boar 1	1001	0	0	NA
38.4	87.7	55	62.6	62.8	87.9	71.4	2.9	12	Boar 1	1001	9	9	Positive
52.3	NA	NA	NA	NA	NA	NA	NA	NA	Boar 1	1001	0	0	NA
32.1	149.5	29.3	51.2	19.6	57.3	34.2	6	11	Boar 1	1001	5	5	Negative
37.4	106.4	53.5	61.6	50.3	86.8	57.9	3.8	12	Boar 1	1001	25	9	Positive
36.8	132.2	32	53.2	24.2	60	40.3	5.1	9	Boar 1	1001	24	5	Negative
4.4	NA	NA	NA	NA	NA	NA	NA	NA	Boar 1	1001	0	0	NA
30.4	107.5	53	62.6	49.3	84.7	58.2	4	13	Boar 1	1001	25	9	Positive
36.2	100	47.5	56.2	47.5	84.7	56.1	4.4	7.3	Boar 1	1001	18	9	Positive
34.2	134.7	38.3	59.3	28.4	64.5	44	4.7	10	Boar 1	1001	24	5	Negative
20	NA	NA	NA	NA	NA	NA	NA	NA	Boar 1	1001	0	0	NA
18.9	80.9	28.6	38.1	35.3	74.9	47.1	3.5	5	Boar 1	1001	22	7	Positive
24.1	99.2	34.5	58.9	34.8	58.6	59.4	4.2	11.8	Boar 1	1001	27	13	Positive
26.6	100.9	58.9	68.6	58.3	85.9	67.9	3.1	10	Boar 1	1001	9	9	Positive
50.1	34.1	9.4	19.2	27.5	48.8	56.4	1.8	7	Boar 1	1001	2	1	Negative
22.9	NA	NA	NA	NA	NA	NA	NA	NA	Boar 1	1001	0	0	NA
5.9	0	4.2	0	0	0	0	0	0	Boar 1	1001	1	1	Negative
30.7	NA	NA	NA	NA	NA	NA	NA	NA	Boar 1	1001	0	0	NA
35.3	113.2	57.9	68.9	51.2	84	60.9	4.3	11.5	Boar 1	1001	25	9	Positive
14.5	NA	NA	NA	NA	NA	NA	NA	NA	Boar 1	1001	0	0	NA
32.8	110.6	50.2	67.2	45.4	74.8	60.7	3.6	13.5	Boar 1	1001	8	8	Negative
33.1	115	47.5	59.1	41.3	80.4	51.4	4.1	17.4	Boar 1	1001	21	8	Negative
35.9	80.1	55.2	63.7	68.9	86.5	79.6	2.8	8.7	Boar 1	1001	9	9	Positive
6.7	164.9	35.1	51.6	21.3	68.1	31.3	7.7	12	Boar 1	1001	7	7	Positive
39.3	113.8	58.7	72.5	51.6	80.9	63.8	4	6.8	Boar 1	1001	9	9	Positive
5.3	NA	NA	NA	NA	NA	NA	NA	NA	Boar 1	1001	0	0	NA
33.5	99.5	40.6	53	40.9	76.7	53.3	3.9	15.9	Boar 1	1001	21	8	Negative
27.8	118.1	51.9	60.9	44	85.3	51.5	4.1	9.5	Boar 1	1001	17	9	Positive
29.2	142.3	55.1	71.4	38.7	77.1	50.2	4.9	13.1	Boar 1	1001	29	9	Positive
34.7	87.3	45.7	53.4	52.3	85.6	61.1	3.1	13.1	Boar 1	1001	20	8	Negative
35	114.4	52.5	70.4	45.9	74.6	61.5	3.7	13.9	Boar 1	1001	8	8	Negative
24.6	NA	NA	NA	NA	NA	NA	NA	NA	Boar 1	1001	0	0	NA
29.3	118.4	47.8	73.7	40.4	64.9	62.2	4.1	13.6	Boar 1	1001	8	8	Negative
30.3	88.2	37.4	46.8	42.4	79.9	53.1	3.6	7.9	Boar 1	1001	28	28	Positive
28.7	111.5	40.5	56.2	36.4	72.1	50.4	4.6	10.5	Boar 1	1001	39	7	Positive
26.3	124.7	16.2	61.9	13	26.3	49.6	5.2	8.3	Boar 1	1001	5	5	Negative
24.1	129.4	53.7	65.3	41.5	82.2	50.5	4.5	14.7	Boar 1	1001	8	8	Negative
30.1	118.5	44.6	58.7	37.7	76.1	49.6	4.9	8.8	Boar 1	1001	28	28	Positive
34.4	105.5	55.1	64.9	52.3	85	61.5	3.6	14.7	Boar 1	1001	20	8	Negative
7.1	NA	NA	NA	NA	NA	NA	NA	NA	Boar 1	1001	0	0	NA
29.7	88.8	40.9	49.7	46	82.2	56	2.8	17.2	Boar 1	1001	21	8	Negative
12	NA	NA	NA	NA	NA	NA	NA	NA	Boar 1	1001	0	0	NA
36.5	107.1	49	60.3	45.8	81.3	56.3	4.1	8.3	Boar 1	1001	17	9	Positive
3.5	NA	NA	NA	NA	NA	NA	NA	NA	Boar 1	1001	0	0	NA
26.1	91.6	45.6	56.7	49.8	80.4	61.9	3.1	10.7	Boar 1	1001	17	9	Positive
41.9	124.5	70.4	87.9	56.6	80.1	70.6	4.1	7.7	Boar 1	1001	9	9	Positive
32.5	NA	NA	NA	NA	NA	NA	NA	NA	Boar 1	1001	0	0	NA
28.5	125.3	47.5	75.7	38	62.8	60.5	3.8	14.6	Boar 1	1001	8	8	Negative
27.5	116	41.7	63.7	36	65.5	54.9	4.3	8.3	Boar 1	1001	17	9	Positive
33.2	116.3	52.6	73.8	45.3	71.3	63.5	3.6	8.3	Boar 1	1001	17	9	Positive
31.5	108.3	54	77	49.9	70.2	71.1	3.7	4.5	Boar 1	1001	17	9	Positive
33.6	124.6	36.3	56	29.1	64.8	44.9	4.2	12.5	Boar 1	1001	24	5	Negative
7.3	NA	NA	NA	NA	NA	NA	NA	NA	Boar 1	1001	0	0	NA
48.6	115.5	23.9	66.5	20.7	36	57.5	4.3	6.9	Boar 1	1001	11	11	Negative
45	107.6	32.8	64.5	30.5	50.8	59.9	4.2	7.3	Boar 1	1001	11	11	Negative
46.2	108.4	33.5	62.9	30.9	53.3	58	4.1	7	Boar 1	1001	11	11	Negative
50.5	124.8	3.5	58.5	2.8	6	46.9	5.1	10.4	Boar 1	1001	5	5	Negative
59.3	103.6	24.4	51.5	23.5	47.3	49.7	4.4	10.4	Boar 1	1001	27	13	Positive
21.6	64.9	22.6	35.2	34.8	64.1	54.3	3.2	9	Boar 1	1001	32	7	Positive
20.1	NA	NA	NA	NA	NA	NA	NA	NA	Boar 1	1001	0	0	NA
25.9	118	32.8	60.5	27.8	54.1	51.3	4.9	11	Boar 1	1001	13	13	Positive
29.1	105.4	53.2	67	50.5	79.4	63.6	3.9	12	Boar 1	1001	25	9	Positive
8.3	31.6	8.3	17.2	26.3	48.3	54.4	1.9	6	Boar 1	1001	2	1	Negative
32.2	108.1	46.7	59.8	43.2	78.1	55.3	4	9	Boar 1	1001	17	9	Positive
30.2	90	50.4	56.9	56	88.6	63.3	3.4	15	Boar 1	1001	20	8	Negative
46	NA	NA	NA	NA	NA	NA	NA	NA	Boar 1	1001	0	0	NA
51.5	105.1	19.3	49.3	18.4	39.2	46.9	4.1	10	Boar 1	1001	24	5	Negative
34.6	139.7	61.6	76.3	44.1	80.8	54.6	5.4	14	Boar 1	1001	25	9	Positive
33.6	137.9	56.1	74.3	40.7	75.4	53.9	5.3	13	Boar 1	1001	29	9	Positive
31.6	137.8	57.5	70.7	41.7	81.3	51.3	5.4	13	Boar 1	1001	29	9	Positive
28.6	132.3	50.1	69.1	37.9	72.5	52.3	4.6	10	Boar 1	1001	17	9	Positive
17.4	NA	NA	NA	NA	NA	NA	NA	NA	Boar 1	1001	0	0	NA
12.1	NA	NA	NA	NA	NA	NA	NA	NA	Boar 1	1001	0	0	NA
38.2	113.3	49.4	71.1	43.6	69.5	62.7	3.9	12	Boar 1	1001	17	9	Positive
36.9	123.5	24.5	63.5	19.9	38.6	51.4	4.7	10	Boar 1	1001	24	5	Negative
50.4	145.4	36.5	63.2	25.1	57.7	43.5	6.8	6	Boar 1	1001	7	7	Positive
50.2	146.2	26.4	63.6	18	41.5	43.5	6.8	7	Boar 1	1001	7	7	Positive
38.4	97.2	30.9	52.9	31.8	58.3	54.4	4.4	7.4	Boar 1	1001	12	7	Positive
45.2	146.2	48.4	74.5	33.1	65	51	6.1	10.9	Boar 1	1001	13	13	Positive
25	153.2	25.3	74.5	16.5	33.9	48.7	6.7	5	Boar 1	1001	7	7	Positive
15.7	NA	NA	NA	NA	NA	NA	NA	NA	Boar 1	1001	0	0	NA
45.7	143.2	52.7	76.3	36.8	69.1	53.3	5.7	10	Boar 1	1001	29	9	Positive
30.8	105	39.5	51.9	37.6	76	49.4	4.4	8	Boar 1	1001	28	28	Positive
34.9	97.6	38	55.6	38.9	68.3	57	4.2	12	Boar 1	1001	13	13	Positive
31.3	98	26.2	64.5	26.8	40.7	65.8	4.1	9	Boar 1	1001	11	11	Negative
30.4	97.3	32.6	62.4	33.5	52.3	64.2	4.1	8	Boar 1	1001	11	11	Negative
6.9	NA	NA	NA	NA	NA	NA	NA	NA	Boar 1	1001	0	0	NA
5.8	NA	NA	NA	NA	NA	NA	NA	NA	Boar 1	1001	0	0	NA
33.1	88.2	56.1	61.6	63.6	91	69.9	3.5	9.1	Boar 1	1001	9	9	Positive
16.6	NA	NA	NA	NA	NA	NA	NA	NA	Boar 1	1001	0	0	NA
9.1	28.3	11.3	17.7	39.8	63.7	62.5	1.8	7	Boar 1	1001	2	1	Negative
27.6	86.5	39.3	50.1	45.5	78.5	57.9	3.4	18.5	Boar 1	1001	3	3	Negative
34.7	103.5	43.6	58.1	42.1	75	56.1	3.7	13	Boar 1	1001	8	8	Negative
46	135.2	33.6	58	24.9	58	42.9	5.7	13	Boar 1	1001	27	13	Positive
45.2	135.7	43.6	61.4	32.2	71	45.3	5.3	13	Boar 1	1001	26	8	Negative
47	98.9	29.8	58.9	30.2	50.7	59.5	4.2	8	Boar 1	1001	11	11	Negative
46.1	104.8	49.2	68.5	46.9	71.9	65.3	3.9	7.5	Boar 1	1001	17	9	Positive
33.1	119.9	36.7	62	30.6	59.2	51.7	4.9	9	Boar 1	1001	11	11	Negative
36	133.9	13.6	60.8	10.1	22.3	45.4	4.9	11	Boar 1	1001	5	5	Negative
37.7	114	42.9	57.9	37.7	74.2	50.8	4.2	11	Boar 1	1001	17	9	Positive
41.8	60.4	7.3	21.7	12.1	33.7	35.9	3.1	9.8	Boar 1	1001	31	1	Negative
22.2	NA	NA	NA	NA	NA	NA	NA	NA	Boar 1	1001	0	0	NA
10.8	NA	NA	NA	NA	NA	NA	NA	NA	Boar 1	1001	0	0	NA
39.6	97.6	37.9	50.5	38.9	75.2	51.7	3.8	10	Boar 1	1001	17	9	Positive
38.5	NA	NA	NA	NA	NA	NA	NA	NA	Boar 1	1001	0	0	NA
33.7	124.8	58	68.1	46.5	85.1	54.6	4.6	11	Boar 1	1001	25	9	Positive
31.7	130.6	63	73.9	48.3	85.3	56.6	4.7	14	Boar 1	1001	25	9	Positive
33.7	89.3	7.2	50.4	8.1	14.3	56.5	3.2	14	Boar 1	1001	5	5	Negative
33.4	82.3	12.2	42.4	14.9	28.8	51.6	3.1	14	Boar 1	1001	5	5	Negative
35.8	151.4	34.4	66	22.8	52.2	43.6	5.7	11	Boar 1	1001	24	5	Negative
31.9	81	16	50.5	19.7	31.7	62.3	3.3	12	Boar 1	1001	31	1	Negative
30.7	102.6	25.2	62.7	24.6	40.2	61.1	4.7	9	Boar 1	1001	11	11	Negative
27.8	98.6	32.3	50.7	32.8	63.8	51.4	3.4	14.7	Boar 1	1001	8	8	Negative
37.1	111.7	12	64.1	10.8	18.8	57.4	4.3	9	Boar 1	1001	5	5	Negative
35.6	114.5	13.7	69.5	11.9	19.7	60.7	4.1	11	Boar 1	1001	5	5	Negative
34.2	112.9	6.3	70.9	5.6	8.9	62.8	4.2	10	Boar 1	1001	5	5	Negative
31.7	104.8	49.6	63.9	47.3	77.6	60.9	3.7	10	Boar 1	1001	17	9	Positive
32.6	72.4	48.9	52.5	67.5	93	72.6	2.8	11	Boar 1	1001	9	9	Positive
8.7	NA	NA	NA	NA	NA	NA	NA	NA	Boar 1	1001	0	0	NA
11.2	114.4	16.2	69.1	14.2	23.5	60.4	5.4	0	Boar 1	1001	11	11	Negative
33.9	115.1	44.3	68.8	38.5	64.5	59.8	4.6	10	Boar 1	1001	29	9	Positive
34.2	88.4	41	61.5	46.3	66.6	69.5	3.4	10	Boar 1	1001	9	9	Positive
31	58.9	20.7	32.5	35.1	63.6	55.1	3.4	10	Boar 1	1001	4	4	Positive
31.4	58.2	24.7	33.8	42.5	73.1	58.1	3.3	10	Boar 1	1001	4	4	Positive
18.7	NA	NA	NA	NA	NA	NA	NA	NA	Boar 1	1001	0	0	NA
8.4	NA	NA	NA	NA	NA	NA	NA	NA	Boar 1	1001	0	0	NA
10.4	NA	NA	NA	NA	NA	NA	NA	NA	Boar 1	1001	0	0	NA
38.4	166.4	19.8	61.4	11.9	32.2	36.9	7.1	10	Boar 1	1001	5	5	Negative
37.8	159.8	23.2	71.4	14.5	32.6	44.7	6.7	10	Boar 1	1001	5	5	Negative
38.9	122.2	18.7	48.3	15.3	38.7	39.5	5.5	10.7	Boar 1	1001	27	13	Positive
31.8	125.1	53.9	64.8	43	83.1	51.8	4.5	13	Boar 1	1001	29	9	Positive
32.4	115.6	28.7	58.2	24.8	49.3	50.3	4.2	12	Boar 1	1001	24	5	Negative
26.4	NA	NA	NA	NA	NA	NA	NA	NA	Boar 1	1001	0	0	NA
44.1	102.8	27.7	44.3	27	62.6	43.1	4.4	11.9	Boar 1	1001	27	13	Positive
27.7	112.7	61.9	76.2	54.9	81.2	67.6	3.6	10.4	Boar 1	1001	9	9	Positive
25.3	52.8	8.4	18.9	16	44.7	35.8	2.7	7	Boar 1	1001	2	1	Negative
41.7	126.1	52.1	69.3	41.3	75.3	54.9	5.1	7.5	Boar 1	1001	18	9	Positive
42.3	128.3	48.4	66.7	37.7	72.6	51.9	5.2	8.8	Boar 1	1001	12	7	Positive
42.1	111.3	40.3	61.6	36.2	65.4	55.4	4.6	10	Boar 1	1001	39	7	Positive
42.5	109.7	46	60	41.9	76.6	54.7	4.3	11	Boar 1	1001	29	9	Positive
39.9	123.6	22.3	66	18.1	33.8	53.4	4.8	13	Boar 1	1001	5	5	Negative
36.2	136.7	75.6	85.8	55.3	88.1	62.8	5.1	10	Boar 1	1001	9	9	Positive
45.6	113.8	23.1	49.8	20.3	46.3	43.7	5	9	Boar 1	1001	15	5	Negative
37	133.4	65.7	82.1	49.3	80	61.5	5.4	9	Boar 1	1001	18	9	Positive
35.9	123.7	45.2	69.5	36.5	65	56.2	5	11	Boar 1	1001	29	9	Positive
35.1	118.8	43	70.8	36.2	60.8	59.5	4.8	11	Boar 1	1001	29	9	Positive
41.2	109.1	49	75.3	44.9	65.1	69	3.6	12.5	Boar 1	1001	17	9	Positive
10.8	NA	NA	NA	NA	NA	NA	NA	NA	Boar 1	1001	0	0	NA
18.5	96.1	36.4	58.9	37.8	61.8	61.2	5.7	6	Boar 1	1001	7	7	Positive
36.5	92.2	34.9	60.8	37.8	57.4	65.9	3.3	6.3	Boar 1	1001	17	9	Positive
34.3	93.3	30.8	58.3	33	52.9	62.4	3.4	9	Boar 1	1001	11	11	Negative
31.5	119.2	44.1	68.9	37	64	57.8	3.9	8.3	Boar 1	1001	17	9	Positive
33.4	107.9	60.6	68.6	56.2	88.4	63.6	3.8	12	Boar 1	1001	25	9	Positive
29.5	101.6	51.4	58.2	50.6	88.4	57.3	4.1	11	Boar 1	1001	25	9	Positive
32.1	104.8	59.7	65	57	91.9	62	3.9	12.5	Boar 1	1001	25	9	Positive
35.1	117.5	37.9	59	32.3	64.2	50.2	4.8	10	Boar 1	1001	39	7	Positive
31.4	140.1	40.5	53.2	28.9	76.1	37.9	5.5	13	Boar 1	1001	13	13	Positive
30.3	114.3	28.5	55	25	51.9	48.1	4.2	14	Boar 1	1001	8	8	Negative
32.3	98.9	45	54.3	45.5	82.9	54.9	3.7	15	Boar 1	1001	20	8	Negative
32.3	102.8	50.4	59.4	49	84.9	57.8	3.7	15	Boar 1	1001	20	8	Negative
29.5	93.4	55.8	61.9	59.8	90.2	66.3	3.8	15	Boar 1	1001	20	8	Negative
28.6	90.8	49.9	59.6	54.9	83.7	65.7	3.6	13.8	Boar 1	1001	20	8	Negative
31.6	80.4	49.6	53.1	61.7	93.4	66.1	3.1	11	Boar 1	1001	9	9	Positive
25.7	88.4	50	60.4	56.6	82.8	68.3	3.6	10.5	Boar 1	1001	18	9	Positive
6.5	NA	NA	NA	NA	NA	NA	NA	NA	Boar 1	1001	0	0	NA
6.4	NA	NA	NA	NA	NA	NA	NA	NA	Boar 1	1001	0	0	NA
36.9	117.1	49.8	60.2	42.5	82.7	51.5	4.3	12	Boar 1	1001	29	9	Positive
13.1	63.6	7.2	22.1	11.4	32.7	34.7	3.2	2	Boar 1	1001	1	1	Negative
17.2	80.8	4.4	34.2	5.4	12.8	42.3	3.5	4.2	Boar 1	1001	11	11	Negative
19.2	86.2	10.9	42	12.7	26	48.7	3.5	7	Boar 1	1001	11	11	Negative
10.3	NA	NA	NA	NA	NA	NA	NA	NA	Boar 1	1001	0	0	NA
35.6	134.8	58	76.5	43	75.7	56.8	4.4	16	Boar 1	1001	8	8	Negative
35.7	112	58.7	68.8	52.4	85.3	61.4	4.2	12	Boar 1	1001	25	9	Positive
12.7	0	3.6	0	0	0	0	0	0	Boar 1	1001	1	1	Negative
35	99	41	61.4	41.4	66.8	62	3.6	9	Boar 1	1001	17	9	Positive
35.7	90.7	40	52.1	44.1	76.8	57.4	3.1	6.3	Boar 1	1001	17	9	Positive
31.7	126.3	10.9	58	8.6	18.8	45.9	5.4	8	Boar 1	1001	5	5	Negative
33.5	109.5	50.1	56.5	45.8	88.7	51.6	4.6	9	Boar 1	1001	18	9	Positive
35.5	121.7	20.5	73.4	16.9	28	60.3	5.1	9	Boar 1	1001	5	5	Negative
36.9	121.7	33.5	67.3	27.5	49.7	55.3	4.7	11	Boar 1	1001	24	5	Negative
34.5	128.8	49.1	65.8	38.1	74.6	51	5.6	9	Boar 1	1001	13	13	Positive
35.5	84.2	32.1	50.8	38.1	63.2	60.3	3.3	13.9	Boar 1	1001	21	8	Negative
30.9	60.8	8.8	32.1	14.4	27.3	52.8	2.7	11	Boar 1	1001	31	1	Negative
35.1	NA	NA	NA	NA	NA	NA	NA	NA	Boar 1	1001	0	0	NA
28.6	81.6	39.2	44.4	48	88.4	54.4	3	12	Boar 1	1001	9	9	Positive
30	115.1	36.1	69.5	31.3	51.9	60.4	4.2	17	Boar 1	1001	8	8	Negative
41.3	114.4	58.3	68.2	51	85.5	59.6	4.8	8	Boar 1	1001	18	9	Positive
41.1	113.5	60	67.8	52.8	88.5	59.7	4.7	8	Boar 1	1001	18	9	Positive
30.1	133.5	31.6	62	23.7	51	46.4	5.6	10	Boar 1	1001	13	13	Positive
36.5	149.5	46.6	72.5	31.2	64.3	48.5	5.8	15	Boar 1	1001	8	8	Negative
26.1	92.4	35	48.9	37.8	71.6	52.8	3.4	11	Boar 1	1001	29	9	Positive
26.9	99.2	29.4	53.7	29.6	54.7	54.2	3.5	12	Boar 1	1001	24	5	Negative
4.1	NA	NA	NA	NA	NA	NA	NA	NA	Boar 1	1001	0	0	NA
36.4	118	53.8	71.7	45.6	75	60.8	4.1	19	Boar 1	1001	21	8	Negative
45.3	111.8	40.8	65.1	36.5	62.7	58.2	4.8	10	Boar 1	1001	13	13	Positive
43.9	111.3	26.8	63.5	24.1	42.2	57	4.8	12	Boar 1	1001	27	13	Positive
45	112.8	25.8	62.4	22.8	41.3	55.3	4.8	13	Boar 1	1001	27	13	Positive
31	NA	NA	NA	NA	NA	NA	NA	NA	Boar 1	1001	0	0	NA
34.4	133.7	18.7	52.5	14	35.5	39.3	6.1	6	Boar 1	1001	7	7	Positive
41.2	179.1	50	79.5	27.9	62.9	44.4	7.5	10.7	Boar 1	1001	13	13	Positive
41.5	110.1	43.8	62	39.8	70.7	56.3	4.1	10.9	Boar 1	1001	17	9	Positive
17.8	85.6	35.3	40.4	41.3	87.4	47.2	3.8	6	Boar 1	1001	28	28	Positive
34.5	132.5	36.8	56.3	27.8	65.4	42.5	5	14	Boar 1	1001	26	8	Negative
37.2	103.6	45.3	69.4	43.7	65.3	66.9	3.4	8.3	Boar 1	1001	17	9	Positive
37.8	96.2	44.9	61.7	46.7	72.9	64.1	3.9	11	Boar 1	1001	25	9	Positive
35.2	111	32.1	63.9	28.9	50.2	57.6	4.3	13	Boar 1	1001	26	8	Negative
40.4	101	31.1	56.1	30.8	55.5	55.5	4.1	8	Boar 1	1001	11	11	Negative
37.1	113.3	41.4	58.9	36.5	70.2	52	4.7	8	Boar 1	1001	28	28	Positive
21.1	NA	NA	NA	NA	NA	NA	NA	NA	Boar 1	1001	0	0	NA
20.6	NA	NA	NA	NA	NA	NA	NA	NA	Boar 1	1001	0	0	NA
14.8	NA	NA	NA	NA	NA	NA	NA	NA	Boar 1	1001	0	0	NA
29.3	83	40.2	50.5	48.5	79.7	60.8	3.1	16	Boar 1	1001	10	10	Positive
29.3	77.3	41.6	47.5	53.8	87.6	61.4	3	15	Boar 1	1001	20	8	Negative
50.3	120.7	22.9	60.3	19	38.1	49.9	5.1	11	Boar 1	1001	27	13	Positive
50.2	108.3	37.7	57.7	34.8	65.4	53.3	4.4	12	Boar 1	1001	26	8	Negative
56.3	110	42.7	63.6	38.9	67.2	57.8	4.5	11.3	Boar 1	1001	13	13	Positive
57.6	103.7	43.5	50.7	41.9	85.7	48.9	4.6	11	Boar 1	1001	13	13	Positive
39.8	120.2	28.6	60.3	23.8	47.5	50.1	4.4	13.1	Boar 1	1001	24	5	Negative
29.3	88.6	36.5	48.4	41.2	75.4	54.6	3.4	10	Boar 1	1001	28	28	Positive
35	123.7	15.7	71.7	12.7	21.9	58	4.1	10	Boar 1	1001	24	5	Negative
36.7	137.5	58.3	87.2	42.4	66.8	63.4	4.1	13.5	Boar 1	1001	17	9	Positive
35.1	96.4	58.5	67.6	60.6	86.4	70.1	3.4	9	Boar 1	1001	9	9	Positive
33.6	113.9	48.1	62.3	42.2	77.3	54.7	4.2	9.8	Boar 1	1001	17	9	Positive
34.7	116.8	46	60.4	39.4	76.2	51.7	4.5	12	Boar 1	1001	29	9	Positive
39.3	116.2	36.7	62.6	31.6	58.6	53.9	3.9	14	Boar 1	1001	8	8	Negative
39.9	116.1	48.8	64.8	42	75.3	55.8	3.8	13	Boar 1	1001	8	8	Negative
34.1	102.1	49.8	60.6	48.7	82	59.4	3.9	10.9	Boar 1	1001	25	9	Positive
14	NA	NA	NA	NA	NA	NA	NA	NA	Boar 1	1001	0	0	NA
43.7	103.2	52.9	62.3	51.3	85	60.3	3.7	12	Boar 1	1001	25	9	Positive
23.1	NA	NA	NA	NA	NA	NA	NA	NA	Boar 1	1001	0	0	NA
41.2	112	13.8	69.5	12.3	19.8	62	4.4	10	Boar 1	1001	5	5	Negative
39.9	99.8	27.8	70.4	27.9	39.5	70.5	3.5	12	Boar 1	1001	24	5	Negative
37.2	101.5	33.6	60.8	33.1	55.3	59.9	3.8	10	Boar 1	1001	11	11	Negative
36.7	98.5	25.6	56.4	26	45.4	57.3	3.8	9	Boar 1	1001	11	11	Negative
20.7	NA	NA	NA	NA	NA	NA	NA	NA	Boar 1	1001	0	0	NA
30	146.3	36.1	61.9	24.7	58.4	42.3	5.7	12	Boar 1	1001	5	5	Negative
35.8	97	40.4	60	41.6	67.3	61.9	3.5	13	Boar 1	1001	8	8	Negative
35.1	113.8	30.1	61.1	26.5	49.3	53.7	3.8	13	Boar 1	1001	24	5	Negative
42.7	108.7	43.8	58.1	40.3	75.4	53.5	4.1	7	Boar 1	1001	17	9	Positive
41.6	106.9	25.6	55.5	23.9	46.1	51.9	3.9	9	Boar 1	1001	24	5	Negative
43.2	113.5	42.9	52.6	37.8	81.5	46.4	4.3	9	Boar 1	1001	17	9	Positive
39	128.7	40.2	65.5	31.3	61.4	50.9	4.5	13	Boar 1	1001	24	5	Negative
36.7	122.4	27.3	70.6	22.4	38.7	57.7	4.9	10	Boar 1	1001	5	5	Negative
35.4	152.7	65.9	82.2	43.1	80.1	53.9	6.1	10.4	Boar 1	1001	9	9	Positive
39.5	102.9	52.9	59.7	51.4	88.6	58	3.8	12	Boar 1	1001	25	9	Positive
39.5	107.4	36.9	57.7	34.3	63.9	53.7	4	11	Boar 1	1001	29	9	Positive
41.8	119	24.5	65.9	20.6	37.2	55.3	4	11	Boar 1	1001	24	5	Negative
42.3	108.1	39	55.3	36.1	70.7	51.1	4.1	11	Boar 1	1001	29	9	Positive
50.2	111.9	33.7	57.1	30.1	58.9	51.1	3.5	10	Boar 1	1001	24	5	Negative
33.9	115.9	56	68.4	48.3	81.9	59	3.7	19	Boar 1	1001	21	8	Negative
34.5	123.8	47.7	67.4	38.5	70.8	54.5	4.1	16	Boar 1	1001	8	8	Negative
23.4	37.3	4.2	16	11.3	26.2	43	2.1	4	Boar 1	1001	1	1	Negative
32.1	104.8	50.8	58.6	48.5	86.6	56	4.1	15	Boar 1	1001	20	8	Negative
30	114.7	17.3	56.6	15.1	30.6	49.3	5.1	10	Boar 1	1001	5	5	Negative
32.3	99	37	63.6	37.3	58.1	64.3	4	18	Boar 1	1001	3	3	Negative
4.7	NA	NA	NA	NA	NA	NA	NA	NA	Boar 1	1001	0	0	NA
7.1	NA	NA	NA	NA	NA	NA	NA	NA	Boar 1	1001	0	0	NA
7.2	NA	NA	NA	NA	NA	NA	NA	NA	Boar 1	1001	0	0	NA
12.9	NA	NA	NA	NA	NA	NA	NA	NA	Boar 1	1001	0	0	NA
25.5	78.1	20	39.8	25.6	50.2	51	3.2	11	Boar 1	1001	34	1	Negative
34.5	74.5	35.7	49.5	47.9	72.2	66.4	3	12.5	Boar 1	1001	38	8	Negative
29	NA	NA	NA	NA	NA	NA	NA	NA	Boar 1	1001	0	0	NA
35.3	145.5	35	51.6	24.1	67.9	35.4	5.6	13.5	Boar 1	1001	26	8	Negative
31.4	99.9	49.9	61.3	49.9	81.4	61.4	4	10	Boar 1	1001	18	9	Positive
6.9	NA	NA	NA	NA	NA	NA	NA	NA	Boar 1	1001	0	0	NA
10	NA	NA	NA	NA	NA	NA	NA	NA	Boar 1	1001	0	0	NA
32.5	34	15.8	18.9	46.7	83.9	55.6	1.8	10	Boar 1	1001	6	1	Negative
38.2	96.7	37.9	58.6	39.2	64.8	60.6	3.2	15	Boar 1	1001	8	8	Negative
38.4	110.2	16	53.6	14.5	29.8	48.6	4.6	10	Boar 1	1001	5	5	Negative
39.1	106.3	2.7	50.6	2.5	5.2	47.6	4.4	10	Boar 1	1001	5	5	Negative
33.7	124.1	39.2	58.7	31.5	66.8	47.3	5.2	12	Boar 1	1001	13	13	Positive
17.5	NA	NA	NA	NA	NA	NA	NA	NA	Boar 1	1001	0	0	NA
37.6	127.3	28.6	60.3	22.4	47.4	47.4	4.8	11	Boar 1	1001	24	5	Negative
36.1	125.9	36.1	51.3	28.7	70.4	40.7	4.9	11	Boar 1	1001	24	5	Negative
41.9	128	35	58.3	27.4	60.1	45.5	4.9	11.1	Boar 1	1001	24	5	Negative
52.9	NA	NA	NA	NA	NA	NA	NA	NA	Boar 1	1001	0	0	NA
46.7	136.1	12.8	61.3	9.4	20.9	45	5.8	10	Boar 1	1001	5	5	Negative
43.3	126.3	54.8	72.2	43.4	75.8	57.2	4.6	9	Boar 1	1001	17	9	Positive
42.2	125.5	54.9	73.2	43.8	75	58.4	4.5	10	Boar 1	1001	17	9	Positive
41.3	134.7	49.4	72.5	36.7	68.1	53.8	4.8	11	Boar 1	1001	17	9	Positive
29.1	115.5	52.6	61.5	45.5	85.5	53.2	4.9	10	Boar 1	1001	18	9	Positive
28.3	123.3	44	61.9	35.7	71	50.2	5.1	12	Boar 1	1001	13	13	Positive
28.3	122.3	30.7	66.6	25.1	46	54.5	5.6	10	Boar 1	1001	27	13	Positive
17.6	40.9	10.1	19.6	24.7	51.7	47.9	2.3	4	Boar 1	1001	1	1	Negative
26.9	96.7	24.4	54.9	25.2	44.3	56.8	3.3	12	Boar 1	1001	24	5	Negative
10.6	NA	NA	NA	NA	NA	NA	NA	NA	Boar 1	1001	0	0	NA
16.4	NA	NA	NA	NA	NA	NA	NA	NA	Boar 1	1001	0	0	NA
31	110.9	41.2	60.1	37.1	68.6	54.2	4.2	12	Boar 1	1001	29	9	Positive
33	104.2	52.7	64.3	50.6	81.9	61.7	3.4	12.5	Boar 1	1001	17	9	Positive
28.2	113.2	32.8	54.6	28.9	60	48.2	4.4	14	Boar 1	1001	26	8	Negative
28.7	121.9	18.1	58.6	14.9	31	48	4.7	11	Boar 1	1001	5	5	Negative
39.7	110.1	15.1	54.9	13.8	27.6	49.8	4.5	11	Boar 1	1001	5	5	Negative
38.2	133.4	56.6	72.6	42.5	78	54.4	4.3	12	Boar 1	1001	17	9	Positive
35.6	127.8	57.1	68.4	44.7	83.6	53.5	4.1	11	Boar 1	1001	17	9	Positive
37.3	127.5	47.1	64.9	37	72.6	50.9	4.1	13	Boar 1	1001	17	9	Positive
29.2	113.7	45.4	60.4	39.9	75.1	53.1	3.8	17	Boar 1	1001	8	8	Negative
17.9	44.7	17.6	24.8	39.5	71.2	55.4	2	3	Boar 1	1001	1	1	Negative
16.1	NA	NA	NA	NA	NA	NA	NA	NA	Boar 1	1001	0	0	NA
46.6	98	49.3	57.3	50.3	86	58.5	3.8	11	Boar 1	1001	25	9	Positive
41.6	106	2.5	55.1	2.4	4.6	52	4.5	13	Boar 1	1001	5	5	Negative
41.5	112.7	12.4	59.5	11	20.9	52.8	4.6	12	Boar 1	1001	5	5	Negative
8.8	NA	NA	NA	NA	NA	NA	NA	NA	Boar 1	1001	0	0	NA
43	141.7	47.2	59.1	33.3	79.8	41.7	5.4	12	Boar 1	1001	29	9	Positive
48.5	98.2	28.7	59.5	29.2	48.2	60.6	4.4	9.1	Boar 1	1001	11	11	Negative
40.2	137.9	24.2	71	17.6	34.2	51.5	6.2	11.8	Boar 1	1001	27	13	Positive
49.2	90.1	43.5	61.2	48.3	71.1	67.9	4.1	6.6	Boar 1	1001	18	9	Positive
34	126.6	26	51.2	20.5	50.7	40.5	5.3	5	Boar 1	1001	11	11	Negative
39.1	128.7	34.5	48.4	26.8	71.3	37.6	5.3	5.7	Boar 1	1001	11	11	Negative
37.1	118.8	49.2	65	41.5	75.7	54.8	4.9	13	Boar 1	1001	13	13	Positive
29.5	101.8	39.1	49.7	38.4	78.6	48.9	4.8	11	Boar 1	1001	13	13	Positive
36.2	113.5	56	70.7	49.3	79.1	62.3	4.6	12.5	Boar 1	1001	25	9	Positive
37.7	86.2	35.5	48.7	41.2	72.9	56.5	3.6	9	Boar 1	1001	28	28	Positive
35.2	124.1	26.4	52.7	21.3	50	42.5	5	14	Boar 1	1001	27	13	Positive
41.8	107.8	19.6	70.3	18.2	27.9	65.2	4.2	14	Boar 1	1001	5	5	Negative
11.1	54.1	5.1	16	9.4	31.8	29.6	2.8	2.1	Boar 1	1001	1	1	Negative
33.4	98	14	39.7	14.3	35.4	40.5	4	8.3	Boar 1	1001	24	5	Negative
38.4	139.4	47.1	69	33.8	68.2	49.5	4.8	7.1	Boar 1	1001	17	9	Positive
83	NA	NA	NA	NA	NA	NA	NA	NA	Boar 1	1001	0	0	NA
34.5	120	43	58	35.9	74.2	48.3	4.6	11.5	Boar 1	1001	29	9	Positive
30.7	92.8	47.3	57	51	83.1	61.4	3.5	14	Boar 1	1001	20	8	Negative
29.9	117.7	37.2	55.3	31.6	67.3	47	4.4	14	Boar 1	1001	26	8	Negative
24.5	85.7	36.8	54.2	43	67.9	63.3	3.5	14	Boar 1	1001	33	4	Positive
31.9	107.9	38.4	57.9	35.6	66.3	53.7	3.8	13	Boar 1	1001	8	8	Negative
30.5	116.7	42	58.1	36	72.2	49.8	4.3	15	Boar 1	1001	8	8	Negative
33.2	NA	NA	NA	NA	NA	NA	NA	NA	Boar 1	1001	0	0	NA
30.3	101.6	36.2	51.4	35.6	70.4	50.6	3.5	12.5	Boar 1	1001	8	8	Negative
34	112.8	48.7	61	43.1	79.8	54	4.1	14	Boar 1	1001	8	8	Negative
27.3	NA	NA	NA	NA	NA	NA	NA	NA	Boar 1	1001	0	0	NA
31	NA	NA	NA	NA	NA	NA	NA	NA	Boar 1	1001	0	0	NA
11.2	NA	NA	NA	NA	NA	NA	NA	NA	Boar 1	1001	0	0	NA
34.9	NA	NA	NA	NA	NA	NA	NA	NA	Boar 1	1001	0	0	NA
33.1	140.9	24.9	50.8	17.7	49	36.1	5.6	11	Boar 1	1001	5	5	Negative
41.3	105.9	42.1	51.2	39.8	82.4	48.3	4.4	11	Boar 1	1001	13	13	Positive
34.8	84.9	38.8	41.1	45.7	94.3	48.5	2.9	12	Boar 1	1001	9	9	Positive
12.6	NA	NA	NA	NA	NA	NA	NA	NA	Boar 1	1001	0	0	NA
32.2	102.5	49.4	58.3	48.2	84.8	56.9	3.5	15	Boar 1	1001	20	8	Negative
8.7	NA	NA	NA	NA	NA	NA	NA	NA	Boar 1	1001	0	0	NA
29.3	109.1	19.6	61.5	18	31.9	56.4	5	10	Boar 1	1001	27	13	Positive
34.2	NA	NA	NA	NA	NA	NA	NA	NA	Boar 1	1001	0	0	NA
33.4	96.1	46.6	53.8	48.5	86.6	56	3.5	10	Boar 1	1001	17	9	Positive
28.2	106.9	23.5	60.3	22	39	56.4	5	10	Boar 1	1001	27	13	Positive
37.3	124.6	17.5	56.9	14.1	30.8	45.7	5.6	8	Boar 1	1001	5	5	Negative
9.1	NA	NA	NA	NA	NA	NA	NA	NA	Boar 1	1001	0	0	NA
36.2	NA	NA	NA	NA	NA	NA	NA	NA	Boar 1	1001	0	0	NA
31	92.5	47.2	54.3	51.1	87	58.7	3.6	13	Boar 1	1001	20	8	Negative
7.7	NA	NA	NA	NA	NA	NA	NA	NA	Boar 1	1001	0	0	NA
33.5	103.6	47.3	58.3	45.7	81.2	56.3	3.4	14	Boar 1	1001	8	8	Negative
36	87.1	32	44.9	36.7	71.3	51.5	3.8	15	Boar 1	1001	3	3	Negative
30	NA	NA	NA	NA	NA	NA	NA	NA	Boar 1	1001	0	0	NA
9.2	NA	NA	NA	NA	NA	NA	NA	NA	Boar 1	1001	0	0	NA
23.2	0	1.9	0	0	0	0	0	0	Boar 1	1001	1	1	Negative
35.5	102	51.1	65.2	50.1	78.4	63.9	3.3	13	Boar 1	1001	20	8	Negative
6.2	NA	NA	NA	NA	NA	NA	NA	NA	Boar 1	1001	0	0	NA
14.1	NA	NA	NA	NA	NA	NA	NA	NA	Boar 1	1001	0	0	NA
28.3	65.1	30.1	34.4	46.3	87.6	52.8	2.7	15	Boar 1	1001	3	3	Negative
46.8	109.9	22.2	53	20.2	41.9	48.2	4.6	11	Boar 1	1001	5	5	Negative
7.4	NA	NA	NA	NA	NA	NA	NA	NA	Boar 1	1001	0	0	NA
33.6	0	7.2	0	0	0	0	0	0	Boar 1	1001	1	1	Negative
30.1	102.3	48.5	54	47.4	89.7	52.8	3.5	11	Boar 1	1001	17	9	Positive
37.5	NA	NA	NA	NA	NA	NA	NA	NA	Boar 1	1001	0	0	NA
34	101.7	51.4	58	50.6	88.7	57	3.6	12	Boar 1	1001	25	9	Positive
36.7	92.6	49.8	58.9	53.8	84.5	63.6	3.1	10	Boar 1	1001	9	9	Positive
27.2	NA	NA	NA	NA	NA	NA	NA	NA	Boar 1	1001	0	0	NA
32.7	90.9	42.1	57.1	46.3	73.7	62.9	3	12	Boar 1	1001	17	9	Positive
34.5	110.6	47.4	57.5	42.8	82.5	51.9	4.3	11	Boar 1	1001	29	9	Positive
24.1	93.2	38	43.5	40.8	87.4	46.6	3.9	10	Boar 1	1001	39	7	Positive
36	119.2	41.8	55.5	35.1	75.3	46.6	4.2	15	Boar 1	1001	8	8	Negative
5.4	NA	NA	NA	NA	NA	NA	NA	NA	Boar 1	1001	0	0	NA
18.3	44.5	17.1	27.8	38.5	61.7	62.4	2	5	Boar 1	1001	1	1	Negative
31.3	105.3	37	56.5	35.1	65.5	53.6	3.9	12	Boar 1	1001	8	8	Negative
28.1	90.1	42	50.8	46.6	82.7	56.4	3	10.9	Boar 1	1001	17	9	Positive
5.6	NA	NA	NA	NA	NA	NA	NA	NA	Boar 1	1001	0	0	NA
33	107.3	56.9	62.3	53	91.3	58	3.4	15	Boar 1	1001	20	8	Negative
30	89.7	38.1	49.2	42.5	77.5	54.8	4.1	12	Boar 1	1001	33	4	Positive
37.6	155.8	28.2	56.7	18.1	49.7	36.4	5.4	10.4	Boar 1	1001	24	5	Negative
6.5	NA	NA	NA	NA	NA	NA	NA	NA	Boar 1	1001	0	0	NA
27.4	88.7	34	44.6	38.4	76.4	50.3	4.2	13	Boar 1	1001	4	4	Positive
36.2	113.9	28.1	48.4	24.7	58	42.5	4.4	13	Boar 1	1001	26	8	Negative
34.3	120.7	41	48.8	34	84.1	40.4	4.6	9	Boar 1	1001	11	11	Negative
29.1	94.6	48.1	56.8	50.9	84.7	60.1	3.2	11	Boar 1	1001	17	9	Positive
30.7	NA	NA	NA	NA	NA	NA	NA	NA	Boar 1	1001	0	0	NA
29.1	NA	NA	NA	NA	NA	NA	NA	NA	Boar 1	1001	0	0	NA
10.5	NA	NA	NA	NA	NA	NA	NA	NA	Boar 1	1001	0	0	NA
35.4	NA	NA	NA	NA	NA	NA	NA	NA	Boar 1	1001	0	0	NA
37.8	122	42.8	63.5	35.1	67.5	52.1	4.6	12	Boar 1	1001	29	9	Positive
32.7	133.2	51.1	60.6	38.4	84.4	45.5	4.8	11	Boar 1	1001	17	9	Positive
84.7	NA	NA	NA	NA	NA	NA	NA	NA	Boar 1	1001	0	0	NA
29.6	113.4	42	54.4	37	77.1	48	4.3	10	Boar 1	1001	17	9	Positive
5.3	0	0	0	0	0	0	0	0	Boar 1	1001	1	1	Negative
8.2	NA	NA	NA	NA	NA	NA	NA	NA	Boar 1	1001	0	0	NA
5.7	104	37.3	53	35.8	70.3	51	4.2	13	Boar 1	1001	8	8	Negative
3.5	NA	NA	NA	NA	NA	NA	NA	NA	Boar 1	1001	0	0	NA
7.6	NA	NA	NA	NA	NA	NA	NA	NA	Boar 1	1001	0	0	NA
32.9	139.5	52.9	56.9	37.9	92.9	40.8	5.5	15	Boar 1	1001	8	8	Negative
28.9	84	32	46.1	38.1	69.4	54.8	3.8	15	Boar 1	1001	16	4	Positive
35.7	90.7	40.8	51.7	45	79	57	3.5	11	Boar 1	1001	9	9	Positive
41.6	99.8	42.2	52.3	42.3	80.8	52.4	3.6	11	Boar 1	1001	17	9	Positive
31.9	113.3	47.9	58	42.2	82.5	51.2	3.9	14	Boar 1	1001	8	8	Negative
32.9	103.3	41.8	55.4	40.5	75.5	53.6	3.8	12	Boar 1	1001	8	8	Negative
38.4	86.5	41.3	50.8	47.7	81.3	58.7	3.2	11	Boar 1	1001	9	9	Positive
35.9	NA	NA	NA	NA	NA	NA	NA	NA	Boar 1	1001	0	0	NA
30.5	113.7	25.5	50.7	22.5	50.4	44.6	4.1	12.5	Boar 1	1001	24	5	Negative
15.1	NA	NA	NA	NA	NA	NA	NA	NA	Boar 1	1001	0	0	NA
6.2	16.6	7.2	8.1	43.6	89.1	49	1.1	5	Boar 1	1001	1	1	Negative
22.6	75.4	25	38.5	33.1	64.9	51.1	3.4	9	Boar 1	1001	32	7	Positive
33.2	104	43.8	51.5	42.1	85.2	49.5	4	9	Boar 1	1001	17	9	Positive
29.8	88.3	29.7	39.6	33.6	75	44.8	3.9	16	Boar 1	1001	3	3	Negative
33.9	122.5	28.1	46.7	22.9	60.1	38.2	4.6	11	Boar 1	1001	24	5	Negative
33.7	111	34.5	51.7	31	66.6	46.6	4.5	13	Boar 1	1001	26	8	Negative
30.9	78	30.4	39.2	39	77.5	50.3	3.5	14	Boar 1	1001	19	3	Negative
8.1	NA	NA	NA	NA	NA	NA	NA	NA	Boar 1	1001	0	0	NA
32.5	119.1	32.9	49.6	27.6	66.3	41.6	4.4	9	Boar 1	1001	24	5	Negative
15.6	NA	NA	NA	NA	NA	NA	NA	NA	Boar 1	1001	0	0	NA
15.4	NA	NA	NA	NA	NA	NA	NA	NA	Boar 1	1001	0	0	NA
27.1	118	40.5	58.8	34.3	68.9	49.8	3.9	9.6	Boar 1	1001	17	9	Positive
35.2	117.5	41.1	53.6	35	76.6	45.7	4.5	12	Boar 1	1001	29	9	Positive
33.7	NA	NA	NA	NA	NA	NA	NA	NA	Boar 1	1001	0	0	NA
43.8	95.5	48.5	57.7	50.8	84	60.4	3.7	9	Boar 1	1001	9	9	Positive
10.3	NA	NA	NA	NA	NA	NA	NA	NA	Boar 1	1001	0	0	NA
5.1	NA	NA	NA	NA	NA	NA	NA	NA	Boar 1	1001	0	0	NA
33.3	93.8	58.9	62.2	62.8	94.6	66.3	3.5	10	Boar 1	1001	9	9	Positive
12.6	45.1	3	24.8	6.7	12.2	54.9	3.3	2	Boar 1	1001	2	1	Negative
5	NA	NA	NA	NA	NA	NA	NA	NA	Boar 1	1001	0	0	NA
32.3	88.4	38.8	47.3	43.8	82	53.5	3.3	11	Boar 1	1001	9	9	Positive
19.6	74	4.3	26.5	5.8	16.1	35.8	3.7	9	Boar 1	1001	34	1	Negative
6.2	NA	NA	NA	NA	NA	NA	NA	NA	Boar 1	1001	0	0	NA
29.6	100.6	41.6	54.9	41.4	75.8	54.6	5.2	10	Boar 1	1001	13	13	Positive
28.7	110.9	33.3	60.8	30	54.8	54.8	5.3	11	Boar 1	1001	13	13	Positive
33.9	150.7	42.8	60.8	28.4	70.4	40.3	5.1	16	Boar 1	1001	24	5	Negative
35.9	100.9	43.9	54.5	43.5	80.5	54.1	4.1	9	Boar 1	1001	17	9	Positive
48.2	92.8	4.3	55.6	4.6	7.7	60	3.8	9	Boar 1	1001	5	5	Negative
32.8	107	55.6	60.7	51.9	91.6	56.7	3.9	15	Boar 1	1001	20	8	Negative
35.6	111.9	38.6	56.2	34.5	68.7	50.2	3.7	15	Boar 1	1001	8	8	Negative
4.4	NA	NA	NA	NA	NA	NA	NA	NA	Boar 1	1001	0	0	NA
42.1	117.8	50.6	65.5	42.9	77.2	55.6	4.2	12	Boar 1	1001	29	9	Positive
4.5	NA	NA	NA	NA	NA	NA	NA	NA	Boar 1	1001	0	0	NA
34.3	108.5	32.1	60.2	29.6	53.3	55.5	4.1	10	Boar 1	1001	11	11	Negative
47.3	98.3	20.3	52.7	20.6	38.5	53.6	4.2	7	Boar 1	1001	11	11	Negative
5.6	19.2	6.1	11.1	31.8	55	57.8	1.1	5	Boar 1	1001	1	1	Negative
33.8	86.1	38.4	50.9	44.6	75.5	59.1	2.9	12	Boar 1	1001	9	9	Positive
58.4	101.2	32	53.9	31.6	59.4	53.3	3.4	13.6	Boar 1	1001	8	8	Negative
44.4	NA	NA	NA	NA	NA	NA	NA	NA	Boar 1	1001	0	0	NA
8.2	NA	NA	NA	NA	NA	NA	NA	NA	Boar 1	1001	0	0	NA
32.9	89	41.4	54.2	46.5	76.4	60.9	3.3	10	Boar 1	1001	17	9	Positive
10.6	20.6	8.3	12.9	40.4	64.2	62.9	1.1	6	Boar 1	1001	1	1	Negative
33.7	99.6	36.4	54.7	36.6	66.7	54.9	3.5	6.9	Boar 1	1001	17	9	Positive
36.7	100	24.5	52.7	24.5	46.5	52.7	3.5	11	Boar 1	1001	24	5	Negative
7.7	NA	NA	NA	NA	NA	NA	NA	NA	Boar 1	1001	0	0	NA
35	136.6	35.7	61.6	26.1	58	45.1	4.8	13.5	Boar 1	1001	24	5	Negative
34	106.2	48.1	56.5	45.3	85.2	53.2	4.2	8.3	Boar 1	1001	18	9	Positive
11.3	NA	NA	NA	NA	NA	NA	NA	NA	Boar 1	1001	0	0	NA
31.4	130.2	23.2	61.8	17.9	37.6	47.5	4.9	10.2	Boar 1	1001	24	5	Negative
32.3	94.6	42.6	56.8	45	74.9	60.1	3.4	11.4	Boar 1	1001	17	9	Positive
36.3	106.4	37.1	53.3	34.9	69.6	50.1	4.4	10.7	Boar 1	1001	39	7	Positive
32.6	93.8	53	63	56.6	84.2	67.1	3.2	8.3	Boar 1	1001	9	9	Positive
4.5	NA	NA	NA	NA	NA	NA	NA	NA	Boar 1	1001	0	0	NA
37.2	112.8	49.2	61.1	43.6	80.5	54.2	4	12.5	Boar 1	1001	29	9	Positive
3.4	NA	NA	NA	NA	NA	NA	NA	NA	Boar 1	1001	0	0	NA
17.9	96	15	36.1	15.6	41.6	37.6	4.8	5.4	Boar 1	1001	22	7	Positive
30.8	122.4	53.2	67.1	43.4	79.3	54.8	3.9	12.5	Boar 1	1001	17	9	Positive
32.1	80.6	40.4	46.7	50.1	86.5	58	3.9	10	Boar 1	1001	13	13	Positive
32.8	NA	NA	NA	NA	NA	NA	NA	NA	Boar 1	1001	0	0	NA
6	NA	NA	NA	NA	NA	NA	NA	NA	Boar 1	1001	0	0	NA
30.9	128.3	43.5	59.9	33.9	72.6	46.7	4.2	15.4	Boar 1	1001	8	8	Negative
31.6	131.1	47.8	69.1	36.4	69.1	52.8	4.5	10.4	Boar 1	1001	17	9	Positive
62.2	92.9	36.1	60.7	38.8	59.5	65.3	2.6	8.3	Boar 1	1001	17	9	Positive
17.9	NA	NA	NA	NA	NA	NA	NA	NA	Boar 1	1001	0	0	NA
25.2	95.8	46.2	55.5	48.3	83.3	58	3.5	12.5	Boar 1	1001	25	9	Positive
34.3	135.9	35.2	67	25.9	52.5	49.3	4.4	9.1	Boar 1	1001	24	5	Negative
33.2	NA	NA	NA	NA	NA	NA	NA	NA	Boar 1	1001	0	0	NA
72.6	NA	NA	NA	NA	NA	NA	NA	NA	Boar 1	1001	0	0	NA
22.9	97.6	21	54.4	21.5	38.6	55.8	4.2	5	Boar 1	1001	11	11	Negative
16.4	NA	NA	NA	NA	NA	NA	NA	NA	Boar 1	1001	0	0	NA
34.2	123.9	43.2	67.7	34.9	63.9	54.6	4.7	11	Boar 1	1001	29	9	Positive
34.3	118.4	21.3	66.5	17.9	31.9	56.2	4.3	10	Boar 1	1001	24	5	Negative
24.3	NA	NA	NA	NA	NA	NA	NA	NA	Boar 1	1001	0	0	NA
29.1	114.2	37.2	70.5	32.6	52.8	61.7	3.2	10	Boar 1	1001	24	5	Negative
37.6	112.5	19.3	52.4	17.2	36.9	46.6	4.3	14	Boar 1	1001	5	5	Negative
37.8	113.3	43.9	62.9	38.7	69.8	55.5	4.2	13.5	Boar 1	1001	8	8	Negative
42.4	113.5	39.3	54	34.6	72.7	47.5	5.1	5	Boar 1	1001	12	7	Positive
48.9	102.8	48.1	60.1	46.8	80.1	58.4	4.3	8	Boar 1	1001	18	9	Positive
49.7	94.4	20	57.8	21.1	34.5	61.3	4.1	7	Boar 1	1001	11	11	Negative
41.5	109.9	45.2	56	41.1	80.7	51	4.1	6.7	Boar 1	1001	17	9	Positive
38.7	114.7	38.8	52.1	33.9	74.5	45.4	5	11	Boar 1	1001	13	13	Positive
39.1	124.5	31.5	52.9	25.3	59.4	42.5	5	11	Boar 1	1001	13	13	Positive
54.6	111.7	32.7	62.2	29.3	52.6	55.7	4.8	8	Boar 1	1001	11	11	Negative
54.1	144.1	26.1	59.8	18.1	43.7	41.5	5.9	8.3	Boar 1	1001	5	5	Negative
52.1	141.1	20.8	61.4	14.7	33.9	43.5	5.9	8	Boar 1	1001	5	5	Negative
44.6	132.3	18.2	62.2	13.8	29.3	47	5.3	10.5	Boar 1	1001	5	5	Negative
18.1	NA	NA	NA	NA	NA	NA	NA	NA	Boar 1	1001	0	0	NA
36	95	32.2	51.1	33.8	62.9	53.8	4.7	11	Boar 1	1001	4	4	Positive
34.5	97.9	35.3	55.5	36.1	63.6	56.7	4.7	12	Boar 1	1001	4	4	Positive
28.6	57.7	17	33.7	29.5	50.4	58.5	2.5	13	Boar 1	1001	23	10	Positive
38.2	115.1	39.7	55.2	34.5	71.9	48	4.5	9	Boar 1	1001	11	11	Negative
38.9	110.6	44.5	54.5	40.2	81.6	49.3	4.5	9	Boar 1	1001	28	28	Positive
40	93.8	57.2	63.7	61	89.9	67.9	3.6	11	Boar 1	1001	25	9	Positive
38.4	103	43.5	59.1	42.2	73.5	57.4	4.1	11	Boar 1	1001	17	9	Positive
34.4	133.7	42.7	70.5	31.9	60.5	52.8	5.1	5.4	Boar 1	1001	17	9	Positive
34.8	NA	NA	NA	NA	NA	NA	NA	NA	Boar 1	1001	0	0	NA
13.5	NA	NA	NA	NA	NA	NA	NA	NA	Boar 1	1001	0	0	NA
26.5	NA	NA	NA	NA	NA	NA	NA	NA	Boar 1	1001	0	0	NA
33.3	105.8	48.6	68.6	45.9	70.8	64.8	3.9	10	Boar 1	1001	17	9	Positive
34	134.5	50.4	64.9	37.5	77.7	48.2	5.9	7	Boar 1	1001	12	7	Positive
32.9	108.1	32.4	56.1	30	57.8	51.9	4.8	5	Boar 1	1001	22	7	Positive
33.6	101.3	47.8	59.8	47.1	79.9	59	4	7	Boar 1	1001	9	9	Positive
23.5	73.1	31	42.4	42.3	73.1	57.9	2.7	10.5	Boar 1	1001	28	28	Positive
38.9	156.4	33.1	62.5	21.2	53	39.9	6.5	11	Boar 1	1001	13	13	Positive
38.8	155.3	22	60.2	14.2	36.7	38.7	6.4	10	Boar 1	1001	5	5	Negative
37.1	152.6	36.6	66.7	24	54.9	43.7	6.4	9.5	Boar 1	1001	7	7	Positive
31.8	117	61	77.8	52.2	78.4	66.5	5	2.5	Boar 1	1001	18	9	Positive
53.2	101.3	26.3	55.8	26	47.1	55.1	4	5	Boar 1	1001	11	11	Negative
45.5	135.5	50.2	68	37	73.7	50.2	5.4	6.3	Boar 1	1001	28	28	Positive
43.3	104.9	27.1	48.7	25.9	55.8	46.4	4.4	6	Boar 1	1001	11	11	Negative
42.4	135.3	13	64.8	9.6	20.1	47.9	5.3	9	Boar 1	1001	5	5	Negative
38.3	119.2	29	53.9	24.3	53.8	45.2	5.3	4.3	Boar 1	1001	11	11	Negative
37.4	118.3	3.5	52.1	2.9	6.7	44	5.3	3	Boar 1	1001	11	11	Negative
36.2	126.7	11.7	50.1	9.2	23.3	39.5	5.3	2.9	Boar 1	1001	11	11	Negative
43.2	107.6	55.2	63.6	51.3	86.8	59.2	4.2	12	Boar 1	1001	25	9	Positive
42.9	133.1	42.5	60.8	31.9	69.8	45.7	5.4	12	Boar 1	1001	13	13	Positive
38.9	NA	NA	NA	NA	NA	NA	NA	NA	Boar 1	1001	0	0	NA
18.5	NA	NA	NA	NA	NA	NA	NA	NA	Boar 1	1001	0	0	NA
40.3	97.9	34.6	42.7	35.4	81.1	43.6	3.7	11	Boar 1	1001	8	8	Negative
35.1	NA	NA	NA	NA	NA	NA	NA	NA	Boar 1	1001	0	0	NA
13.4	NA	NA	NA	NA	NA	NA	NA	NA	Boar 1	1001	0	0	NA
37.2	115.8	36.8	62.9	31.8	58.6	54.3	3.7	17	Boar 1	1001	8	8	Negative
35.9	113	49	58.9	43.4	83.3	52.1	4.2	14.6	Boar 1	1001	21	8	Negative
22.9	NA	NA	NA	NA	NA	NA	NA	NA	Boar 1	1001	0	0	NA
47.8	58	20.2	37.1	34.8	54.4	63.9	2.2	15	Boar 1	1001	14	3	Negative
48	55.7	11.2	35.2	20.1	31.8	63.2	2.1	14	Boar 1	1001	10	10	Positive
43.9	101.9	33.6	52.7	33	63.7	51.8	4.5	10	Boar 1	1001	27	13	Positive
43.9	100	22.9	54.2	22.9	42.3	54.2	4.3	11	Boar 1	1001	27	13	Positive
41.1	85	47.9	59.7	56.3	80.2	70.2	3.3	9.5	Boar 1	1001	9	9	Positive
35.6	110.5	48.6	63.3	44	76.8	57.3	4	13.2	Boar 1	1001	8	8	Negative
11.2	NA	NA	NA	NA	NA	NA	NA	NA	Boar 1	1001	0	0	NA
31.4	104.2	53.8	60.9	51.6	88.4	58.4	4.1	13	Boar 1	1001	25	9	Positive
35.5	110.8	46.3	74.9	41.8	61.8	67.6	3.5	15	Boar 1	1001	8	8	Negative
36.4	112.3	63.3	81.8	56.4	77.4	72.8	2.9	12.5	Boar 1	1001	17	9	Positive
41	107.7	37.4	66.7	34.8	56.1	62	3.4	14	Boar 1	1001	8	8	Negative
37.9	133	21.1	67.6	15.8	31.2	50.9	5.7	10	Boar 1	1001	5	5	Negative
36.9	129.9	56.5	71.2	43.5	79.3	54.8	4.8	14	Boar 1	1001	8	8	Negative
35.4	134.5	43	66.6	32	64.7	49.5	5.3	14	Boar 1	1001	26	8	Negative
39.2	133.5	57	72.3	42.7	78.8	54.2	6	6.3	Boar 1	1001	7	7	Positive
33.5	102.1	4.7	62.8	4.6	7.6	61.5	3.9	10.7	Boar 1	1001	5	5	Negative
33.8	131.6	31.4	60.6	23.8	51.7	46.1	4.8	11.5	Boar 1	1001	24	5	Negative
33.3	127.8	25.9	55.8	20.2	46.4	43.6	5.4	9.4	Boar 1	1001	5	5	Negative
48.9	113.7	39.4	48.4	34.6	81.4	42.6	4.8	11	Boar 1	1001	13	13	Positive
22.2	110.3	33.3	47	30.2	70.8	42.6	4.2	11	Boar 1	1001	11	11	Negative
14.2	NA	NA	NA	NA	NA	NA	NA	NA	Boar 1	1001	0	0	NA
36.4	95.4	15.1	43	15.9	35.2	45.1	4.2	9	Boar 1	1001	15	5	Negative
33.5	74.8	24.4	37	32.7	65.9	49.5	3.4	7	Boar 1	1001	32	7	Positive
30.1	140.5	33.5	60.1	23.8	55.7	42.7	5.4	14	Boar 1	1001	26	8	Negative
28	130.1	27.9	55.3	21.5	50.5	42.5	5.2	13	Boar 1	1001	27	13	Positive
34.2	114.6	26.2	61	22.8	42.9	53.3	4.6	12	Boar 1	1001	27	13	Positive
33.8	141.1	57.1	71.3	40.5	80.1	50.5	4.7	12.5	Boar 1	1001	17	9	Positive
38.2	142.6	45.8	61.7	32.1	74.2	43.3	5.1	16	Boar 1	1001	8	8	Negative
60.1	NA	NA	NA	NA	NA	NA	NA	NA	Boar 1	1001	0	0	NA
42.6	102.2	51.1	59.4	50	86	58.1	4	10	Boar 1	1001	18	9	Positive
43.8	97.5	29	49.6	29.7	58.4	50.9	4.6	7	Boar 1	1001	22	7	Positive
37	125.5	42.7	60.1	34	71	47.9	4.6	11.5	Boar 1	1001	29	9	Positive
38.3	101.8	39.2	60.8	38.5	64.4	59.8	3.6	13.5	Boar 1	1001	8	8	Negative
33.7	108.6	58.9	63.6	54.3	92.7	58.5	4.5	12	Boar 1	1001	25	9	Positive
34.4	107.9	17.1	57.2	15.9	30	53	4.1	14	Boar 1	1001	5	5	Negative
36.2	139.7	50.7	56.6	36.3	89.7	40.5	5.3	11	Boar 1	1001	29	9	Positive
37.5	125.4	37.2	54.9	29.7	67.8	43.7	4.8	10	Boar 1	1001	24	5	Negative
33.7	42.2	19.7	30.3	46.6	65	71.7	1.8	9	Boar 1	1001	6	1	Negative
34.9	79	39.6	54.2	50.1	73.1	68.6	3.1	11	Boar 1	1001	9	9	Positive
30.5	98.2	31.2	53.6	31.8	58.3	54.6	4.2	12	Boar 1	1001	27	13	Positive
29.2	136.7	35.6	58.2	26.1	61.2	42.6	5.3	11.4	Boar 1	1001	24	5	Negative
32.9	157.1	50.7	63.6	32.3	79.7	40.5	6.6	12	Boar 1	1001	13	13	Positive
33.1	162.1	37.3	71.3	23	52.3	44	6.9	11	Boar 1	1001	13	13	Positive
37.4	144	30.8	48.3	21.4	63.8	33.5	6.4	9	Boar 1	1001	7	7	Positive
35.2	132	27.3	57.9	20.7	47.2	43.8	5.8	10.2	Boar 1	1001	27	13	Positive
33.1	88.8	56.2	59.5	63.3	94.4	67	2.9	9	Boar 1	1001	9	9	Positive
32.1	86.1	52.1	59.6	60.5	87.4	69.2	2.8	9	Boar 1	1001	9	9	Positive
32.9	81.6	50.8	56.5	62.2	89.9	69.2	3.5	11	Boar 1	1001	25	9	Positive
27.9	139.6	27.4	76.4	19.6	35.8	54.7	5.1	14	Boar 1	1001	24	5	Negative
35.2	99	54.6	70.7	55.2	77.2	71.4	3.3	10.9	Boar 1	1001	9	9	Positive
36.6	97.6	35.7	46.2	36.6	77.4	47.3	3.9	10	Boar 1	1001	39	7	Positive
34.5	99.5	27.1	48	27.2	56.4	48.3	4.1	5.3	Boar 1	1001	11	11	Negative
55.4	NA	NA	NA	NA	NA	NA	NA	NA	Boar 1	1001	0	0	NA
55.4	NA	NA	NA	NA	NA	NA	NA	NA	Boar 1	1001	0	0	NA
60.5	NA	NA	NA	NA	NA	NA	NA	NA	Boar 1	1001	0	0	NA
67.9	NA	NA	NA	NA	NA	NA	NA	NA	Boar 1	1001	0	0	NA
65.6	NA	NA	NA	NA	NA	NA	NA	NA	Boar 1	1001	0	0	NA
41	158.3	7.9	72.4	5	10.9	45.8	7.4	0	Boar 1	1001	7	7	Positive
34	110	43.6	67	39.6	65	60.9	5.2	10	Boar 1	1001	13	13	Positive
37.2	98.1	47.5	61.1	48.4	77.8	62.3	4.2	7	Boar 1	1001	18	9	Positive
36.6	106.5	40	54.7	37.6	73.2	51.3	4.9	10	Boar 1	1001	13	13	Positive
36.3	112.1	55.6	70	49.6	79.5	62.4	4.2	13	Boar 1	1001	25	9	Positive
38.7	102.6	30.3	56.8	29.5	53.4	55.3	4	10	Boar 1	1001	11	11	Negative
33.8	145.5	50.4	62.4	34.6	80.7	42.9	5.5	9.7	Boar 1	1001	17	9	Positive
24	91.8	32.8	58.4	35.7	56.2	63.5	3.6	5	Boar 1	1001	11	11	Negative
27.4	107.1	46.5	59.7	43.4	77.8	55.8	4.2	7	Boar 1	1001	17	9	Positive
5.3	52	16	29.3	30.7	54.5	56.4	3	4	Boar 1	1001	2	1	Negative
5.4	NA	NA	NA	NA	NA	NA	NA	NA	Boar 1	1001	0	0	NA
13.4	143	23.6	44.4	16.5	53.1	31.1	5.7	10.2	Boar 1	1001	5	5	Negative
27	98.5	34.2	46.1	34.7	74.2	46.8	3.7	10	Boar 1	1001	11	11	Negative
16.6	59.9	16.5	29.4	27.6	56.2	49.1	2.5	10	Boar 1	1001	31	1	Negative
17.6	60.1	12.8	26.6	21.4	48.3	44.3	2.5	9	Boar 1	1001	2	1	Negative
35.2	126.2	62.2	67.9	49.3	91.5	53.8	5	12	Boar 1	1001	25	9	Positive
40.6	121.8	41.4	65	34	63.7	53.4	4.3	8.3	Boar 1	1001	17	9	Positive
41	120.9	45.5	57.9	37.6	78.5	47.9	4.7	8	Boar 1	1001	28	28	Positive
40.9	121.9	38.3	59.2	31.4	64.8	48.6	4.3	8.8	Boar 1	1001	17	9	Positive
18.1	NA	NA	NA	NA	NA	NA	NA	NA	Boar 1	1001	0	0	NA
39.7	NA	NA	NA	NA	NA	NA	NA	NA	Boar 1	1001	0	0	NA
39.3	NA	NA	NA	NA	NA	NA	NA	NA	Boar 1	1001	0	0	NA
35.9	NA	NA	NA	NA	NA	NA	NA	NA	Boar 1	1001	0	0	NA
47.6	NA	NA	NA	NA	NA	NA	NA	NA	Boar 1	1001	0	0	NA
47.6	NA	NA	NA	NA	NA	NA	NA	NA	Boar 1	1001	0	0	NA
33.7	51.9	14.3	26.1	27.5	54.5	50.3	2.6	2	Boar 1	1001	1	1	Negative
32.5	51.9	2.4	25.9	4.6	9.2	49.8	2.5	3	Boar 1	1001	1	1	Negative
23.7	97.6	52.2	60.1	53.5	86.9	61.6	3.8	8.3	Boar 1	1001	9	9	Positive
12.7	113.7	21.4	51.9	18.8	41.2	45.7	5.1	4	Boar 1	1001	11	11	Negative
19.3	107.3	10.1	45.6	9.4	22.2	42.5	5.6	7	Boar 1	1001	7	7	Positive
38	NA	NA	NA	NA	NA	NA	NA	NA	Boar 1	1001	0	0	NA
37.9	132.2	47	58.5	35.5	80.2	44.3	5.5	14	Boar 1	1001	13	13	Positive
36.3	80.2	17.3	57.2	21.6	30.2	71.4	3	9	Boar 1	1001	5	5	Negative
35.2	87.3	42.9	60.8	49.1	70.6	69.6	3.2	12	Boar 1	1001	9	9	Positive
29.6	92.9	32.2	50.4	34.6	63.8	54.2	4.6	9	Boar 1	1001	12	7	Positive
29.3	89.6	43.3	54.3	48.3	79.7	60.6	4.5	7.6	Boar 1	1001	13	13	Positive
43.7	102.5	52	60.6	50.7	85.7	59.1	4.5	9	Boar 1	1001	18	9	Positive
43.9	101.8	43.7	57.9	42.9	75.4	56.9	4.6	8	Boar 1	1001	18	9	Positive
8.4	NA	NA	NA	NA	NA	NA	NA	NA	Boar 1	1001	0	0	NA
28.5	73.4	36.8	41.4	50.2	88.9	56.4	3.1	16	Boar 1	1001	3	3	Negative
12.1	NA	NA	NA	NA	NA	NA	NA	NA	Boar 1	1001	0	0	NA
27	135.2	34.5	54.2	25.5	63.6	40.1	5.3	11	Boar 1	1001	5	5	Negative
37.9	94	9.3	46	9.9	20.2	48.9	4.4	8	Boar 1	1001	15	5	Negative
38.2	91.8	26.9	49.2	29.3	54.8	53.5	4.1	6	Boar 1	1001	22	7	Positive
30.5	NA	NA	NA	NA	NA	NA	NA	NA	Boar 1	1001	0	0	NA
26.5	NA	NA	NA	NA	NA	NA	NA	NA	Boar 1	1001	0	0	NA
34.3	137.3	49.1	57.7	35.8	85.1	42	4.9	14	Boar 1	1001	8	8	Negative
47.7	95.7	53.2	58.6	55.5	90.7	61.2	3.6	10	Boar 1	1001	9	9	Positive
45.8	93.1	28.2	51.6	30.3	54.7	55.4	3.4	10	Boar 1	1001	11	11	Negative
39.7	92.3	42.2	50.9	45.7	82.9	55.1	3.7	5	Boar 1	1001	17	9	Positive
39.5	115.3	47.3	59.3	41.1	79.9	51.4	4.3	11	Boar 1	1001	29	9	Positive
41.6	116.4	40.4	59.5	34.7	67.9	51.2	5.6	10	Boar 1	1001	13	13	Positive
41.7	121.6	39.2	60.3	32.2	65	49.6	5.8	10	Boar 1	1001	13	13	Positive
39.4	112	35.4	49.4	31.6	71.7	44.1	5.2	9	Boar 1	1001	12	7	Positive
38.9	116	37.9	50.7	32.7	74.7	43.7	5.5	9	Boar 1	1001	13	13	Positive
22.1	30	4.3	17.7	14.3	24.2	59	1.8	3	Boar 1	1001	1	1	Negative
28.5	103.3	30.4	55.3	29.5	55	53.6	4.4	8	Boar 1	1001	11	11	Negative
33.2	76.7	29.3	39.7	38.2	73.7	51.8	3.9	15	Boar 1	1001	16	4	Positive
33.4	78.1	26.8	42.7	34.4	62.9	54.6	4	15	Boar 1	1001	16	4	Positive
16.6	NA	NA	NA	NA	NA	NA	NA	NA	Boar 1	1001	0	0	NA
12.4	NA	NA	NA	NA	NA	NA	NA	NA	Boar 1	1001	0	0	NA
5.1	NA	NA	NA	NA	NA	NA	NA	NA	Boar 1	1001	0	0	NA
5	NA	NA	NA	NA	NA	NA	NA	NA	Boar 1	1001	0	0	NA
24.2	138.5	24.4	51.9	17.6	46.9	37.5	7	8	Boar 1	1001	7	7	Positive
22.1	137.5	32.3	57.7	23.5	55.9	42	6.8	9.8	Boar 1	1001	7	7	Positive
27	133.1	18.5	51.1	13.9	36.3	38.4	6.7	8	Boar 1	1001	7	7	Positive
25.9	137.5	33.3	59.2	24.2	56.3	43	6	7.7	Boar 1	1001	7	7	Positive
5.6	NA	NA	NA	NA	NA	NA	NA	NA	Boar 1	1001	0	0	NA
10.8	155.4	40	60.9	25.8	65.8	39.2	8.6	11	Boar 1	1001	7	7	Positive
9.9	157.9	37.6	62.3	23.8	60.3	39.5	8.9	8.7	Boar 1	1001	7	7	Positive
33.7	122.8	5.9	48	4.8	12.2	39.1	5.1	13	Boar 1	1001	5	5	Negative
39.6	124.3	64.5	78.1	51.9	82.6	62.9	4.3	10	Boar 1	1001	9	9	Positive
27	58.3	23.8	30.4	40.8	78.3	52.1	2.7	9	Boar 1	1001	6	1	Negative
28.8	63.8	17	34.5	26.6	49.3	54.1	2.7	9	Boar 1	1001	6	1	Negative
6.9	34	11.3	17.9	33.2	63.1	52.7	2.1	4	Boar 1	1001	1	1	Negative
5.3	NA	NA	NA	NA	NA	NA	NA	NA	Boar 1	1001	0	0	NA
46.4	143.1	46.5	67.6	32.5	68.8	47.2	5.6	13	Boar 1	1001	13	13	Positive
43.4	144.2	44	63.1	30.5	69.7	43.8	5.6	12.5	Boar 1	1001	13	13	Positive
39.5	112.3	6.6	60.8	5.8	10.8	54.2	4.6	11	Boar 1	1001	5	5	Negative
41.1	127.2	12.5	67.5	9.8	18.5	53	5.5	11	Boar 1	1001	5	5	Negative
38.4	117.9	29.7	65	25.2	45.7	55.1	5.1	8	Boar 1	1001	11	11	Negative
31.2	95.1	22.3	41.8	23.5	53.4	44	4.8	7	Boar 1	1001	22	7	Positive
31.9	85.1	12.7	31.1	14.9	40.9	36.5	4.6	8	Boar 1	1001	7	7	Positive
30.6	74.1	11.9	28	16	42.3	37.8	3.9	8.7	Boar 1	1001	34	1	Negative
29.1	82.8	22	34.6	26.6	63.5	41.8	4.3	7	Boar 1	1001	12	7	Positive
25	58.1	3.8	24.8	6.5	15.2	42.6	3.2	7	Boar 1	1001	31	1	Negative
41.7	106.2	44.1	61.5	41.5	71.7	57.9	3.8	11	Boar 1	1001	17	9	Positive
32.8	114.7	44.5	60.6	38.8	73.5	52.8	4.3	11	Boar 1	1001	29	9	Positive
33	112.4	48.9	61	43.5	80.2	54.2	4.3	11	Boar 1	1001	29	9	Positive
36.7	107.9	12.5	47.7	11.6	26.2	44.2	5	9	Boar 1	1001	15	5	Negative
20.3	48.4	14.5	25.7	29.9	56.1	53.2	2.3	6	Boar 1	1001	2	1	Negative
15.2	47.9	18.7	28.8	39.1	65.1	60.1	2.8	4.3	Boar 1	1001	2	1	Negative
35	138.4	11.3	61.2	8.2	18.5	44.2	5.3	9	Boar 1	1001	5	5	Negative
39.7	105.7	12	58.6	11.4	20.5	55.5	4	12	Boar 1	1001	5	5	Negative
37.6	103.8	59.7	66.2	57.5	90.2	63.8	3.8	10	Boar 1	1001	9	9	Positive
39.9	142.2	52.8	79.5	37.2	66.4	55.9	4.7	10.9	Boar 1	1001	17	9	Positive
38.1	114.6	42.9	72.7	37.5	59.1	63.4	4.5	9	Boar 1	1001	28	28	Positive
38.2	117.1	43.5	71.2	37.1	61.1	60.8	4.6	10	Boar 1	1001	29	9	Positive
33.9	111.9	48.3	94	43.2	51.4	84.1	3	7.5	Boar 1	1001	17	9	Positive
40.2	114.9	50.5	61.5	43.9	82.1	53.5	4.4	14	Boar 1	1001	20	8	Negative
6.9	NA	NA	NA	NA	NA	NA	NA	NA	Boar 1	1001	0	0	NA
16.5	NA	NA	NA	NA	NA	NA	NA	NA	Boar 1	1001	0	0	NA
36.4	114	50.5	59.2	44.3	85.3	51.9	4.3	13	Boar 1	1001	20	8	Negative
35.2	124.5	43.6	58.7	35	74.3	47.2	4.7	13	Boar 1	1001	26	8	Negative
13.3	NA	NA	NA	NA	NA	NA	NA	NA	Boar 1	1001	0	0	NA
28.7	115.7	5.9	59.2	5.1	9.9	51.2	4.9	11	Boar 1	1001	5	5	Negative
33.3	104.6	26.3	56.2	25.1	46.8	53.7	4.4	9	Boar 1	1001	11	11	Negative
32.5	94.8	36.1	51.2	38.1	70.6	54.1	4.7	10.7	Boar 1	1001	4	4	Positive
32.7	81.5	53.2	61.1	65.2	87	75	3.3	5	Boar 1	1001	9	9	Positive
30.7	96.2	26.2	58.3	27.3	45	60.6	3.9	7.5	Boar 1	1001	11	11	Negative
40.2	144.7	41.1	56.3	28.4	72.9	38.9	5.9	12	Boar 1	1001	13	13	Positive
39.7	117.2	49.7	62.1	42.4	80	53	4.8	11	Boar 1	1001	18	9	Positive
34	111.7	22.1	57	19.8	38.8	51	4.9	12	Boar 1	1001	27	13	Positive
29.9	NA	NA	NA	NA	NA	NA	NA	NA	Boar 1	1001	0	0	NA
31.3	120.4	24.1	53	20	45.4	44	4.8	9	Boar 1	1001	5	5	Negative
32.3	124.7	23.2	52.3	18.6	44.4	41.9	4.7	9.1	Boar 1	1001	24	5	Negative
30.1	121	28.7	61.9	23.7	46.3	51.2	4	12.5	Boar 1	1001	24	5	Negative
27.2	127.5	13.1	47.9	10.2	27.3	37.6	5.4	10	Boar 1	1001	5	5	Negative
15.2	119.8	20	51.1	16.7	39.2	42.6	5.2	8.7	Boar 1	1001	5	5	Negative
50.8	88.8	25	53.6	28.1	46.6	60.3	3.9	9	Boar 1	1001	11	11	Negative
49.7	92.9	45	60.1	48.5	75	64.7	3.9	9	Boar 1	1001	18	9	Positive
48.3	102.5	25.4	55.6	24.8	45.7	54.2	3.5	10.9	Boar 1	1001	24	5	Negative
45.3	120.5	32.4	67.9	26.9	47.8	56.3	4.7	13	Boar 1	1001	26	8	Negative
37.5	119.4	12.4	53.2	10.3	23.2	44.6	4.8	7.4	Boar 1	1001	5	5	Negative
31.9	105.2	53.1	64.3	50.4	82.5	61.2	3.7	12	Boar 1	1001	25	9	Positive
5.3	NA	NA	NA	NA	NA	NA	NA	NA	Boar 1	1001	0	0	NA
5.1	39.8	2	20	4.9	9.8	50.1	2.1	6.3	Boar 1	1001	2	1	Negative
57.9	88.9	41	57.2	46.1	71.7	64.3	3.2	8.8	Boar 1	1001	17	9	Positive
58.3	92.7	40.9	59.9	44.1	68.3	64.7	3.1	8.3	Boar 1	1001	17	9	Positive
59.2	NA	NA	NA	NA	NA	NA	NA	NA	Boar 1	1001	0	0	NA
43.4	115	49.6	77.7	43.1	63.8	67.6	4.7	6.9	Boar 1	1001	18	9	Positive
49.1	110.9	21.3	48.3	19.2	44.2	43.6	4.3	6.8	Boar 1	1001	11	11	Negative
33.8	118.1	49.2	70.1	41.7	70.2	59.4	4.4	10.9	Boar 1	1001	29	9	Positive
32.5	111.6	25.3	51.2	22.7	49.3	45.9	4.9	5.8	Boar 1	1001	11	11	Negative
33.1	137.1	30.7	54.8	22.4	56	40	5.6	8.3	Boar 1	1001	5	5	Negative
37.9	128.7	29	62.3	22.5	46.5	48.4	5	6.3	Boar 1	1001	11	11	Negative
40.4	93.5	27.4	59.9	29.3	45.7	64.1	3.3	5	Boar 1	1001	11	11	Negative
34	98.9	23	37	23.3	62.3	37.4	4.1	14.6	Boar 1	1001	27	13	Positive
29.9	50.8	19.6	26.6	38.6	73.8	52.3	2.2	15	Boar 1	1001	14	3	Negative
25.3	104.7	34.3	51.1	32.7	67	48.8	5.1	9	Boar 1	1001	12	7	Positive
7.5	NA	NA	NA	NA	NA	NA	NA	NA	Boar 1	1001	0	0	NA
26.8	105.9	49.3	57.9	46.6	85.1	54.7	4.4	12	Boar 1	1001	13	13	Positive
27.2	106.9	29.8	48.7	27.8	61.1	45.5	3.4	11.7	Boar 1	1001	24	5	Negative
17	NA	NA	NA	NA	NA	NA	NA	NA	Boar 1	1001	0	0	NA
19.8	94.1	31.9	50.7	33.9	63	53.9	4.3	10	Boar 1	1001	30	7	Positive
30.3	101.9	34.8	45.6	34.2	76.3	44.7	3.8	13	Boar 1	1001	26	8	Negative
31.2	103.2	46.7	53.7	45.2	86.9	52	3.7	12	Boar 1	1001	17	9	Positive
26.2	85.8	41.3	58	48.1	71.2	67.5	2.4	16	Boar 1	1001	8	8	Negative
30.9	NA	NA	NA	NA	NA	NA	NA	NA	Boar 1	1001	0	0	NA
7.7	NA	NA	NA	NA	NA	NA	NA	NA	Boar 1	1001	0	0	NA
37.1	111.4	54.5	68.1	48.9	80.1	61.1	3.7	8.3	Boar 1	1001	17	9	Positive
34.2	94.2	45.6	55.7	48.4	82	59.1	3.2	13	Boar 1	1001	9	9	Positive
5.6	NA	NA	NA	NA	NA	NA	NA	NA	Boar 1	1001	0	0	NA
36.3	89	43.3	50.7	48.7	85.5	57	3.4	6.3	Boar 1	1001	17	9	Positive
37	90	42.2	50.5	46.9	83.6	56.1	3	13	Boar 1	1001	9	9	Positive
34.3	88.6	42.9	48.4	48.4	88.6	54.6	3.3	12	Boar 1	1001	9	9	Positive
34.1	NA	NA	NA	NA	NA	NA	NA	NA	Boar 1	1001	0	0	NA
36.6	NA	NA	NA	NA	NA	NA	NA	NA	Boar 1	1001	0	0	NA
7.2	NA	NA	NA	NA	NA	NA	NA	NA	Boar 1	1001	0	0	NA
4.1	NA	NA	NA	NA	NA	NA	NA	NA	Boar 1	1001	0	0	NA
32.3	92.4	53.2	61.7	57.5	86.2	66.8	3.4	12	Boar 1	1001	25	9	Positive
16.9	102.2	43.8	54.4	42.9	80.5	53.2	5	7.8	Boar 1	1001	13	13	Positive
27.3	112.2	41.2	51.7	36.7	79.6	46.1	3.9	15	Boar 1	1001	8	8	Negative
32.2	118.4	34.8	55	29.4	63.4	46.4	4.5	13	Boar 1	1001	26	8	Negative
32.8	107.3	42.3	53.9	39.4	78.5	50.2	3.6	16	Boar 1	1001	8	8	Negative
28.9	89.7	47.3	51.3	52.7	92.3	57.2	4	14	Boar 1	1001	33	4	Positive
32.9	119.1	48.1	58.5	40.4	82.2	49.1	4.4	13	Boar 1	1001	29	9	Positive
53.6	51.7	14.3	22.6	27.6	63.1	43.6	2.1	9	Boar 1	1001	6	1	Negative
35.5	111.6	24.1	48.1	21.5	50	43.1	4.6	11	Boar 1	1001	5	5	Negative
31.3	NA	NA	NA	NA	NA	NA	NA	NA	Boar 1	1001	0	0	NA
6.2	NA	NA	NA	NA	NA	NA	NA	NA	Boar 1	1001	0	0	NA
16	NA	NA	NA	NA	NA	NA	NA	NA	Boar 1	1001	0	0	NA
17	NA	NA	NA	NA	NA	NA	NA	NA	Boar 1	1001	0	0	NA
14.4	51.4	4.3	20.8	8.3	20.6	40.4	2.5	8	Boar 1	1001	2	1	Negative
53.5	75.6	37.7	45.3	49.8	83.1	60	2.8	11	Boar 1	1001	9	9	Positive
5.1	NA	NA	NA	NA	NA	NA	NA	NA	Boar 1	1001	0	0	NA
27.3	103.4	37	51.6	35.8	71.7	49.9	4.6	9	Boar 1	1001	12	7	Positive
25.5	NA	NA	NA	NA	NA	NA	NA	NA	Boar 1	1001	0	0	NA
5.8	NA	NA	NA	NA	NA	NA	NA	NA	Boar 1	1001	0	0	NA
31.2	86.6	41.1	50.5	47.4	81.4	58.3	3	14	Boar 1	1001	20	8	Negative
8.7	39.2	13.7	19.7	34.9	69.6	50.2	1.8	6	Boar 1	1001	1	1	Negative
6.8	NA	NA	NA	NA	NA	NA	NA	NA	Boar 1	1001	0	0	NA
28.4	108.5	42.1	54.6	38.8	77	50.4	3.9	13	Boar 1	1001	8	8	Negative
28.7	104.8	37.4	52.3	35.7	71.6	49.9	3.8	13	Boar 1	1001	8	8	Negative
4.4	NA	NA	NA	NA	NA	NA	NA	NA	Boar 1	1001	0	0	NA
27.9	NA	NA	NA	NA	NA	NA	NA	NA	Boar 1	1001	0	0	NA
7.5	NA	NA	NA	NA	NA	NA	NA	NA	Boar 1	1001	0	0	NA
27	92.5	38	47.8	41.1	79.6	51.7	3.5	11	Boar 1	1001	9	9	Positive
28.2	126.5	38	49.7	30.1	76.5	39.3	4.7	12	Boar 1	1001	24	5	Negative
36.6	78.3	30.8	40.8	39.4	75.5	52.1	4.5	8	Boar 1	1001	12	7	Positive
28	116.9	31.6	52.1	27.1	60.7	44.6	4.5	13	Boar 1	1001	26	8	Negative
32.2	72.3	44.1	51.2	61	86.2	70.8	2.4	11	Boar 1	1001	9	9	Positive
5	37.4	7.2	14.5	19.2	49.6	38.7	1.8	9	Boar 1	1001	2	1	Negative
28.5	109.8	38.1	54.7	34.7	69.7	49.8	4	11	Boar 1	1001	17	9	Positive
32.3	110.8	39	58	35.3	67.3	52.3	4.1	10	Boar 1	1001	17	9	Positive
27	78.7	31.1	45.2	39.5	68.8	57.4	3.4	11	Boar 1	1001	30	7	Positive
29.4	NA	NA	NA	NA	NA	NA	NA	NA	Boar 1	1001	0	0	NA
27.4	97.1	35.9	48.3	37	74.2	49.8	3.6	12	Boar 1	1001	8	8	Negative
7	NA	NA	NA	NA	NA	NA	NA	NA	Boar 1	1001	0	0	NA
33.8	104.7	51	60	48.7	85.1	57.3	3.7	12	Boar 1	1001	25	9	Positive
34.7	100.2	44	53.9	43.9	81.5	53.8	3.5	14	Boar 1	1001	20	8	Negative
37.1	115.2	42.5	53.7	36.9	79.2	46.6	4.5	13	Boar 1	1001	8	8	Negative
11.9	NA	NA	NA	NA	NA	NA	NA	NA	Boar 1	1001	0	0	NA
32.7	114.8	41.3	52.6	36	78.5	45.8	4.4	14	Boar 1	1001	8	8	Negative
9.7	NA	NA	NA	NA	NA	NA	NA	NA	Boar 1	1001	0	0	NA
37.2	122.9	36.4	55.7	29.6	65.3	45.3	4.7	11	Boar 1	1001	24	5	Negative
6.7	NA	NA	NA	NA	NA	NA	NA	NA	Boar 1	1001	0	0	NA
28.9	116.6	54.9	59.5	47.1	92.3	51.1	4.1	12	Boar 1	1001	17	9	Positive
35.9	135.5	36.1	50.3	26.6	71.8	37.1	5	15	Boar 1	1001	8	8	Negative
8.2	0	1.2	0	0	0	0	0	0	Boar 1	1001	1	1	Negative
33.5	123.7	34.6	53.1	28	65.2	43	4.9	12	Boar 1	1001	26	8	Negative
21.8	NA	NA	NA	NA	NA	NA	NA	NA	Boar 1	1001	0	0	NA
29.2	141.2	48.3	59.8	34.2	80.7	42.3	5	15.6	Boar 1	1001	8	8	Negative
17.2	NA	NA	NA	NA	NA	NA	NA	NA	Boar 1	1001	0	0	NA
32.9	NA	NA	NA	NA	NA	NA	NA	NA	Boar 1	1001	0	0	NA
7	NA	NA	NA	NA	NA	NA	NA	NA	Boar 1	1001	0	0	NA
14.2	NA	NA	NA	NA	NA	NA	NA	NA	Boar 1	1001	0	0	NA
44.3	93.2	44.1	53.5	47.3	82.4	57.4	4.1	8	Boar 1	1001	18	9	Positive
32.3	136.9	42.7	58.1	31.2	73.5	42.4	4.9	13	Boar 1	1001	24	5	Negative
33.1	102.2	33.5	54.7	32.8	61.3	53.5	4	9	Boar 1	1001	11	11	Negative
38	122.9	36.8	51.5	30	71.6	41.9	5.1	13	Boar 1	1001	27	13	Positive
21.1	NA	NA	NA	NA	NA	NA	NA	NA	Boar 1	1001	0	0	NA
31.6	113.3	55.3	64	48.8	86.3	56.5	3.8	16	Boar 1	1001	20	8	Negative
30	107.2	40	50.5	37.3	79.3	47.1	3.9	17	Boar 1	1001	21	8	Negative
33.6	86.5	47.8	58.7	55.2	81.4	67.8	3.1	12	Boar 1	1001	25	9	Positive
27.1	NA	NA	NA	NA	NA	NA	NA	NA	Boar 1	1001	0	0	NA
35.6	107.5	39.8	52.4	37.1	76.1	48.7	3.9	11	Boar 1	1001	17	9	Positive
10.8	NA	NA	NA	NA	NA	NA	NA	NA	Boar 1	1001	0	0	NA
35	96.5	37.4	45.3	38.8	82.6	47	3.9	15	Boar 1	1001	33	4	Positive
38.3	95.8	44.5	54.2	46.4	82.1	56.6	3.3	14	Boar 1	1001	20	8	Negative
36	99	47.4	50.8	47.9	93.4	51.3	3.6	12	Boar 1	1001	25	9	Positive
36.7	109	43.7	52.7	40.1	82.8	48.4	4.4	13	Boar 1	1001	13	13	Positive
31.5	85.1	39.4	51.6	46.3	76.3	60.6	3.3	15	Boar 1	1001	21	8	Negative
5.6	NA	NA	NA	NA	NA	NA	NA	NA	Boar 1	1001	0	0	NA
10.2	NA	NA	NA	NA	NA	NA	NA	NA	Boar 1	1001	0	0	NA
30.7	86.7	44.4	52	51.2	85.3	60	2.9	13	Boar 1	1001	9	9	Positive
3.7	NA	NA	NA	NA	NA	NA	NA	NA	Boar 1	1001	0	0	NA
67	NA	NA	NA	NA	NA	NA	NA	NA	Boar 1	1001	0	0	NA
34.5	86.6	40.7	54.5	47.1	74.8	62.9	3.1	11	Boar 1	1001	17	9	Positive
22.7	87.2	37	49.4	42.5	75.1	56.6	3.8	15	Boar 1	1001	16	4	Positive
35.5	81.9	39.1	50	47.8	78.2	61.1	3	11	Boar 1	1001	9	9	Positive
33	100.8	41.3	51.7	41	80	51.3	3.7	14	Boar 1	1001	21	8	Negative
31	90.2	43.1	50.9	47.8	84.8	56.4	3	15	Boar 1	1001	20	8	Negative
36.2	102.6	39.4	51.8	38.4	75.9	50.6	3.6	8	Boar 1	1001	17	9	Positive
35.3	94.1	37.9	46.7	40.3	81.3	49.6	3.2	13	Boar 1	1001	8	8	Negative
24.3	NA	NA	NA	NA	NA	NA	NA	NA	Boar 1	1001	0	0	NA
12.7	NA	NA	NA	NA	NA	NA	NA	NA	Boar 1	1001	0	0	NA
8.2	NA	NA	NA	NA	NA	NA	NA	NA	Boar 1	1001	0	0	NA
37.5	96.1	37.2	49.6	38.7	75	51.7	4.1	15	Boar 1	1001	33	4	Positive
24.4	63.8	19.6	35.1	30.7	55.9	55	2.9	6	Boar 1	1001	6	1	Negative
25.2	87.2	13.7	39.7	15.7	34.5	45.5	3.4	8	Boar 1	1001	24	5	Negative
4.2	NA	NA	NA	NA	NA	NA	NA	NA	Boar 1	1001	0	0	NA
40.3	107	45	51.9	42.1	86.8	48.5	4.1	14	Boar 1	1001	20	8	Negative
9	NA	NA	NA	NA	NA	NA	NA	NA	Boar 1	1001	0	0	NA
33.2	112.9	45.5	54.4	40.3	83.7	48.2	4	12	Boar 1	1001	29	9	Positive
33.9	94.2	37.8	53	40.1	71.3	56.3	3.2	8	Boar 1	1001	17	9	Positive
31.3	NA	NA	NA	NA	NA	NA	NA	NA	Boar 1	1001	0	0	NA
25.2	65	24.7	34.9	37.9	70.7	53.7	2.9	12	Boar 1	1001	23	10	Positive
9.8	NA	NA	NA	NA	NA	NA	NA	NA	Boar 1	1001	0	0	NA
10.9	NA	NA	NA	NA	NA	NA	NA	NA	Boar 1	1001	0	0	NA
27.2	65.8	47	52.1	71.5	90.2	79.2	2.1	5.9	Boar 1	1001	9	9	Positive
3.9	NA	NA	NA	NA	NA	NA	NA	NA	Boar 1	1001	0	0	NA
25.6	131.2	44.5	57.8	33.9	77	44.1	4.4	12.5	Boar 1	1001	24	5	Negative
13.3	NA	NA	NA	NA	NA	NA	NA	NA	Boar 1	1001	0	0	NA
28.5	72.9	10.2	38.3	14	26.6	52.5	3.2	5.9	Boar 1	1001	6	1	Negative
8.6	NA	NA	NA	NA	NA	NA	NA	NA	Boar 1	1001	0	0	NA
33.9	116.8	52.9	62.1	45.3	85.1	53.2	4.1	12.5	Boar 1	1001	29	9	Positive
30.7	89.5	34.7	43	38.8	80.6	48.1	3.6	10.4	Boar 1	1001	39	7	Positive
64.2	103	10.7	43.8	10.4	24.5	42.5	4.4	0	Boar 1	1001	11	11	Negative
3.8	NA	NA	NA	NA	NA	NA	NA	NA	Boar 1	1001	0	0	NA
34.9	57.7	17.1	31.3	29.6	54.6	54.2	2.3	7.6	Boar 1	1001	6	1	Negative
38.2	107.1	3.4	49.8	3.2	6.9	46.5	4.3	11.4	Boar 1	1001	5	5	Negative
36	105.1	38.7	50.3	36.8	76.9	47.8	3.5	13.6	Boar 1	1001	8	8	Negative
4.3	NA	NA	NA	NA	NA	NA	NA	NA	Boar 1	1001	0	0	NA
41	90.2	46.8	53.9	51.9	86.8	59.8	3.7	6.8	Boar 1	1001	18	9	Positive
36.6	118.6	44.9	54	37.9	83.2	45.5	4.4	12.5	Boar 1	1001	29	9	Positive
30.9	118	34.5	52.6	29.3	65.7	44.6	4.4	15	Boar 1	1001	8	8	Negative
34.3	104.3	43.6	60.3	41.8	72.3	57.8	3.6	13.9	Boar 1	1001	8	8	Negative
6.5	NA	NA	NA	NA	NA	NA	NA	NA	Boar 1	1001	0	0	NA
12.7	NA	NA	NA	NA	NA	NA	NA	NA	Boar 1	1001	0	0	NA
8.2	NA	NA	NA	NA	NA	NA	NA	NA	Boar 1	1001	0	0	NA
27.2	106.2	58.4	66.4	55	87.9	62.5	3.6	11.7	Boar 1	1001	25	9	Positive
5.1	NA	NA	NA	NA	NA	NA	NA	NA	Boar 1	1001	0	0	NA
35.7	101.9	38.4	58.4	37.7	65.8	57.4	3.6	8.9	Boar 1	1001	17	9	Positive
34.5	97	24.8	62.2	25.6	39.9	64.1	3.1	10.7	Boar 1	1001	24	5	Negative
10.7	NA	NA	NA	NA	NA	NA	NA	NA	Boar 1	1001	0	0	NA
24.5	135	7.9	60	5.8	13.1	44.5	5.3	13.6	Boar 1	1001	5	5	Negative
35.4	128	38.7	61.8	30.2	62.6	48.3	4.7	11.4	Boar 1	1001	24	5	Negative
36.6	130.5	42.5	68.9	32.5	61.6	52.8	5.9	10	Boar 1	1001	13	13	Positive
9.4	NA	NA	NA	NA	NA	NA	NA	NA	Boar 1	1001	0	0	NA
34.2	NA	NA	NA	NA	NA	NA	NA	NA	Boar 1	1001	0	0	NA
28.3	56.8	5.1	23	9	22.2	40.4	3.2	4	Boar 1	1001	2	1	Negative
30.1	NA	NA	NA	NA	NA	NA	NA	NA	Boar 1	1001	0	0	NA
5.7	NA	NA	NA	NA	NA	NA	NA	NA	Boar 1	1001	0	0	NA
41.3	96.4	49.3	54.6	51.1	90.3	56.6	3.8	12	Boar 1	1001	25	9	Positive
40.7	112.6	24.5	56.5	21.7	43.3	50.2	4.3	13	Boar 1	1001	24	5	Negative
33.9	99.9	15.2	48.8	15.2	31.2	48.8	4	10	Boar 1	1001	5	5	Negative
15.7	NA	NA	NA	NA	NA	NA	NA	NA	Boar 1	1001	0	0	NA
26.5	117.3	34.3	52	29.3	65.9	44.4	4.4	10	Boar 1	1001	24	5	Negative
29.3	64.1	27.4	33.9	42.7	80.6	52.9	3.2	6	Boar 1	1001	32	7	Positive
33.1	89.8	46.2	60.7	51.5	76.2	67.5	3.2	7	Boar 1	1001	17	9	Positive
32.8	88	37.3	58.8	42.4	63.4	66.9	3.4	5	Boar 1	1001	17	9	Positive
32.7	86	35.4	48.9	41.2	72.5	56.8	3.6	14	Boar 1	1001	33	4	Positive
31.3	81.7	41.1	49.1	50.3	83.7	60.1	3.5	15.6	Boar 1	1001	3	3	Negative
36.5	111.9	41.2	52	36.8	79.1	46.5	4.1	15	Boar 1	1001	8	8	Negative
38	133.3	34.2	54	25.7	63.4	40.5	5.4	9.4	Boar 1	1001	11	11	Negative
59.7	NA	NA	NA	NA	NA	NA	NA	NA	Boar 1	1001	0	0	NA
9.9	NA	NA	NA	NA	NA	NA	NA	NA	Boar 1	1001	0	0	NA
33.2	128	37.5	51.3	29.3	73	40.1	4.7	13	Boar 1	1001	26	8	Negative
42.9	NA	NA	NA	NA	NA	NA	NA	NA	Boar 1	1001	0	0	NA
43.2	66.7	17.6	29.7	26.4	59.4	44.5	3.2	6	Boar 1	1001	32	7	Positive
45	108.6	54.2	67.6	49.9	80.1	62.3	3.9	12	Boar 1	1001	25	9	Positive
43.5	109.7	49.1	63.8	44.8	77	58.2	4.3	9.4	Boar 1	1001	18	9	Positive
45.5	121.1	45.6	58.9	37.7	77.4	48.7	4.6	12	Boar 1	1001	29	9	Positive
45.6	114.3	36.8	75.4	32.2	48.8	66	3.9	6.3	Boar 1	1001	17	9	Positive
35.9	114.4	46.2	66.1	40.4	70	57.8	4.3	12.5	Boar 1	1001	29	9	Positive
26.7	NA	NA	NA	NA	NA	NA	NA	NA	Boar 1	1001	0	0	NA
21.4	NA	NA	NA	NA	NA	NA	NA	NA	Boar 1	1001	0	0	NA
34.8	100.2	38.3	53	38.2	72.2	52.9	3.8	13	Boar 1	1001	21	8	Negative
7.8	NA	NA	NA	NA	NA	NA	NA	NA	Boar 1	1001	0	0	NA
45	66.2	21.3	45.2	32.1	47.1	68.2	2.6	11	Boar 1	1001	10	10	Positive
46.5	72.5	53.5	55.6	73.8	96.2	76.7	2.9	9	Boar 1	1001	9	9	Positive
37.2	124.7	10.1	51.7	8.1	19.6	41.4	4.7	14	Boar 1	1001	5	5	Negative
39.6	111.4	57	64.4	51.2	88.6	57.8	3.9	13	Boar 1	1001	25	9	Positive
35.9	97.6	5.5	48.5	5.7	11.4	49.7	4	8.3	Boar 1	1001	5	5	Negative
33	90.9	45.3	52.5	49.8	86.3	57.7	3.6	8	Boar 1	1001	9	9	Positive
32.3	122.3	25.7	60.6	21	42.4	49.6	4.8	11	Boar 1	1001	24	5	Negative
32.6	110.2	42.8	51.7	38.9	82.8	46.9	4	15	Boar 1	1001	8	8	Negative
42.1	97	26.8	56.6	27.7	47.5	58.3	3.9	8	Boar 1	1001	11	11	Negative
46.2	35.9	6.4	13.6	17.8	46.9	38	1.6	4	Boar 1	1001	1	1	Negative
63.4	NA	NA	NA	NA	NA	NA	NA	NA	Boar 1	1001	0	0	NA
35.6	115.5	39.2	58.9	33.9	66.5	51	4.8	7	Boar 1	1001	28	28	Positive
35.1	83.4	32.8	48.2	39.3	68	57.8	3.6	12	Boar 1	1001	33	4	Positive
35.1	124.7	28.2	63.2	22.6	44.6	50.7	4.4	8.3	Boar 1	1001	24	5	Negative
36.9	109.3	19.2	40.3	17.5	47.6	36.8	5.2	5	Boar 1	1001	22	7	Positive
35.8	104.1	33.8	43	32.4	78.5	41.3	4.5	11	Boar 1	1001	27	13	Positive
36.9	103.3	39.3	50.2	38.1	78.3	48.7	4	8.8	Boar 1	1001	17	9	Positive
30.1	91.1	35.3	49.7	38.7	71	54.5	3.7	16	Boar 1	1001	3	3	Negative
32.3	109.1	21	49.7	19.2	42.2	45.5	4.4	9.2	Boar 1	1001	24	5	Negative
23.7	88.6	23.7	38.8	26.7	61.1	43.8	3.7	10	Boar 1	1001	11	11	Negative
8.4	NA	NA	NA	NA	NA	NA	NA	NA	Boar 1	1001	0	0	NA
40.8	78.2	37.8	50.1	48.3	75.4	64	3	12	Boar 1	1001	38	8	Negative
30.4	NA	NA	NA	NA	NA	NA	NA	NA	Boar 1	1001	0	0	NA
32.7	120.1	35.4	55.8	29.4	63.3	46.5	4.8	11	Boar 1	1001	26	8	Negative
32.3	100.6	33.6	45.7	33.4	73.6	45.4	4.7	12	Boar 1	1001	27	13	Positive
34.7	95	35.7	49.7	37.6	71.9	52.3	3.5	15	Boar 1	1001	21	8	Negative
34.6	103.9	37.2	57.2	35.8	65	55.1	3.6	18	Boar 1	1001	21	8	Negative
42.4	99.1	36.9	54.2	37.2	68	54.7	3.9	10	Boar 1	1001	39	7	Positive
41.5	126.5	36.5	56.5	28.9	64.7	44.7	4.8	10.9	Boar 1	1001	24	5	Negative
4.2	NA	NA	NA	NA	NA	NA	NA	NA	Boar 1	1001	0	0	NA
4.3	NA	NA	NA	NA	NA	NA	NA	NA	Boar 1	1001	0	0	NA
4.2	NA	NA	NA	NA	NA	NA	NA	NA	Boar 1	1001	0	0	NA
56.5	125.3	23.5	54.3	18.7	43.2	43.4	4.6	7.5	Boar 1	1001	24	5	Negative
38.7	88.2	32.7	48.6	37.1	67.2	55.2	4.2	10	Boar 1	1001	30	7	Positive
3.6	39.6	2.4	21.6	6	11	54.4	2.4	2	Boar 1	1001	1	1	Negative
4.1	NA	NA	NA	NA	NA	NA	NA	NA	Boar 1	1001	0	0	NA
32.9	103.6	47.1	54.4	45.5	86.5	52.6	3.9	14	Boar 1	1001	20	8	Negative
32.9	104.2	18.4	58	17.7	31.7	55.7	3.7	14	Boar 1	1001	5	5	Negative
36.7	110.9	36.3	52.1	32.8	69.7	47	4	13	Boar 1	1001	8	8	Negative
43.3	108.3	49.4	60.1	45.6	82.2	55.5	3.9	14	Boar 1	1001	20	8	Negative
43.5	105.9	51.8	59.6	48.9	87	56.3	3.8	15	Boar 1	1001	20	8	Negative
31.9	101.2	9.6	44	9.5	21.8	43.5	4.3	9	Boar 1	1001	5	5	Negative
36.8	103.2	42.4	55.5	41.1	76.4	53.8	3.8	10	Boar 1	1001	17	9	Positive
32	112.1	49.9	60.5	44.5	82.6	53.9	4	11	Boar 1	1001	17	9	Positive
20.7	131.6	10.2	49.1	7.7	20.7	37.3	6.3	7.9	Boar 1	1001	5	5	Negative
18.2	130.4	15.1	48.7	11.6	31	37.4	7	4.5	Boar 1	1001	7	7	Positive
15.2	129.7	28.1	53.8	21.6	52.2	41.5	6.6	6.8	Boar 1	1001	7	7	Positive
41.6	129.2	34.9	57.9	27	60.3	44.8	5.3	9	Boar 1	1001	11	11	Negative
36.3	101.4	14.1	48.4	13.9	29.1	47.8	4.6	8	Boar 1	1001	15	5	Negative
39.2	122.4	47.6	62.1	38.9	76.8	50.7	4.7	11.9	Boar 1	1001	29	9	Positive
28.8	63.9	8.3	23.5	12.9	35.2	36.8	2.8	7	Boar 1	1001	2	1	Negative
27.8	55.8	1.2	17.3	2.1	6.8	31.1	2.6	6	Boar 1	1001	2	1	Negative
43.1	112	49.6	54.3	44.3	91.3	48.5	4.6	12	Boar 1	1001	13	13	Positive
44.5	115.5	29	58.8	25.1	49.3	50.9	4.7	12	Boar 1	1001	27	13	Positive
45.9	99.8	22.6	58.9	22.6	38.3	59	3.9	8.3	Boar 1	1001	11	11	Negative
46.2	98.9	43.9	53.3	44.4	82.3	53.9	3.8	11	Boar 1	1001	17	9	Positive
39.9	NA	NA	NA	NA	NA	NA	NA	NA	Boar 1	1001	0	0	NA
40.4	79.2	24.7	39.1	31.2	63.2	49.4	3.3	10	Boar 1	1001	32	7	Positive
33.6	128.2	24.4	51.7	19	47.1	40.4	4.8	11	Boar 1	1001	24	5	Negative
35.9	125.7	34.3	56.4	27.3	60.9	44.8	5.2	9.2	Boar 1	1001	11	11	Negative
58.4	94.5	37.8	52.9	40	71.5	56	4	9	Boar 1	1001	36	7	Positive
58.2	94.1	41.4	50.8	43.9	81.4	54	4.2	7	Boar 1	1001	18	9	Positive
44.6	129.9	24.4	56	18.8	43.6	43.1	6.2	7	Boar 1	1001	7	7	Positive
33.4	97.5	42	52.1	43.1	80.6	53.5	3.6	12	Boar 1	1001	9	9	Positive
28.6	132.2	40.5	55.7	30.7	72.8	42.1	4.9	17	Boar 1	1001	8	8	Negative
28.6	132.9	44	54.9	33.1	80.1	41.3	4.8	17	Boar 1	1001	8	8	Negative
19.1	NA	NA	NA	NA	NA	NA	NA	NA	Boar 1	1001	0	0	NA
31.9	75.6	29.7	41.3	39.3	71.9	54.7	2.9	12	Boar 1	1001	10	10	Positive
31.5	98.6	50.6	61.4	51.3	82.3	62.3	3.6	10	Boar 1	1001	9	9	Positive
31.5	93.5	50	56.9	53.5	87.9	60.8	3.5	11	Boar 1	1001	25	9	Positive
37	101	38.7	47.9	38.3	80.8	47.4	4.3	11	Boar 1	1001	13	13	Positive
37	113	39.2	52.9	34.7	74.2	46.8	4	6.7	Boar 1	1001	17	9	Positive
31.2	NA	NA	NA	NA	NA	NA	NA	NA	Boar 1	1001	0	0	NA
33.4	NA	NA	NA	NA	NA	NA	NA	NA	Boar 1	1001	0	0	NA
29.1	97	19.5	50.8	20.1	38.3	52.4	4.8	8	Boar 1	1001	22	7	Positive
25.9	NA	NA	NA	NA	NA	NA	NA	NA	Boar 1	1001	0	0	NA
25.8	NA	NA	NA	NA	NA	NA	NA	NA	Boar 1	1001	0	0	NA
41.3	98.7	25.8	47	26.1	54.8	47.6	4.1	7	Boar 1	1001	11	11	Negative
25.9	97.1	14	51.8	14.4	27	53.4	4.2	5	Boar 1	1001	11	11	Negative
23.5	100.2	39.4	50.2	39.3	78.4	50.1	4.2	5	Boar 1	1001	28	28	Positive
33.1	82.3	20.4	36.8	24.8	55.5	44.7	4.3	10	Boar 1	1001	35	1	Negative
19.9	51.8	6.7	19.7	13	34.1	38	2.9	5	Boar 1	1001	2	1	Negative
37.3	94.6	45.6	54.5	48.3	83.7	57.6	3.3	12	Boar 1	1001	9	9	Positive
40.4	91.9	40.2	49.1	43.8	81.9	53.4	4.1	9	Boar 1	1001	36	7	Positive
42.6	84.3	24.1	41.7	28.7	57.9	49.5	3.5	7.5	Boar 1	1001	11	11	Negative
40.4	91.1	42.8	51.1	47	83.7	56.1	3.3	13	Boar 1	1001	20	8	Negative
31.8	91	24.8	47.8	27.3	51.9	52.6	4.5	8.7	Boar 1	1001	12	7	Positive
30.2	118.9	44.7	65.4	37.6	68.3	55	4.3	11.5	Boar 1	1001	29	9	Positive
36.8	126.4	29.8	58.6	23.6	50.9	46.4	5.2	6.3	Boar 1	1001	11	11	Negative
38.2	98.2	44.3	57.1	45.1	77.5	58.1	4	8	Boar 1	1001	18	9	Positive
38.1	138.6	52.2	67	37.7	77.9	48.4	5.1	8	Boar 1	1001	17	9	Positive
33.2	93.5	49.8	58	53.3	85.9	62	4	11	Boar 1	1001	18	9	Positive
30.9	85.8	32.8	45.5	38.2	72	53.1	4.7	7	Boar 1	1001	12	7	Positive
40.4	78.9	37.5	46.1	47.5	81.2	58.5	3.2	10	Boar 1	1001	9	9	Positive
37.9	129.7	41.2	61.4	31.8	67.1	47.3	5.1	12.5	Boar 1	1001	26	8	Negative
35.4	121.8	32.7	54.6	26.9	59.9	44.8	4.8	11	Boar 1	1001	24	5	Negative
4.9	NA	NA	NA	NA	NA	NA	NA	NA	Boar 1	1001	0	0	NA
46.7	138.7	43.2	62.8	31.1	68.7	45.3	5.3	11	Boar 1	1001	29	9	Positive
39.6	94.3	24.8	45.9	26.3	54.1	48.6	4.3	9	Boar 1	1001	11	11	Negative
43.5	119	27.8	55.4	23.4	50.2	46.6	6	5	Boar 1	1001	7	7	Positive
44.5	122	33.5	61.7	27.4	54.3	50.6	5.9	5	Boar 1	1001	7	7	Positive
34.7	127.3	23.2	63.1	18.2	36.7	49.6	6	10	Boar 1	1001	7	7	Positive
45.4	107	26.6	55.4	24.8	47.9	51.8	4.7	9	Boar 1	1001	11	11	Negative
45.8	109.3	15.1	49.4	13.9	30.7	45.2	4.8	10	Boar 1	1001	5	5	Negative
54.8	NA	NA	NA	NA	NA	NA	NA	NA	Boar 1	1001	0	0	NA
61	81.8	47.6	53.5	58.2	88.9	65.4	3	13	Boar 1	1001	37	9	Positive
62.2	99.8	39.4	55	39.4	71.6	55.1	4.2	12	Boar 1	1001	13	13	Positive
61.3	102.5	32.7	53.1	31.9	61.5	51.8	4.4	13	Boar 1	1001	27	13	Positive
56	104.7	15.1	63	14.5	24	60.2	3.4	5	Boar 1	1001	24	5	Negative
55.7	99.6	23.2	52.4	23.3	44.2	52.7	3.3	2.5	Boar 1	1001	11	11	Negative
28.1	76.1	15.4	40	20.3	38.7	52.5	4.2	8	Boar 1	1001	12	7	Positive
28.9	72.1	3	36.4	4.2	8.3	50.6	3.6	7	Boar 1	1001	15	5	Negative
59.6	112.6	45.7	60.1	40.6	76.1	53.4	4.6	12.5	Boar 1	1001	13	13	Positive
61	128.1	29.9	70.7	23.3	42.3	55.1	5.3	11.1	Boar 1	1001	27	13	Positive
55	115.2	35.4	52.8	30.7	67	45.8	5.2	5.9	Boar 1	1001	22	7	Positive
47.7	83.5	27.5	49.3	32.9	55.7	59.1	3.4	8.7	Boar 1	1001	11	11	Negative
47.8	84	31.1	46.1	37	67.4	54.9	3.5	9.8	Boar 1	1001	39	7	Positive
45.8	101	46.6	52	46.2	89.8	51.4	3.9	12	Boar 1	1001	25	9	Positive
22.3	91.2	21.5	34.6	23.6	62.2	37.9	4.2	12	Boar 1	1001	35	1	Negative
21.3	83	11.4	25.5	13.8	44.8	30.8	4	11	Boar 1	1001	34	1	Negative
26.1	86.9	31	58	35.7	53.5	66.8	3.5	6.5	Boar 1	1001	11	11	Negative
34.4	121.6	44.9	56.3	37	79.7	46.3	4.7	12	Boar 1	1001	29	9	Positive
37.1	117.2	45.1	57.4	38.5	78.5	49	4.9	11	Boar 1	1001	13	13	Positive
29.2	82.5	20.3	45	24.6	45.1	54.6	3.4	7	Boar 1	1001	11	11	Negative
45.6	137.3	49.2	66.7	35.8	73.7	48.6	5.3	10	Boar 1	1001	17	9	Positive
28.4	73.8	33.8	43.8	45.8	77.2	59.3	3.1	9	Boar 1	1001	28	28	Positive
29.2	72.9	26.1	40.7	35.8	64.1	55.8	3.1	10	Boar 1	1001	32	7	Positive
13.5	41	3.4	16.7	8.2	20.1	40.7	2.2	5	Boar 1	1001	2	1	Negative
37	128.6	18.4	54.9	14.3	33.5	42.7	4.9	10	Boar 1	1001	5	5	Negative
30	121	15.1	55.7	12.5	27.2	46.1	5.3	8.8	Boar 1	1001	5	5	Negative
37.3	74.8	28.2	40	37.7	70.5	53.5	3	9	Boar 1	1001	32	7	Positive
41.8	90.2	33.1	46.6	36.6	70.9	51.7	3.4	10	Boar 1	1001	28	28	Positive
44.2	90.3	41.6	54.4	46.1	76.5	60.2	3.4	6.3	Boar 1	1001	17	9	Positive
13.2	44.9	4.3	22.2	9.5	19.3	49.6	2.2	6	Boar 1	1001	2	1	Negative
11.4	40	3.4	15.9	8.4	21.2	39.6	2.2	5	Boar 1	1001	2	1	Negative
6.7	34.6	6.1	15.3	17.5	39.5	44.4	1.8	5	Boar 1	1001	1	1	Negative
6.8	0	2.7	0	0	0	0	0	0	Boar 1	1001	1	1	Negative
32.7	133	44.5	56.8	33.4	78.4	42.7	5.1	14	Boar 1	1001	26	8	Negative
38.2	127.2	30.1	49.4	23.7	60.9	38.8	5.3	9.7	Boar 1	1001	5	5	Negative
37.4	97.2	40.3	53.9	41.4	74.7	55.5	4.1	8.3	Boar 1	1001	28	28	Positive
33.1	105.1	3	59	2.9	5.1	56.2	4	10	Boar 1	1001	5	5	Negative
28.5	106.2	45	57.5	42.4	78.3	54.1	3.9	11.4	Boar 1	1001	17	9	Positive
9.2	NA	NA	NA	NA	NA	NA	NA	NA	Boar 1	1001	0	0	NA
46	97.1	45	63.8	46.3	70.4	65.8	3.6	10.9	Boar 1	1001	17	9	Positive
44.5	94.9	36.9	60.7	38.8	60.7	63.9	3.8	9.8	Boar 1	1001	39	7	Positive
29.2	106.8	10.7	37.9	10	28.1	35.5	5	6.7	Boar 1	1001	15	5	Negative
34.1	NA	NA	NA	NA	NA	NA	NA	NA	Boar 1	1001	0	0	NA
5.3	NA	NA	NA	NA	NA	NA	NA	NA	Boar 1	1001	0	0	NA
4.9	NA	NA	NA	NA	NA	NA	NA	NA	Boar 1	1001	0	0	NA
27	NA	NA	NA	NA	NA	NA	NA	NA	Boar 1	1001	0	0	NA
36	121	38.7	53.6	32	72.1	44.3	4.3	16	Boar 1	1001	8	8	Negative
19.6	58.4	6.9	22.2	11.9	31.1	38.1	3.3	6	Boar 1	1001	2	1	Negative
32.7	94.8	44.7	53.1	47.1	84.1	56	3.2	10	Boar 1	1001	17	9	Positive
24.2	0	5.1	0	0	0	0	0	0	Boar 1	1001	1	1	Negative
29	76.6	36.2	44.4	47.2	81.5	57.9	3.6	15	Boar 1	1001	16	4	Positive
40.6	124	46.7	57.1	37.6	81.7	46.1	4.8	11	Boar 1	1001	29	9	Positive
35.2	NA	NA	NA	NA	NA	NA	NA	NA	Boar 1	1001	0	0	NA
5.7	85.6	27.9	39.9	32.6	70.1	46.6	3.9	12	Boar 1	1001	35	1	Negative
8.4	NA	NA	NA	NA	NA	NA	NA	NA	Boar 1	1001	0	0	NA
26.6	125.1	42.2	57.2	33.8	73.8	45.7	4.8	14	Boar 1	1001	8	8	Negative
34.4	119.6	40.7	53.6	34	75.9	44.8	4.4	12	Boar 1	1001	8	8	Negative
31.8	88.8	44.7	56.5	50.4	79.2	63.6	3.6	16	Boar 1	1001	33	4	Positive
35.4	96.5	21.2	47.8	21.9	44.3	49.5	4	10	Boar 1	1001	5	5	Negative
10.1	NA	NA	NA	NA	NA	NA	NA	NA	Boar 1	1001	0	0	NA
27.8	123.4	34.4	56.6	27.9	60.9	45.9	4.8	9	Boar 1	1001	11	11	Negative
39.8	105.1	48.7	59	46.4	82.6	56.1	4	12	Boar 1	1001	25	9	Positive
32.7	134.8	15.8	52.7	11.7	30	39.1	5	10.9	Boar 1	1001	5	5	Negative
4.2	NA	NA	NA	NA	NA	NA	NA	NA	Boar 1	1001	0	0	NA
15.6	0	4.2	0	0	0	0	0	0	Boar 1	1001	1	1	Negative
7.4	NA	NA	NA	NA	NA	NA	NA	NA	Boar 1	1001	0	0	NA
24.1	63.8	13.1	32.1	20.6	40.8	50.3	2.2	16	Boar 1	1001	34	1	Negative
29.2	NA	NA	NA	NA	NA	NA	NA	NA	Boar 1	1001	0	0	NA
17.6	0	1.2	0	0	0	0	0	0	Boar 1	1001	1	1	Negative
31.2	84.9	24.4	42.1	28.8	58	49.6	3.9	14	Boar 1	1001	3	3	Negative
35.4	114.9	44.5	54.3	38.7	82	47.2	4.5	13	Boar 1	1001	13	13	Positive
36.3	49.8	6.8	24.4	13.6	27.8	48.9	2.3	12	Boar 1	1001	31	1	Negative
30	127.3	40.6	58.6	31.9	69.3	46.1	5	10	Boar 1	1001	11	11	Negative
29.9	81.3	35.3	44.2	43.4	79.9	54.3	3.9	13	Boar 1	1001	4	4	Positive
30.9	117.6	44.3	55.6	37.7	79.8	47.3	4.8	15	Boar 1	1001	13	13	Positive
31.6	90.4	47	53.1	51.9	88.5	58.7	3	13	Boar 1	1001	9	9	Positive
22.6	61.8	14	28.9	22.6	48.4	46.7	3	7	Boar 1	1001	32	7	Positive
29.4	85.5	52.7	58.2	61.7	90.6	68.1	3.1	10	Boar 1	1001	9	9	Positive
30.5	85.8	38.7	46.1	45.1	83.9	53.7	3.5	14	Boar 1	1001	33	4	Positive
31	115.8	38	53	32.8	71.6	45.8	4.6	12	Boar 1	1001	26	8	Negative
31.3	120.2	32.2	52.4	26.8	61.4	43.6	4.7	12	Boar 1	1001	26	8	Negative
32.4	121.2	58.2	68.5	48	84.9	56.6	5.1	12	Boar 1	1001	25	9	Positive
28.2	103	45.5	54.1	44.2	84.2	52.5	3.8	11	Boar 1	1001	17	9	Positive
34.1	119.6	48.6	57.6	40.6	84.4	48.1	4.2	16	Boar 1	1001	8	8	Negative
11.1	NA	NA	NA	NA	NA	NA	NA	NA	Boar 1	1001	0	0	NA
14.9	NA	NA	NA	NA	NA	NA	NA	NA	Boar 1	1001	0	0	NA
30.4	84.9	47	53.8	55.3	87.2	63.4	2.9	14	Boar 1	1001	20	8	Negative
7.7	NA	NA	NA	NA	NA	NA	NA	NA	Boar 1	1001	0	0	NA
24.6	97	37.8	48.4	38.9	78	49.9	3.8	15	Boar 1	1001	21	8	Negative
32.3	119.4	44.6	55.8	37.4	80	46.8	4.7	13	Boar 1	1001	8	8	Negative
27.5	107.7	36.4	47.4	33.8	76.8	44	4.2	11	Boar 1	1001	26	8	Negative
36	118.3	45.5	55.1	38.4	82.5	46.6	4.1	15	Boar 1	1001	8	8	Negative
6.4	NA	NA	NA	NA	NA	NA	NA	NA	Boar 1	1001	0	0	NA
19.5	39.8	11.2	24.9	28.2	45	62.6	1.3	8	Boar 1	1001	6	1	Negative
30.8	94.9	37.6	47.9	39.6	78.5	50.4	3.6	12	Boar 1	1001	8	8	Negative
33.8	96.4	40.2	48.9	41.7	82.1	50.8	3.8	12	Boar 1	1001	20	8	Negative
28.3	73.2	35.9	40.1	49	89.4	54.8	3.3	12	Boar 1	1001	33	4	Positive
25	121.3	43.5	56.2	35.8	77.3	46.3	4.5	11	Boar 1	1001	29	9	Positive
37.9	NA	NA	NA	NA	NA	NA	NA	NA	Boar 1	1001	0	0	NA
36	89.3	34.7	48.1	38.9	72.1	53.9	3.7	9	Boar 1	1001	36	7	Positive
35.5	123.2	34.3	46.4	27.9	74	37.7	5.3	13	Boar 1	1001	27	13	Positive
34.5	127.1	33.6	57.6	26.4	58.3	45.3	5.2	12	Boar 1	1001	13	13	Positive
4.1	21.4	5.3	10.8	24.8	49.3	50.4	1.3	4	Boar 1	1001	1	1	Negative
26.4	83.3	48.7	55	58.5	88.5	66.1	3.1	9	Boar 1	1001	9	9	Positive
35.1	85.9	40.5	52.3	47.2	77.6	60.8	3.2	8	Boar 1	1001	17	9	Positive
4.4	NA	NA	NA	NA	NA	NA	NA	NA	Boar 1	1001	0	0	NA
7.4	NA	NA	NA	NA	NA	NA	NA	NA	Boar 1	1001	0	0	NA
30.8	99.5	46.5	55	46.7	84.5	55.3	3.8	14	Boar 1	1001	20	8	Negative
30.7	76.5	32.4	40.3	42.4	80.5	52.6	3.4	15	Boar 1	1001	3	3	Negative
23.2	NA	NA	NA	NA	NA	NA	NA	NA	Boar 1	1001	0	0	NA
5.8	0	2.5	0	0	0	0	0	0	Boar 1	1001	1	1	Negative
5.7	NA	NA	NA	NA	NA	NA	NA	NA	Boar 1	1001	0	0	NA
19.6	96.4	29.3	50.2	30.4	58.4	52.1	4.8	11	Boar 1	1001	4	4	Positive
34.4	92.8	44.9	53.2	48.4	84.3	57.3	3.4	12	Boar 1	1001	25	9	Positive
12.4	NA	NA	NA	NA	NA	NA	NA	NA	Boar 1	1001	0	0	NA
37.2	106.3	33.9	52.6	31.8	64.3	49.5	3.8	13	Boar 1	1001	8	8	Negative
16.5	0	1.2	0	0	0	0	0	0	Boar 1	1001	1	1	Negative
22.1	NA	NA	NA	NA	NA	NA	NA	NA	Boar 1	1001	0	0	NA
30.3	92.5	42.8	50	46.3	85.7	54.1	3.3	13	Boar 1	1001	8	8	Negative
30.1	113.2	36.2	47.6	32	76.1	42	4.5	15	Boar 1	1001	27	13	Positive
35.8	112.8	40.7	52.8	36.1	77.1	46.9	4.2	16	Boar 1	1001	8	8	Negative
39.5	90.7	50.5	55.5	55.7	91	61.2	3.5	15	Boar 1	1001	20	8	Negative
32.6	80.2	42.2	55.3	52.6	76.3	69	2.8	10	Boar 1	1001	9	9	Positive
20.2	88	30.8	45.1	35	68.4	51.2	4	14	Boar 1	1001	16	4	Positive
43.3	107.3	39.6	52.9	36.9	74.9	49.3	3.8	12	Boar 1	1001	8	8	Negative
24.7	NA	NA	NA	NA	NA	NA	NA	NA	Boar 1	1001	0	0	NA
65.8	NA	NA	NA	NA	NA	NA	NA	NA	Boar 1	1001	0	0	NA
9.3	NA	NA	NA	NA	NA	NA	NA	NA	Boar 1	1001	0	0	NA
22	91.4	37.6	48	41.1	78.2	52.5	4.5	15	Boar 1	1001	16	4	Positive
30.3	71.3	40.3	45.8	56.6	88.1	64.2	2.9	12	Boar 1	1001	20	8	Negative
37.2	78.4	36.4	45.2	46.4	80.4	57.7	3.2	11	Boar 1	1001	9	9	Positive
32.8	108.6	37.2	44.1	34.3	84.3	40.6	4.1	14	Boar 1	1001	8	8	Negative
6.5	NA	NA	NA	NA	NA	NA	NA	NA	Boar 1	1001	0	0	NA
17.9	44.5	6.8	17.7	15.2	38.3	39.8	2.1	6	Boar 1	1001	2	1	Negative
36.2	120.8	40.2	49.6	33.3	81	41.1	4.7	14.1	Boar 1	1001	8	8	Negative
5.1	NA	NA	NA	NA	NA	NA	NA	NA	Boar 1	1001	0	0	NA
7.8	NA	NA	NA	NA	NA	NA	NA	NA	Boar 1	1001	0	0	NA
35.3	130	31.7	51.4	24.4	61.7	39.5	5.2	10	Boar 1	1001	5	5	Negative
44.5	83.7	31.2	40.4	37.3	77.4	48.2	3.3	10	Boar 1	1001	28	28	Positive
33.4	NA	NA	NA	NA	NA	NA	NA	NA	Boar 1	1001	0	0	NA
35.8	108.6	50.2	58.9	46.3	85.2	54.3	3.7	13	Boar 1	1001	8	8	Negative
32	74.5	29.2	37.1	39.1	78.6	49.8	3.2	14	Boar 1	1001	19	3	Negative
30.8	90.5	54.8	61	60.6	89.8	67.5	3.6	9.8	Boar 1	1001	9	9	Positive
34.7	90.4	44.5	51.2	49.2	86.9	56.6	3.2	14	Boar 1	1001	20	8	Negative
45.6	111.1	36.1	63.9	32.5	56.6	57.5	3.9	13	Boar 1	1001	8	8	Negative
23.3	NA	NA	NA	NA	NA	NA	NA	NA	Boar 1	1001	0	0	NA
47.4	NA	NA	NA	NA	NA	NA	NA	NA	Boar 1	1001	0	0	NA
36.1	78.8	44.3	53.3	56.2	83	67.7	2.7	12	Boar 1	1001	9	9	Positive
34.7	93.2	38.7	47.3	41.6	81.9	50.7	3.9	11	Boar 1	1001	39	7	Positive
35.4	94.9	35	47.7	36.9	73.3	50.3	3.7	15	Boar 1	1001	21	8	Negative
34.3	99.7	37.5	49.2	37.6	76.2	49.3	3.7	10	Boar 1	1001	17	9	Positive
34.1	105.2	47.5	54	45.2	88.1	51.3	4	15	Boar 1	1001	20	8	Negative
36.9	114.3	27.9	50.6	24.4	55.2	44.3	4.9	13	Boar 1	1001	27	13	Positive
5.2	NA	NA	NA	NA	NA	NA	NA	NA	Boar 1	1001	0	0	NA
20	89	37.2	50.1	41.8	74.2	56.4	3.9	13	Boar 1	1001	33	4	Positive
46.6	94.9	25.4	54.9	26.8	46.3	57.9	3.5	10.5	Boar 1	1001	11	11	Negative
32.8	89.7	49.5	54.2	55.1	91.2	60.4	3.1	16	Boar 1	1001	20	8	Negative
27.9	NA	NA	NA	NA	NA	NA	NA	NA	Boar 1	1001	0	0	NA
33.4	104.6	39.5	49.5	37.8	79.8	47.3	3.9	15	Boar 1	1001	21	8	Negative
27.3	99.1	27	42	27.2	64.3	42.4	3.4	11.4	Boar 1	1001	24	5	Negative
24.6	NA	NA	NA	NA	NA	NA	NA	NA	Boar 1	1001	0	0	NA
5	NA	NA	NA	NA	NA	NA	NA	NA	Boar 1	1001	0	0	NA
25.6	68.8	24.3	37.2	35.4	65.5	54.1	3.5	13.6	Boar 1	1001	16	4	Positive
4	NA	NA	NA	NA	NA	NA	NA	NA	Boar 1	1001	0	0	NA
48	0	4.5	0	0	0	0	0	0	Boar 1	1001	1	1	Negative
3.3	NA	NA	NA	NA	NA	NA	NA	NA	Boar 1	1001	0	0	NA
24.2	63.2	22.1	31.9	34.9	69.1	50.5	3.2	10.9	Boar 1	1001	4	4	Positive
44.2	NA	NA	NA	NA	NA	NA	NA	NA	Boar 1	1001	0	0	NA
31	89.7	51	57	56.9	89.5	63.6	3.5	10.2	Boar 1	1001	9	9	Positive
6	NA	NA	NA	NA	NA	NA	NA	NA	Boar 1	1001	0	0	NA
31.1	97.4	42.5	50.3	43.7	84.5	51.7	3.5	13.8	Boar 1	1001	20	8	Negative
40	119.5	46.6	58.4	39	79.8	48.9	4.5	12.5	Boar 1	1001	29	9	Positive
14.4	NA	NA	NA	NA	NA	NA	NA	NA	Boar 1	1001	0	0	NA
31.3	115.6	42	51.3	36.3	81.9	44.4	4.8	10	Boar 1	1001	39	7	Positive
30.3	83.2	39	48.2	46.9	81	57.8	3	11.3	Boar 1	1001	9	9	Positive
19.9	NA	NA	NA	NA	NA	NA	NA	NA	Boar 1	1001	0	0	NA
28.9	74.1	30.3	36.9	41	82.2	49.9	3.6	11.8	Boar 1	1001	4	4	Positive
8.5	0	8.9	0	0	0	0	0	0	Boar 1	1001	1	1	Negative
35.4	103.5	47.6	56.2	46	84.7	54.3	3.7	15.3	Boar 1	1001	21	8	Negative
28.9	100.7	37.6	52.7	37.3	71.2	52.4	3.6	15.3	Boar 1	1001	21	8	Negative
31	112	32.3	53.2	28.9	60.8	47.5	4	16.2	Boar 1	1001	8	8	Negative
28.1	95.5	35.4	49.6	37	71.4	51.9	3.7	13.2	Boar 1	1001	21	8	Negative
47.9	NA	NA	NA	NA	NA	NA	NA	NA	Boar 1	1001	0	0	NA
12.8	NA	NA	NA	NA	NA	NA	NA	NA	Boar 1	1001	0	0	NA
68.6	NA	NA	NA	NA	NA	NA	NA	NA	Boar 1	1001	0	0	NA
24.5	NA	NA	NA	NA	NA	NA	NA	NA	Boar 1	1001	0	0	NA
9.6	NA	NA	NA	NA	NA	NA	NA	NA	Boar 1	1001	0	0	NA
37.3	106.5	35.5	47.6	33.3	74.6	44.7	4.1	11.4	Boar 1	1001	26	8	Negative
30.2	108.5	44.3	55.8	40.8	79.4	51.4	3.8	12.5	Boar 1	1001	8	8	Negative
39.3	101.9	30.5	69.4	30	44	68.1	3.5	4.5	Boar 1	1001	17	9	Positive
39.2	153.1	56.5	80	36.9	70.6	52.3	4.8	15	Boar 1	1001	24	5	Negative
37.1	125.1	39.8	61.7	31.8	64.6	49.3	5.1	9	Boar 1	1001	11	11	Negative
34.8	134.5	40.4	69.7	30	58	51.8	5.4	10.9	Boar 1	1001	13	13	Positive
29.1	141.2	26	62.5	18.4	41.6	44.2	4.9	7.5	Boar 1	1001	24	5	Negative
35.3	84.6	37.8	48.1	44.7	78.5	56.9	4.1	13	Boar 1	1001	4	4	Positive
44.7	95.2	29.7	39.5	31.3	75.3	41.5	5	7.4	Boar 1	1001	12	7	Positive
45.9	84.1	24.1	42.3	28.6	56.9	50.3	3.9	6	Boar 1	1001	22	7	Positive
44.1	104.3	18.4	46.7	17.6	39.4	44.8	4.2	9.5	Boar 1	1001	24	5	Negative
37.5	112.2	58.9	71.5	52.5	82.4	63.7	4.6	11	Boar 1	1001	18	9	Positive
36.6	94.1	40	51	42.5	78.4	54.2	3.8	9	Boar 1	1001	28	28	Positive
34	77.2	22.6	38.8	29.3	58.3	50.3	3.8	11	Boar 1	1001	35	1	Negative
32.6	125	41.3	55.3	33.1	74.7	44.3	5.2	10	Boar 1	1001	13	13	Positive
32.5	124.7	25.3	56.5	20.3	44.7	45.3	5.2	10	Boar 1	1001	5	5	Negative
29.9	87.5	44.4	52	50.7	85.3	59.5	3.4	11	Boar 1	1001	9	9	Positive
29.6	94.3	49.1	54.2	52	90.5	57.5	3.5	9.2	Boar 1	1001	9	9	Positive
9.7	0	1.7	0	0	0	0	0	0	Boar 1	1001	1	1	Negative
37.3	127.4	41.7	50.2	32.7	83.1	39.4	5.4	7	Boar 1	1001	12	7	Positive
37.8	141.7	22	46.3	15.6	47.6	32.7	6.6	9	Boar 1	1001	7	7	Positive
41.6	118.2	48	57.2	40.6	83.9	48.4	5.6	3	Boar 1	1001	7	7	Positive
34.2	86.2	31.6	39.6	36.6	79.7	45.9	4.8	9	Boar 1	1001	12	7	Positive
40	97.6	41.7	57.2	42.7	72.9	58.6	3.6	11	Boar 1	1001	17	9	Positive
38.8	95.3	56.8	65.8	59.6	86.4	69	3.5	11	Boar 1	1001	25	9	Positive
39.7	88.2	17.8	51.4	20.2	34.7	58.2	3.2	15	Boar 1	1001	5	5	Negative
33.6	90.3	41.1	45.1	45.5	91.2	49.9	4	14.3	Boar 1	1001	33	4	Positive
13.6	NA	NA	NA	NA	NA	NA	NA	NA	Boar 1	1001	0	0	NA
29.4	80.6	31.6	43.2	39.2	73	53.6	3.4	7	Boar 1	1001	28	28	Positive
31.8	127.3	31.5	55.8	24.7	56.4	43.8	5.3	9	Boar 1	1001	11	11	Negative
30	141.9	31.1	60.8	21.9	51.2	42.8	5.8	8.7	Boar 1	1001	5	5	Negative
32.7	107.5	39.2	61	36.5	64.2	56.8	4.2	11	Boar 1	1001	39	7	Positive
22.6	58.5	7.9	25.2	13.5	31.5	43	2.8	9	Boar 1	1001	31	1	Negative
36.1	NA	NA	NA	NA	NA	NA	NA	NA	Boar 1	1001	0	0	NA
41.2	80	35.9	44.2	44.9	81.3	55.2	3.3	9	Boar 1	1001	28	28	Positive
30.9	108.9	47.2	53.3	43.4	88.6	48.9	4.6	12	Boar 1	1001	13	13	Positive
29.9	108.9	35.7	52.8	32.8	67.5	48.5	4.6	11	Boar 1	1001	13	13	Positive
28.2	110.4	44	50.4	39.8	87.2	45.7	4.4	11.3	Boar 1	1001	29	9	Positive
34.3	99.2	29.1	51.7	29.4	56.3	52.2	4	12	Boar 1	1001	26	8	Negative
33.9	80.3	50	59.2	62.2	84.3	73.8	2.8	9.8	Boar 1	1001	9	9	Positive
30.9	91.5	33.6	47.7	36.8	70.5	52.1	3.4	11	Boar 1	1001	8	8	Negative
30.8	92.9	47.1	51.9	50.7	90.7	55.9	3.3	13	Boar 1	1001	20	8	Negative
30.7	106.8	17.7	60.3	16.5	29.3	56.4	4.2	11	Boar 1	1001	5	5	Negative
31.1	110.5	18.4	52.9	16.7	34.9	47.8	4.9	11	Boar 1	1001	27	13	Positive
31.5	92.4	28.7	57.7	31	49.7	62.4	3.8	12.5	Boar 1	1001	27	13	Positive
35.9	140.7	48.5	76.2	34.5	63.6	54.2	6.2	10.7	Boar 1	1001	13	13	Positive
44.1	77.8	26.7	51.9	34.3	51.4	66.8	3.1	8	Boar 1	1001	6	1	Negative
43.4	81	47.6	52.4	58.7	90.8	64.6	3.4	10	Boar 1	1001	9	9	Positive
51.3	NA	NA	NA	NA	NA	NA	NA	NA	Boar 1	1001	0	0	NA
51.1	NA	NA	NA	NA	NA	NA	NA	NA	Boar 1	1001	0	0	NA
57	NA	NA	NA	NA	NA	NA	NA	NA	Boar 1	1001	0	0	NA
38.7	75.4	39.5	47.4	52.4	83.2	62.9	3	11	Boar 1	1001	9	9	Positive
40.6	120	48.3	57.5	40.3	83.9	48	4.6	14	Boar 1	1001	8	8	Negative
41.5	122.2	22	56.5	18	39	46.2	4.7	14	Boar 1	1001	5	5	Negative
45.1	134.7	33.7	63.2	25	53.2	46.9	4.9	11.7	Boar 1	1001	24	5	Negative
41.1	NA	NA	NA	NA	NA	NA	NA	NA	Boar 1	1001	0	0	NA
39.1	NA	NA	NA	NA	NA	NA	NA	NA	Boar 1	1001	0	0	NA
34.3	97.3	38.2	56.5	39.2	67.5	58.1	3.5	13	Boar 1	1001	8	8	Negative
9.4	NA	NA	NA	NA	NA	NA	NA	NA	Boar 1	1001	0	0	NA
6.2	NA	NA	NA	NA	NA	NA	NA	NA	Boar 1	1001	0	0	NA
33.4	109.4	22.9	52.6	20.9	43.5	48.1	4.6	12	Boar 1	1001	27	13	Positive
30	122.9	45.6	60.6	37.1	75.4	49.3	4.8	6.3	Boar 1	1001	28	28	Positive
30.4	133.5	15.4	63.9	11.5	24.1	47.8	5.6	12	Boar 1	1001	5	5	Negative
31.8	126.2	35.2	49.5	27.9	71.2	39.2	5.3	10.2	Boar 1	1001	13	13	Positive
30.8	135.8	37.7	53.8	27.7	70	39.6	4.8	11.4	Boar 1	1001	24	5	Negative
31.6	148	18	50.9	12.2	35.4	34.4	7	10	Boar 1	1001	7	7	Positive
27.2	143.4	38.9	62.3	27.2	62.5	43.5	5.7	10.7	Boar 1	1001	13	13	Positive
34.1	108.5	48.2	58.9	44.5	81.9	54.3	4.4	13	Boar 1	1001	13	13	Positive
36.6	98.3	25.4	60	25.8	42.3	61.1	3.9	9	Boar 1	1001	11	11	Negative
44.5	111.9	21.8	63.7	19.5	34.2	56.9	4.8	10	Boar 1	1001	15	5	Negative
44	106.2	40.2	57.3	37.8	70.2	53.9	4.5	10	Boar 1	1001	39	7	Positive
41.5	104.6	11	59.4	10.5	18.4	56.8	4.3	10	Boar 1	1001	5	5	Negative
40.7	96.1	43.4	56.1	45.2	77.5	58.3	3.8	10.2	Boar 1	1001	17	9	Positive
39	78.2	44.1	56.8	56.4	77.7	72.6	2.8	11.1	Boar 1	1001	9	9	Positive
25.4	83.9	37.2	49.7	44.3	74.9	59.2	4.1	10.2	Boar 1	1001	4	4	Positive
24.5	83	34.1	45.6	41.1	74.9	54.9	4.3	10	Boar 1	1001	4	4	Positive
23.8	83.7	41.1	49.2	49.1	83.4	58.8	4.2	11	Boar 1	1001	4	4	Positive
23.8	84.2	36.9	50.9	43.9	72.6	60.4	4	10.5	Boar 1	1001	13	13	Positive
36.1	NA	NA	NA	NA	NA	NA	NA	NA	Boar 1	1001	0	0	NA
44.2	NA	NA	NA	NA	NA	NA	NA	NA	Boar 1	1001	0	0	NA
44.4	103.8	13.7	34.5	13.2	39.7	33.2	5.7	4	Boar 1	1001	7	7	Positive
54.3	NA	NA	NA	NA	NA	NA	NA	NA	Boar 1	1001	0	0	NA
43.3	66.9	49.4	51.7	73.8	95.6	77.2	2.6	6	Boar 1	1001	9	9	Positive
56.8	60	22.2	30.6	37	72.6	50.9	3.2	4	Boar 1	1001	32	7	Positive
63.1	NA	NA	NA	NA	NA	NA	NA	NA	Boar 1	1001	0	0	NA
31.5	NA	NA	NA	NA	NA	NA	NA	NA	Boar 1	1001	0	0	NA
37.1	103.6	17.8	59.9	17.2	29.7	57.9	4.5	8	Boar 1	1001	15	5	Negative
32.5	109.8	8.4	61.1	7.7	13.8	55.6	4.4	8	Boar 1	1001	5	5	Negative
28.8	93.2	9.6	55.8	10.3	17.2	59.9	3.3	12	Boar 1	1001	5	5	Negative
37.2	81.6	47.2	54.2	57.9	87.1	66.5	3.4	11	Boar 1	1001	37	9	Positive
37.7	69.4	40.6	45.1	58.6	90.1	65	2.8	13	Boar 1	1001	38	8	Negative
37.9	115.1	21.9	51.7	19	42.4	44.9	5.3	9	Boar 1	1001	7	7	Positive
37.9	111.6	31.5	49.7	28.2	63.4	44.5	5.2	9	Boar 1	1001	7	7	Positive
26.8	91.5	32.9	52.5	36	62.8	57.3	3.9	8	Boar 1	1001	36	7	Positive
45.2	95.2	33.3	48.7	35	68.4	51.2	4.1	10	Boar 1	1001	39	7	Positive
32.2	108.6	39.8	59.8	36.7	66.6	55.1	5.1	12	Boar 1	1001	13	13	Positive
32.5	107.1	39.6	55.2	37	71.7	51.6	5.3	10	Boar 1	1001	13	13	Positive
39.1	80.8	58.7	62.1	72.7	94.4	77	3.1	11	Boar 1	1001	9	9	Positive
42.3	106.7	36.3	49.7	34	73	46.6	4.7	9	Boar 1	1001	12	7	Positive
32.3	124	45.4	56.3	36.6	80.7	45.4	4.9	10	Boar 1	1001	29	9	Positive
30.3	117.1	30.6	52.6	26.1	58.2	44.9	4.7	8.3	Boar 1	1001	11	11	Negative
39	126.3	35.9	54.5	28.4	65.8	43.2	5.2	13	Boar 1	1001	27	13	Positive
33.3	122.2	44.7	55.3	36.6	80.9	45.3	4.6	11	Boar 1	1001	29	9	Positive
33.3	124.9	42.8	54.7	34.2	78.1	43.8	4.5	13	Boar 1	1001	8	8	Negative
35.8	117.7	39.6	58.2	33.7	68.1	49.4	5.3	9	Boar 1	1001	13	13	Positive
36.3	143.1	61.7	74.6	43.1	82.7	52.1	6.1	10.7	Boar 1	1001	13	13	Positive
37.2	119.7	45.8	69.5	38.3	65.9	58.1	4.8	4.2	Boar 1	1001	17	9	Positive
4.9	NA	NA	NA	NA	NA	NA	NA	NA	Boar 1	1001	0	0	NA
10.6	34.9	6.8	18.5	19.4	36.5	53.2	2	6	Boar 1	1001	2	1	Negative
16.1	NA	NA	NA	NA	NA	NA	NA	NA	Boar 1	1001	0	0	NA
36.1	101.1	14.5	45.7	14.3	31.8	45.2	4.2	8	Boar 1	1001	5	5	Negative
35	106.9	28.9	47.6	27.1	60.8	44.5	4	11	Boar 1	1001	24	5	Negative
12.1	NA	NA	NA	NA	NA	NA	NA	NA	Boar 1	1001	0	0	NA
30.8	119	47.3	58.4	39.7	81	49.1	4.5	11	Boar 1	1001	29	9	Positive
8.4	NA	NA	NA	NA	NA	NA	NA	NA	Boar 1	1001	0	0	NA
29.6	92	48.1	60.4	52.3	79.7	65.7	3	14	Boar 1	1001	20	8	Negative
38	106.4	41.8	57.1	39.3	73.2	53.7	4.7	10	Boar 1	1001	13	13	Positive
35.1	112.1	39	62.1	34.8	62.9	55.4	4.3	15	Boar 1	1001	8	8	Negative
35.2	114.7	46.2	63	40.3	73.3	54.9	4.4	13	Boar 1	1001	8	8	Negative
32.9	121.6	25.1	58.7	20.6	42.7	48.3	5.2	10.4	Boar 1	1001	27	13	Positive
36.1	129.4	47.6	58.1	36.7	81.9	44.9	5.7	10	Boar 1	1001	13	13	Positive
42.4	115.6	28.4	54.9	24.6	51.8	47.5	4.3	14	Boar 1	1001	26	8	Negative
38.2	104	50.4	57.5	48.5	87.6	55.3	4.1	13	Boar 1	1001	20	8	Negative
36.5	102.3	45.7	56.9	44.7	80.4	55.7	4.1	13	Boar 1	1001	20	8	Negative
35.9	104.3	42.8	55.9	41.1	76.6	53.6	4.3	12	Boar 1	1001	13	13	Positive
32	114.2	40.4	52.4	35.3	77.1	45.8	5.3	9	Boar 1	1001	13	13	Positive
33	117.5	47.6	58.1	40.5	81.8	49.5	5.2	11	Boar 1	1001	13	13	Positive
35.8	117.4	59.2	67.4	50.4	87.9	57.4	4.2	14	Boar 1	1001	25	9	Positive
40	120.3	52.5	73	43.6	71.9	60.6	4.1	13.9	Boar 1	1001	8	8	Negative
8.9	NA	NA	NA	NA	NA	NA	NA	NA	Boar 1	1001	0	0	NA
18.9	73.6	24.1	39.1	32.7	61.5	53.2	3.7	8	Boar 1	1001	32	7	Positive
31.8	93	40.8	48.1	43.9	84.8	51.8	3.2	16	Boar 1	1001	21	8	Negative
40.8	86.6	38	50.3	43.9	75.5	58.1	3.7	11	Boar 1	1001	30	7	Positive
37.8	102.6	37.8	51.7	36.8	73.1	50.4	3.9	9	Boar 1	1001	17	9	Positive
7.7	NA	NA	NA	NA	NA	NA	NA	NA	Boar 1	1001	0	0	NA
5.5	0	13.1	0	0	0	0	0	0	Boar 1	1001	1	1	Negative
5.6	0	2.7	0	0	0	0	0	0	Boar 1	1001	1	1	Negative
34.4	113.1	31.2	45.3	27.6	69	40.1	5.3	4	Boar 1	1001	22	7	Positive
30.7	116.1	34.7	47.5	29.9	73	40.9	5.3	4.3	Boar 1	1001	22	7	Positive
34.5	121.3	9.1	51.8	7.5	17.5	42.7	5.5	10	Boar 1	1001	5	5	Negative
41	130	21.6	55.6	16.6	38.9	42.8	5.7	11.3	Boar 1	1001	27	13	Positive
40.6	126.3	9.3	54.5	7.3	17	43.1	5.7	13	Boar 1	1001	5	5	Negative
29.2	117	38.7	60	33.1	64.5	51.2	4.5	12	Boar 1	1001	26	8	Negative
30.1	111.1	54.2	63.2	48.8	85.7	56.9	3.7	16	Boar 1	1001	20	8	Negative
32.1	144.9	53	67	36.6	79.2	46.2	6.1	8.9	Boar 1	1001	12	7	Positive
28.2	116.9	13.7	49.5	11.7	27.6	42.3	5	11	Boar 1	1001	5	5	Negative
34.9	104.1	35.1	45.4	33.7	77.3	43.6	4.5	11	Boar 1	1001	27	13	Positive
34.8	127.4	7.5	50.6	5.9	14.9	39.7	5.3	12	Boar 1	1001	5	5	Negative
36.3	122.1	45.7	59.3	37.5	77.1	48.6	4.8	14	Boar 1	1001	8	8	Negative
35.5	121.9	6.6	33.7	5.4	19.4	27.7	6.1	6	Boar 1	1001	7	7	Positive
32.5	0	4.5	0	0	0	0	0	0	Boar 1	1001	1	1	Negative
31.8	62.4	15.1	24.8	24.2	61.1	39.7	3	4	Boar 1	1001	2	1	Negative
41.3	95.3	43.7	53.8	45.9	81.2	56.5	3.8	11	Boar 1	1001	9	9	Positive
35.6	103.1	45.1	56.9	43.8	79.3	55.2	3.6	15	Boar 1	1001	21	8	Negative
38.7	108.7	27.9	49.3	25.7	56.7	45.3	4.1	13	Boar 1	1001	5	5	Negative
8.8	NA	NA	NA	NA	NA	NA	NA	NA	Boar 1	1001	0	0	NA
41.3	100	45.9	51.5	45.9	89.1	51.5	4.1	11	Boar 1	1001	25	9	Positive
40.8	96.5	43.8	50.8	45.4	86.3	52.7	4	11	Boar 1	1001	25	9	Positive
43.4	89.9	22.7	40.8	25.3	55.7	45.4	4.3	6	Boar 1	1001	22	7	Positive
36.8	67.3	14.4	26.3	21.4	54.8	39	3.6	4	Boar 1	1001	2	1	Negative
53.7	NA	NA	NA	NA	NA	NA	NA	NA	Boar 1	1001	0	0	NA
68.9	NA	NA	NA	NA	NA	NA	NA	NA	Boar 1	1001	0	0	NA
28.6	NA	NA	NA	NA	NA	NA	NA	NA	Boar 1	1001	0	0	NA
24.9	43.3	8.8	19.5	20.2	45	45	2.2	6	Boar 1	1001	2	1	Negative
26.7	43.7	6.7	22.1	15.4	30.5	50.5	2.3	5	Boar 1	1001	2	1	Negative
27.6	82.4	30.9	43.6	37.5	71	52.8	3.7	13	Boar 1	1001	33	4	Positive
27.3	81.4	28.6	40.9	35.2	69.9	50.3	3.7	12	Boar 1	1001	35	1	Negative
42.2	80.2	30.4	46.9	38	64.9	58.5	3.7	13	Boar 1	1001	4	4	Positive
44.2	92	44.7	54.2	48.6	82.6	58.8	4	10	Boar 1	1001	18	9	Positive
29.9	76.8	36.1	46.5	46.9	77.6	60.5	2.8	9	Boar 1	1001	9	9	Positive
32.3	97.5	43.2	54.5	44.3	79.2	56	3.6	10	Boar 1	1001	17	9	Positive
37.8	126.2	41.1	53.6	32.6	76.7	42.4	4.4	17	Boar 1	1001	8	8	Negative
36.2	98.6	41.4	64.2	42	64.4	65.1	3.5	11	Boar 1	1001	17	9	Positive
20.6	61.5	20.7	29.8	33.7	69.5	48.5	2.8	7	Boar 1	1001	6	1	Negative
12.1	NA	NA	NA	NA	NA	NA	NA	NA	Boar 1	1001	0	0	NA
44.4	117.7	51.1	57	43.4	89.7	48.4	5.1	11	Boar 1	1001	13	13	Positive
42	122.7	5.9	51.3	4.8	11.5	41.8	4.8	12	Boar 1	1001	5	5	Negative
36.6	107.8	15.7	44.8	14.6	35	41.5	4.4	10	Boar 1	1001	5	5	Negative
46.8	108.9	37.5	48.9	34.4	76.7	44.9	4.1	10.7	Boar 1	1001	29	9	Positive
46.6	113.3	16.8	45.2	14.8	37.1	39.9	4.3	12.5	Boar 1	1001	5	5	Negative
40.1	112.1	17.3	51.5	15.4	33.6	45.9	4	10	Boar 1	1001	24	5	Negative
38.9	115.6	18	46.8	15.5	38.4	40.5	4.3	9	Boar 1	1001	24	5	Negative
14.6	80.9	30.4	38.5	37.5	78.9	47.6	3.8	12	Boar 1	1001	4	4	Positive
49.9	100	44.6	53.3	44.6	83.8	53.3	3.7	13	Boar 1	1001	20	8	Negative
51.9	102.4	42.1	53	41.1	79.4	51.8	3.9	10	Boar 1	1001	17	9	Positive
22.6	95.1	32.1	42.8	33.7	74.9	45	4.1	9	Boar 1	1001	36	7	Positive
29.6	120.4	22.7	57.4	18.9	39.6	47.7	5	8.9	Boar 1	1001	5	5	Negative
35.6	150.1	33.7	56	22.4	60.1	37.3	6.7	13	Boar 1	1001	27	13	Positive
33.5	145.5	33.1	51.7	22.7	63.9	35.6	6.6	14.1	Boar 1	1001	27	13	Positive
36.2	136.9	49.3	61.3	36	80.4	44.8	5.6	9.5	Boar 1	1001	12	7	Positive
38.4	NA	NA	NA	NA	NA	NA	NA	NA	Boar 1	1001	0	0	NA
31.3	75.8	27.9	34.4	36.8	81.2	45.4	3.6	9	Boar 1	1001	30	7	Positive
24.4	NA	NA	NA	NA	NA	NA	NA	NA	Boar 1	1001	0	0	NA
18.7	61.3	16.8	28.7	27.4	58.5	46.8	3.2	7.3	Boar 1	1001	32	7	Positive
18.3	NA	NA	NA	NA	NA	NA	NA	NA	Boar 1	1001	0	0	NA
31.8	105.5	11.2	47.6	10.6	23.5	45.1	4.4	10	Boar 1	1001	5	5	Negative
33.7	119.2	45.2	50.8	37.9	89	42.6	4.4	12	Boar 1	1001	29	9	Positive
47.1	83.2	40	50.4	48	79.3	60.6	3.8	7.5	Boar 1	1001	28	28	Positive
47.3	86.5	37.6	55.4	43.5	67.9	64	3.8	8.8	Boar 1	1001	36	7	Positive
70.6	70.6	22.4	39.4	31.7	56.8	55.7	3.4	9	Boar 1	1001	32	7	Positive
70.5	71	11.8	36	16.6	32.7	50.7	3.5	8	Boar 1	1001	31	1	Negative
37.9	52.4	15.6	23.1	29.8	67.6	44.2	2.5	4	Boar 1	1001	1	1	Negative
37.8	52.6	2.7	18.4	5.1	14.4	35	2.6	3	Boar 1	1001	1	1	Negative
35.2	NA	NA	NA	NA	NA	NA	NA	NA	Boar 1	1001	0	0	NA
18.8	NA	NA	NA	NA	NA	NA	NA	NA	Boar 1	1001	0	0	NA
18	NA	NA	NA	NA	NA	NA	NA	NA	Boar 1	1001	0	0	NA
34.6	87.2	41.9	51.8	48	80.8	59.4	3.3	10.4	Boar 1	1001	9	9	Positive
42	111.4	34.7	47.9	31.2	72.5	43	4.3	11.5	Boar 1	1001	26	8	Negative
40	108.1	38.3	47.1	35.4	81.2	43.6	4	10.7	Boar 1	1001	17	9	Positive
38.2	102	34.2	46.5	33.6	73.6	45.6	4.4	11.5	Boar 1	1001	27	13	Positive
46	98.6	51.9	61.4	52.6	84.4	62.3	4.2	6.8	Boar 1	1001	18	9	Positive
49.9	90.1	21	50.6	23.3	41.5	56.2	3.5	6.9	Boar 1	1001	11	11	Negative
48.8	NA	NA	NA	NA	NA	NA	NA	NA	Boar 1	1001	0	0	NA
47.3	124.2	44.5	64.1	35.8	69.3	51.7	4.7	12.5	Boar 1	1001	29	9	Positive
46.4	104.6	39.9	54	38.2	74	51.6	3.8	15.6	Boar 1	1001	21	8	Negative
42.8	103.2	29.9	54.2	29	55.2	52.5	4.7	9.7	Boar 1	1001	27	13	Positive
45.9	96.8	49	67	50.6	73.2	69.2	3.9	10.4	Boar 1	1001	18	9	Positive
42	91.5	51.1	66.5	55.9	76.9	72.7	3.6	7.5	Boar 1	1001	9	9	Positive
35.5	106.1	49.3	58.3	46.5	84.5	55	4	11	Boar 1	1001	25	9	Positive
36	86.9	11.7	22.8	13.5	51.4	26.2	4.2	7	Boar 1	1001	15	5	Negative
24.1	NA	NA	NA	NA	NA	NA	NA	NA	Boar 1	1001	0	0	NA
32.7	102.2	28.6	50.3	28	56.9	49.2	4	11.9	Boar 1	1001	26	8	Negative
35.4	90.1	34.4	58.3	38.2	59.1	64.7	3.3	10	Boar 1	1001	28	28	Positive
34.8	110.7	37.3	51.3	33.7	72.7	46.3	4.1	13	Boar 1	1001	26	8	Negative
30	105.6	18	54.1	17	33.2	51.2	4.9	10	Boar 1	1001	27	13	Positive
30.4	95.4	35.3	44	37	80.1	46.2	3.6	15	Boar 1	1001	21	8	Negative
10	NA	NA	NA	NA	NA	NA	NA	NA	Boar 1	1001	0	0	NA
31.8	82	27.1	41.7	33	64.9	50.9	4.1	10	Boar 1	1001	30	7	Positive
32.5	NA	NA	NA	NA	NA	NA	NA	NA	Boar 1	1001	0	0	NA
28.5	NA	NA	NA	NA	NA	NA	NA	NA	Boar 1	1001	0	0	NA
33.9	81.6	40.3	48.2	49.4	83.7	59.1	3	11	Boar 1	1001	9	9	Positive
36.9	72.3	33.9	43.3	46.9	78.1	60	2.6	10	Boar 1	1001	9	9	Positive
31	92.8	34.5	48.4	37.2	71.2	52.2	4	16	Boar 1	1001	3	3	Negative
44.4	84.6	15.5	32.1	18.3	48.2	38	4.3	6	Boar 1	1001	22	7	Positive
34.3	88.7	49.2	55.4	55.5	88.8	62.5	3.1	13	Boar 1	1001	25	9	Positive
41.1	NA	NA	NA	NA	NA	NA	NA	NA	Boar 1	1001	0	0	NA
6.4	98.5	36.5	51	37	71.5	51.8	3.6	13.6	Boar 1	1001	21	8	Negative
4.6	NA	NA	NA	NA	NA	NA	NA	NA	Boar 1	1001	0	0	NA
4.8	NA	NA	NA	NA	NA	NA	NA	NA	Boar 1	1001	0	0	NA
40.3	110.4	37.1	49.4	33.6	75.1	44.7	4.2	11	Boar 1	1001	29	9	Positive
39.9	83.8	45	49.4	53.7	91	59	3.6	6	Boar 1	1001	18	9	Positive
8.5	NA	NA	NA	NA	NA	NA	NA	NA	Boar 1	1001	0	0	NA
37.3	83.8	43.4	47.3	51.8	91.8	56.4	2.9	13	Boar 1	1001	9	9	Positive
35.9	125.3	32.6	47.3	26	69	37.7	5.3	11	Boar 1	1001	27	13	Positive
37.7	96.5	51.6	66.1	53.4	78	68.5	3.2	15	Boar 1	1001	20	8	Negative
5	NA	NA	NA	NA	NA	NA	NA	NA	Boar 1	1001	0	0	NA
33	94.8	47	53.1	49.6	88.6	56	3.4	11	Boar 1	1001	17	9	Positive
31.9	97.7	49.2	53.6	50.3	91.8	54.8	3.9	14	Boar 1	1001	20	8	Negative
28.8	100.4	35.7	50	35.6	71.4	49.8	3.8	13	Boar 1	1001	21	8	Negative
7.6	33.2	6.6	16.2	19.7	40.5	48.8	2	6	Boar 1	1001	2	1	Negative
34.3	110.7	39.8	54.5	36	73	49.3	4.4	12	Boar 1	1001	26	8	Negative
32.8	101.9	36.5	51.7	35.8	70.6	50.7	4.2	14	Boar 1	1001	27	13	Positive
30.4	104.7	34.5	45.2	32.9	76.2	43.2	4.3	12	Boar 1	1001	26	8	Negative
96.2	NA	NA	NA	NA	NA	NA	NA	NA	Boar 1	1001	0	0	NA
26.9	93.4	36	49.4	38.5	72.9	52.8	4.1	2.9	Boar 1	1001	12	7	Positive
32.2	NA	NA	NA	NA	NA	NA	NA	NA	Boar 1	1001	0	0	NA
34.3	91.4	44	50.9	48.2	86.5	55.7	3	13	Boar 1	1001	9	9	Positive
31.9	99.2	28.7	40.9	29	70.3	41.2	4.2	13	Boar 1	1001	27	13	Positive
32.5	40.5	7.2	17.8	17.7	40.2	44	2.1	8	Boar 1	1001	2	1	Negative
13.3	28.2	4.9	12.5	17.4	39.3	44.1	1.5	7	Boar 1	1001	2	1	Negative
29.5	83.3	40.4	50.7	48.5	79.7	60.9	4.1	12	Boar 1	1001	4	4	Positive
5.8	NA	NA	NA	NA	NA	NA	NA	NA	Boar 1	1001	0	0	NA
33.5	101.7	35.3	50.1	34.7	70.5	49.2	4.4	11	Boar 1	1001	27	13	Positive
34.6	107.4	35.6	47.1	33.2	75.6	43.9	4	14	Boar 1	1001	8	8	Negative
5.6	NA	NA	NA	NA	NA	NA	NA	NA	Boar 1	1001	0	0	NA
31.8	35.9	5.4	15	15	35.9	41.7	1.8	4	Boar 1	1001	1	1	Negative
30.8	NA	NA	NA	NA	NA	NA	NA	NA	Boar 1	1001	0	0	NA
31	99.5	36.1	46.7	36.3	77.3	47	4.2	15	Boar 1	1001	27	13	Positive
34.5	97.7	31.4	42.5	32.1	73.8	43.5	5.1	7	Boar 1	1001	12	7	Positive
26.6	101.3	40.4	51.3	39.9	78.7	50.7	3.9	11	Boar 1	1001	17	9	Positive
4.5	NA	NA	NA	NA	NA	NA	NA	NA	Boar 1	1001	0	0	NA
30.5	106.1	34.8	48.2	32.8	72.3	45.4	4.6	8	Boar 1	1001	12	7	Positive
43.4	123.1	33.3	52.1	27.1	63.9	42.3	4.9	14	Boar 1	1001	27	13	Positive
24.4	NA	NA	NA	NA	NA	NA	NA	NA	Boar 1	1001	0	0	NA
32.5	85.9	31.9	45	37.1	70.9	52.4	3.8	11	Boar 1	1001	30	7	Positive
30	85.7	40.7	46.7	47.5	87.1	54.5	3.1	15	Boar 1	1001	21	8	Negative
32.1	68.7	31.5	41.6	45.9	75.7	60.6	3	8	Boar 1	1001	28	28	Positive
31.2	115.1	28.7	47.4	24.9	60.5	41.2	4.2	12.5	Boar 1	1001	24	5	Negative
42.3	115.9	33.6	53.6	29	62.8	46.3	5.1	8	Boar 1	1001	11	11	Negative
30.3	77.2	38.4	43.2	49.7	88.8	56	3.1	13	Boar 1	1001	38	8	Negative
31.6	100	39.9	48.7	39.9	82	48.7	4.1	13	Boar 1	1001	13	13	Positive
32.8	103.3	38.8	45.7	37.6	85.1	44.2	3.9	14	Boar 1	1001	8	8	Negative
15.7	NA	NA	NA	NA	NA	NA	NA	NA	Boar 1	1001	0	0	NA
12.4	NA	NA	NA	NA	NA	NA	NA	NA	Boar 1	1001	0	0	NA
32.5	83	36.2	45.5	43.6	79.5	54.8	3.1	14	Boar 1	1001	38	8	Negative
6	NA	NA	NA	NA	NA	NA	NA	NA	Boar 1	1001	0	0	NA
26.6	93.7	36.1	47.7	38.6	75.8	50.9	3.9	12	Boar 1	1001	21	8	Negative
33.6	NA	NA	NA	NA	NA	NA	NA	NA	Boar 1	1001	0	0	NA
30.8	NA	NA	NA	NA	NA	NA	NA	NA	Boar 1	1001	0	0	NA
34	97.5	32	44.3	32.8	72.1	45.5	4	12	Boar 1	1001	21	8	Negative
44.8	NA	NA	NA	NA	NA	NA	NA	NA	Boar 1	1001	0	0	NA
4.1	NA	NA	NA	NA	NA	NA	NA	NA	Boar 1	1001	0	0	NA
31.8	66.6	42.7	45.6	64	93.5	68.5	2.4	13	Boar 1	1001	37	9	Positive
8	NA	NA	NA	NA	NA	NA	NA	NA	Boar 1	1001	0	0	NA
31.9	106.5	48.7	59.1	45.8	82.4	55.5	4.3	4.2	Boar 1	1001	9	9	Positive
33.4	86.5	41.7	50.7	48.2	82.3	58.6	3.7	15	Boar 1	1001	33	4	Positive
12.9	29.3	8.4	12.7	28.8	66.7	43.2	1.8	3	Boar 1	1001	1	1	Negative
24.1	NA	NA	NA	NA	NA	NA	NA	NA	Boar 1	1001	0	0	NA
35.5	NA	NA	NA	NA	NA	NA	NA	NA	Boar 1	1001	0	0	NA
29.9	NA	NA	NA	NA	NA	NA	NA	NA	Boar 1	1001	0	0	NA
28.5	123.4	41.7	55.5	33.8	75.2	45	5.3	12	Boar 1	1001	13	13	Positive
15.9	NA	NA	NA	NA	NA	NA	NA	NA	Boar 1	1001	0	0	NA
31.9	100.2	58.5	62.9	58.4	93	62.8	3.8	13	Boar 1	1001	25	9	Positive
5.2	NA	NA	NA	NA	NA	NA	NA	NA	Boar 1	1001	0	0	NA
32	97.6	37.9	47.8	38.8	79.2	49	4.3	10	Boar 1	1001	36	7	Positive
27.1	NA	NA	NA	NA	NA	NA	NA	NA	Boar 1	1001	0	0	NA
14.6	NA	NA	NA	NA	NA	NA	NA	NA	Boar 1	1001	0	0	NA
31.5	77.9	27.7	38.3	35.6	72.4	49.2	4.1	9	Boar 1	1001	12	7	Positive
6.6	NA	NA	NA	NA	NA	NA	NA	NA	Boar 1	1001	0	0	NA
31.8	102.3	40.6	51.5	39.7	78.9	50.3	3.9	12	Boar 1	1001	9	9	Positive
26.4	NA	NA	NA	NA	NA	NA	NA	NA	Boar 1	1001	0	0	NA
6.2	NA	NA	NA	NA	NA	NA	NA	NA	Boar 1	1001	0	0	NA
40.5	41.2	7.7	15.7	18.8	49.2	38.2	1.9	7	Boar 1	1001	2	1	Negative
21.4	NA	NA	NA	NA	NA	NA	NA	NA	Boar 1	1001	0	0	NA
32.3	112.1	35.9	49.9	32	72	44.5	4.6	14	Boar 1	1001	27	13	Positive
36.3	70	35.8	39.5	51.1	90.5	56.5	2.8	15	Boar 1	1001	3	3	Negative
4.3	0	3.8	0	0	0	0	0	0	Boar 1	1001	1	1	Negative
30.8	106.2	45.5	51.7	42.8	88	48.7	3.8	14	Boar 1	1001	8	8	Negative
37.1	71.3	56.4	60.4	79.1	93.4	84.7	2.6	13	Boar 1	1001	37	9	Positive
8.2	NA	NA	NA	NA	NA	NA	NA	NA	Boar 1	1001	0	0	NA
30.3	77.5	44.6	50.1	57.5	88.9	64.7	2.9	12	Boar 1	1001	37	9	Positive
5.1	NA	NA	NA	NA	NA	NA	NA	NA	Boar 1	1001	0	0	NA
32.3	105.4	36.3	48.4	34.4	75	45.9	3.8	14	Boar 1	1001	8	8	Negative
38.8	91.5	42.9	51.5	46.9	83.3	56.3	3.2	13	Boar 1	1001	8	8	Negative
31.1	30.1	5.6	15.7	18.7	35.8	52.2	1.3	2	Boar 1	1001	1	1	Negative
31.2	124.9	24.7	46.1	19.8	53.7	36.9	5.8	12	Boar 1	1001	27	13	Positive
9.2	40	10.3	13.3	25.6	77.1	33.2	1.8	8	Boar 1	1001	2	1	Negative
30.1	93.1	38.5	50.7	41.4	76	54.5	3.3	13	Boar 1	1001	8	8	Negative
35.9	87.3	31	45.8	35.5	67.6	52.5	3.9	9	Boar 1	1001	12	7	Positive
34	104.7	41	49.9	39.1	82.1	47.6	4.4	13	Boar 1	1001	13	13	Positive
13.8	NA	NA	NA	NA	NA	NA	NA	NA	Boar 1	1001	0	0	NA
28.9	91.3	45.6	55.6	50	82.1	60.9	3.2	12.5	Boar 1	1001	9	9	Positive
28.5	115.2	43	54.1	37.4	79.5	47	4.7	11	Boar 1	1001	39	7	Positive
33.1	93.8	38.3	49.7	40.8	77	53	3.6	14	Boar 1	1001	21	8	Negative
36.3	101	52.6	56	52.1	94	55.4	4	12	Boar 1	1001	25	9	Positive
33.9	87.8	44	55.3	50.1	79.7	63	3.1	12	Boar 1	1001	9	9	Positive
45.9	103.5	35.9	42.6	34.7	84.3	41.1	4.7	8	Boar 1	1001	12	7	Positive
26.5	NA	NA	NA	NA	NA	NA	NA	NA	Boar 1	1001	0	0	NA
33.4	110.2	48.9	58.6	44.4	83.5	53.2	3.7	18	Boar 1	1001	21	8	Negative
7.5	NA	NA	NA	NA	NA	NA	NA	NA	Boar 1	1001	0	0	NA
33.8	75.3	35.7	49.2	47.4	72.5	65.3	2.7	13	Boar 1	1001	38	8	Negative
46.2	81.8	41.8	45.2	51.2	92.5	55.3	3.4	11	Boar 1	1001	37	9	Positive
44.1	NA	NA	NA	NA	NA	NA	NA	NA	Boar 1	1001	0	0	NA
13.4	NA	NA	NA	NA	NA	NA	NA	NA	Boar 1	1001	0	0	NA
28.7	NA	NA	NA	NA	NA	NA	NA	NA	Boar 1	1001	0	0	NA
31.6	64	39.9	46.3	62.3	86.2	72.4	2.3	9	Boar 1	1001	9	9	Positive
8.4	NA	NA	NA	NA	NA	NA	NA	NA	Boar 1	1001	0	0	NA
7.3	NA	NA	NA	NA	NA	NA	NA	NA	Boar 1	1001	0	0	NA
8.2	NA	NA	NA	NA	NA	NA	NA	NA	Boar 1	1001	0	0	NA
33.3	55	20.5	28.8	37.3	71.2	52.3	2.7	7	Boar 1	1001	6	1	Negative
12.1	NA	NA	NA	NA	NA	NA	NA	NA	Boar 1	1001	0	0	NA
33.2	96.4	42.2	49.5	43.7	85.2	51.3	3.9	14	Boar 1	1001	20	8	Negative
11	NA	NA	NA	NA	NA	NA	NA	NA	Boar 1	1001	0	0	NA
31.9	NA	NA	NA	NA	NA	NA	NA	NA	Boar 1	1001	0	0	NA
31.7	NA	NA	NA	NA	NA	NA	NA	NA	Boar 1	1001	0	0	NA
7.7	NA	NA	NA	NA	NA	NA	NA	NA	Boar 1	1001	0	0	NA
30.3	101.1	41	46.4	40.5	88.4	45.9	4.2	11.5	Boar 1	1001	13	13	Positive
16.9	91.1	28.3	48.1	31.1	59	52.7	3.8	7.3	Boar 1	1001	11	11	Negative
29.4	84.7	28.8	41.7	34	69.1	49.2	3.3	12.5	Boar 1	1001	21	8	Negative
29.4	126	35.3	49.1	28	72	39	5.7	10.4	Boar 1	1001	27	13	Positive
31.5	116.2	37.7	52	32.5	72.6	44.8	5.3	10.4	Boar 1	1001	13	13	Positive
29	91.8	34.4	48	37.5	71.7	52.3	4.7	14.6	Boar 1	1001	4	4	Positive
41.3	121.9	50.7	61.4	41.6	82.6	50.4	4.3	10.9	Boar 1	1001	17	9	Positive
9.9	NA	NA	NA	NA	NA	NA	NA	NA	Boar 1	1001	0	0	NA
29.2	79.3	31.2	39.7	39.3	78.4	50.1	3.7	12	Boar 1	1001	4	4	Positive
40.4	110.6	39.4	52	35.6	75.7	47	4.4	12	Boar 1	1001	26	8	Negative
5.9	NA	NA	NA	NA	NA	NA	NA	NA	Boar 1	1001	0	0	NA
17.3	NA	NA	NA	NA	NA	NA	NA	NA	Boar 1	1001	0	0	NA
39.8	112	46.3	52.4	41.3	88.4	46.8	4.1	10.2	Boar 1	1001	17	9	Positive
33.9	101.6	43.3	54.3	42.6	79.8	53.4	3.3	13.6	Boar 1	1001	8	8	Negative
34.1	99.3	37.8	57.7	38	65.5	58.1	4.1	9.1	Boar 1	1001	36	7	Positive
28.9	97.4	35	47.6	35.9	73.5	48.9	3.5	11.9	Boar 1	1001	8	8	Negative
30.9	87.9	36.7	54.1	41.7	67.8	61.6	3.5	9.5	Boar 1	1001	28	28	Positive
5.5	NA	NA	NA	NA	NA	NA	NA	NA	Boar 1	1001	0	0	NA
33	104.5	31.3	45.2	30	69.3	43.2	4	11.9	Boar 1	1001	26	8	Negative
28.6	102	45.7	52.4	44.9	87.2	51.4	3.9	13.8	Boar 1	1001	20	8	Negative
29.2	98.7	24.2	44.5	24.6	54.4	45.1	4.5	9.2	Boar 1	1001	11	11	Negative
28.8	107.3	36.6	55.9	34.1	65.6	52.1	4.3	11.8	Boar 1	1001	26	8	Negative
31.3	101.2	35.6	55.2	35.2	64.5	54.6	3.5	10.5	Boar 1	1001	17	9	Positive
35.9	92.1	45.1	53.1	48.9	84.9	57.6	3.9	8.3	Boar 1	1001	18	9	Positive
38.5	NA	NA	NA	NA	NA	NA	NA	NA	Boar 1	1001	0	0	NA
9.2	117.7	38.1	56.1	32.4	68	47.6	4.9	7.4	Boar 1	1001	11	11	Negative
18	122.6	32.9	54.5	26.8	60.3	44.5	5.2	8.8	Boar 1	1001	11	11	Negative
9	NA	NA	NA	NA	NA	NA	NA	NA	Boar 1	1001	0	0	NA
32.6	126.2	42	55.9	33.2	75.1	44.2	4.5	11.8	Boar 1	1001	24	5	Negative
29.5	NA	NA	NA	NA	NA	NA	NA	NA	Boar 1	1001	0	0	NA
37.8	106.2	35.3	52.8	33.2	66.8	49.7	4.1	12.5	Boar 1	1001	26	8	Negative
30.1	NA	NA	NA	NA	NA	NA	NA	NA	Boar 1	1001	0	0	NA
43.7	NA	NA	NA	NA	NA	NA	NA	NA	Boar 1	1001	0	0	NA
31.9	115.2	30.4	57.3	26.4	53	49.7	4.3	8.9	Boar 1	1001	24	5	Negative
4.2	NA	NA	NA	NA	NA	NA	NA	NA	Boar 1	1001	0	0	NA
35.5	121.6	42.4	52.6	34.9	80.6	43.3	4.3	14.3	Boar 1	1001	8	8	Negative
29.8	110.8	34.7	54.5	31.3	63.7	49.2	3.8	9.6	Boar 1	1001	24	5	Negative
8.6	NA	NA	NA	NA	NA	NA	NA	NA	Boar 1	1001	0	0	NA
27.1	NA	NA	NA	NA	NA	NA	NA	NA	Boar 1	1001	0	0	NA
10.8	NA	NA	NA	NA	NA	NA	NA	NA	Boar 1	1001	0	0	NA
35.3	NA	NA	NA	NA	NA	NA	NA	NA	Boar 1	1001	0	0	NA
36.5	113.2	38.4	56.8	33.9	67.6	50.1	4.1	11.5	Boar 1	1001	8	8	Negative
46.5	110.8	47.1	59.6	42.5	79.1	53.8	4.5	14.6	Boar 1	1001	13	13	Positive
41.9	106.2	55.5	74.9	52.3	74.1	70.5	4.2	11.4	Boar 1	1001	25	9	Positive
42.1	99.9	32	56.9	32	56.2	57	4.1	13.6	Boar 1	1001	27	13	Positive
35.1	98.6	37.9	55	38.4	68.9	55.7	3.5	10	Boar 1	1001	17	9	Positive
12.2	NA	NA	NA	NA	NA	NA	NA	NA	Boar 1	1001	0	0	NA
42.9	96.3	16.9	47.2	17.6	35.8	49.1	4.3	5	Boar 1	1001	11	11	Negative
40.6	91.6	15	44.2	16.3	33.9	48.2	4.5	6	Boar 1	1001	15	5	Negative
40.7	98.3	13.5	54.4	13.8	24.9	55.3	4.5	6	Boar 1	1001	15	5	Negative
41	93.1	19.6	49	21.1	40	52.6	4.3	7	Boar 1	1001	11	11	Negative
36.3	82.8	22.1	44.3	26.7	49.8	53.5	3.5	7.5	Boar 1	1001	32	7	Positive
36	115.4	37	52.4	32	70.5	45.4	4.9	12	Boar 1	1001	13	13	Positive
34.2	115.6	32.1	60.7	27.8	52.9	52.5	5	11	Boar 1	1001	27	13	Positive
34.4	119.9	41.6	64.3	34.7	64.6	53.6	4.8	11	Boar 1	1001	29	9	Positive
14.8	NA	NA	NA	NA	NA	NA	NA	NA	Boar 1	1001	0	0	NA
32.9	86.7	36.9	44.3	42.6	83.4	51.1	3.7	13	Boar 1	1001	33	4	Positive
22.9	87.3	11.4	45.9	13.1	24.9	52.5	3.9	11	Boar 1	1001	34	1	Negative
15	61.1	19.3	35.2	31.7	54.9	57.7	3	9	Boar 1	1001	32	7	Positive
38.1	101.2	39.1	49.1	38.6	79.5	48.5	4.2	10	Boar 1	1001	39	7	Positive
43.7	103.4	25.4	57.3	24.5	44.3	55.4	4.6	12.5	Boar 1	1001	27	13	Positive
34.4	103.4	26.8	50.9	25.9	52.7	49.2	3.4	14	Boar 1	1001	24	5	Negative
36.6	102.9	24.4	60.9	23.7	40	59.2	3.9	11	Boar 1	1001	24	5	Negative
37.6	104.2	24.2	68.3	23.3	35.5	65.6	3.7	11	Boar 1	1001	24	5	Negative
50.7	101.4	22.1	51.6	21.8	42.8	50.9	4.6	8	Boar 1	1001	11	11	Negative
51.6	94.7	28.2	48.9	29.8	57.6	51.7	4.5	8	Boar 1	1001	12	7	Positive
48.6	98.4	35.6	55.4	36.2	64.3	56.4	4.4	8	Boar 1	1001	36	7	Positive
30.5	115.4	40.8	59.7	35.3	68.3	51.7	4.4	10.2	Boar 1	1001	29	9	Positive
37.5	130.6	49.9	64.5	38.2	77.5	49.4	4.8	11.1	Boar 1	1001	29	9	Positive
37	81.2	30.1	40.7	37.1	74	50.1	3.7	13	Boar 1	1001	33	4	Positive
35.4	73.2	24.4	34.6	33.4	70.7	47.2	3.6	11	Boar 1	1001	4	4	Positive
36.9	106.8	50.4	60.8	47.2	82.9	56.9	4.2	10	Boar 1	1001	18	9	Positive
31.3	113.8	38.8	58.4	34.1	66.4	51.4	4.3	11.8	Boar 1	1001	29	9	Positive
40.8	98.1	0	50.3	0	0	51.3	3.8	9	Boar 1	1001	5	5	Negative
42.9	99.8	30.6	58.1	30.7	52.7	58.3	3.6	10	Boar 1	1001	11	11	Negative
33.5	123.7	35.1	53.1	28.4	66.1	42.9	5.7	11	Boar 1	1001	27	13	Positive
36.3	107.3	35.1	43.9	32.7	79.9	40.9	4.7	11	Boar 1	1001	27	13	Positive
27	94.8	29.7	43.2	31.3	68.7	45.6	4.7	9	Boar 1	1001	12	7	Positive
48.2	100.7	38	59.7	37.7	63.6	59.3	4.1	9.4	Boar 1	1001	36	7	Positive
43.3	123.1	44	65.3	35.8	67.4	53.1	5.3	10.4	Boar 1	1001	13	13	Positive
31.2	101	33.2	42.9	32.9	77.5	42.5	4.4	10.4	Boar 1	1001	27	13	Positive
32.9	110.1	36.9	49.1	33.5	75.1	44.6	4.4	10	Boar 1	1001	39	7	Positive
31	101.6	41.2	48.7	40.6	84.7	47.9	4	11	Boar 1	1001	17	9	Positive
32.3	108.8	35.7	55.7	32.8	64.1	51.2	4.2	11	Boar 1	1001	26	8	Negative
33.5	113	43.7	56.2	38.7	77.7	49.7	4.3	12	Boar 1	1001	29	9	Positive
22.3	138.1	10.3	49.2	7.5	21	35.6	5.5	9.6	Boar 1	1001	5	5	Negative
32.3	98.2	23.2	48.7	23.7	47.7	49.6	4.5	6.6	Boar 1	1001	22	7	Positive
34.8	101.8	19.7	52.4	19.3	37.5	51.5	4.6	6	Boar 1	1001	22	7	Positive
35.3	98.3	34	49.7	34.6	68.4	50.6	4.6	7	Boar 1	1001	12	7	Positive
25	NA	NA	NA	NA	NA	NA	NA	NA	Boar 1	1001	0	0	NA
23	NA	NA	NA	NA	NA	NA	NA	NA	Boar 1	1001	0	0	NA
38.4	91.3	55.6	61	60.9	91.1	66.9	3.1	13	Boar 1	1001	25	9	Positive
11.2	NA	NA	NA	NA	NA	NA	NA	NA	Boar 1	1001	0	0	NA
28.9	123.9	20.1	50.5	16.2	39.8	40.8	5	12.5	Boar 1	1001	5	5	Negative
33.4	122.9	17.6	53.6	14.3	32.7	43.6	5	11.8	Boar 1	1001	5	5	Negative
35.3	116.7	39.4	54.7	33.7	71.9	46.9	5	10	Boar 1	1001	13	13	Positive
32.8	146.2	38	52.2	26	72.7	35.7	5.9	13	Boar 1	1001	13	13	Positive
32.2	99.8	21.8	45.5	21.8	47.9	45.6	5	10	Boar 1	1001	7	7	Positive
23.2	91	27.7	40	30.5	69.4	43.9	4.5	10	Boar 1	1001	27	13	Positive
6.6	NA	NA	NA	NA	NA	NA	NA	NA	Boar 1	1001	0	0	NA
6.5	NA	NA	NA	NA	NA	NA	NA	NA	Boar 1	1001	0	0	NA
36.9	129	18.9	63.4	14.6	29.8	49.1	5.2	9	Boar 1	1001	5	5	Negative
35.2	127.4	14.3	59.4	11.2	24.1	46.6	5.3	10	Boar 1	1001	5	5	Negative
39.7	91.4	9	26.8	9.8	33.4	29.3	4.2	11.3	Boar 1	1001	34	1	Negative
38.3	108.7	7.6	42.3	7	17.9	38.9	5.6	9	Boar 1	1001	7	7	Positive
42	117.8	36	53	30.5	67.9	45	5	5.9	Boar 1	1001	11	11	Negative
34.9	90.8	39.8	53.1	43.9	75.1	58.4	4.4	9	Boar 1	1001	13	13	Positive
3.1	NA	NA	NA	NA	NA	NA	NA	NA	Boar 1	1001	0	0	NA
3.1	NA	NA	NA	NA	NA	NA	NA	NA	Boar 1	1001	0	0	NA
3	NA	NA	NA	NA	NA	NA	NA	NA	Boar 1	1001	0	0	NA
35.3	100.6	39.9	49.6	39.7	80.5	49.3	3.9	11	Boar 1	1001	17	9	Positive
63	NA	NA	NA	NA	NA	NA	NA	NA	Boar 1	1001	0	0	NA
14.5	NA	NA	NA	NA	NA	NA	NA	NA	Boar 1	1001	0	0	NA
12.3	NA	NA	NA	NA	NA	NA	NA	NA	Boar 1	1001	0	0	NA
10.2	NA	NA	NA	NA	NA	NA	NA	NA	Boar 1	1001	0	0	NA
38	171.9	64.4	81	37.5	79.5	47.1	7	5	Boar 1	1001	9	9	Positive
18.6	NA	NA	NA	NA	NA	NA	NA	NA	Boar 1	1001	0	0	NA
20.7	59.7	9.1	27.6	15.2	32.9	46.3	2.9	10	Boar 1	1001	31	1	Negative
34.1	NA	NA	NA	NA	NA	NA	NA	NA	Boar 1	1001	0	0	NA
37.9	115.7	34.3	52.9	29.6	64.8	45.7	5	10	Boar 1	1001	13	13	Positive
44.5	92.9	40.6	49.1	43.8	82.8	52.8	4.2	5	Boar 1	1001	18	9	Positive
47.9	86.9	37.8	44.4	43.5	85.1	51.2	3.6	12	Boar 1	1001	20	8	Negative
47.7	94.2	33.1	46.2	35.1	71.6	49.1	3.9	12	Boar 1	1001	21	8	Negative
40.7	106.8	23.8	63.7	22.2	37.3	59.6	4.6	5	Boar 1	1001	11	11	Negative
40.6	108.9	12.8	63.5	11.8	20.2	58.4	4.7	4	Boar 1	1001	11	11	Negative
38.8	107.6	22.5	53.8	21	41.9	50	5.1	5	Boar 1	1001	22	7	Positive
36.6	78.8	20.3	41.3	25.8	49.2	52.5	3.4	13.2	Boar 1	1001	35	1	Negative
30.8	121.7	44.1	62.8	36.2	70.3	51.6	4.6	13	Boar 1	1001	29	9	Positive
31.1	75.5	37.8	43.2	50	87.3	57.3	3.1	13	Boar 1	1001	38	8	Negative
36.3	94.6	17	47.9	18	35.5	50.6	4.3	10	Boar 1	1001	34	1	Negative
37.8	98.6	25.2	50.7	25.6	49.7	51.4	4.4	9	Boar 1	1001	11	11	Negative
34.2	111.8	32.9	46	29.4	71.4	41.2	4.7	5	Boar 1	1001	11	11	Negative
33.6	118.4	19.3	42.5	16.3	45.5	35.9	5.1	3	Boar 1	1001	11	11	Negative
41.6	103.6	17.5	48.4	16.9	36.3	46.7	3.8	12	Boar 1	1001	5	5	Negative
41.8	106.7	39.9	49.7	37.4	80.3	46.6	4.3	7	Boar 1	1001	28	28	Positive
41.1	99.2	36.5	52.2	36.8	69.9	52.6	4.3	5.2	Boar 1	1001	28	28	Positive
30.4	101	38.7	49.5	38.3	78.2	49	4.1	13	Boar 1	1001	8	8	Negative
30.1	112.4	31.6	44.6	28.1	71	39.6	4.9	10	Boar 1	1001	27	13	Positive
30.3	109.1	34.5	48.4	31.6	71.2	44.3	4.7	10	Boar 1	1001	13	13	Positive
35.5	113.7	47.4	58.3	41.7	81.3	51.3	5	8	Boar 1	1001	18	9	Positive
37	99.6	34	55.1	34.1	61.7	55.3	3.3	15	Boar 1	1001	8	8	Negative
37.1	108.6	44.9	59.8	41.3	75.1	55.1	3.9	16	Boar 1	1001	21	8	Negative
33.7	71	30.3	38.9	42.6	77.9	54.8	3.1	12	Boar 1	1001	23	10	Positive
35.3	123.1	45.6	58.1	37	78.4	47.2	4.8	12.5	Boar 1	1001	29	9	Positive
45.7	72.9	17.8	37.6	24.4	47.4	51.6	3.1	10	Boar 1	1001	31	1	Negative
45.5	91.7	30	39.8	32.8	75.4	43.5	4.2	7	Boar 1	1001	12	7	Positive
35.3	104.3	37.8	50.5	36.2	74.9	48.4	4.4	8	Boar 1	1001	28	28	Positive
34.9	92.9	29.7	46.6	32	63.7	50.2	3.9	8	Boar 1	1001	11	11	Negative
8.8	32.4	6.6	9.9	20.2	66	30.6	1.8	4	Boar 1	1001	1	1	Negative
32.6	97.3	22.3	50.8	22.9	43.9	52.2	3.7	9.1	Boar 1	1001	11	11	Negative
29.7	87.1	37.6	45.7	43.1	82.2	52.4	3.4	14	Boar 1	1001	21	8	Negative
26.5	112.5	43.5	56.8	38.7	76.6	50.5	4.3	12	Boar 1	1001	29	9	Positive
13.5	NA	NA	NA	NA	NA	NA	NA	NA	Boar 1	1001	0	0	NA
33.8	119.3	45.6	54.7	38.3	83.5	45.8	4.2	14	Boar 1	1001	8	8	Negative
7.3	NA	NA	NA	NA	NA	NA	NA	NA	Boar 1	1001	0	0	NA
30.7	81.2	32.3	37.3	39.8	86.5	46	3.1	12	Boar 1	1001	21	8	Negative
33.2	111	48.7	62.1	43.9	78.4	56	4.1	10.9	Boar 1	1001	17	9	Positive
31.9	100	33.3	48.2	33.3	69.2	48.1	4.8	15	Boar 1	1001	16	4	Positive
29.6	102.9	31.9	61.2	31	52.1	59.5	4.5	12	Boar 1	1001	27	13	Positive
43.7	106.5	36.5	56	34.3	65.1	52.6	3.9	10	Boar 1	1001	11	11	Negative
46.6	105.4	42.1	57.8	39.9	72.8	54.8	4	12	Boar 1	1001	29	9	Positive
46.2	105.9	46.9	58.2	44.3	80.5	54.9	3.9	13	Boar 1	1001	20	8	Negative
45.5	121.9	0.8	56.6	0.7	1.5	46.4	5.8	10	Boar 1	1001	5	5	Negative
42.7	109.9	8.3	55.4	7.5	14.9	50.4	5.2	10.4	Boar 1	1001	27	13	Positive
37.6	115.1	32.2	57.4	28	56.2	49.9	5.1	9.2	Boar 1	1001	22	7	Positive
30	101.6	27.2	59.8	26.7	45.4	58.9	4.8	4.5	Boar 1	1001	22	7	Positive
17.2	47.1	8.4	22	17.9	38.4	46.7	2.6	2	Boar 1	1001	1	1	Negative
11.5	NA	NA	NA	NA	NA	NA	NA	NA	Boar 1	1001	0	0	NA
43.7	123.9	45.7	67	36.9	68.2	54.1	4.9	9.6	Boar 1	1001	28	28	Positive
5.4	30.4	12	17.8	39.6	67.6	58.5	2.6	1	Boar 1	1001	1	1	Negative
33.2	118.6	25.8	56.2	21.7	45.9	47.3	4.7	12	Boar 1	1001	24	5	Negative
33.5	105.5	43.7	52.7	41.4	82.8	50	4.1	11	Boar 1	1001	29	9	Positive
39.8	33	6.1	13.5	18.3	44.9	40.8	1.8	4	Boar 1	1001	1	1	Negative
31.1	77.2	35.9	42.2	46.5	85	54.7	3.6	14	Boar 1	1001	16	4	Positive
32.5	77.1	30.9	45	40.1	68.6	58.4	3	13	Boar 1	1001	10	10	Positive
18.4	NA	NA	NA	NA	NA	NA	NA	NA	Boar 1	1001	0	0	NA
8.7	NA	NA	NA	NA	NA	NA	NA	NA	Boar 1	1001	0	0	NA
43.1	123.2	38.7	57	31.4	67.9	46.3	5.7	11.8	Boar 1	1001	13	13	Positive
45.9	107.4	27.5	51.9	25.6	53	48.3	4.4	10	Boar 1	1001	11	11	Negative
32.8	125.7	45.2	57.9	36	78.1	46.1	5.6	10	Boar 1	1001	13	13	Positive
40.1	124.5	61	79.6	48.9	76.6	63.9	4.8	13.5	Boar 1	1001	25	9	Positive
32.1	114	21.6	50.8	19	42.6	44.5	5	9.1	Boar 1	1001	15	5	Negative
30.3	110.9	43.1	51.2	38.9	84.3	46.1	4.4	11.4	Boar 1	1001	29	9	Positive
30.8	NA	NA	NA	NA	NA	NA	NA	NA	Boar 1	1001	0	0	NA
37.7	102.1	30.4	49.8	29.8	61.1	48.8	4.5	11	Boar 1	1001	27	13	Positive
36	83.3	46.7	51.9	56	90	62.2	3	12	Boar 1	1001	9	9	Positive
37.2	88.8	23.7	53.2	26.6	44.5	59.9	3	12	Boar 1	1001	5	5	Negative
42.6	69.3	32.7	39.7	47.2	82.5	57.2	3.3	13	Boar 1	1001	4	4	Positive
32.6	NA	NA	NA	NA	NA	NA	NA	NA	Boar 1	1001	0	0	NA
39.5	NA	NA	NA	NA	NA	NA	NA	NA	Boar 1	1001	0	0	NA
38.4	NA	NA	NA	NA	NA	NA	NA	NA	Boar 1	1001	0	0	NA
41.5	130.2	30.8	61.9	23.7	49.8	47.6	5.8	8	Boar 1	1001	7	7	Positive
41.8	120.5	37	53.5	30.8	69.2	44.4	5.3	6	Boar 1	1001	22	7	Positive
38.9	125.9	39.7	62.3	31.6	63.8	49.5	5.2	5.6	Boar 1	1001	11	11	Negative
32.1	89.6	39.3	46.3	43.8	84.8	51.7	3.3	13	Boar 1	1001	20	8	Negative
9.9	NA	NA	NA	NA	NA	NA	NA	NA	Boar 1	1001	0	0	NA
2.9	NA	NA	NA	NA	NA	NA	NA	NA	Boar 1	1001	0	0	NA
2.9	NA	NA	NA	NA	NA	NA	NA	NA	Boar 1	1001	0	0	NA
38.3	98.1	9.8	55.6	10	17.7	56.7	4.2	14	Boar 1	1001	5	5	Negative
40	89.7	16	50.2	17.9	32	56	4.1	13	Boar 1	1001	34	1	Negative
40.3	98.9	33.7	52.5	34.1	64.2	53.1	4.5	12	Boar 1	1001	27	13	Positive
40.1	92.2	28.2	44.1	30.6	64	47.9	4.3	13	Boar 1	1001	35	1	Negative
17.9	92.5	26	55.6	28.1	46.7	60.2	4.8	4.5	Boar 1	1001	12	7	Positive
32.7	115.3	29.2	46.3	25.3	62.9	40.2	4.9	12	Boar 1	1001	27	13	Positive
28.5	94.2	19.6	51.1	20.8	38.3	54.2	4.2	10.5	Boar 1	1001	27	13	Positive
34.7	80.9	42.2	47	52.2	89.7	58.1	3.2	14	Boar 1	1001	20	8	Negative
8.9	NA	NA	NA	NA	NA	NA	NA	NA	Boar 1	1001	0	0	NA
4.7	NA	NA	NA	NA	NA	NA	NA	NA	Boar 1	1001	0	0	NA
4.6	NA	NA	NA	NA	NA	NA	NA	NA	Boar 1	1001	0	0	NA
36.9	98.5	45.6	58	46.3	78.5	58.9	4.2	12	Boar 1	1001	13	13	Positive
38.3	107.6	47.5	62.9	44.1	75.5	58.5	4.8	9	Boar 1	1001	18	9	Positive
41.5	99.9	38	49.4	38.1	77	49.5	4.1	10	Boar 1	1001	39	7	Positive
24.5	55.2	7.9	21.7	14.4	36.5	39.3	2.8	5	Boar 1	1001	2	1	Negative
36.2	99	38.1	50.3	38.5	75.7	50.8	4.1	13	Boar 1	1001	13	13	Positive
37.2	106.7	31.8	50.4	29.8	63	47.3	4.4	11	Boar 1	1001	27	13	Positive
41	87.3	42.6	52	48.8	81.8	59.6	3.6	13	Boar 1	1001	20	8	Negative
41.4	92	51.6	61.2	56.1	84.4	66.5	3.5	12	Boar 1	1001	25	9	Positive
37.3	126.1	31.6	58.4	25	54	46.3	5.1	11	Boar 1	1001	13	13	Positive
36.9	130.5	42.1	75.7	32.3	55.6	58	4.9	10.4	Boar 1	1001	24	5	Negative
34.5	131	48.3	77.1	36.9	62.7	58.9	4.5	12.5	Boar 1	1001	17	9	Positive
29.7	99.2	43	49.8	43.3	86.3	50.2	3.7	13	Boar 1	1001	20	8	Negative
15.5	NA	NA	NA	NA	NA	NA	NA	NA	Boar 1	1001	0	0	NA
31.2	95.3	48.6	55.2	51	88	57.9	4.4	10.5	Boar 1	1001	13	13	Positive
36.4	90.6	42.2	53.4	46.6	79	59	3.7	13	Boar 1	1001	20	8	Negative
36.2	99.2	14.7	52.6	14.8	27.9	53	4.2	9	Boar 1	1001	5	5	Negative
36.5	106.3	25.7	54.4	24.2	47.2	51.2	4.1	11	Boar 1	1001	24	5	Negative
29.3	59.2	4.5	22.1	7.6	20.4	37.4	3.4	8	Boar 1	1001	31	1	Negative
5	NA	NA	NA	NA	NA	NA	NA	NA	Boar 1	1001	0	0	NA
38.3	128.9	42.8	52.8	33.2	81.2	40.9	5.5	12	Boar 1	1001	13	13	Positive
39.3	81.3	47.4	51.5	58.3	92.1	63.3	3.3	10	Boar 1	1001	9	9	Positive
12.4	NA	NA	NA	NA	NA	NA	NA	NA	Boar 1	1001	0	0	NA
31.7	110.4	45	62.7	40.7	71.7	56.8	4.2	13	Boar 1	1001	8	8	Negative
31.7	109.7	48.1	60.8	43.8	79.1	55.4	4.4	13	Boar 1	1001	13	13	Positive
29.9	96.7	16.2	44	16.7	36.7	45.4	4.2	6	Boar 1	1001	11	11	Negative
35.8	111	28.6	51.3	25.7	55.7	46.2	4.7	7.6	Boar 1	1001	11	11	Negative
33.9	127.6	30.1	55.7	23.6	54.1	43.6	5.5	10.2	Boar 1	1001	27	13	Positive
32.6	156.8	4.7	91.7	3	5.1	58.5	6.1	7.5	Boar 1	1001	5	5	Negative
43.2	89.9	36.4	46.8	40.5	77.7	52.1	3.8	6.8	Boar 1	1001	28	28	Positive
36.4	94.4	37	47.9	39.1	77.1	50.8	5.1	9	Boar 1	1001	12	7	Positive
39.6	113.2	42.2	60.3	37.3	69.9	53.3	5.1	10	Boar 1	1001	13	13	Positive
32.9	127.3	23.7	48.5	18.6	48.8	38.1	5.8	11	Boar 1	1001	27	13	Positive
39.7	94.3	40.1	53.6	42.5	74.8	56.8	4	8	Boar 1	1001	28	28	Positive
35.5	96.8	42.1	56.1	43.5	75	57.9	3.7	9	Boar 1	1001	17	9	Positive
30	114.6	41.3	51.4	36	80.4	44.8	4.5	15	Boar 1	1001	8	8	Negative
25.5	106.9	47	56.6	44	83.1	52.9	4	9.6	Boar 1	1001	17	9	Positive
36.4	NA	NA	NA	NA	NA	NA	NA	NA	Boar 1	1001	0	0	NA
31	63.8	34.3	42.9	53.7	79.8	67.3	2.8	10	Boar 1	1001	30	7	Positive
11.2	NA	NA	NA	NA	NA	NA	NA	NA	Boar 1	1001	0	0	NA
35.2	100.6	37.8	52.8	37.6	71.6	52.5	4.1	14	Boar 1	1001	8	8	Negative
17.8	34.5	6.1	14.5	17.7	42.2	42	1.7	3	Boar 1	1001	1	1	Negative
52.2	101.6	20.3	55.7	20	36.5	54.8	4.3	9	Boar 1	1001	15	5	Negative
52.4	97.5	28.4	52.5	29.2	54.1	53.9	4.3	9	Boar 1	1001	11	11	Negative
50.5	110.4	22.9	53.8	20.8	42.6	48.8	4.8	11	Boar 1	1001	27	13	Positive
40.4	119.3	18.1	59.3	15.1	30.5	49.7	4.8	7.5	Boar 1	1001	5	5	Negative
16.4	50.6	6.9	22.3	13.7	31.1	44	2.8	8	Boar 1	1001	2	1	Negative
37.4	102.8	40.4	50.9	39.3	79.4	49.5	4	8.7	Boar 1	1001	28	28	Positive
48.1	124.8	12.7	51.2	10.2	24.8	41.1	5.6	9	Boar 1	1001	5	5	Negative
46.4	99.2	7.7	46.2	7.8	16.8	46.5	4.8	8	Boar 1	1001	15	5	Negative
46.9	122.4	38.5	52.8	31.4	72.9	43.1	5.5	10	Boar 1	1001	13	13	Positive
52.1	143.1	40.8	60.4	28.5	67.5	42.2	6.1	8.3	Boar 1	1001	12	7	Positive
41.3	96.9	24.4	44.2	25.1	55.1	45.7	4.1	11	Boar 1	1001	27	13	Positive
41.1	114	24.7	50.3	21.7	49.1	44.1	5.2	7	Boar 1	1001	22	7	Positive
32.5	84.3	32.6	49.6	38.7	65.7	58.9	4.2	11	Boar 1	1001	4	4	Positive
4.9	NA	NA	NA	NA	NA	NA	NA	NA	Boar 1	1001	0	0	NA
4.1	104.6	8.2	38.5	7.9	21.3	36.8	5.8	6.8	Boar 1	1001	7	7	Positive
48.9	107.9	44	53.7	40.7	82	49.7	4.1	12	Boar 1	1001	29	9	Positive
52.3	102.8	37.9	55.8	36.9	67.9	54.3	4.1	11	Boar 1	1001	39	7	Positive
34.5	94.8	29.1	46.4	30.7	62.8	49	3.8	12	Boar 1	1001	26	8	Negative
35	98.6	16.8	45.2	17	37.2	45.8	4.2	10	Boar 1	1001	5	5	Negative
34.9	89.5	26.7	53.4	29.8	50	59.6	3.8	9	Boar 1	1001	11	11	Negative
11.1	NA	NA	NA	NA	NA	NA	NA	NA	Boar 1	1001	0	0	NA
24.1	59.3	22.9	34.6	38.7	66.3	58.4	3.1	7	Boar 1	1001	32	7	Positive
33.4	99.5	33.9	49.2	34	68.8	49.5	4.5	10	Boar 1	1001	27	13	Positive
34.6	108.5	51.3	56.4	47.2	90.8	52	3.6	13	Boar 1	1001	8	8	Negative
47.3	110.8	30.1	52	27.1	57.8	46.9	5.1	11	Boar 1	1001	27	13	Positive
33.4	122.6	36.2	51.4	29.5	70.3	41.9	4.9	14	Boar 1	1001	26	8	Negative
33.9	126.4	46.5	58.3	36.8	79.7	46.1	4.6	15	Boar 1	1001	8	8	Negative
32.8	127.3	40.8	59.6	32	68.4	46.8	4.7	13.2	Boar 1	1001	26	8	Negative
35.6	103.2	37.1	50.9	36	73	49.3	4.1	13	Boar 1	1001	21	8	Negative
37.6	136.4	35.9	55.6	26.4	64.6	40.8	6	9.7	Boar 1	1001	27	13	Positive
33.4	76.1	22.2	37.6	29.2	59.2	49.3	3.5	14	Boar 1	1001	3	3	Negative
35.4	90.7	3	42	3.3	7.2	46.3	3.9	13	Boar 1	1001	5	5	Negative
37.7	108.4	39.6	55	36.6	72	50.8	5	6	Boar 1	1001	12	7	Positive
38.9	112.4	8.9	51.4	7.9	17.4	45.7	5.2	8	Boar 1	1001	15	5	Negative
36.3	113.4	51.1	69.8	45	73.2	61.5	4.1	7.5	Boar 1	1001	17	9	Positive
43.4	NA	NA	NA	NA	NA	NA	NA	NA	Boar 1	1001	0	0	NA
31.5	NA	NA	NA	NA	NA	NA	NA	NA	Boar 1	1001	0	0	NA
39.3	NA	NA	NA	NA	NA	NA	NA	NA	Boar 1	1001	0	0	NA
42.6	118.9	31.7	52.8	26.6	60	44.4	5.1	8	Boar 1	1001	11	11	Negative
42.3	111.5	38.5	55.5	34.5	69.3	49.8	4.5	9	Boar 1	1001	11	11	Negative
48	125.5	25.5	62.8	20.3	40.7	50	5.2	9.6	Boar 1	1001	5	5	Negative
48	116.3	19.9	57	17.1	34.9	49.1	4.5	6.8	Boar 1	1001	11	11	Negative
39.9	82.4	39.5	46.1	47.9	85.8	55.9	3.2	10	Boar 1	1001	9	9	Positive
40.2	88.5	41.2	48.2	46.5	85.5	54.4	3.4	11	Boar 1	1001	9	9	Positive
35.3	107.2	29.3	48	27.4	61.1	44.8	4.3	9	Boar 1	1001	11	11	Negative
49.5	95.4	42.1	47.9	44.1	88	50.2	3.3	10	Boar 1	1001	17	9	Positive
46.7	106.4	52.5	60.9	49.4	86.2	57.3	3.7	10.4	Boar 1	1001	17	9	Positive
35.4	110.1	37	52.3	33.6	70.9	47.5	4.5	10	Boar 1	1001	39	7	Positive
33.6	45.2	16.3	22.9	36.1	71.2	50.7	2.8	7	Boar 1	1001	32	7	Positive
35.5	74.5	12.6	41.1	16.9	30.8	55.1	4	8	Boar 1	1001	32	7	Positive
33.8	68.9	3	34.4	4.4	8.8	49.9	4	6	Boar 1	1001	15	5	Negative
20.8	36.7	11.5	20.6	31.3	55.9	56	2	10.2	Boar 1	1001	2	1	Negative
19.4	NA	NA	NA	NA	NA	NA	NA	NA	Boar 1	1001	0	0	NA
28.7	109.1	32.2	58.8	29.5	54.7	53.9	5.2	9	Boar 1	1001	12	7	Positive
28.6	99.5	6.8	48.2	6.8	14	48.5	4.4	12	Boar 1	1001	5	5	Negative
38.4	120.2	26.8	50.7	22.3	52.8	42.2	5.5	9	Boar 1	1001	7	7	Positive
38.2	120.8	29.4	50.7	24.3	58	42	5.4	10	Boar 1	1001	27	13	Positive
35.8	96.1	32	42.7	33.3	74.9	44.5	4.3	12	Boar 1	1001	27	13	Positive
14.2	NA	NA	NA	NA	NA	NA	NA	NA	Boar 1	1001	0	0	NA
30.4	98.8	45.6	52.8	46.1	86.2	53.5	3.8	7	Boar 1	1001	17	9	Positive
34.3	101.8	37.8	59.4	37.1	63.5	58.4	3.9	13	Boar 1	1001	21	8	Negative
36.6	84	43.6	50.4	51.9	86.5	60	3.2	12	Boar 1	1001	37	9	Positive
63.9	NA	NA	NA	NA	NA	NA	NA	NA	Boar 1	1001	0	0	NA
54	NA	NA	NA	NA	NA	NA	NA	NA	Boar 1	1001	0	0	NA
33.3	111.2	35.4	48.3	31.8	73.3	43.4	4.2	13.2	Boar 1	1001	26	8	Negative
59.6	104.6	8.7	51	8.3	17	48.8	4.4	12	Boar 1	1001	5	5	Negative
40	102	52.2	61	51.1	85.6	59.8	4.4	10.7	Boar 1	1001	18	9	Positive
38.8	104.6	8.4	62.2	8	13.5	59.5	4.2	7.9	Boar 1	1001	5	5	Negative
2.6	19.6	1.1	13.8	5.7	8	70.4	1.9	2.6	Boar 1	1001	1	1	Negative
2.6	144.1	10.8	27.1	7.5	39.7	18.8	6.2	4.2	Boar 1	1001	11	11	Negative
55.9	NA	NA	NA	NA	NA	NA	NA	NA	Boar 1	1001	0	0	NA
29.6	99.5	43.6	55	43.8	79.3	55.3	3.8	5.4	Boar 1	1001	17	9	Positive
31.6	99.5	55	65.1	55.3	84.5	65.4	3.5	5.8	Boar 1	1001	9	9	Positive
32.9	56.3	28.3	32.9	50.3	86.1	58.4	2.4	11	Boar 1	1002	23	10	Positive
28.2	90.8	34.7	47	38.2	73.8	51.8	4.5	9	Boar 1	1002	12	7	Positive
26	69.8	15.9	31.6	22.8	50.5	45.2	3.2	11	Boar 1	1002	31	1	Negative
8.1	NA	NA	NA	NA	NA	NA	NA	NA	Boar 1	1002	0	0	NA
34.3	NA	NA	NA	NA	NA	NA	NA	NA	Boar 1	1002	0	0	NA
36.3	NA	NA	NA	NA	NA	NA	NA	NA	Boar 1	1002	0	0	NA
31.1	57.9	14.3	33.6	24.7	42.6	58	2.4	14	Boar 1	1002	10	10	Positive
6.5	NA	NA	NA	NA	NA	NA	NA	NA	Boar 1	1002	0	0	NA
27.1	70.3	23.8	28.5	33.8	83.3	40.6	3.2	13	Boar 1	1002	19	3	Negative
29.2	69.6	25.7	36.9	36.9	69.6	53.1	2.6	16	Boar 1	1002	14	3	Negative
28	NA	NA	NA	NA	NA	NA	NA	NA	Boar 1	1002	0	0	NA
23.9	71.8	21	34.7	29.3	60.5	48.4	3.7	12	Boar 1	1002	4	4	Positive
30.3	109.7	30.3	53.2	27.6	56.9	48.5	3.4	10	Boar 1	1002	24	5	Negative
35.1	73.3	27.6	38.8	37.6	71.1	52.9	2.8	11	Boar 1	1002	39	7	Positive
4.5	NA	NA	NA	NA	NA	NA	NA	NA	Boar 1	1002	0	0	NA
38.7	121.9	53.2	60.4	43.7	88	49.6	4.3	12.5	Boar 1	1002	29	9	Positive
[truncated: 96,021 more rows]
