# Supplementary material for: Predicting fertility from sperm motility landscapes
Source: Commun Biol. 2022 Sep 28;5:1027. doi: 10.1038/s42003-022-03954-0 (PMC9519750; doi:10.1038/s42003-022-03954-0)
Supplement: Supplementary file 4 — Supplementary Data [file 42003_2022_3954_MOESM4_ESM.zip › MS_DATA/Fig_3/cluster_merged_peaks.csv]

x	y	C
15.0731909805035	-22.5185282101663	1
25.6290934864352	12.1415465130685	3
22.9049896139367	2.13657648986671	4
-0.930919270425179	-22.8758485681378	5
-11.4868217763569	-4.65251031159166	7
4.17677549050951	12.49886687104	8
-7.74117895167143	21.0745554623558	9
17.4567818689397	20.0025943884414	10
-7.74117895167143	-14.6574803347935	11
9.96549621956882	6.06710042755314	13
-7.0601529835468	6.42442078552463	28
