# Supplementary material for: Predicting fertility from sperm motility landscapes
Source: Commun Biol. 2022 Sep 28;5:1027. doi: 10.1038/s42003-022-03954-0 (PMC9519750; doi:10.1038/s42003-022-03954-0)
Supplement: Supplementary file 4 — Supplementary Data [file 42003_2022_3954_MOESM4_ESM.zip › MS_DATA/Fig_3/cluster_merged_borders.csv]

x	y
9.2844702514442	-30.7368964435107
9.2844702514442	-30.3795760855392
9.2844702514442	-30.0222557275677
9.2844702514442	-29.6649353695962
8.94395726738188	-29.3076150116247
8.94395726738188	-29.3076150116247
8.94395726738188	-28.9502946536532
8.94395726738188	-28.5929742956817
8.60344428331958	-28.2356539377102
8.60344428331958	-28.2356539377102
8.60344428331958	-27.8783335797387
8.26293129925726	-27.5210132217672
8.26293129925726	-27.5210132217672
8.26293129925726	-27.1636928637957
7.92241831519495	-26.8063725058242
7.92241831519495	-26.8063725058242
7.92241831519495	-26.4490521478527
7.92241831519495	-26.0917317898812
7.58190533113264	-25.7344114319097
7.58190533113264	-25.7344114319097
7.58190533113264	-25.3770910739383
7.58190533113264	-25.0197707159668
7.58190533113264	-24.6624503579953
7.24139234707032	-24.3051300000238
7.24139234707032	-24.3051300000238
-27.4909320272856	-23.5904892840808
7.24139234707032	-23.9478096420523
-27.1504190432232	-23.5904892840808
-27.1504190432232	-23.2331689261093
7.24139234707032	-23.5904892840808
6.90087936300801	-23.2331689261093
-26.8099060591609	-23.2331689261093
-26.8099060591609	-22.8758485681378
6.90087936300801	-23.2331689261093
-26.4693930750986	-22.8758485681378
-26.4693930750986	-22.5185282101663
6.90087936300801	-22.8758485681378
-26.1288800910363	-22.5185282101663
-26.1288800910363	-22.1612078521948
6.90087936300801	-22.5185282101663
6.5603663789457	-22.1612078521948
-25.788367106974	-22.1612078521948
-25.788367106974	-21.8038874942233
6.5603663789457	-22.1612078521948
40.2711518011146	-21.8038874942233
-25.4478541229117	-21.8038874942233
-25.4478541229117	-21.4465671362518
6.5603663789457	-21.8038874942233
40.2711518011146	-21.8038874942233
39.9306388170523	-21.4465671362518
-25.1073411388494	-21.4465671362518
-25.1073411388494	-21.0892467782803
6.5603663789457	-21.4465671362518
6.21985339488339	-21.0892467782803
39.9306388170523	-21.4465671362518
39.59012583299	-21.0892467782803
-24.7668281547871	-21.0892467782803
-24.7668281547871	-20.7319264203088
6.21985339488339	-21.0892467782803
39.59012583299	-21.0892467782803
39.2496128489277	-20.7319264203088
-24.4263151707247	-20.7319264203088
-24.4263151707247	-20.3746060623374
6.21985339488339	-20.7319264203088
39.2496128489277	-20.7319264203088
38.9090998648654	-20.3746060623374
-24.0858021866624	-20.3746060623374
-24.0858021866624	-20.0172857043659
6.21985339488339	-20.3746060623374
5.87934041082107	-20.0172857043659
38.9090998648654	-20.3746060623374
38.5685868808031	-20.0172857043659
-23.7452892026001	-20.0172857043659
-23.7452892026001	-19.6599653463944
5.87934041082107	-20.0172857043659
38.5685868808031	-20.0172857043659
38.2280738967408	-19.6599653463944
-23.4047762185378	-19.6599653463944
-23.4047762185378	-19.3026449884229
-10.8057958082322	-19.3026449884229
-10.4652828241699	-19.3026449884229
-10.1247698401076	-19.3026449884229
-9.7842568560453	-19.3026449884229
-9.44374387198299	-19.3026449884229
-9.10323088792068	-19.3026449884229
-8.76271790385837	-19.3026449884229
-8.42220491979605	-19.3026449884229
-8.08169193573374	-19.3026449884229
5.87934041082107	-19.6599653463944
38.2280738967408	-19.6599653463944
37.8875609126785	-19.3026449884229
-23.0642632344755	-19.3026449884229
-23.0642632344755	-18.9453246304514
-12.1678477444815	-18.9453246304514
-11.8273347604192	-18.9453246304514
-11.4868217763569	-18.9453246304514
-10.8057958082322	-19.3026449884229
-11.1463087922946	-18.9453246304514
-7.74117895167143	-19.3026449884229
-7.74117895167143	-18.9453246304514
5.87934041082107	-19.3026449884229
5.53882742675876	-18.9453246304514
37.8875609126785	-19.3026449884229
37.5470479286161	-18.9453246304514
-22.7237502504132	-18.9453246304514
-22.7237502504132	-18.5880042724799
-13.8704126647931	-18.5880042724799
-13.5298996807307	-18.5880042724799
-13.1893866966684	-18.5880042724799
-12.8488737126061	-18.5880042724799
-12.1678477444815	-18.9453246304514
-12.5083607285438	-18.5880042724799
-7.40066596760911	-18.9453246304514
5.53882742675876	-18.9453246304514
5.19831444269645	-18.5880042724799
37.5470479286161	-18.9453246304514
37.2065349445538	-18.5880042724799
-22.3832372663509	-18.5880042724799
-22.3832372663509	-18.2306839145084
-16.5945165372916	-18.2306839145084
-16.2540035532292	-18.2306839145084
-15.9134905691669	-18.2306839145084
-15.5729775851046	-18.2306839145084
-15.2324646010423	-18.2306839145084
-14.89195161698	-18.2306839145084
-14.5514386329177	-18.2306839145084
-13.8704126647931	-18.5880042724799
-14.2109256488554	-18.2306839145084
-7.40066596760911	-18.5880042724799
-7.40066596760911	-18.2306839145084
5.19831444269645	-18.5880042724799
4.85780145863414	-18.2306839145084
37.2065349445538	-18.5880042724799
36.8660219604915	-18.2306839145084
-22.0427242822886	-18.2306839145084
-22.0427242822886	-17.8733635565369
-21.7022112982262	-17.8733635565369
-17.9565684735408	-17.8733635565369
-17.6160554894785	-17.8733635565369
-17.2755425054162	-17.8733635565369
-16.5945165372916	-18.2306839145084
-16.9350295213539	-17.8733635565369
-7.0601529835468	-18.2306839145084
-7.0601529835468	-17.8733635565369
4.85780145863414	-18.2306839145084
4.51728847457182	-17.8733635565369
36.8660219604915	-18.2306839145084
36.5255089764292	-17.8733635565369
-21.3616983141639	-17.8733635565369
-21.3616983141639	-17.5160431985654
-21.0211853301016	-17.5160431985654
-20.6806723460393	-17.5160431985654
-20.340159361977	-17.5160431985654
-19.9996463779147	-17.5160431985654
-19.6591333938524	-17.5160431985654
-19.3186204097901	-17.5160431985654
-18.9781074257277	-17.5160431985654
-18.6375944416654	-17.5160431985654
-17.9565684735408	-17.8733635565369
-18.2970814576031	-17.5160431985654
-6.71963999948449	-17.8733635565369
-6.71963999948449	-17.5160431985654
4.51728847457182	-17.8733635565369
4.17677549050951	-17.5160431985654
36.5255089764292	-17.8733635565369
36.1849959923669	-17.5160431985654
-17.9565684735408	-17.5160431985654
-17.9565684735408	-17.1587228405939
-6.37912701542218	-17.5160431985654
-6.37912701542218	-17.1587228405939
4.17677549050951	-17.5160431985654
3.8362625064472	-17.1587228405939
36.1849959923669	-17.5160431985654
35.8444830083046	-17.1587228405939
-17.6160554894785	-17.1587228405939
-17.6160554894785	-16.8014024826224
-6.03861403135986	-17.1587228405939
-6.03861403135986	-16.8014024826224
3.8362625064472	-17.1587228405939
3.49574952238489	-16.8014024826224
35.8444830083046	-17.1587228405939
35.5039700242423	-16.8014024826224
-17.2755425054162	-16.8014024826224
-17.2755425054162	-16.4440821246509
-5.69810104729755	-16.8014024826224
-5.69810104729755	-16.4440821246509
3.49574952238489	-16.8014024826224
3.15523653832257	-16.4440821246509
35.5039700242423	-16.8014024826224
35.1634570401799	-16.4440821246509
-16.9350295213539	-16.4440821246509
-16.9350295213539	-16.0867617666794
-5.35758806323524	-16.4440821246509
-5.35758806323524	-16.0867617666794
3.15523653832257	-16.4440821246509
2.81472355426026	-16.0867617666794
35.1634570401799	-16.4440821246509
34.8229440561176	-16.0867617666794
-16.5945165372916	-16.0867617666794
-16.5945165372916	-15.7294414087079
-5.01707507917293	-16.0867617666794
2.81472355426026	-16.0867617666794
34.8229440561176	-16.0867617666794
34.4824310720553	-15.7294414087079
-16.2540035532292	-15.7294414087079
-16.2540035532292	-15.3721210507364
-5.01707507917293	-15.7294414087079
-5.01707507917293	-15.3721210507364
2.81472355426026	-15.7294414087079
34.4824310720553	-15.7294414087079
34.141918087993	-15.3721210507364
-15.9134905691669	-15.3721210507364
-15.9134905691669	-15.014800692765
-4.67656209511062	-15.3721210507364
-4.67656209511062	-15.014800692765
2.81472355426026	-15.3721210507364
34.141918087993	-15.3721210507364
33.8014051039307	-15.014800692765
-15.5729775851046	-15.014800692765
-15.5729775851046	-14.6574803347935
-4.3360491110483	-15.014800692765
2.81472355426026	-15.014800692765
2.81472355426026	-14.6574803347935
33.8014051039307	-15.014800692765
33.4608921198684	-14.6574803347935
-15.2324646010423	-14.6574803347935
-15.2324646010423	-14.300159976822
-4.3360491110483	-14.6574803347935
3.15523653832257	-14.6574803347935
3.15523653832257	-14.300159976822
33.4608921198684	-14.6574803347935
33.1203791358061	-14.300159976822
-14.89195161698	-14.300159976822
-14.89195161698	-13.9428396188505
-4.3360491110483	-14.300159976822
-4.3360491110483	-13.9428396188505
3.15523653832257	-14.300159976822
2.81472355426026	-13.9428396188505
3.49574952238489	-14.300159976822
3.49574952238489	-13.9428396188505
33.1203791358061	-14.300159976822
32.7798661517438	-13.9428396188505
-14.5514386329177	-13.9428396188505
-14.5514386329177	-13.585519260879
-3.99553612698599	-13.9428396188505
-3.99553612698599	-13.585519260879
2.81472355426026	-13.9428396188505
2.47421057019795	-13.585519260879
3.8362625064472	-13.9428396188505
3.8362625064472	-13.585519260879
32.7798661517438	-13.9428396188505
32.4393531676814	-13.585519260879
-14.2109256488554	-13.585519260879
-14.2109256488554	-13.2281989029075
-3.65502314292368	-13.585519260879
-3.65502314292368	-13.2281989029075
2.47421057019795	-13.585519260879
2.13369758613564	-13.2281989029075
4.17677549050951	-13.585519260879
4.17677549050951	-13.2281989029075
32.4393531676814	-13.585519260879
32.0988401836191	-13.2281989029075
-13.8704126647931	-13.2281989029075
-13.8704126647931	-12.870878544936
-3.31451015886136	-13.2281989029075
2.13369758613564	-13.2281989029075
1.79318460207332	-12.870878544936
4.51728847457182	-13.2281989029075
4.51728847457182	-12.870878544936
32.0988401836191	-13.2281989029075
31.7583271995568	-12.870878544936
-13.5298996807307	-12.870878544936
-13.5298996807307	-12.5135581869645
-3.31451015886136	-12.870878544936
-3.31451015886136	-12.5135581869645
1.79318460207332	-12.870878544936
1.45267161801101	-12.5135581869645
4.85780145863414	-12.870878544936
4.85780145863414	-12.5135581869645
31.7583271995568	-12.870878544936
31.4178142154945	-12.5135581869645
-13.1893866966684	-12.5135581869645
-13.1893866966684	-12.156237828993
-2.97399717479905	-12.5135581869645
1.45267161801101	-12.5135581869645
5.19831444269645	-12.5135581869645
31.4178142154945	-12.5135581869645
31.0773012314322	-12.156237828993
-12.8488737126061	-12.156237828993
-12.8488737126061	-11.7989174710215
-2.97399717479905	-12.156237828993
-2.97399717479905	-11.7989174710215
1.45267161801101	-12.156237828993
1.1121586339487	-11.7989174710215
5.19831444269645	-12.156237828993
5.19831444269645	-11.7989174710215
31.0773012314322	-12.156237828993
30.7367882473699	-11.7989174710215
-12.5083607285438	-11.7989174710215
-12.5083607285438	-11.44159711305
-2.63348419073674	-11.7989174710215
1.1121586339487	-11.7989174710215
0.771645649886384	-11.44159711305
5.53882742675876	-11.7989174710215
5.53882742675876	-11.44159711305
30.7367882473699	-11.7989174710215
30.3962752633076	-11.44159711305
-12.1678477444815	-11.44159711305
-12.1678477444815	-11.0842767550785
-9.44374387198299	-11.0842767550785
-9.10323088792068	-11.0842767550785
-8.76271790385837	-11.0842767550785
-8.42220491979605	-11.0842767550785
-8.08169193573374	-11.0842767550785
-7.74117895167143	-11.0842767550785
-7.40066596760911	-11.0842767550785
-7.0601529835468	-11.0842767550785
-2.63348419073674	-11.44159711305
-2.63348419073674	-11.0842767550785
0.771645649886384	-11.44159711305
0.431132665824073	-11.0842767550785
5.87934041082107	-11.44159711305
5.87934041082107	-11.0842767550785
30.3962752633076	-11.44159711305
30.0557622792453	-11.0842767550785
-11.8273347604192	-11.0842767550785
-11.8273347604192	-10.726956397107
-10.4652828241699	-10.726956397107
-10.1247698401076	-10.726956397107
-9.44374387198299	-11.0842767550785
-9.7842568560453	-10.726956397107
-6.71963999948449	-11.0842767550785
-6.71963999948449	-10.726956397107
-6.37912701542218	-10.726956397107
-2.29297120667443	-11.0842767550785
-2.29297120667443	-10.726956397107
0.431132665824073	-11.0842767550785
0.0906196817617619	-10.726956397107
6.21985339488339	-11.0842767550785
30.0557622792453	-11.0842767550785
29.715249295183	-10.726956397107
-11.4868217763569	-10.726956397107
-11.4868217763569	-10.3696360391355
-11.1463087922946	-10.3696360391355
-10.4652828241699	-10.726956397107
-10.8057958082322	-10.3696360391355
-6.03861403135986	-10.726956397107
-6.03861403135986	-10.3696360391355
-1.95245822261212	-10.726956397107
-1.95245822261212	-10.3696360391355
0.0906196817617619	-10.726956397107
-0.249893302300553	-10.3696360391355
6.21985339488339	-10.726956397107
6.21985339488339	-10.3696360391355
29.715249295183	-10.726956397107
29.3747363111206	-10.3696360391355
-5.69810104729755	-10.3696360391355
-5.69810104729755	-10.0123156811641
-1.6119452385498	-10.3696360391355
-1.6119452385498	-10.0123156811641
-0.249893302300553	-10.3696360391355
-0.590406286362864	-10.0123156811641
6.5603663789457	-10.3696360391355
6.5603663789457	-10.0123156811641
29.3747363111206	-10.3696360391355
29.0342233270583	-10.0123156811641
-5.35758806323524	-10.0123156811641
-5.35758806323524	-9.65499532319256
-1.27143225448749	-10.0123156811641
-0.590406286362864	-10.0123156811641
-0.930919270425179	-9.65499532319256
6.90087936300801	-10.0123156811641
6.90087936300801	-9.65499532319256
29.0342233270583	-10.0123156811641
28.693710342996	-9.65499532319256
-5.01707507917293	-9.65499532319256
-5.01707507917293	-9.29767496522107
-1.27143225448749	-9.65499532319256
-1.6119452385498	-9.29767496522107
-0.930919270425179	-9.65499532319256
-1.27143225448749	-9.29767496522107
7.24139234707032	-9.65499532319256
7.24139234707032	-9.29767496522107
28.693710342996	-9.65499532319256
28.3531973589337	-9.29767496522107
-4.67656209511062	-9.29767496522107
-4.67656209511062	-8.94035460724957
-1.6119452385498	-9.29767496522107
-1.95245822261212	-8.94035460724957
-1.27143225448749	-9.29767496522107
-1.6119452385498	-8.94035460724957
7.58190533113264	-9.29767496522107
7.58190533113264	-8.94035460724957
28.3531973589337	-9.29767496522107
28.0126843748714	-8.94035460724957
-4.3360491110483	-8.94035460724957
-4.3360491110483	-8.58303424927808
-3.99553612698599	-8.58303424927808
-3.65502314292368	-8.58303424927808
-3.31451015886136	-8.58303424927808
-2.97399717479905	-8.58303424927808
-2.63348419073674	-8.58303424927808
-1.95245822261212	-8.94035460724957
-2.29297120667443	-8.58303424927808
-1.6119452385498	-8.94035460724957
-1.95245822261212	-8.58303424927808
7.92241831519495	-8.94035460724957
7.92241831519495	-8.58303424927808
9.62498323550651	-8.58303424927808
9.96549621956882	-8.58303424927808
10.3060092036311	-8.58303424927808
10.6465221876934	-8.58303424927808
28.0126843748714	-8.94035460724957
27.6721713908091	-8.58303424927808
8.26293129925726	-8.58303424927808
8.26293129925726	-8.22571389130659
8.94395726738188	-8.22571389130659
9.62498323550651	-8.58303424927808
9.2844702514442	-8.22571389130659
10.9870351717558	-8.58303424927808
10.9870351717558	-8.22571389130659
27.6721713908091	-8.58303424927808
27.3316584067468	-8.22571389130659
8.60344428331958	-8.22571389130659
8.94395726738188	-8.22571389130659
8.60344428331958	-7.86839353333509
11.3275481558181	-8.22571389130659
11.3275481558181	-7.86839353333509
27.3316584067468	-8.22571389130659
26.9911454226844	-7.86839353333509
8.60344428331958	-7.86839353333509
11.6680611398804	-7.86839353333509
11.6680611398804	-7.5110731753636
26.9911454226844	-7.86839353333509
26.6506324386221	-7.5110731753636
8.60344428331958	-7.5110731753636
12.0085741239427	-7.5110731753636
12.0085741239427	-7.15375281739211
26.6506324386221	-7.5110731753636
26.3101194545598	-7.15375281739211
8.60344428331958	-7.15375281739211
8.26293129925726	-6.79643245942061
12.349087108005	-7.15375281739211
12.349087108005	-6.79643245942061
26.3101194545598	-7.15375281739211
25.9696064704975	-6.79643245942061
8.26293129925726	-6.79643245942061
12.6896000920673	-6.79643245942061
12.6896000920673	-6.43911210144912
25.9696064704975	-6.79643245942061
25.6290934864352	-6.43911210144912
40.2711518011146	-6.43911210144912
8.26293129925726	-6.43911210144912
7.92241831519495	-6.08179174347763
13.0301130761296	-6.43911210144912
25.6290934864352	-6.43911210144912
25.2885805023729	-6.08179174347763
40.2711518011146	-6.43911210144912
39.9306388170523	-6.08179174347763
7.92241831519495	-6.08179174347763
7.58190533113264	-5.72447138550613
13.0301130761296	-6.08179174347763
25.2885805023729	-6.08179174347763
24.9480675183106	-5.72447138550613
39.9306388170523	-6.08179174347763
39.59012583299	-5.72447138550613
7.58190533113264	-5.72447138550613
7.24139234707032	-5.36715102753464
13.0301130761296	-5.72447138550613
13.0301130761296	-5.36715102753464
24.9480675183106	-5.72447138550613
24.6075545342483	-5.36715102753464
39.59012583299	-5.72447138550613
39.2496128489277	-5.36715102753464
7.24139234707032	-5.36715102753464
6.90087936300801	-5.00983066956315
13.3706260601919	-5.36715102753464
24.6075545342483	-5.36715102753464
24.267041550186	-5.00983066956315
39.2496128489277	-5.36715102753464
38.9090998648654	-5.00983066956315
6.90087936300801	-5.00983066956315
6.5603663789457	-4.65251031159166
13.3706260601919	-5.00983066956315
24.267041550186	-5.00983066956315
23.9265285661236	-4.65251031159166
38.9090998648654	-5.00983066956315
38.5685868808031	-4.65251031159166
5.87934041082107	-4.29518995362016
6.5603663789457	-4.65251031159166
6.21985339488339	-4.29518995362016
13.3706260601919	-4.65251031159166
23.9265285661236	-4.65251031159166
23.5860155820613	-4.29518995362016
38.5685868808031	-4.65251031159166
38.2280738967408	-4.29518995362016
5.19831444269645	-3.93786959564867
5.87934041082107	-4.29518995362016
5.53882742675876	-3.93786959564867
13.3706260601919	-4.29518995362016
23.5860155820613	-4.29518995362016
23.245502597999	-3.93786959564867
38.2280738967408	-4.29518995362016
37.8875609126785	-3.93786959564867
5.19831444269645	-3.93786959564867
4.85780145863414	-3.58054923767718
13.3706260601919	-3.93786959564867
23.245502597999	-3.93786959564867
22.9049896139367	-3.58054923767718
37.8875609126785	-3.93786959564867
37.5470479286161	-3.58054923767718
4.17677549050951	-3.22322887970568
4.85780145863414	-3.58054923767718
4.51728847457182	-3.22322887970568
13.3706260601919	-3.58054923767718
22.9049896139367	-3.58054923767718
22.5644766298744	-3.22322887970568
37.5470479286161	-3.58054923767718
37.2065349445538	-3.22322887970568
4.17677549050951	-3.22322887970568
13.3706260601919	-3.22322887970568
13.0301130761296	-2.86590852173419
22.5644766298744	-3.22322887970568
22.2239636458121	-2.86590852173419
37.2065349445538	-3.22322887970568
36.8660219604915	-2.86590852173419
4.17677549050951	-2.86590852173419
13.0301130761296	-2.86590852173419
22.2239636458121	-2.86590852173419
21.8834506617498	-2.5085881637627
36.8660219604915	-2.86590852173419
36.5255089764292	-2.5085881637627
4.17677549050951	-2.5085881637627
13.0301130761296	-2.5085881637627
13.0301130761296	-2.15126780579121
21.8834506617498	-2.5085881637627
21.5429376776874	-2.15126780579121
36.5255089764292	-2.5085881637627
36.1849959923669	-2.15126780579121
4.17677549050951	-2.15126780579121
13.3706260601919	-2.15126780579121
21.5429376776874	-2.15126780579121
21.2024246936251	-1.79394744781971
36.1849959923669	-2.15126780579121
35.8444830083046	-1.79394744781971
4.17677549050951	-1.79394744781971
13.3706260601919	-1.79394744781971
13.3706260601919	-1.43662708984822
21.2024246936251	-1.79394744781971
20.8619117095628	-1.43662708984822
35.8444830083046	-1.79394744781971
35.5039700242423	-1.43662708984822
4.17677549050951	-1.43662708984822
13.7111390442543	-1.43662708984822
20.8619117095628	-1.43662708984822
20.5213987255005	-1.07930673187673
35.5039700242423	-1.43662708984822
35.1634570401799	-1.07930673187673
4.17677549050951	-1.07930673187673
13.7111390442543	-1.07930673187673
13.7111390442543	-0.721986373905231
20.5213987255005	-1.07930673187673
20.1808857414382	-0.721986373905231
35.1634570401799	-1.07930673187673
34.8229440561176	-0.721986373905231
4.17677549050951	-0.721986373905231
14.0516520283166	-0.721986373905231
20.1808857414382	-0.721986373905231
19.8403727573759	-0.364666015933739
34.8229440561176	-0.721986373905231
34.4824310720553	-0.364666015933739
4.17677549050951	-0.364666015933739
14.0516520283166	-0.364666015933739
19.8403727573759	-0.364666015933739
19.4998597733136	-0.00734565796224729
34.4824310720553	-0.364666015933739
34.141918087993	-0.00734565796224729
4.17677549050951	-0.00734565796224729
14.0516520283166	-0.00734565796224729
14.0516520283166	0.349974700009245
19.4998597733136	-0.00734565796224729
19.1593467892513	0.349974700009245
34.141918087993	-0.00734565796224729
33.8014051039307	0.349974700009245
4.17677549050951	0.349974700009245
14.3921650123789	0.349974700009245
14.3921650123789	0.70729505798074
19.1593467892513	0.349974700009245
18.818833805189	0.70729505798074
33.8014051039307	0.349974700009245
33.4608921198684	0.70729505798074
4.17677549050951	0.70729505798074
3.8362625064472	1.06461541595223
14.7326779964412	0.70729505798074
14.7326779964412	1.06461541595223
18.818833805189	0.70729505798074
18.4783208211266	1.06461541595223
33.4608921198684	0.70729505798074
33.1203791358061	1.06461541595223
3.8362625064472	1.06461541595223
15.0731909805035	1.06461541595223
15.0731909805035	1.42193577392373
18.4783208211266	1.06461541595223
18.1378078370643	1.42193577392373
33.1203791358061	1.06461541595223
32.7798661517438	1.42193577392373
3.8362625064472	1.42193577392373
3.49574952238489	1.77925613189522
15.4137039645658	1.42193577392373
15.4137039645658	1.77925613189522
18.1378078370643	1.42193577392373
17.797294853002	1.77925613189522
32.7798661517438	1.42193577392373
32.4393531676814	1.77925613189522
3.49574952238489	1.77925613189522
3.15523653832257	2.13657648986671
15.7542169486281	1.77925613189522
15.7542169486281	2.13657648986671
17.797294853002	1.77925613189522
17.4567818689397	2.13657648986671
32.4393531676814	1.77925613189522
32.0988401836191	2.13657648986671
3.15523653832257	2.13657648986671
16.0947299326904	2.13657648986671
16.0947299326904	2.49389684783821
17.4567818689397	2.13657648986671
17.1162688848774	2.49389684783821
32.0988401836191	2.13657648986671
31.7583271995568	2.49389684783821
3.15523653832257	2.49389684783821
2.81472355426026	2.8512172058097
16.4352429167528	2.49389684783821
16.4352429167528	2.8512172058097
17.1162688848774	2.49389684783821
31.7583271995568	2.49389684783821
31.4178142154945	2.8512172058097
2.81472355426026	2.8512172058097
2.47421057019795	3.20853756378119
16.7757559008151	2.8512172058097
17.1162688848774	2.8512172058097
16.7757559008151	3.20853756378119
31.4178142154945	2.8512172058097
31.0773012314322	3.20853756378119
-9.7842568560453	3.56585792175269
-9.44374387198299	3.56585792175269
-9.10323088792068	3.56585792175269
-8.76271790385837	3.56585792175269
-8.42220491979605	3.56585792175269
-8.08169193573374	3.56585792175269
-7.74117895167143	3.56585792175269
-7.40066596760911	3.56585792175269
2.47421057019795	3.20853756378119
16.7757559008151	3.20853756378119
16.4352429167528	3.56585792175269
31.0773012314322	3.20853756378119
30.7367882473699	3.56585792175269
-10.8057958082322	3.92317827972418
-10.4652828241699	3.92317827972418
-9.7842568560453	3.56585792175269
-10.1247698401076	3.92317827972418
-7.0601529835468	3.56585792175269
-7.0601529835468	3.92317827972418
-6.71963999948449	3.92317827972418
-6.37912701542218	3.92317827972418
-6.03861403135986	3.92317827972418
2.47421057019795	3.56585792175269
2.47421057019795	3.92317827972418
16.4352429167528	3.56585792175269
30.7367882473699	3.56585792175269
30.3962752633076	3.92317827972418
-10.8057958082322	3.92317827972418
-11.1463087922946	4.28049863769567
-5.69810104729755	3.92317827972418
-5.69810104729755	4.28049863769567
2.47421057019795	3.92317827972418
2.81472355426026	3.92317827972418
2.81472355426026	4.28049863769567
16.4352429167528	3.92317827972418
30.3962752633076	3.92317827972418
30.0557622792453	4.28049863769567
-11.1463087922946	4.28049863769567
-11.4868217763569	4.63781899566716
-5.35758806323524	4.28049863769567
-5.35758806323524	4.63781899566716
2.47421057019795	4.28049863769567
2.13369758613564	4.63781899566716
3.15523653832257	4.28049863769567
3.15523653832257	4.63781899566716
16.4352429167528	4.28049863769567
30.0557622792453	4.28049863769567
29.715249295183	4.63781899566716
-11.4868217763569	4.63781899566716
-11.8273347604192	4.99513935363866
-5.01707507917293	4.63781899566716
-5.01707507917293	4.99513935363866
2.13369758613564	4.63781899566716
1.79318460207332	4.99513935363866
3.49574952238489	4.63781899566716
3.49574952238489	4.99513935363866
16.4352429167528	4.63781899566716
16.0947299326904	4.99513935363866
29.715249295183	4.63781899566716
29.3747363111206	4.99513935363866
-11.8273347604192	4.99513935363866
-12.1678477444815	5.35245971161015
-4.67656209511062	4.99513935363866
-4.67656209511062	5.35245971161015
1.79318460207332	4.99513935363866
1.45267161801101	5.35245971161015
3.8362625064472	4.99513935363866
3.8362625064472	5.35245971161015
16.0947299326904	4.99513935363866
15.7542169486281	5.35245971161015
29.3747363111206	4.99513935363866
29.0342233270583	5.35245971161015
-12.1678477444815	5.35245971161015
-12.5083607285438	5.70978006958164
-4.3360491110483	5.35245971161015
-4.3360491110483	5.70978006958164
1.45267161801101	5.35245971161015
1.1121586339487	5.70978006958164
4.17677549050951	5.35245971161015
4.17677549050951	5.70978006958164
15.7542169486281	5.35245971161015
15.4137039645658	5.70978006958164
29.0342233270583	5.35245971161015
28.693710342996	5.70978006958164
-12.5083607285438	5.70978006958164
-12.8488737126061	6.06710042755314
-3.99553612698599	5.70978006958164
1.1121586339487	5.70978006958164
0.771645649886384	6.06710042755314
4.51728847457182	5.70978006958164
4.51728847457182	6.06710042755314
15.4137039645658	5.70978006958164
28.693710342996	5.70978006958164
28.3531973589337	6.06710042755314
-12.8488737126061	6.06710042755314
-13.1893866966684	6.42442078552463
-3.99553612698599	6.06710042755314
0.771645649886384	6.06710042755314
0.431132665824073	6.42442078552463
4.85780145863414	6.06710042755314
4.85780145863414	6.42442078552463
15.4137039645658	6.06710042755314
28.3531973589337	6.06710042755314
28.0126843748714	6.42442078552463
-13.1893866966684	6.42442078552463
-13.5298996807307	6.78174114349612
-3.99553612698599	6.42442078552463
0.431132665824073	6.42442078552463
0.0906196817617619	6.78174114349612
5.19831444269645	6.42442078552463
5.19831444269645	6.78174114349612
15.4137039645658	6.42442078552463
28.0126843748714	6.42442078552463
27.6721713908091	6.78174114349612
-13.5298996807307	6.78174114349612
-13.8704126647931	7.13906150146762
-3.99553612698599	6.78174114349612
0.0906196817617619	6.78174114349612
-0.249893302300553	7.13906150146762
5.53882742675876	6.78174114349612
5.53882742675876	7.13906150146762
5.87934041082107	7.13906150146762
15.4137039645658	6.78174114349612
15.0731909805035	7.13906150146762
21.2024246936251	7.13906150146762
21.5429376776874	7.13906150146762
21.8834506617498	7.13906150146762
22.2239636458121	7.13906150146762
27.6721713908091	6.78174114349612
27.3316584067468	7.13906150146762
-13.8704126647931	7.13906150146762
-14.2109256488554	7.49638185943911
-3.99553612698599	7.13906150146762
-0.930919270425179	7.49638185943911
-0.249893302300553	7.13906150146762
-0.590406286362864	7.49638185943911
6.21985339488339	7.13906150146762
6.21985339488339	7.49638185943911
15.0731909805035	7.13906150146762
21.2024246936251	7.13906150146762
22.5644766298744	7.13906150146762
22.5644766298744	7.49638185943911
27.3316584067468	7.13906150146762
26.9911454226844	7.49638185943911
-14.2109256488554	7.49638185943911
-14.5514386329177	7.8537022174106
-3.99553612698599	7.49638185943911
-0.930919270425179	7.49638185943911
-1.27143225448749	7.8537022174106
6.5603663789457	7.49638185943911
6.5603663789457	7.8537022174106
15.0731909805035	7.49638185943911
21.2024246936251	7.49638185943911
20.8619117095628	7.8537022174106
22.9049896139367	7.49638185943911
22.9049896139367	7.8537022174106
26.9911454226844	7.49638185943911
26.6506324386221	7.8537022174106
-14.5514386329177	7.8537022174106
-14.89195161698	8.2110225753821
-3.99553612698599	7.8537022174106
-3.99553612698599	8.2110225753821
-3.65502314292368	8.2110225753821
-3.31451015886136	8.2110225753821
-1.27143225448749	7.8537022174106
-1.6119452385498	8.2110225753821
6.90087936300801	7.8537022174106
6.90087936300801	8.2110225753821
15.0731909805035	7.8537022174106
14.7326779964412	8.2110225753821
20.8619117095628	7.8537022174106
20.5213987255005	8.2110225753821
23.245502597999	7.8537022174106
23.245502597999	8.2110225753821
26.6506324386221	7.8537022174106
26.3101194545598	8.2110225753821
-14.89195161698	8.2110225753821
-15.2324646010423	8.56834293335358
-3.99553612698599	8.2110225753821
-2.97399717479905	8.2110225753821
-2.97399717479905	8.56834293335358
-2.63348419073674	8.56834293335358
-2.29297120667443	8.56834293335358
-1.6119452385498	8.2110225753821
-1.95245822261212	8.56834293335358
7.24139234707032	8.2110225753821
14.7326779964412	8.2110225753821
20.5213987255005	8.2110225753821
23.5860155820613	8.2110225753821
23.5860155820613	8.56834293335358
25.6290934864352	8.56834293335358
26.3101194545598	8.2110225753821
25.9696064704975	8.56834293335358
-15.2324646010423	8.56834293335358
-15.5729775851046	8.92566329132508
-3.99553612698599	8.56834293335358
-4.3360491110483	8.92566329132508
-1.95245822261212	8.56834293335358
-1.95245822261212	8.92566329132508
7.24139234707032	8.56834293335358
14.7326779964412	8.56834293335358
20.5213987255005	8.56834293335358
20.1808857414382	8.92566329132508
23.9265285661236	8.56834293335358
23.9265285661236	8.92566329132508
24.267041550186	8.92566329132508
24.6075545342483	8.92566329132508
24.9480675183106	8.92566329132508
25.6290934864352	8.56834293335358
25.2885805023729	8.92566329132508
-15.5729775851046	8.92566329132508
-15.9134905691669	9.28298364929658
-13.1893866966684	9.28298364929658
-12.8488737126061	9.28298364929658
-12.5083607285438	9.28298364929658
-12.1678477444815	9.28298364929658
-11.8273347604192	9.28298364929658
-11.4868217763569	9.28298364929658
-11.1463087922946	9.28298364929658
-10.8057958082322	9.28298364929658
-10.4652828241699	9.28298364929658
-4.3360491110483	8.92566329132508
-4.67656209511062	9.28298364929658
-1.6119452385498	8.92566329132508
-1.6119452385498	9.28298364929658
7.24139234707032	8.92566329132508
14.7326779964412	8.92566329132508
14.3921650123789	9.28298364929658
20.1808857414382	8.92566329132508
-15.9134905691669	9.28298364929658
-16.2540035532292	9.64030400726806
-13.8704126647931	9.64030400726806
-13.1893866966684	9.28298364929658
-13.5298996807307	9.64030400726806
-10.1247698401076	9.28298364929658
-10.1247698401076	9.64030400726806
-9.7842568560453	9.64030400726806
-9.44374387198299	9.64030400726806
-4.67656209511062	9.28298364929658
-5.01707507917293	9.64030400726806
-1.27143225448749	9.28298364929658
7.24139234707032	9.28298364929658
14.3921650123789	9.28298364929658
20.1808857414382	9.28298364929658
19.8403727573759	9.64030400726806
-16.2540035532292	9.64030400726806
-16.5945165372916	9.99762436523956
-14.5514386329177	9.99762436523956
-13.8704126647931	9.64030400726806
-14.2109256488554	9.99762436523956
-9.10323088792068	9.64030400726806
-9.10323088792068	9.99762436523956
-5.01707507917293	9.64030400726806
-5.35758806323524	9.99762436523956
-1.27143225448749	9.64030400726806
-1.27143225448749	9.99762436523956
7.24139234707032	9.64030400726806
6.90087936300801	9.99762436523956
14.3921650123789	9.64030400726806
19.8403727573759	9.64030400726806
19.4998597733136	9.99762436523956
-16.5945165372916	9.99762436523956
-16.9350295213539	10.3549447232111
-15.5729775851046	10.3549447232111
-15.2324646010423	10.3549447232111
-14.5514386329177	9.99762436523956
-14.89195161698	10.3549447232111
-8.76271790385837	9.99762436523956
-8.76271790385837	10.3549447232111
-5.35758806323524	9.99762436523956
-5.69810104729755	10.3549447232111
-0.930919270425179	9.99762436523956
-0.930919270425179	10.3549447232111
6.90087936300801	9.99762436523956
6.90087936300801	10.3549447232111
14.3921650123789	9.99762436523956
19.4998597733136	9.99762436523956
19.1593467892513	10.3549447232111
-16.9350295213539	10.3549447232111
-17.2755425054162	10.7122650811825
-16.9350295213539	10.7122650811825
-16.5945165372916	10.7122650811825
-16.2540035532292	10.7122650811825
-15.5729775851046	10.3549447232111
-15.9134905691669	10.7122650811825
-8.42220491979605	10.3549447232111
-8.42220491979605	10.7122650811825
-8.08169193573374	10.7122650811825
-6.37912701542218	10.7122650811825
-5.69810104729755	10.3549447232111
-6.03861403135986	10.7122650811825
-0.590406286362864	10.3549447232111
7.24139234707032	10.3549447232111
7.24139234707032	10.7122650811825
7.58190533113264	10.7122650811825
7.92241831519495	10.7122650811825
8.26293129925726	10.7122650811825
14.3921650123789	10.3549447232111
19.1593467892513	10.3549447232111
18.818833805189	10.7122650811825
-17.2755425054162	10.7122650811825
-17.6160554894785	11.069585439154
-16.9350295213539	10.7122650811825
-17.2755425054162	11.069585439154
-7.74117895167143	10.7122650811825
-7.74117895167143	11.069585439154
-7.40066596760911	11.069585439154
-7.0601529835468	11.069585439154
-6.37912701542218	10.7122650811825
-6.71963999948449	11.069585439154
-0.590406286362864	10.7122650811825
8.60344428331958	10.7122650811825
8.60344428331958	11.069585439154
8.94395726738188	11.069585439154
9.2844702514442	11.069585439154
9.62498323550651	11.069585439154
14.3921650123789	10.7122650811825
18.818833805189	10.7122650811825
18.4783208211266	11.069585439154
-18.2970814576031	11.4269057971255
-17.6160554894785	11.069585439154
-17.9565684735408	11.4269057971255
-0.590406286362864	11.069585439154
9.96549621956882	11.069585439154
9.96549621956882	11.4269057971255
10.3060092036311	11.4269057971255
10.6465221876934	11.4269057971255
10.9870351717558	11.4269057971255
11.3275481558181	11.4269057971255
11.6680611398804	11.4269057971255
12.0085741239427	11.4269057971255
12.349087108005	11.4269057971255
12.6896000920673	11.4269057971255
13.0301130761296	11.4269057971255
13.3706260601919	11.4269057971255
13.7111390442543	11.4269057971255
14.3921650123789	11.069585439154
14.0516520283166	11.4269057971255
14.3921650123789	11.4269057971255
14.7326779964412	11.4269057971255
15.0731909805035	11.4269057971255
15.4137039645658	11.4269057971255
15.7542169486281	11.4269057971255
16.0947299326904	11.4269057971255
16.4352429167528	11.4269057971255
16.7757559008151	11.4269057971255
17.1162688848774	11.4269057971255
17.4567818689397	11.4269057971255
17.797294853002	11.4269057971255
18.4783208211266	11.069585439154
18.1378078370643	11.4269057971255
18.4783208211266	11.4269057971255
18.818833805189	11.4269057971255
19.1593467892513	11.4269057971255
19.4998597733136	11.4269057971255
19.8403727573759	11.4269057971255
-18.2970814576031	11.4269057971255
-18.6375944416654	11.784226155097
-0.590406286362864	11.4269057971255
-0.930919270425179	11.784226155097
14.0516520283166	11.4269057971255
20.1808857414382	11.4269057971255
20.1808857414382	11.784226155097
-18.6375944416654	11.784226155097
-18.9781074257277	12.1415465130685
-0.930919270425179	11.784226155097
14.0516520283166	11.784226155097
14.0516520283166	12.1415465130685
20.5213987255005	11.784226155097
20.5213987255005	12.1415465130685
-18.9781074257277	12.1415465130685
-19.3186204097901	12.49886687104
-0.930919270425179	12.1415465130685
14.3921650123789	12.1415465130685
20.8619117095628	12.1415465130685
20.8619117095628	12.49886687104
-19.3186204097901	12.49886687104
-19.6591333938524	12.8561872290115
-0.930919270425179	12.49886687104
-1.27143225448749	12.8561872290115
14.3921650123789	12.49886687104
21.2024246936251	12.49886687104
21.2024246936251	12.8561872290115
-19.6591333938524	12.8561872290115
-19.9996463779147	13.213507586983
-1.27143225448749	12.8561872290115
14.3921650123789	12.8561872290115
21.5429376776874	12.8561872290115
-19.9996463779147	13.213507586983
-20.340159361977	13.5708279449545
-1.27143225448749	13.213507586983
-1.6119452385498	13.5708279449545
14.3921650123789	13.213507586983
21.5429376776874	13.213507586983
-20.340159361977	13.5708279449545
-20.6806723460393	13.928148302926
-1.6119452385498	13.5708279449545
-1.95245822261212	13.928148302926
14.3921650123789	13.5708279449545
21.5429376776874	13.5708279449545
-20.6806723460393	13.928148302926
-21.0211853301016	14.2854686608975
-1.95245822261212	13.928148302926
14.3921650123789	13.928148302926
21.5429376776874	13.928148302926
-21.0211853301016	14.2854686608975
-21.3616983141639	14.642789018869
-1.95245822261212	14.2854686608975
-1.95245822261212	14.642789018869
14.3921650123789	14.2854686608975
14.0516520283166	14.642789018869
21.5429376776874	14.2854686608975
-21.3616983141639	14.642789018869
-21.7022112982262	15.0001093768405
-1.6119452385498	14.642789018869
14.0516520283166	14.642789018869
21.5429376776874	14.642789018869
-21.7022112982262	15.0001093768405
-22.0427242822886	15.357429734812
-1.6119452385498	15.0001093768405
14.0516520283166	15.0001093768405
13.7111390442543	15.357429734812
21.5429376776874	15.0001093768405
-22.0427242822886	15.357429734812
-22.3832372663509	15.7147500927834
-1.6119452385498	15.357429734812
-1.6119452385498	15.7147500927834
13.7111390442543	15.357429734812
21.5429376776874	15.357429734812
-22.3832372663509	15.7147500927834
-22.7237502504132	16.0720704507549
-1.27143225448749	15.7147500927834
13.7111390442543	15.7147500927834
21.5429376776874	15.7147500927834
-22.7237502504132	16.0720704507549
-23.0642632344755	16.4293908087264
-1.27143225448749	16.0720704507549
13.7111390442543	16.0720704507549
13.3706260601919	16.4293908087264
21.5429376776874	16.0720704507549
-23.0642632344755	16.4293908087264
-23.4047762185378	16.7867111666979
-1.27143225448749	16.4293908087264
-1.27143225448749	16.7867111666979
13.3706260601919	16.4293908087264
21.5429376776874	16.4293908087264
21.2024246936251	16.7867111666979
-23.4047762185378	16.7867111666979
-23.7452892026001	17.1440315246694
-0.930919270425179	16.7867111666979
-0.930919270425179	17.1440315246694
13.3706260601919	16.7867111666979
21.2024246936251	16.7867111666979
-23.7452892026001	17.1440315246694
-24.0858021866624	17.5013518826409
-0.590406286362864	17.1440315246694
-0.590406286362864	17.5013518826409
13.3706260601919	17.1440315246694
13.0301130761296	17.5013518826409
21.2024246936251	17.1440315246694
21.2024246936251	17.5013518826409
-27.4909320272856	17.8586722406124
-27.1504190432232	17.8586722406124
-26.8099060591609	17.8586722406124
-26.4693930750986	17.8586722406124
-26.1288800910363	17.8586722406124
-25.788367106974	17.8586722406124
-25.4478541229117	17.8586722406124
-25.1073411388494	17.8586722406124
-24.7668281547871	17.8586722406124
-24.0858021866624	17.5013518826409
-24.4263151707247	17.8586722406124
-0.249893302300553	17.5013518826409
13.0301130761296	17.5013518826409
21.5429376776874	17.5013518826409
21.5429376776874	17.8586722406124
-0.249893302300553	17.8586722406124
-0.249893302300553	18.2159925985839
13.0301130761296	17.8586722406124
21.8834506617498	17.8586722406124
21.8834506617498	18.2159925985839
0.0906196817617619	18.2159925985839
0.0906196817617619	18.5733129565554
13.0301130761296	18.2159925985839
22.2239636458121	18.2159925985839
0.431132665824073	18.5733129565554
0.0906196817617619	18.9306333145269
13.0301130761296	18.5733129565554
13.0301130761296	18.9306333145269
22.2239636458121	18.5733129565554
0.0906196817617619	18.9306333145269
13.3706260601919	18.9306333145269
13.3706260601919	19.2879536724984
22.2239636458121	18.9306333145269
22.2239636458121	19.2879536724984
0.0906196817617619	19.2879536724984
13.7111390442543	19.2879536724984
13.7111390442543	19.6452740304699
22.5644766298744	19.2879536724984
22.5644766298744	19.6452740304699
0.0906196817617619	19.6452740304699
0.0906196817617619	20.0025943884414
14.0516520283166	19.6452740304699
14.0516520283166	20.0025943884414
22.9049896139367	19.6452740304699
22.9049896139367	20.0025943884414
0.431132665824073	20.0025943884414
0.431132665824073	20.3599147464129
14.3921650123789	20.0025943884414
23.245502597999	20.0025943884414
23.245502597999	20.3599147464129
0.771645649886384	20.3599147464129
14.3921650123789	20.3599147464129
23.5860155820613	20.3599147464129
23.5860155820613	20.7172351043844
0.771645649886384	20.7172351043844
14.3921650123789	20.7172351043844
23.9265285661236	20.7172351043844
23.9265285661236	21.0745554623558
0.771645649886384	21.0745554623558
0.771645649886384	21.4318758203273
14.3921650123789	21.0745554623558
14.3921650123789	21.4318758203273
24.267041550186	21.0745554623558
24.267041550186	21.4318758203273
1.1121586339487	21.4318758203273
1.1121586339487	21.7891961782988
14.7326779964412	21.4318758203273
24.6075545342483	21.4318758203273
24.6075545342483	21.7891961782988
1.45267161801101	21.7891961782988
1.45267161801101	22.1465165362703
14.7326779964412	21.7891961782988
14.7326779964412	22.1465165362703
24.9480675183106	21.7891961782988
24.9480675183106	22.1465165362703
1.79318460207332	22.1465165362703
15.0731909805035	22.1465165362703
15.0731909805035	22.5038368942418
25.2885805023729	22.1465165362703
25.2885805023729	22.5038368942418
1.79318460207332	22.5038368942418
1.79318460207332	22.8611572522133
15.4137039645658	22.5038368942418
15.4137039645658	22.8611572522133
25.6290934864352	22.5038368942418
25.6290934864352	22.8611572522133
2.13369758613564	22.8611572522133
2.13369758613564	23.2184776101848
2.47421057019795	23.2184776101848
15.7542169486281	22.8611572522133
15.7542169486281	23.2184776101848
25.9696064704975	22.8611572522133
25.9696064704975	23.2184776101848
2.81472355426026	23.2184776101848
2.81472355426026	23.5757979681563
3.15523653832257	23.5757979681563
3.49574952238489	23.5757979681563
3.8362625064472	23.5757979681563
16.0947299326904	23.2184776101848
16.0947299326904	23.5757979681563
26.3101194545598	23.2184776101848
26.3101194545598	23.5757979681563
4.17677549050951	23.5757979681563
4.17677549050951	23.9331183261278
16.4352429167528	23.5757979681563
16.4352429167528	23.9331183261278
26.6506324386221	23.5757979681563
26.6506324386221	23.9331183261278
4.51728847457182	23.9331183261278
4.51728847457182	24.2904386840993
16.7757559008151	23.9331183261278
16.7757559008151	24.2904386840993
26.9911454226844	23.9331183261278
26.9911454226844	24.2904386840993
4.85780145863414	24.2904386840993
4.85780145863414	24.6477590420708
17.1162688848774	24.2904386840993
17.1162688848774	24.6477590420708
27.3316584067468	24.2904386840993
27.3316584067468	24.6477590420708
5.19831444269645	24.6477590420708
5.19831444269645	25.0050794000423
17.4567818689397	24.6477590420708
17.4567818689397	25.0050794000423
27.6721713908091	24.6477590420708
27.6721713908091	25.0050794000423
5.53882742675876	25.0050794000423
5.53882742675876	25.3623997580138
17.797294853002	25.0050794000423
17.797294853002	25.3623997580138
28.0126843748714	25.0050794000423
28.0126843748714	25.3623997580138
5.87934041082107	25.3623997580138
5.87934041082107	25.7197201159853
18.1378078370643	25.3623997580138
18.1378078370643	25.7197201159853
28.3531973589337	25.3623997580138
28.3531973589337	25.7197201159853
6.21985339488339	25.7197201159853
6.21985339488339	26.0770404739567
18.4783208211266	25.7197201159853
18.4783208211266	26.0770404739567
28.693710342996	25.7197201159853
28.693710342996	26.0770404739567
6.5603663789457	26.0770404739567
6.5603663789457	26.4343608319282
18.818833805189	26.0770404739567
18.818833805189	26.4343608319282
29.0342233270583	26.0770404739567
29.0342233270583	26.4343608319282
6.90087936300801	26.4343608319282
6.90087936300801	26.7916811898997
19.1593467892513	26.4343608319282
19.1593467892513	26.7916811898997
29.3747363111206	26.4343608319282
29.3747363111206	26.7916811898997
7.24139234707032	26.7916811898997
7.24139234707032	27.1490015478712
19.4998597733136	26.7916811898997
19.4998597733136	27.1490015478712
29.715249295183	26.7916811898997
29.715249295183	27.1490015478712
7.58190533113264	27.1490015478712
7.58190533113264	27.5063219058427
19.8403727573759	27.1490015478712
19.8403727573759	27.5063219058427
30.0557622792453	27.1490015478712
30.0557622792453	27.5063219058427
7.92241831519495	27.5063219058427
7.92241831519495	27.8636422638142
20.1808857414382	27.5063219058427
20.1808857414382	27.8636422638142
30.3962752633076	27.5063219058427
30.3962752633076	27.8636422638142
8.26293129925726	27.8636422638142
8.26293129925726	28.2209626217857
20.5213987255005	27.8636422638142
20.5213987255005	28.2209626217857
30.7367882473699	27.8636422638142
30.7367882473699	28.2209626217857
8.60344428331958	28.2209626217857
8.60344428331958	28.5782829797572
20.8619117095628	28.2209626217857
20.8619117095628	28.5782829797572
31.0773012314322	28.2209626217857
31.0773012314322	28.5782829797572
8.94395726738188	28.5782829797572
8.94395726738188	28.9356033377287
21.2024246936251	28.5782829797572
21.2024246936251	28.9356033377287
31.4178142154945	28.5782829797572
31.4178142154945	28.9356033377287
9.2844702514442	28.9356033377287
9.2844702514442	29.2929236957002
21.5429376776874	28.9356033377287
21.5429376776874	29.2929236957002
31.7583271995568	28.9356033377287
31.7583271995568	29.2929236957002
9.62498323550651	29.2929236957002
9.62498323550651	29.6502440536717
21.8834506617498	29.2929236957002
21.8834506617498	29.6502440536717
32.0988401836191	29.2929236957002
32.0988401836191	29.6502440536717
9.96549621956882	29.6502440536717
9.96549621956882	30.0075644116432
22.2239636458121	29.6502440536717
22.2239636458121	30.0075644116432
32.4393531676814	29.6502440536717
32.4393531676814	30.0075644116432
10.3060092036311	30.0075644116432
10.3060092036311	30.3648847696147
22.5644766298744	30.0075644116432
22.5644766298744	30.3648847696147
32.7798661517438	30.0075644116432
32.7798661517438	30.3648847696147
10.6465221876934	30.3648847696147
10.6465221876934	30.7222051275862
22.9049896139367	30.3648847696147
22.9049896139367	30.7222051275862
33.1203791358061	30.3648847696147
33.1203791358061	30.7222051275862
10.9870351717558	30.7222051275862
10.9870351717558	31.0795254855577
23.245502597999	30.7222051275862
23.245502597999	31.0795254855577
33.4608921198684	30.7222051275862
33.4608921198684	31.0795254855577
11.3275481558181	31.0795254855577
11.3275481558181	31.4368458435291
23.5860155820613	31.0795254855577
23.5860155820613	31.4368458435291
33.8014051039307	31.0795254855577
33.8014051039307	31.4368458435291
11.6680611398804	31.4368458435291
11.6680611398804	31.7941662015006
23.9265285661236	31.4368458435291
23.9265285661236	31.7941662015006
34.141918087993	31.4368458435291
34.141918087993	31.7941662015006
12.0085741239427	31.7941662015006
12.0085741239427	32.1514865594721
24.267041550186	31.7941662015006
24.267041550186	32.1514865594721
34.4824310720553	31.7941662015006
34.4824310720553	32.1514865594721
12.349087108005	32.1514865594721
12.349087108005	32.5088069174436
24.6075545342483	32.1514865594721
24.6075545342483	32.5088069174436
34.8229440561176	32.1514865594721
34.8229440561176	32.5088069174436
12.6896000920673	32.5088069174436
12.6896000920673	32.8661272754151
24.9480675183106	32.5088069174436
24.9480675183106	32.8661272754151
35.1634570401799	32.5088069174436
35.1634570401799	32.8661272754151
13.0301130761296	32.8661272754151
13.0301130761296	33.2234476333866
25.2885805023729	32.8661272754151
25.2885805023729	33.2234476333866
35.5039700242423	32.8661272754151
35.5039700242423	33.2234476333866
13.3706260601919	33.2234476333866
13.3706260601919	33.5807679913581
25.6290934864352	33.2234476333866
25.6290934864352	33.5807679913581
35.8444830083046	33.2234476333866
35.8444830083046	33.5807679913581
13.7111390442543	33.5807679913581
13.7111390442543	33.9380883493296
25.9696064704975	33.5807679913581
25.9696064704975	33.9380883493296
36.1849959923669	33.5807679913581
36.1849959923669	33.9380883493296
14.0516520283166	33.9380883493296
14.0516520283166	34.2954087073011
26.3101194545598	33.9380883493296
26.3101194545598	34.2954087073011
36.5255089764292	33.9380883493296
36.5255089764292	34.2954087073011
14.3921650123789	34.2954087073011
14.3921650123789	34.6527290652726
26.6506324386221	34.2954087073011
26.6506324386221	34.6527290652726
36.8660219604915	34.2954087073011
36.8660219604915	34.6527290652726
14.7326779964412	34.6527290652726
14.7326779964412	35.0100494232441
26.9911454226844	34.6527290652726
26.9911454226844	35.0100494232441
37.2065349445538	34.6527290652726
37.2065349445538	35.0100494232441
15.0731909805035	35.0100494232441
15.0731909805035	35.3673697812156
27.3316584067468	35.0100494232441
27.3316584067468	35.3673697812156
37.5470479286161	35.0100494232441
37.5470479286161	35.3673697812156
15.4137039645658	35.3673697812156
15.4137039645658	35.7246901391871
27.6721713908091	35.3673697812156
27.6721713908091	35.7246901391871
37.8875609126785	35.3673697812156
37.8875609126785	35.7246901391871
15.7542169486281	35.7246901391871
15.7542169486281	36.0820104971586
28.0126843748714	35.7246901391871
28.0126843748714	36.0820104971586
38.2280738967408	35.7246901391871
38.2280738967408	36.0820104971586
16.0947299326904	36.0820104971586
16.0947299326904	36.43933085513
28.3531973589337	36.0820104971586
28.3531973589337	36.43933085513
38.5685868808031	36.0820104971586
38.5685868808031	36.43933085513
16.4352429167528	36.43933085513
16.4352429167528	36.7966512131015
28.693710342996	36.43933085513
28.693710342996	36.7966512131015
38.9090998648654	36.43933085513
38.9090998648654	36.7966512131015
16.7757559008151	36.7966512131015
16.7757559008151	37.153971571073
29.0342233270583	36.7966512131015
29.0342233270583	37.153971571073
39.2496128489277	36.7966512131015
39.2496128489277	37.153971571073
17.1162688848774	37.153971571073
17.1162688848774	37.5112919290445
29.3747363111206	37.153971571073
29.3747363111206	37.5112919290445
39.59012583299	37.153971571073
39.59012583299	37.5112919290445
17.4567818689397	37.5112919290445
17.4567818689397	37.868612287016
29.715249295183	37.5112919290445
29.715249295183	37.868612287016
39.9306388170523	37.5112919290445
39.9306388170523	37.868612287016
17.797294853002	37.868612287016
17.797294853002	38.2259326449875
30.0557622792453	37.868612287016
30.0557622792453	38.2259326449875
40.2711518011146	37.868612287016
40.2711518011146	38.2259326449875
18.1378078370643	38.2259326449875
18.1378078370643	38.583253002959
30.3962752633076	38.2259326449875
30.3962752633076	38.583253002959
18.4783208211266	38.583253002959
18.4783208211266	38.9405733609305
30.7367882473699	38.583253002959
30.7367882473699	38.9405733609305
18.818833805189	38.9405733609305
18.818833805189	39.297893718902
31.0773012314322	38.9405733609305
31.0773012314322	39.297893718902
19.1593467892513	39.297893718902
19.1593467892513	39.6552140768735
31.4178142154945	39.297893718902
31.4178142154945	39.6552140768735
19.4998597733136	39.6552140768735
19.4998597733136	40.012534434845
31.7583271995568	39.6552140768735
31.7583271995568	40.012534434845
19.8403727573759	40.012534434845
19.8403727573759	40.3698547928165
32.0988401836191	40.012534434845
32.0988401836191	40.3698547928165
20.1808857414382	40.3698547928165
32.4393531676814	40.3698547928165
