# Supplementary material for: Predicting fertility from sperm motility landscapes
Source: Commun Biol. 2022 Sep 28;5:1027. doi: 10.1038/s42003-022-03954-0 (PMC9519750; doi:10.1038/s42003-022-03954-0)
Supplement: Supplementary file 4 — Supplementary Data [file 42003_2022_3954_MOESM4_ESM.zip › MS_DATA/Fig_4/counts_matrix.csv]

Boar 1	Boar 2	Boar 3	Boar 4	Boar 5	Boar 6	Boar 7	Boar 8	Boar 9	Boar 10	Boar 11	Boar 12	Boar 13	Boar 14	Boar 15	Boar 16	Boar 17
0	1000	0	0	0	0	0	0	0	0	0	0	0	0	0	0	0
0	0	0	0	743	0	0	0	0	0	257	0	0	0	0	0	0
0	0	0	0	257	0	0	0	0	0	743	0	0	0	0	0	0
0	0	807	0	0	0	0	0	0	0	0	0	0	0	0	0	193
25	0	193	159	0	0	6	0	0	0	0	96	0	0	0	0	521
67	0	0	414	0	0	37	0	11	0	0	274	0	29	0	0	168
113	0	0	304	0	0	57	0	115	8	0	207	0	90	0	4	102
194	0	0	104	0	0	122	0	244	60	0	108	3	122	0	28	15
216	0	0	17	0	0	72	0	210	102	0	136	19	137	0	90	1
215	0	0	1	0	1	105	0	112	121	0	113	59	122	20	131	0
110	0	0	1	0	1	233	1	64	128	0	51	82	116	92	121	0
46	0	0	0	0	33	219	5	81	151	0	11	57	102	210	85	0
14	0	0	0	0	98	116	15	86	164	0	4	42	112	217	132	0
0	0	0	0	0	230	29	32	60	128	0	0	46	104	161	210	0
0	0	0	0	0	273	4	30	16	61	0	0	193	59	200	164	0
0	0	0	0	0	328	0	12	1	70	0	0	453	7	97	32	0
0	0	0	0	0	36	0	905	0	7	0	0	46	0	3	3	0
