# Supplementary material for: Predicting fertility from sperm motility landscapes
Source: Commun Biol. 2022 Sep 28;5:1027. doi: 10.1038/s42003-022-03954-0 (PMC9519750; doi:10.1038/s42003-022-03954-0)
Supplement: Supplementary file 4 — Supplementary Data [file 42003_2022_3954_MOESM4_ESM.zip › MS_DATA/Fig_4/boar_ranking.csv]

Model	FR
0.999	1
0.996	1
0.991	1
0.982	1
0.982	1
0.959	1
0.927	0.875
0.873	0.929
0.84	0.87
0.838	0.8
0.836	0.75
0.826	0.625
0.812	0.824
0.74	0.84
0.71	0.667
0.695	0.667
0.513	0.545
