# Supplementary material for: Predicting fertility from sperm motility landscapes
Source: Commun Biol. 2022 Sep 28;5:1027. doi: 10.1038/s42003-022-03954-0 (PMC9519750; doi:10.1038/s42003-022-03954-0)
Supplement: Supplementary file 4 — Supplementary Data [file 42003_2022_3954_MOESM4_ESM.zip › MS_DATA/Fig_4/BH_quantiles.csv]

parameter	outer_width	inner_width	point_est	ll	l	m	h	hh
Intercept	0.95	0.5	median	-1.8693650991871	-0.32416733589179	0.461916353455234	1.25506725518334	3.00573108541052
Sow parity	0.95	0.5	median	0.00435059452120038	0.160197424976765	0.244549730801057	0.329516110070706	0.515955883549204
Non motile	0.95	0.5	median	-289.880917441599	-64.3947698420912	44.7728175775501	157.244259702002	369.063625528153
Cluster 1	0.95	0.5	median	-1754.28661960019	-928.640966844945	-502.450655924042	-91.363787424977	707.62446612119
Cluster 3	0.95	0.5	median	-4150.15376809509	-2582.60565286675	-1816.74158123773	-1096.37734976137	266.796965421117
Cluster 4	0.95	0.5	median	-1076.72808152702	13.9842030644334	552.775790316489	1069.46425944513	2022.92029591213
Cluster 5	0.95	0.5	median	-1695.47890104181	-641.32158997479	-71.5139898860268	476.100831873035	1559.62143273368
Cluster 7	0.95	0.5	median	-476.429517215369	-15.2944090766664	230.362093623203	494.418517252138	1026.1424514751
Cluster 8	0.95	0.5	median	-1324.36725844652	-644.477533459533	-293.510276270001	43.1073839209264	663.874696270192
Cluster 9	0.95	0.5	median	-59.3819633933329	312.236811362582	520.561193779664	750.466179514014	1297.05952197316
Cluster 10	0.95	0.5	median	-451.982509641527	776.063800429356	1418.14929369945	2085.95668558677	3405.26649085702
Cluster 11	0.95	0.5	median	-6409.37829063657	-3542.7376079831	-2002.91819076538	-523.611805073675	2101.33712035189
Cluster 13	0.95	0.5	median	-1097.40701298072	305.100875340116	1085.12982493407	1844.17162364071	3363.63416416607
Cluster 28	0.95	0.5	median	-5549.85271663674	-1441.5351439639	765.498928583469	3061.66103128965	7393.39645102136
Boar 1	0.95	0.5	median	-2.01178374979529	-0.381636061285938	-0.0318014414996494	0.177337545386884	1.50969546739586
Boar 2	0.95	0.5	median	-1.5925555134563	-0.223053781987498	0.00805553494188083	0.327676570970351	2.09858313892419
Boar 3	0.95	0.5	median	-1.4970201607561	-0.176881746423093	0.0298232298045288	0.410292872012572	2.29256759267872
Boar 4	0.95	0.5	median	-0.871116433790519	-0.0675069368931231	0.115417053109007	0.600799861799971	2.48398310086466
Boar 5	0.95	0.5	median	-1.52345674278685	-0.212211167104816	0.0218001646183831	0.37009814022125	2.24673070712764
Boar 6	0.95	0.5	median	-2.15678005676591	-0.39648479324391	-0.0325628096439234	0.18757937546802	1.64596472570501
Boar 7	0.95	0.5	median	-2.13424801642994	-0.449489600288354	-0.0523175889671257	0.13108391721149	1.06809011064491
Boar 8	0.95	0.5	median	-1.4010417471402	-0.153222352447669	0.0465993285550793	0.440316971557504	2.18765489220396
Boar 9	0.95	0.5	median	-1.35700965156491	-0.239531732484727	0.00424361990824643	0.286497358089251	1.44061053110264
Boar 10	0.95	0.5	median	-2.58017399592577	-0.929324878020652	-0.288428613045129	-0.00683670703736717	0.462966163606303
Boar 11	0.95	0.5	median	-1.45205243619473	-0.18737635958854	0.0226549681280603	0.381262506520444	2.14741131637866
Boar 12	0.95	0.5	median	-1.39941434602314	-0.173285467394246	0.0343654285284826	0.408100081166564	2.01635363231132
Boar 13	0.95	0.5	median	-2.36378765420317	-0.495285354272739	-0.0666039034034998	0.109888920588948	1.02854973844948
Boar 14	0.95	0.5	median	-1.95846630202888	-0.32917062070766	-0.00508694041692631	0.254566269736478	1.66083740160201
Boar 15	0.95	0.5	median	-1.55421954652208	-0.300719767983201	-0.0128309548170641	0.204189729892759	1.18634881963981
Boar 16	0.95	0.5	median	-1.23555905377905	-0.133948606570745	0.0560241871867722	0.441753781923576	1.98919377977047
Boar 17	0.95	0.5	median	-1.00676524403849	-0.0819572150579851	0.103585129370527	0.588956972493036	2.57747720747322
Sigma	0.95	0.5	median	0.000338711163403107	0.0498878626872621	0.284074554073277	0.892567412295042	4.27109798716541
