# Supplementary material for: Predicting fertility from sperm motility landscapes
Source: Commun Biol. 2022 Sep 28;5:1027. doi: 10.1038/s42003-022-03954-0 (PMC9519750; doi:10.1038/s42003-022-03954-0)
Supplement: Supplementary file 4 — Supplementary Data [file 42003_2022_3954_MOESM4_ESM.zip › MS_DATA/Fig_S3/cluster_borders.csv]

x	y
-8.42220491979605	-30.7368964435107
9.2844702514442	-30.7368964435107
32.7798661517438	-30.7368964435107
32.4393531676814	-30.3795760855392
35.5039700242423	-30.7368964435107
35.1634570401799	-30.3795760855392
38.2280738967408	-30.7368964435107
37.8875609126785	-30.3795760855392
-8.42220491979605	-30.3795760855392
9.2844702514442	-30.3795760855392
32.4393531676814	-30.3795760855392
32.0988401836191	-30.0222557275677
35.1634570401799	-30.3795760855392
34.8229440561176	-30.0222557275677
37.8875609126785	-30.3795760855392
37.5470479286161	-30.0222557275677
-8.42220491979605	-30.0222557275677
9.2844702514442	-30.0222557275677
32.0988401836191	-30.0222557275677
31.7583271995568	-29.6649353695962
34.8229440561176	-30.0222557275677
34.4824310720553	-29.6649353695962
37.5470479286161	-30.0222557275677
37.2065349445538	-29.6649353695962
-8.42220491979605	-29.6649353695962
9.2844702514442	-29.6649353695962
8.94395726738188	-29.3076150116247
31.7583271995568	-29.6649353695962
31.4178142154945	-29.3076150116247
34.4824310720553	-29.6649353695962
34.141918087993	-29.3076150116247
37.2065349445538	-29.6649353695962
36.8660219604915	-29.3076150116247
-8.42220491979605	-29.3076150116247
-8.42220491979605	-28.9502946536532
8.94395726738188	-29.3076150116247
31.4178142154945	-29.3076150116247
31.0773012314322	-28.9502946536532
34.141918087993	-29.3076150116247
33.8014051039307	-28.9502946536532
36.8660219604915	-29.3076150116247
36.5255089764292	-28.9502946536532
-8.08169193573374	-28.9502946536532
-8.08169193573374	-28.5929742956817
8.94395726738188	-28.9502946536532
31.0773012314322	-28.9502946536532
30.7367882473699	-28.5929742956817
33.8014051039307	-28.9502946536532
33.4608921198684	-28.5929742956817
36.5255089764292	-28.9502946536532
36.1849959923669	-28.5929742956817
-7.74117895167143	-28.5929742956817
-7.74117895167143	-28.2356539377102
8.94395726738188	-28.5929742956817
8.60344428331958	-28.2356539377102
30.7367882473699	-28.5929742956817
30.3962752633076	-28.2356539377102
33.4608921198684	-28.5929742956817
33.1203791358061	-28.2356539377102
36.1849959923669	-28.5929742956817
35.8444830083046	-28.2356539377102
-7.40066596760911	-28.2356539377102
-7.40066596760911	-27.8783335797387
8.60344428331958	-28.2356539377102
30.3962752633076	-28.2356539377102
30.0557622792453	-27.8783335797387
33.1203791358061	-28.2356539377102
32.7798661517438	-27.8783335797387
35.8444830083046	-28.2356539377102
35.5039700242423	-27.8783335797387
-7.0601529835468	-27.8783335797387
-7.0601529835468	-27.5210132217672
8.60344428331958	-27.8783335797387
8.26293129925726	-27.5210132217672
30.0557622792453	-27.8783335797387
29.715249295183	-27.5210132217672
32.7798661517438	-27.8783335797387
32.4393531676814	-27.5210132217672
35.5039700242423	-27.8783335797387
35.1634570401799	-27.5210132217672
-6.71963999948449	-27.5210132217672
-6.71963999948449	-27.1636928637957
8.26293129925726	-27.5210132217672
29.715249295183	-27.5210132217672
29.3747363111206	-27.1636928637957
32.4393531676814	-27.5210132217672
32.0988401836191	-27.1636928637957
35.1634570401799	-27.5210132217672
34.8229440561176	-27.1636928637957
-6.37912701542218	-27.1636928637957
-6.37912701542218	-26.8063725058242
8.26293129925726	-27.1636928637957
7.92241831519495	-26.8063725058242
29.3747363111206	-27.1636928637957
29.0342233270583	-26.8063725058242
32.0988401836191	-27.1636928637957
31.7583271995568	-26.8063725058242
34.8229440561176	-27.1636928637957
34.4824310720553	-26.8063725058242
-6.03861403135986	-26.8063725058242
-6.03861403135986	-26.4490521478527
7.92241831519495	-26.8063725058242
29.0342233270583	-26.8063725058242
28.693710342996	-26.4490521478527
31.7583271995568	-26.8063725058242
31.4178142154945	-26.4490521478527
34.4824310720553	-26.8063725058242
34.141918087993	-26.4490521478527
-5.69810104729755	-26.4490521478527
-5.69810104729755	-26.0917317898812
7.92241831519495	-26.4490521478527
28.693710342996	-26.4490521478527
28.3531973589337	-26.0917317898812
31.4178142154945	-26.4490521478527
31.0773012314322	-26.0917317898812
34.141918087993	-26.4490521478527
33.8014051039307	-26.0917317898812
-5.35758806323524	-26.0917317898812
-5.35758806323524	-25.7344114319097
7.92241831519495	-26.0917317898812
7.58190533113264	-25.7344114319097
28.3531973589337	-26.0917317898812
28.0126843748714	-25.7344114319097
31.0773012314322	-26.0917317898812
30.7367882473699	-25.7344114319097
33.8014051039307	-26.0917317898812
33.4608921198684	-25.7344114319097
-5.01707507917293	-25.7344114319097
7.58190533113264	-25.7344114319097
28.0126843748714	-25.7344114319097
27.6721713908091	-25.3770910739383
30.7367882473699	-25.7344114319097
30.3962752633076	-25.3770910739383
33.4608921198684	-25.7344114319097
33.1203791358061	-25.3770910739383
-5.01707507917293	-25.3770910739383
7.58190533113264	-25.3770910739383
27.6721713908091	-25.3770910739383
27.3316584067468	-25.0197707159668
30.3962752633076	-25.3770910739383
30.0557622792453	-25.0197707159668
33.1203791358061	-25.3770910739383
32.7798661517438	-25.0197707159668
-5.01707507917293	-25.0197707159668
7.58190533113264	-25.0197707159668
27.3316584067468	-25.0197707159668
26.9911454226844	-24.6624503579953
30.0557622792453	-25.0197707159668
29.715249295183	-24.6624503579953
32.7798661517438	-25.0197707159668
32.4393531676814	-24.6624503579953
-5.01707507917293	-24.6624503579953
7.58190533113264	-24.6624503579953
7.24139234707032	-24.3051300000238
7.58190533113264	-24.3051300000238
26.9911454226844	-24.6624503579953
26.6506324386221	-24.3051300000238
29.715249295183	-24.6624503579953
29.3747363111206	-24.3051300000238
32.4393531676814	-24.6624503579953
32.0988401836191	-24.3051300000238
-5.01707507917293	-24.3051300000238
7.24139234707032	-24.3051300000238
7.92241831519495	-24.3051300000238
7.92241831519495	-23.9478096420523
26.6506324386221	-24.3051300000238
26.3101194545598	-23.9478096420523
29.3747363111206	-24.3051300000238
29.0342233270583	-23.9478096420523
32.0988401836191	-24.3051300000238
31.7583271995568	-23.9478096420523
-27.4909320272856	-23.5904892840808
-5.01707507917293	-23.9478096420523
7.24139234707032	-23.9478096420523
8.26293129925726	-23.9478096420523
8.26293129925726	-23.5904892840808
26.3101194545598	-23.9478096420523
25.9696064704975	-23.5904892840808
29.0342233270583	-23.9478096420523
28.693710342996	-23.5904892840808
31.7583271995568	-23.9478096420523
31.4178142154945	-23.5904892840808
-27.1504190432232	-23.5904892840808
-27.1504190432232	-23.2331689261093
-5.01707507917293	-23.5904892840808
7.24139234707032	-23.5904892840808
6.90087936300801	-23.2331689261093
8.60344428331958	-23.5904892840808
8.60344428331958	-23.2331689261093
25.9696064704975	-23.5904892840808
25.6290934864352	-23.2331689261093
28.693710342996	-23.5904892840808
28.3531973589337	-23.2331689261093
31.4178142154945	-23.5904892840808
31.0773012314322	-23.2331689261093
40.2711518011146	-23.2331689261093
-26.8099060591609	-23.2331689261093
-26.8099060591609	-22.8758485681378
-5.01707507917293	-23.2331689261093
6.90087936300801	-23.2331689261093
8.94395726738188	-23.2331689261093
8.94395726738188	-22.8758485681378
19.8403727573759	-22.8758485681378
20.1808857414382	-22.8758485681378
20.5213987255005	-22.8758485681378
24.9480675183106	-22.8758485681378
25.6290934864352	-23.2331689261093
25.2885805023729	-22.8758485681378
28.3531973589337	-23.2331689261093
28.0126843748714	-22.8758485681378
31.0773012314322	-23.2331689261093
30.7367882473699	-22.8758485681378
40.2711518011146	-23.2331689261093
39.9306388170523	-22.8758485681378
-26.4693930750986	-22.8758485681378
-26.4693930750986	-22.5185282101663
-5.01707507917293	-22.8758485681378
6.90087936300801	-22.8758485681378
9.2844702514442	-22.8758485681378
9.2844702514442	-22.5185282101663
19.8403727573759	-22.8758485681378
19.4998597733136	-22.5185282101663
20.8619117095628	-22.8758485681378
20.8619117095628	-22.5185282101663
21.2024246936251	-22.5185282101663
21.5429376776874	-22.5185282101663
24.9480675183106	-22.8758485681378
24.6075545342483	-22.5185282101663
28.0126843748714	-22.8758485681378
27.6721713908091	-22.5185282101663
30.7367882473699	-22.8758485681378
30.3962752633076	-22.5185282101663
39.9306388170523	-22.8758485681378
39.59012583299	-22.5185282101663
-26.1288800910363	-22.5185282101663
-26.1288800910363	-22.1612078521948
-5.01707507917293	-22.5185282101663
6.90087936300801	-22.5185282101663
6.5603663789457	-22.1612078521948
9.62498323550651	-22.5185282101663
9.62498323550651	-22.1612078521948
19.4998597733136	-22.5185282101663
19.1593467892513	-22.1612078521948
21.8834506617498	-22.5185282101663
21.8834506617498	-22.1612078521948
22.2239636458121	-22.1612078521948
22.5644766298744	-22.1612078521948
22.9049896139367	-22.1612078521948
23.245502597999	-22.1612078521948
23.5860155820613	-22.1612078521948
23.9265285661236	-22.1612078521948
24.6075545342483	-22.5185282101663
24.267041550186	-22.1612078521948
27.6721713908091	-22.5185282101663
27.3316584067468	-22.1612078521948
30.3962752633076	-22.5185282101663
30.0557622792453	-22.1612078521948
39.59012583299	-22.5185282101663
39.2496128489277	-22.1612078521948
-25.788367106974	-22.1612078521948
-25.788367106974	-21.8038874942233
-5.01707507917293	-22.1612078521948
6.5603663789457	-22.1612078521948
9.96549621956882	-22.1612078521948
9.96549621956882	-21.8038874942233
19.1593467892513	-22.1612078521948
18.818833805189	-21.8038874942233
27.3316584067468	-22.1612078521948
26.9911454226844	-21.8038874942233
30.0557622792453	-22.1612078521948
29.715249295183	-21.8038874942233
39.2496128489277	-22.1612078521948
38.9090998648654	-21.8038874942233
40.2711518011146	-21.8038874942233
-25.4478541229117	-21.8038874942233
-25.4478541229117	-21.4465671362518
-5.01707507917293	-21.8038874942233
6.5603663789457	-21.8038874942233
10.3060092036311	-21.8038874942233
10.3060092036311	-21.4465671362518
18.818833805189	-21.8038874942233
18.4783208211266	-21.4465671362518
26.9911454226844	-21.8038874942233
26.6506324386221	-21.4465671362518
29.715249295183	-21.8038874942233
29.3747363111206	-21.4465671362518
38.9090998648654	-21.8038874942233
38.5685868808031	-21.4465671362518
40.2711518011146	-21.8038874942233
39.9306388170523	-21.4465671362518
-25.1073411388494	-21.4465671362518
-25.1073411388494	-21.0892467782803
-5.01707507917293	-21.4465671362518
-5.35758806323524	-21.0892467782803
6.5603663789457	-21.4465671362518
6.21985339488339	-21.0892467782803
10.6465221876934	-21.4465671362518
10.6465221876934	-21.0892467782803
18.4783208211266	-21.4465671362518
18.1378078370643	-21.0892467782803
26.6506324386221	-21.4465671362518
26.3101194545598	-21.0892467782803
29.3747363111206	-21.4465671362518
29.0342233270583	-21.0892467782803
38.5685868808031	-21.4465671362518
38.2280738967408	-21.0892467782803
39.9306388170523	-21.4465671362518
39.59012583299	-21.0892467782803
-24.7668281547871	-21.0892467782803
-24.7668281547871	-20.7319264203088
-5.35758806323524	-21.0892467782803
-5.69810104729755	-20.7319264203088
6.21985339488339	-21.0892467782803
10.9870351717558	-21.0892467782803
10.9870351717558	-20.7319264203088
18.1378078370643	-21.0892467782803
17.797294853002	-20.7319264203088
26.3101194545598	-21.0892467782803
25.9696064704975	-20.7319264203088
29.0342233270583	-21.0892467782803
28.693710342996	-20.7319264203088
38.2280738967408	-21.0892467782803
37.8875609126785	-20.7319264203088
39.59012583299	-21.0892467782803
39.2496128489277	-20.7319264203088
-24.4263151707247	-20.7319264203088
-24.4263151707247	-20.3746060623374
-5.69810104729755	-20.7319264203088
-6.03861403135986	-20.3746060623374
6.21985339488339	-20.7319264203088
11.3275481558181	-20.7319264203088
11.3275481558181	-20.3746060623374
17.797294853002	-20.7319264203088
17.4567818689397	-20.3746060623374
25.9696064704975	-20.7319264203088
25.6290934864352	-20.3746060623374
28.693710342996	-20.7319264203088
28.3531973589337	-20.3746060623374
37.8875609126785	-20.7319264203088
37.5470479286161	-20.3746060623374
39.2496128489277	-20.7319264203088
38.9090998648654	-20.3746060623374
-24.0858021866624	-20.3746060623374
-24.0858021866624	-20.0172857043659
-6.03861403135986	-20.3746060623374
-6.37912701542218	-20.0172857043659
6.21985339488339	-20.3746060623374
5.87934041082107	-20.0172857043659
6.21985339488339	-20.0172857043659
11.6680611398804	-20.3746060623374
11.6680611398804	-20.0172857043659
17.4567818689397	-20.3746060623374
17.1162688848774	-20.0172857043659
25.6290934864352	-20.3746060623374
25.2885805023729	-20.0172857043659
28.3531973589337	-20.3746060623374
28.0126843748714	-20.0172857043659
37.5470479286161	-20.3746060623374
37.2065349445538	-20.0172857043659
38.9090998648654	-20.3746060623374
38.5685868808031	-20.0172857043659
-23.7452892026001	-20.0172857043659
-23.7452892026001	-19.6599653463944
-6.37912701542218	-20.0172857043659
-6.71963999948449	-19.6599653463944
5.87934041082107	-20.0172857043659
6.5603663789457	-20.0172857043659
6.5603663789457	-19.6599653463944
12.0085741239427	-20.0172857043659
12.0085741239427	-19.6599653463944
12.349087108005	-19.6599653463944
12.6896000920673	-19.6599653463944
13.0301130761296	-19.6599653463944
13.3706260601919	-19.6599653463944
13.7111390442543	-19.6599653463944
16.4352429167528	-19.6599653463944
17.1162688848774	-20.0172857043659
16.7757559008151	-19.6599653463944
25.2885805023729	-20.0172857043659
24.9480675183106	-19.6599653463944
28.0126843748714	-20.0172857043659
27.6721713908091	-19.6599653463944
37.2065349445538	-20.0172857043659
36.8660219604915	-19.6599653463944
38.5685868808031	-20.0172857043659
38.2280738967408	-19.6599653463944
-23.4047762185378	-19.6599653463944
-23.4047762185378	-19.3026449884229
-10.8057958082322	-19.3026449884229
-10.4652828241699	-19.3026449884229
-10.1247698401076	-19.3026449884229
-9.7842568560453	-19.3026449884229
-9.44374387198299	-19.3026449884229
-9.10323088792068	-19.3026449884229
-8.76271790385837	-19.3026449884229
-8.42220491979605	-19.3026449884229
-8.08169193573374	-19.3026449884229
-6.71963999948449	-19.6599653463944
-7.0601529835468	-19.3026449884229
5.87934041082107	-19.6599653463944
6.90087936300801	-19.6599653463944
6.90087936300801	-19.3026449884229
14.0516520283166	-19.6599653463944
14.0516520283166	-19.3026449884229
14.3921650123789	-19.3026449884229
14.7326779964412	-19.3026449884229
15.0731909805035	-19.3026449884229
15.4137039645658	-19.3026449884229
15.7542169486281	-19.3026449884229
16.4352429167528	-19.6599653463944
16.0947299326904	-19.3026449884229
24.9480675183106	-19.6599653463944
24.6075545342483	-19.3026449884229
27.6721713908091	-19.6599653463944
27.3316584067468	-19.3026449884229
36.8660219604915	-19.6599653463944
36.5255089764292	-19.3026449884229
38.2280738967408	-19.6599653463944
37.8875609126785	-19.3026449884229
-23.0642632344755	-19.3026449884229
-23.0642632344755	-18.9453246304514
-12.1678477444815	-18.9453246304514
-11.8273347604192	-18.9453246304514
-11.4868217763569	-18.9453246304514
-10.8057958082322	-19.3026449884229
-11.1463087922946	-18.9453246304514
-7.74117895167143	-19.3026449884229
-7.74117895167143	-18.9453246304514
-7.0601529835468	-19.3026449884229
-7.40066596760911	-18.9453246304514
5.87934041082107	-19.3026449884229
5.53882742675876	-18.9453246304514
7.24139234707032	-19.3026449884229
7.24139234707032	-18.9453246304514
24.6075545342483	-19.3026449884229
24.267041550186	-18.9453246304514
27.3316584067468	-19.3026449884229
26.9911454226844	-18.9453246304514
36.5255089764292	-19.3026449884229
36.1849959923669	-18.9453246304514
37.8875609126785	-19.3026449884229
37.5470479286161	-18.9453246304514
-22.7237502504132	-18.9453246304514
-22.7237502504132	-18.5880042724799
-13.8704126647931	-18.5880042724799
-13.5298996807307	-18.5880042724799
-13.1893866966684	-18.5880042724799
-12.8488737126061	-18.5880042724799
-12.1678477444815	-18.9453246304514
-12.5083607285438	-18.5880042724799
-7.40066596760911	-18.9453246304514
5.53882742675876	-18.9453246304514
5.19831444269645	-18.5880042724799
7.58190533113264	-18.9453246304514
7.58190533113264	-18.5880042724799
24.267041550186	-18.9453246304514
23.9265285661236	-18.5880042724799
26.9911454226844	-18.9453246304514
26.6506324386221	-18.5880042724799
36.1849959923669	-18.9453246304514
35.8444830083046	-18.5880042724799
37.5470479286161	-18.9453246304514
37.2065349445538	-18.5880042724799
-22.3832372663509	-18.5880042724799
-22.3832372663509	-18.2306839145084
-16.5945165372916	-18.2306839145084
-16.2540035532292	-18.2306839145084
-15.9134905691669	-18.2306839145084
-15.5729775851046	-18.2306839145084
-15.2324646010423	-18.2306839145084
-14.89195161698	-18.2306839145084
-14.5514386329177	-18.2306839145084
-13.8704126647931	-18.5880042724799
-14.2109256488554	-18.2306839145084
-7.40066596760911	-18.5880042724799
-7.40066596760911	-18.2306839145084
-2.29297120667443	-18.2306839145084
-1.95245822261212	-18.2306839145084
-1.6119452385498	-18.2306839145084
-1.27143225448749	-18.2306839145084
5.19831444269645	-18.5880042724799
4.85780145863414	-18.2306839145084
7.92241831519495	-18.5880042724799
7.92241831519495	-18.2306839145084
23.9265285661236	-18.5880042724799
23.5860155820613	-18.2306839145084
26.6506324386221	-18.5880042724799
26.3101194545598	-18.2306839145084
35.8444830083046	-18.5880042724799
35.5039700242423	-18.2306839145084
37.2065349445538	-18.5880042724799
36.8660219604915	-18.2306839145084
-22.0427242822886	-18.2306839145084
-22.0427242822886	-17.8733635565369
-21.7022112982262	-17.8733635565369
-17.9565684735408	-17.8733635565369
-17.6160554894785	-17.8733635565369
-17.2755425054162	-17.8733635565369
-16.5945165372916	-18.2306839145084
-16.9350295213539	-17.8733635565369
-7.0601529835468	-18.2306839145084
-7.0601529835468	-17.8733635565369
-3.31451015886136	-17.8733635565369
-2.97399717479905	-17.8733635565369
-2.29297120667443	-18.2306839145084
-2.63348419073674	-17.8733635565369
-0.930919270425179	-18.2306839145084
-0.930919270425179	-17.8733635565369
4.85780145863414	-18.2306839145084
4.51728847457182	-17.8733635565369
8.26293129925726	-18.2306839145084
8.26293129925726	-17.8733635565369
23.5860155820613	-18.2306839145084
23.245502597999	-17.8733635565369
26.3101194545598	-18.2306839145084
25.9696064704975	-17.8733635565369
35.5039700242423	-18.2306839145084
35.1634570401799	-17.8733635565369
36.8660219604915	-18.2306839145084
36.5255089764292	-17.8733635565369
-21.3616983141639	-17.8733635565369
-21.3616983141639	-17.5160431985654
-21.0211853301016	-17.5160431985654
-20.6806723460393	-17.5160431985654
-20.340159361977	-17.5160431985654
-19.9996463779147	-17.5160431985654
-19.6591333938524	-17.5160431985654
-19.3186204097901	-17.5160431985654
-18.9781074257277	-17.5160431985654
-18.6375944416654	-17.5160431985654
-17.9565684735408	-17.8733635565369
-18.2970814576031	-17.5160431985654
-6.71963999948449	-17.8733635565369
-6.71963999948449	-17.5160431985654
-3.31451015886136	-17.8733635565369
-3.65502314292368	-17.5160431985654
-0.590406286362864	-17.8733635565369
-0.590406286362864	-17.5160431985654
4.51728847457182	-17.8733635565369
4.17677549050951	-17.5160431985654
8.60344428331958	-17.8733635565369
8.60344428331958	-17.5160431985654
23.245502597999	-17.8733635565369
22.9049896139367	-17.5160431985654
25.9696064704975	-17.8733635565369
25.6290934864352	-17.5160431985654
35.1634570401799	-17.8733635565369
34.8229440561176	-17.5160431985654
36.5255089764292	-17.8733635565369
36.1849959923669	-17.5160431985654
-18.9781074257277	-17.5160431985654
-18.9781074257277	-17.1587228405939
-17.9565684735408	-17.5160431985654
-17.9565684735408	-17.1587228405939
-6.37912701542218	-17.5160431985654
-6.37912701542218	-17.1587228405939
-3.65502314292368	-17.5160431985654
-3.99553612698599	-17.1587228405939
-0.249893302300553	-17.5160431985654
-0.249893302300553	-17.1587228405939
4.17677549050951	-17.5160431985654
3.8362625064472	-17.1587228405939
8.94395726738188	-17.5160431985654
8.94395726738188	-17.1587228405939
22.9049896139367	-17.5160431985654
22.5644766298744	-17.1587228405939
25.6290934864352	-17.5160431985654
25.2885805023729	-17.1587228405939
34.8229440561176	-17.5160431985654
34.4824310720553	-17.1587228405939
36.1849959923669	-17.5160431985654
35.8444830083046	-17.1587228405939
-18.6375944416654	-17.1587228405939
-18.6375944416654	-16.8014024826224
-17.6160554894785	-17.1587228405939
-17.6160554894785	-16.8014024826224
-6.03861403135986	-17.1587228405939
-6.03861403135986	-16.8014024826224
-3.99553612698599	-17.1587228405939
-4.3360491110483	-16.8014024826224
0.0906196817617619	-17.1587228405939
0.0906196817617619	-16.8014024826224
3.8362625064472	-17.1587228405939
3.49574952238489	-16.8014024826224
9.2844702514442	-17.1587228405939
9.2844702514442	-16.8014024826224
9.62498323550651	-16.8014024826224
22.5644766298744	-17.1587228405939
22.2239636458121	-16.8014024826224
25.2885805023729	-17.1587228405939
24.9480675183106	-16.8014024826224
34.4824310720553	-17.1587228405939
34.141918087993	-16.8014024826224
35.8444830083046	-17.1587228405939
35.5039700242423	-16.8014024826224
-18.2970814576031	-16.8014024826224
-18.2970814576031	-16.4440821246509
-17.2755425054162	-16.8014024826224
-17.2755425054162	-16.4440821246509
-5.69810104729755	-16.8014024826224
-5.69810104729755	-16.4440821246509
-4.3360491110483	-16.8014024826224
-4.67656209511062	-16.4440821246509
0.431132665824073	-16.8014024826224
0.431132665824073	-16.4440821246509
3.49574952238489	-16.8014024826224
3.15523653832257	-16.4440821246509
9.96549621956882	-16.8014024826224
9.96549621956882	-16.4440821246509
22.2239636458121	-16.8014024826224
21.8834506617498	-16.4440821246509
24.9480675183106	-16.8014024826224
24.6075545342483	-16.4440821246509
34.141918087993	-16.8014024826224
33.8014051039307	-16.4440821246509
35.5039700242423	-16.8014024826224
35.1634570401799	-16.4440821246509
-17.9565684735408	-16.4440821246509
-17.9565684735408	-16.0867617666794
-16.9350295213539	-16.4440821246509
-16.9350295213539	-16.0867617666794
-5.35758806323524	-16.4440821246509
-5.35758806323524	-16.0867617666794
-4.67656209511062	-16.4440821246509
-5.01707507917293	-16.0867617666794
0.771645649886384	-16.4440821246509
0.771645649886384	-16.0867617666794
1.1121586339487	-16.0867617666794
1.45267161801101	-16.0867617666794
2.13369758613564	-16.0867617666794
2.47421057019795	-16.0867617666794
3.15523653832257	-16.4440821246509
2.81472355426026	-16.0867617666794
10.3060092036311	-16.4440821246509
10.3060092036311	-16.0867617666794
21.8834506617498	-16.4440821246509
21.5429376776874	-16.0867617666794
24.6075545342483	-16.4440821246509
24.267041550186	-16.0867617666794
33.8014051039307	-16.4440821246509
33.4608921198684	-16.0867617666794
35.1634570401799	-16.4440821246509
34.8229440561176	-16.0867617666794
-17.6160554894785	-16.0867617666794
-17.6160554894785	-15.7294414087079
-16.5945165372916	-16.0867617666794
-16.5945165372916	-15.7294414087079
-5.01707507917293	-16.0867617666794
1.79318460207332	-16.0867617666794
2.13369758613564	-16.0867617666794
1.79318460207332	-15.7294414087079
2.81472355426026	-16.0867617666794
10.6465221876934	-16.0867617666794
10.6465221876934	-15.7294414087079
20.8619117095628	-15.7294414087079
21.5429376776874	-16.0867617666794
21.2024246936251	-15.7294414087079
24.267041550186	-16.0867617666794
23.9265285661236	-15.7294414087079
33.4608921198684	-16.0867617666794
33.1203791358061	-15.7294414087079
34.8229440561176	-16.0867617666794
34.4824310720553	-15.7294414087079
-17.2755425054162	-15.7294414087079
-17.2755425054162	-15.3721210507364
-16.2540035532292	-15.7294414087079
-16.2540035532292	-15.3721210507364
-5.01707507917293	-15.7294414087079
-5.01707507917293	-15.3721210507364
2.81472355426026	-15.7294414087079
10.9870351717558	-15.7294414087079
10.9870351717558	-15.3721210507364
11.3275481558181	-15.3721210507364
20.1808857414382	-15.3721210507364
20.8619117095628	-15.7294414087079
20.5213987255005	-15.3721210507364
23.9265285661236	-15.7294414087079
23.5860155820613	-15.3721210507364
33.1203791358061	-15.7294414087079
32.7798661517438	-15.3721210507364
34.4824310720553	-15.7294414087079
34.141918087993	-15.3721210507364
-16.9350295213539	-15.3721210507364
-16.9350295213539	-15.014800692765
-15.9134905691669	-15.3721210507364
-15.9134905691669	-15.014800692765
-4.67656209511062	-15.3721210507364
-4.67656209511062	-15.014800692765
2.81472355426026	-15.3721210507364
11.6680611398804	-15.3721210507364
11.6680611398804	-15.014800692765
19.4998597733136	-15.014800692765
20.1808857414382	-15.3721210507364
19.8403727573759	-15.014800692765
23.5860155820613	-15.3721210507364
23.245502597999	-15.014800692765
32.7798661517438	-15.3721210507364
32.4393531676814	-15.014800692765
34.141918087993	-15.3721210507364
33.8014051039307	-15.014800692765
-16.5945165372916	-15.014800692765
-16.5945165372916	-14.6574803347935
-15.5729775851046	-15.014800692765
-15.5729775851046	-14.6574803347935
-4.3360491110483	-15.014800692765
2.81472355426026	-15.014800692765
2.81472355426026	-14.6574803347935
12.0085741239427	-15.014800692765
18.818833805189	-14.6574803347935
19.4998597733136	-15.014800692765
19.1593467892513	-14.6574803347935
23.245502597999	-15.014800692765
22.9049896139367	-14.6574803347935
32.4393531676814	-15.014800692765
32.0988401836191	-14.6574803347935
33.8014051039307	-15.014800692765
33.4608921198684	-14.6574803347935
-16.2540035532292	-14.6574803347935
-16.2540035532292	-14.300159976822
-15.2324646010423	-14.6574803347935
-15.2324646010423	-14.300159976822
-4.3360491110483	-14.6574803347935
3.15523653832257	-14.6574803347935
3.15523653832257	-14.300159976822
12.0085741239427	-14.6574803347935
18.1378078370643	-14.300159976822
18.818833805189	-14.6574803347935
18.4783208211266	-14.300159976822
22.9049896139367	-14.6574803347935
22.5644766298744	-14.300159976822
32.0988401836191	-14.6574803347935
31.7583271995568	-14.300159976822
33.4608921198684	-14.6574803347935
33.1203791358061	-14.300159976822
-15.9134905691669	-14.300159976822
-15.9134905691669	-13.9428396188505
-14.89195161698	-14.300159976822
-14.89195161698	-13.9428396188505
-4.3360491110483	-14.300159976822
-4.3360491110483	-13.9428396188505
3.15523653832257	-14.300159976822
2.81472355426026	-13.9428396188505
3.49574952238489	-14.300159976822
3.49574952238489	-13.9428396188505
12.0085741239427	-14.300159976822
12.0085741239427	-13.9428396188505
17.1162688848774	-13.9428396188505
17.4567818689397	-13.9428396188505
18.1378078370643	-14.300159976822
17.797294853002	-13.9428396188505
22.5644766298744	-14.300159976822
22.2239636458121	-13.9428396188505
31.7583271995568	-14.300159976822
31.4178142154945	-13.9428396188505
33.1203791358061	-14.300159976822
32.7798661517438	-13.9428396188505
-15.5729775851046	-13.9428396188505
-15.5729775851046	-13.585519260879
-14.5514386329177	-13.9428396188505
-14.5514386329177	-13.585519260879
-3.99553612698599	-13.9428396188505
-3.99553612698599	-13.585519260879
2.81472355426026	-13.9428396188505
2.47421057019795	-13.585519260879
3.8362625064472	-13.9428396188505
3.8362625064472	-13.585519260879
12.349087108005	-13.9428396188505
16.4352429167528	-13.585519260879
17.1162688848774	-13.9428396188505
16.7757559008151	-13.585519260879
22.2239636458121	-13.9428396188505
21.8834506617498	-13.585519260879
31.4178142154945	-13.9428396188505
31.0773012314322	-13.585519260879
32.7798661517438	-13.9428396188505
32.4393531676814	-13.585519260879
-15.2324646010423	-13.585519260879
-15.2324646010423	-13.2281989029075
-14.2109256488554	-13.585519260879
-14.2109256488554	-13.2281989029075
-3.65502314292368	-13.585519260879
-3.65502314292368	-13.2281989029075
2.47421057019795	-13.585519260879
2.13369758613564	-13.2281989029075
4.17677549050951	-13.585519260879
4.17677549050951	-13.2281989029075
12.349087108005	-13.585519260879
15.7542169486281	-13.2281989029075
16.4352429167528	-13.585519260879
16.0947299326904	-13.2281989029075
21.8834506617498	-13.585519260879
21.5429376776874	-13.2281989029075
31.0773012314322	-13.585519260879
30.7367882473699	-13.2281989029075
32.4393531676814	-13.585519260879
32.0988401836191	-13.2281989029075
-14.89195161698	-13.2281989029075
-14.89195161698	-12.870878544936
-13.8704126647931	-13.2281989029075
-13.8704126647931	-12.870878544936
-3.31451015886136	-13.2281989029075
2.13369758613564	-13.2281989029075
1.79318460207332	-12.870878544936
4.51728847457182	-13.2281989029075
4.51728847457182	-12.870878544936
12.349087108005	-13.2281989029075
15.0731909805035	-12.870878544936
15.7542169486281	-13.2281989029075
15.4137039645658	-12.870878544936
21.5429376776874	-13.2281989029075
21.2024246936251	-12.870878544936
30.7367882473699	-13.2281989029075
30.3962752633076	-12.870878544936
32.0988401836191	-13.2281989029075
31.7583271995568	-12.870878544936
-14.5514386329177	-12.870878544936
-14.5514386329177	-12.5135581869645
-13.5298996807307	-12.870878544936
-13.5298996807307	-12.5135581869645
-3.31451015886136	-12.870878544936
-3.31451015886136	-12.5135581869645
1.79318460207332	-12.870878544936
1.45267161801101	-12.5135581869645
4.85780145863414	-12.870878544936
4.85780145863414	-12.5135581869645
12.349087108005	-12.870878544936
14.3921650123789	-12.5135581869645
15.0731909805035	-12.870878544936
14.7326779964412	-12.5135581869645
21.2024246936251	-12.870878544936
20.8619117095628	-12.5135581869645
30.3962752633076	-12.870878544936
30.0557622792453	-12.5135581869645
31.7583271995568	-12.870878544936
31.4178142154945	-12.5135581869645
-14.2109256488554	-12.5135581869645
-14.2109256488554	-12.156237828993
-13.1893866966684	-12.5135581869645
-13.1893866966684	-12.156237828993
-2.97399717479905	-12.5135581869645
1.45267161801101	-12.5135581869645
5.19831444269645	-12.5135581869645
12.349087108005	-12.5135581869645
14.3921650123789	-12.5135581869645
14.0516520283166	-12.156237828993
20.8619117095628	-12.5135581869645
20.5213987255005	-12.156237828993
30.0557622792453	-12.5135581869645
29.715249295183	-12.156237828993
31.4178142154945	-12.5135581869645
31.0773012314322	-12.156237828993
-13.8704126647931	-12.156237828993
-13.8704126647931	-11.7989174710215
-12.8488737126061	-12.156237828993
-12.8488737126061	-11.7989174710215
-2.97399717479905	-12.156237828993
-2.97399717479905	-11.7989174710215
1.45267161801101	-12.156237828993
1.1121586339487	-11.7989174710215
5.19831444269645	-12.156237828993
5.19831444269645	-11.7989174710215
12.349087108005	-12.156237828993
14.0516520283166	-12.156237828993
13.7111390442543	-11.7989174710215
20.5213987255005	-12.156237828993
20.1808857414382	-11.7989174710215
29.715249295183	-12.156237828993
29.3747363111206	-11.7989174710215
31.0773012314322	-12.156237828993
30.7367882473699	-11.7989174710215
-13.5298996807307	-11.7989174710215
-13.5298996807307	-11.44159711305
-12.5083607285438	-11.7989174710215
-12.5083607285438	-11.44159711305
-2.63348419073674	-11.7989174710215
1.1121586339487	-11.7989174710215
0.771645649886384	-11.44159711305
5.53882742675876	-11.7989174710215
5.53882742675876	-11.44159711305
12.349087108005	-11.7989174710215
12.0085741239427	-11.44159711305
13.7111390442543	-11.7989174710215
13.3706260601919	-11.44159711305
20.1808857414382	-11.7989174710215
19.8403727573759	-11.44159711305
29.3747363111206	-11.7989174710215
29.0342233270583	-11.44159711305
30.7367882473699	-11.7989174710215
30.3962752633076	-11.44159711305
-13.1893866966684	-11.44159711305
-13.1893866966684	-11.0842767550785
-12.1678477444815	-11.44159711305
-12.1678477444815	-11.0842767550785
-9.44374387198299	-11.0842767550785
-9.10323088792068	-11.0842767550785
-8.76271790385837	-11.0842767550785
-8.42220491979605	-11.0842767550785
-8.08169193573374	-11.0842767550785
-7.74117895167143	-11.0842767550785
-7.40066596760911	-11.0842767550785
-7.0601529835468	-11.0842767550785
-2.63348419073674	-11.44159711305
-2.63348419073674	-11.0842767550785
0.771645649886384	-11.44159711305
0.431132665824073	-11.0842767550785
5.87934041082107	-11.44159711305
5.87934041082107	-11.0842767550785
12.0085741239427	-11.44159711305
13.3706260601919	-11.44159711305
13.0301130761296	-11.0842767550785
19.8403727573759	-11.44159711305
19.4998597733136	-11.0842767550785
29.0342233270583	-11.44159711305
28.693710342996	-11.0842767550785
30.3962752633076	-11.44159711305
30.0557622792453	-11.0842767550785
-12.8488737126061	-11.0842767550785
-12.8488737126061	-10.726956397107
-11.8273347604192	-11.0842767550785
-11.8273347604192	-10.726956397107
-10.4652828241699	-10.726956397107
-10.1247698401076	-10.726956397107
-9.44374387198299	-11.0842767550785
-9.7842568560453	-10.726956397107
-6.71963999948449	-11.0842767550785
-6.71963999948449	-10.726956397107
-6.37912701542218	-10.726956397107
-2.29297120667443	-11.0842767550785
-2.29297120667443	-10.726956397107
0.431132665824073	-11.0842767550785
0.0906196817617619	-10.726956397107
6.21985339488339	-11.0842767550785
12.0085741239427	-11.0842767550785
13.0301130761296	-11.0842767550785
12.6896000920673	-10.726956397107
19.4998597733136	-11.0842767550785
19.1593467892513	-10.726956397107
28.693710342996	-11.0842767550785
28.3531973589337	-10.726956397107
30.0557622792453	-11.0842767550785
29.715249295183	-10.726956397107
-12.5083607285438	-10.726956397107
-12.5083607285438	-10.3696360391355
-11.4868217763569	-10.726956397107
-11.4868217763569	-10.3696360391355
-11.1463087922946	-10.3696360391355
-10.4652828241699	-10.726956397107
-10.8057958082322	-10.3696360391355
-6.03861403135986	-10.726956397107
-6.03861403135986	-10.3696360391355
-1.95245822261212	-10.726956397107
-1.95245822261212	-10.3696360391355
0.0906196817617619	-10.726956397107
-0.249893302300553	-10.3696360391355
6.21985339488339	-10.726956397107
6.21985339488339	-10.3696360391355
12.0085741239427	-10.726956397107
12.6896000920673	-10.726956397107
12.349087108005	-10.3696360391355
19.1593467892513	-10.726956397107
18.818833805189	-10.3696360391355
28.3531973589337	-10.726956397107
28.0126843748714	-10.3696360391355
29.715249295183	-10.726956397107
29.3747363111206	-10.3696360391355
40.2711518011146	-10.3696360391355
-12.1678477444815	-10.3696360391355
-12.1678477444815	-10.0123156811641
-5.69810104729755	-10.3696360391355
-5.69810104729755	-10.0123156811641
-1.6119452385498	-10.3696360391355
-1.6119452385498	-10.0123156811641
-0.249893302300553	-10.3696360391355
-0.590406286362864	-10.0123156811641
6.5603663789457	-10.3696360391355
6.5603663789457	-10.0123156811641
12.0085741239427	-10.3696360391355
11.6680611398804	-10.0123156811641
12.349087108005	-10.3696360391355
12.0085741239427	-10.0123156811641
18.818833805189	-10.3696360391355
18.4783208211266	-10.0123156811641
28.0126843748714	-10.3696360391355
27.6721713908091	-10.0123156811641
29.3747363111206	-10.3696360391355
29.0342233270583	-10.0123156811641
40.2711518011146	-10.3696360391355
39.9306388170523	-10.0123156811641
-11.8273347604192	-10.0123156811641
-11.8273347604192	-9.65499532319256
-5.35758806323524	-10.0123156811641
-5.35758806323524	-9.65499532319256
-1.27143225448749	-10.0123156811641
-0.590406286362864	-10.0123156811641
-0.930919270425179	-9.65499532319256
6.90087936300801	-10.0123156811641
6.90087936300801	-9.65499532319256
11.6680611398804	-10.0123156811641
12.0085741239427	-10.0123156811641
11.6680611398804	-9.65499532319256
18.4783208211266	-10.0123156811641
18.1378078370643	-9.65499532319256
27.6721713908091	-10.0123156811641
27.3316584067468	-9.65499532319256
29.0342233270583	-10.0123156811641
28.693710342996	-9.65499532319256
39.9306388170523	-10.0123156811641
39.59012583299	-9.65499532319256
-11.4868217763569	-9.65499532319256
-11.4868217763569	-9.29767496522107
-5.01707507917293	-9.65499532319256
-5.01707507917293	-9.29767496522107
-1.27143225448749	-9.65499532319256
-1.6119452385498	-9.29767496522107
-0.930919270425179	-9.65499532319256
-1.27143225448749	-9.29767496522107
7.24139234707032	-9.65499532319256
7.24139234707032	-9.29767496522107
11.6680611398804	-9.65499532319256
11.3275481558181	-9.29767496522107
11.6680611398804	-9.29767496522107
12.0085741239427	-9.29767496522107
12.349087108005	-9.29767496522107
12.6896000920673	-9.29767496522107
18.1378078370643	-9.65499532319256
17.797294853002	-9.29767496522107
27.3316584067468	-9.65499532319256
26.9911454226844	-9.29767496522107
28.693710342996	-9.65499532319256
28.3531973589337	-9.29767496522107
39.59012583299	-9.65499532319256
39.2496128489277	-9.29767496522107
-11.1463087922946	-9.29767496522107
-11.1463087922946	-8.94035460724957
-4.67656209511062	-9.29767496522107
-4.67656209511062	-8.94035460724957
-1.6119452385498	-9.29767496522107
-1.95245822261212	-8.94035460724957
-1.27143225448749	-9.29767496522107
-1.6119452385498	-8.94035460724957
7.58190533113264	-9.29767496522107
7.58190533113264	-8.94035460724957
10.6465221876934	-8.94035460724957
11.3275481558181	-9.29767496522107
10.9870351717558	-8.94035460724957
13.0301130761296	-9.29767496522107
13.0301130761296	-8.94035460724957
13.3706260601919	-8.94035460724957
13.7111390442543	-8.94035460724957
14.0516520283166	-8.94035460724957
14.3921650123789	-8.94035460724957
14.7326779964412	-8.94035460724957
15.0731909805035	-8.94035460724957
15.4137039645658	-8.94035460724957
15.7542169486281	-8.94035460724957
16.0947299326904	-8.94035460724957
16.4352429167528	-8.94035460724957
16.7757559008151	-8.94035460724957
17.1162688848774	-8.94035460724957
17.797294853002	-9.29767496522107
17.4567818689397	-8.94035460724957
26.9911454226844	-9.29767496522107
26.6506324386221	-8.94035460724957
28.3531973589337	-9.29767496522107
28.0126843748714	-8.94035460724957
39.2496128489277	-9.29767496522107
38.9090998648654	-8.94035460724957
-10.8057958082322	-8.94035460724957
-10.8057958082322	-8.58303424927808
-4.3360491110483	-8.94035460724957
-4.3360491110483	-8.58303424927808
-3.99553612698599	-8.58303424927808
-3.65502314292368	-8.58303424927808
-3.31451015886136	-8.58303424927808
-2.97399717479905	-8.58303424927808
-2.63348419073674	-8.58303424927808
-1.95245822261212	-8.94035460724957
-2.29297120667443	-8.58303424927808
-1.6119452385498	-8.94035460724957
-1.95245822261212	-8.58303424927808
7.92241831519495	-8.94035460724957
7.92241831519495	-8.58303424927808
9.62498323550651	-8.58303424927808
9.96549621956882	-8.58303424927808
10.6465221876934	-8.94035460724957
10.3060092036311	-8.58303424927808
10.6465221876934	-8.58303424927808
26.6506324386221	-8.94035460724957
26.3101194545598	-8.58303424927808
28.0126843748714	-8.94035460724957
27.6721713908091	-8.58303424927808
38.9090998648654	-8.94035460724957
38.5685868808031	-8.58303424927808
-10.4652828241699	-8.58303424927808
-10.4652828241699	-8.22571389130659
-4.3360491110483	-8.58303424927808
-4.67656209511062	-8.22571389130659
-2.63348419073674	-8.58303424927808
-2.97399717479905	-8.22571389130659
8.26293129925726	-8.58303424927808
8.26293129925726	-8.22571389130659
8.94395726738188	-8.22571389130659
9.62498323550651	-8.58303424927808
9.2844702514442	-8.22571389130659
10.9870351717558	-8.58303424927808
10.9870351717558	-8.22571389130659
26.3101194545598	-8.58303424927808
25.9696064704975	-8.22571389130659
27.6721713908091	-8.58303424927808
27.3316584067468	-8.22571389130659
38.5685868808031	-8.58303424927808
38.2280738967408	-8.22571389130659
-10.1247698401076	-8.22571389130659
-10.1247698401076	-7.86839353333509
-4.67656209511062	-8.22571389130659
-5.01707507917293	-7.86839353333509
-2.97399717479905	-8.22571389130659
-3.31451015886136	-7.86839353333509
8.60344428331958	-8.22571389130659
8.94395726738188	-8.22571389130659
8.60344428331958	-7.86839353333509
11.3275481558181	-8.22571389130659
11.3275481558181	-7.86839353333509
25.9696064704975	-8.22571389130659
25.6290934864352	-7.86839353333509
27.3316584067468	-8.22571389130659
26.9911454226844	-7.86839353333509
38.2280738967408	-8.22571389130659
37.8875609126785	-7.86839353333509
-9.7842568560453	-7.86839353333509
-9.7842568560453	-7.5110731753636
-9.44374387198299	-7.5110731753636
-5.01707507917293	-7.86839353333509
-5.35758806323524	-7.5110731753636
-3.31451015886136	-7.86839353333509
8.60344428331958	-7.86839353333509
11.6680611398804	-7.86839353333509
11.6680611398804	-7.5110731753636
25.6290934864352	-7.86839353333509
25.2885805023729	-7.5110731753636
26.9911454226844	-7.86839353333509
26.6506324386221	-7.5110731753636
37.8875609126785	-7.86839353333509
37.5470479286161	-7.5110731753636
-9.10323088792068	-7.5110731753636
-9.10323088792068	-7.15375281739211
-5.35758806323524	-7.5110731753636
-5.69810104729755	-7.15375281739211
-3.31451015886136	-7.5110731753636
8.60344428331958	-7.5110731753636
12.0085741239427	-7.5110731753636
12.0085741239427	-7.15375281739211
25.2885805023729	-7.5110731753636
24.9480675183106	-7.15375281739211
26.6506324386221	-7.5110731753636
26.3101194545598	-7.15375281739211
37.5470479286161	-7.5110731753636
37.2065349445538	-7.15375281739211
-8.76271790385837	-7.15375281739211
-8.76271790385837	-6.79643245942061
-5.69810104729755	-7.15375281739211
-6.03861403135986	-6.79643245942061
-3.31451015886136	-7.15375281739211
8.60344428331958	-7.15375281739211
8.26293129925726	-6.79643245942061
12.349087108005	-7.15375281739211
12.349087108005	-6.79643245942061
24.9480675183106	-7.15375281739211
24.6075545342483	-6.79643245942061
26.3101194545598	-7.15375281739211
25.9696064704975	-6.79643245942061
37.2065349445538	-7.15375281739211
36.8660219604915	-6.79643245942061
-8.42220491979605	-6.79643245942061
-8.42220491979605	-6.43911210144912
-6.03861403135986	-6.79643245942061
-6.37912701542218	-6.43911210144912
-3.31451015886136	-6.79643245942061
8.26293129925726	-6.79643245942061
12.6896000920673	-6.79643245942061
12.6896000920673	-6.43911210144912
24.6075545342483	-6.79643245942061
24.267041550186	-6.43911210144912
25.9696064704975	-6.79643245942061
25.6290934864352	-6.43911210144912
36.8660219604915	-6.79643245942061
36.5255089764292	-6.43911210144912
40.2711518011146	-6.43911210144912
-8.08169193573374	-6.43911210144912
-8.08169193573374	-6.08179174347763
-6.37912701542218	-6.43911210144912
-6.71963999948449	-6.08179174347763
-3.31451015886136	-6.43911210144912
8.26293129925726	-6.43911210144912
7.92241831519495	-6.08179174347763
13.0301130761296	-6.43911210144912
24.267041550186	-6.43911210144912
23.9265285661236	-6.08179174347763
25.6290934864352	-6.43911210144912
25.2885805023729	-6.08179174347763
36.5255089764292	-6.43911210144912
36.1849959923669	-6.08179174347763
40.2711518011146	-6.43911210144912
39.9306388170523	-6.08179174347763
-7.74117895167143	-6.08179174347763
-7.74117895167143	-5.72447138550613
-6.71963999948449	-6.08179174347763
-7.0601529835468	-5.72447138550613
-3.31451015886136	-6.08179174347763
7.92241831519495	-6.08179174347763
7.58190533113264	-5.72447138550613
13.0301130761296	-6.08179174347763
22.5644766298744	-5.72447138550613
22.9049896139367	-5.72447138550613
23.245502597999	-5.72447138550613
23.9265285661236	-6.08179174347763
23.5860155820613	-5.72447138550613
25.2885805023729	-6.08179174347763
24.9480675183106	-5.72447138550613
36.1849959923669	-6.08179174347763
35.8444830083046	-5.72447138550613
39.9306388170523	-6.08179174347763
39.59012583299	-5.72447138550613
-7.40066596760911	-5.72447138550613
-7.0601529835468	-5.72447138550613
-7.40066596760911	-5.36715102753464
-3.31451015886136	-5.72447138550613
-3.31451015886136	-5.36715102753464
7.58190533113264	-5.72447138550613
7.24139234707032	-5.36715102753464
13.0301130761296	-5.72447138550613
13.0301130761296	-5.36715102753464
20.5213987255005	-5.36715102753464
20.8619117095628	-5.36715102753464
21.2024246936251	-5.36715102753464
21.5429376776874	-5.36715102753464
21.8834506617498	-5.36715102753464
22.5644766298744	-5.72447138550613
22.2239636458121	-5.36715102753464
24.9480675183106	-5.72447138550613
24.6075545342483	-5.36715102753464
35.8444830083046	-5.72447138550613
35.5039700242423	-5.36715102753464
39.59012583299	-5.72447138550613
39.2496128489277	-5.36715102753464
-7.40066596760911	-5.36715102753464
-7.74117895167143	-5.00983066956315
-2.97399717479905	-5.36715102753464
7.24139234707032	-5.36715102753464
6.90087936300801	-5.00983066956315
13.3706260601919	-5.36715102753464
18.818833805189	-5.00983066956315
19.1593467892513	-5.00983066956315
19.4998597733136	-5.00983066956315
19.8403727573759	-5.00983066956315
20.5213987255005	-5.36715102753464
20.1808857414382	-5.00983066956315
24.6075545342483	-5.36715102753464
24.267041550186	-5.00983066956315
35.5039700242423	-5.36715102753464
35.1634570401799	-5.00983066956315
39.2496128489277	-5.36715102753464
38.9090998648654	-5.00983066956315
-7.74117895167143	-5.00983066956315
-2.97399717479905	-5.00983066956315
-2.97399717479905	-4.65251031159166
6.90087936300801	-5.00983066956315
6.5603663789457	-4.65251031159166
13.3706260601919	-5.00983066956315
17.797294853002	-4.65251031159166
18.1378078370643	-4.65251031159166
18.818833805189	-5.00983066956315
18.4783208211266	-4.65251031159166
24.267041550186	-5.00983066956315
23.9265285661236	-4.65251031159166
35.1634570401799	-5.00983066956315
34.8229440561176	-4.65251031159166
38.9090998648654	-5.00983066956315
38.5685868808031	-4.65251031159166
-7.74117895167143	-4.65251031159166
-2.63348419073674	-4.65251031159166
-2.63348419073674	-4.29518995362016
5.87934041082107	-4.29518995362016
6.5603663789457	-4.65251031159166
6.21985339488339	-4.29518995362016
13.3706260601919	-4.65251031159166
16.0947299326904	-4.29518995362016
16.4352429167528	-4.29518995362016
16.7757559008151	-4.29518995362016
17.1162688848774	-4.29518995362016
17.797294853002	-4.65251031159166
17.4567818689397	-4.29518995362016
23.9265285661236	-4.65251031159166
23.5860155820613	-4.29518995362016
34.8229440561176	-4.65251031159166
34.4824310720553	-4.29518995362016
38.5685868808031	-4.65251031159166
38.2280738967408	-4.29518995362016
-7.74117895167143	-4.29518995362016
-8.08169193573374	-3.93786959564867
-2.29297120667443	-4.29518995362016
-2.29297120667443	-3.93786959564867
5.19831444269645	-3.93786959564867
5.87934041082107	-4.29518995362016
5.53882742675876	-3.93786959564867
13.3706260601919	-4.29518995362016
14.0516520283166	-3.93786959564867
14.3921650123789	-3.93786959564867
14.7326779964412	-3.93786959564867
15.0731909805035	-3.93786959564867
15.4137039645658	-3.93786959564867
16.0947299326904	-4.29518995362016
15.7542169486281	-3.93786959564867
23.5860155820613	-4.29518995362016
23.245502597999	-3.93786959564867
34.4824310720553	-4.29518995362016
34.141918087993	-3.93786959564867
38.2280738967408	-4.29518995362016
37.8875609126785	-3.93786959564867
-8.08169193573374	-3.93786959564867
-8.42220491979605	-3.58054923767718
-1.95245822261212	-3.93786959564867
-1.95245822261212	-3.58054923767718
-1.6119452385498	-3.58054923767718
5.19831444269645	-3.93786959564867
4.85780145863414	-3.58054923767718
13.3706260601919	-3.93786959564867
14.0516520283166	-3.93786959564867
13.7111390442543	-3.58054923767718
23.245502597999	-3.93786959564867
22.9049896139367	-3.58054923767718
34.141918087993	-3.93786959564867
33.8014051039307	-3.58054923767718
37.8875609126785	-3.93786959564867
37.5470479286161	-3.58054923767718
-8.42220491979605	-3.58054923767718
-8.76271790385837	-3.22322887970568
-1.27143225448749	-3.58054923767718
-1.27143225448749	-3.22322887970568
1.79318460207332	-3.22322887970568
2.13369758613564	-3.22322887970568
2.47421057019795	-3.22322887970568
2.81472355426026	-3.22322887970568
4.17677549050951	-3.22322887970568
4.85780145863414	-3.58054923767718
4.51728847457182	-3.22322887970568
13.3706260601919	-3.58054923767718
13.7111390442543	-3.58054923767718
13.3706260601919	-3.22322887970568
22.9049896139367	-3.58054923767718
22.5644766298744	-3.22322887970568
33.8014051039307	-3.58054923767718
33.4608921198684	-3.22322887970568
37.5470479286161	-3.58054923767718
37.2065349445538	-3.22322887970568
-8.76271790385837	-3.22322887970568
-9.10323088792068	-2.86590852173419
-0.930919270425179	-3.22322887970568
-1.27143225448749	-2.86590852173419
-0.930919270425179	-2.86590852173419
0.431132665824073	-2.86590852173419
0.771645649886384	-2.86590852173419
1.1121586339487	-2.86590852173419
1.79318460207332	-3.22322887970568
1.45267161801101	-2.86590852173419
3.15523653832257	-3.22322887970568
3.15523653832257	-2.86590852173419
3.49574952238489	-2.86590852173419
4.17677549050951	-3.22322887970568
3.8362625064472	-2.86590852173419
13.3706260601919	-3.22322887970568
13.0301130761296	-2.86590852173419
22.5644766298744	-3.22322887970568
22.2239636458121	-2.86590852173419
33.4608921198684	-3.22322887970568
33.1203791358061	-2.86590852173419
37.2065349445538	-3.22322887970568
36.8660219604915	-2.86590852173419
-9.10323088792068	-2.86590852173419
-1.27143225448749	-2.86590852173419
-1.6119452385498	-2.5085881637627
-0.930919270425179	-2.86590852173419
-0.590406286362864	-2.86590852173419
-0.930919270425179	-2.5085881637627
-0.590406286362864	-2.5085881637627
-0.249893302300553	-2.5085881637627
0.431132665824073	-2.86590852173419
0.0906196817617619	-2.5085881637627
4.17677549050951	-2.86590852173419
13.0301130761296	-2.86590852173419
22.2239636458121	-2.86590852173419
21.8834506617498	-2.5085881637627
33.1203791358061	-2.86590852173419
32.7798661517438	-2.5085881637627
36.8660219604915	-2.86590852173419
36.5255089764292	-2.5085881637627
-9.10323088792068	-2.5085881637627
-9.44374387198299	-2.15126780579121
-1.6119452385498	-2.5085881637627
-1.95245822261212	-2.15126780579121
4.17677549050951	-2.5085881637627
13.0301130761296	-2.5085881637627
13.0301130761296	-2.15126780579121
21.8834506617498	-2.5085881637627
21.5429376776874	-2.15126780579121
32.7798661517438	-2.5085881637627
32.4393531676814	-2.15126780579121
36.5255089764292	-2.5085881637627
36.1849959923669	-2.15126780579121
-9.44374387198299	-2.15126780579121
-9.7842568560453	-1.79394744781971
-1.95245822261212	-2.15126780579121
-2.29297120667443	-1.79394744781971
4.17677549050951	-2.15126780579121
13.3706260601919	-2.15126780579121
21.5429376776874	-2.15126780579121
21.2024246936251	-1.79394744781971
31.0773012314322	-1.79394744781971
32.4393531676814	-2.15126780579121
32.0988401836191	-1.79394744781971
36.1849959923669	-2.15126780579121
35.8444830083046	-1.79394744781971
-9.7842568560453	-1.79394744781971
-10.1247698401076	-1.43662708984822
-2.29297120667443	-1.79394744781971
-2.63348419073674	-1.43662708984822
4.17677549050951	-1.79394744781971
13.3706260601919	-1.79394744781971
13.3706260601919	-1.43662708984822
21.2024246936251	-1.79394744781971
20.8619117095628	-1.43662708984822
31.0773012314322	-1.79394744781971
30.7367882473699	-1.43662708984822
31.4178142154945	-1.79394744781971
31.4178142154945	-1.43662708984822
32.0988401836191	-1.79394744781971
31.7583271995568	-1.43662708984822
35.8444830083046	-1.79394744781971
35.5039700242423	-1.43662708984822
-10.1247698401076	-1.43662708984822
-10.4652828241699	-1.07930673187673
-2.63348419073674	-1.43662708984822
-2.97399717479905	-1.07930673187673
4.17677549050951	-1.43662708984822
13.7111390442543	-1.43662708984822
20.8619117095628	-1.43662708984822
20.5213987255005	-1.07930673187673
30.7367882473699	-1.43662708984822
30.3962752633076	-1.07930673187673
35.5039700242423	-1.43662708984822
35.1634570401799	-1.07930673187673
-10.4652828241699	-1.07930673187673
-10.8057958082322	-0.721986373905231
-2.97399717479905	-1.07930673187673
-3.31451015886136	-0.721986373905231
4.17677549050951	-1.07930673187673
13.7111390442543	-1.07930673187673
13.7111390442543	-0.721986373905231
20.5213987255005	-1.07930673187673
20.1808857414382	-0.721986373905231
30.3962752633076	-1.07930673187673
30.0557622792453	-0.721986373905231
35.1634570401799	-1.07930673187673
34.8229440561176	-0.721986373905231
-10.8057958082322	-0.721986373905231
-11.1463087922946	-0.364666015933739
-3.31451015886136	-0.721986373905231
-3.65502314292368	-0.364666015933739
4.17677549050951	-0.721986373905231
14.0516520283166	-0.721986373905231
20.1808857414382	-0.721986373905231
19.8403727573759	-0.364666015933739
30.0557622792453	-0.721986373905231
29.715249295183	-0.364666015933739
34.8229440561176	-0.721986373905231
34.4824310720553	-0.364666015933739
-27.4909320272856	-0.00734565796224729
-27.1504190432232	-0.00734565796224729
-26.8099060591609	-0.00734565796224729
-26.4693930750986	-0.00734565796224729
-26.1288800910363	-0.00734565796224729
-22.7237502504132	-0.00734565796224729
-22.3832372663509	-0.00734565796224729
-22.0427242822886	-0.00734565796224729
-21.7022112982262	-0.00734565796224729
-21.3616983141639	-0.00734565796224729
-11.1463087922946	-0.364666015933739
-11.4868217763569	-0.00734565796224729
-3.65502314292368	-0.364666015933739
-3.99553612698599	-0.00734565796224729
4.17677549050951	-0.364666015933739
14.0516520283166	-0.364666015933739
19.8403727573759	-0.364666015933739
19.4998597733136	-0.00734565796224729
29.715249295183	-0.364666015933739
29.3747363111206	-0.00734565796224729
34.4824310720553	-0.364666015933739
34.141918087993	-0.00734565796224729
-25.788367106974	-0.00734565796224729
-25.788367106974	0.349974700009245
-25.4478541229117	0.349974700009245
-25.1073411388494	0.349974700009245
-24.7668281547871	0.349974700009245
-24.4263151707247	0.349974700009245
-24.0858021866624	0.349974700009245
-23.7452892026001	0.349974700009245
-23.4047762185378	0.349974700009245
-22.7237502504132	-0.00734565796224729
-23.0642632344755	0.349974700009245
-21.0211853301016	-0.00734565796224729
-21.0211853301016	0.349974700009245
-11.4868217763569	-0.00734565796224729
-11.8273347604192	0.349974700009245
-3.99553612698599	-0.00734565796224729
-4.3360491110483	0.349974700009245
4.17677549050951	-0.00734565796224729
4.17677549050951	0.349974700009245
14.0516520283166	-0.00734565796224729
14.0516520283166	0.349974700009245
19.4998597733136	-0.00734565796224729
19.1593467892513	0.349974700009245
29.3747363111206	-0.00734565796224729
29.0342233270583	0.349974700009245
34.141918087993	-0.00734565796224729
33.8014051039307	0.349974700009245
-20.6806723460393	0.349974700009245
-20.6806723460393	0.70729505798074
-11.8273347604192	0.349974700009245
-12.1678477444815	0.70729505798074
-4.3360491110483	0.349974700009245
-4.3360491110483	0.70729505798074
4.17677549050951	0.349974700009245
4.51728847457182	0.349974700009245
4.51728847457182	0.70729505798074
14.3921650123789	0.349974700009245
14.3921650123789	0.70729505798074
19.1593467892513	0.349974700009245
18.818833805189	0.70729505798074
29.0342233270583	0.349974700009245
28.693710342996	0.70729505798074
33.8014051039307	0.349974700009245
33.4608921198684	0.70729505798074
-20.340159361977	0.70729505798074
-20.340159361977	1.06461541595223
-12.1678477444815	0.70729505798074
-12.5083607285438	1.06461541595223
-3.99553612698599	0.70729505798074
4.17677549050951	0.70729505798074
3.8362625064472	1.06461541595223
4.85780145863414	0.70729505798074
4.85780145863414	1.06461541595223
14.7326779964412	0.70729505798074
14.7326779964412	1.06461541595223
18.818833805189	0.70729505798074
18.4783208211266	1.06461541595223
28.693710342996	0.70729505798074
28.3531973589337	1.06461541595223
33.4608921198684	0.70729505798074
33.1203791358061	1.06461541595223
-19.9996463779147	1.06461541595223
-19.9996463779147	1.42193577392373
-12.5083607285438	1.06461541595223
-12.8488737126061	1.42193577392373
-4.67656209511062	1.42193577392373
-3.99553612698599	1.06461541595223
-3.99553612698599	1.42193577392373
3.8362625064472	1.06461541595223
5.19831444269645	1.06461541595223
5.19831444269645	1.42193577392373
15.0731909805035	1.06461541595223
15.0731909805035	1.42193577392373
18.4783208211266	1.06461541595223
18.1378078370643	1.42193577392373
28.3531973589337	1.06461541595223
28.0126843748714	1.42193577392373
33.1203791358061	1.06461541595223
32.7798661517438	1.42193577392373
-19.6591333938524	1.42193577392373
-19.6591333938524	1.77925613189522
-12.8488737126061	1.42193577392373
-13.1893866966684	1.77925613189522
-5.69810104729755	1.77925613189522
-5.35758806323524	1.77925613189522
-4.67656209511062	1.42193577392373
-5.01707507917293	1.77925613189522
-4.3360491110483	1.42193577392373
-4.3360491110483	1.77925613189522
-3.65502314292368	1.42193577392373
-3.65502314292368	1.77925613189522
3.8362625064472	1.42193577392373
3.49574952238489	1.77925613189522
5.53882742675876	1.42193577392373
5.53882742675876	1.77925613189522
15.4137039645658	1.42193577392373
15.4137039645658	1.77925613189522
18.1378078370643	1.42193577392373
17.797294853002	1.77925613189522
28.0126843748714	1.42193577392373
27.6721713908091	1.77925613189522
32.7798661517438	1.42193577392373
32.4393531676814	1.77925613189522
-19.3186204097901	1.77925613189522
-19.3186204097901	2.13657648986671
-13.1893866966684	1.77925613189522
-13.5298996807307	2.13657648986671
-5.69810104729755	1.77925613189522
-6.03861403135986	2.13657648986671
-3.99553612698599	1.77925613189522
-3.99553612698599	2.13657648986671
-3.31451015886136	1.77925613189522
-3.31451015886136	2.13657648986671
3.49574952238489	1.77925613189522
3.15523653832257	2.13657648986671
5.87934041082107	1.77925613189522
5.87934041082107	2.13657648986671
15.7542169486281	1.77925613189522
15.7542169486281	2.13657648986671
17.797294853002	1.77925613189522
17.4567818689397	2.13657648986671
27.6721713908091	1.77925613189522
27.3316584067468	2.13657648986671
32.4393531676814	1.77925613189522
32.0988401836191	2.13657648986671
-18.9781074257277	2.13657648986671
-18.9781074257277	2.49389684783821
-13.5298996807307	2.13657648986671
-13.8704126647931	2.49389684783821
-6.71963999948449	2.49389684783821
-6.03861403135986	2.13657648986671
-6.37912701542218	2.49389684783821
-3.65502314292368	2.13657648986671
-3.65502314292368	2.49389684783821
-2.97399717479905	2.13657648986671
-2.97399717479905	2.49389684783821
3.15523653832257	2.13657648986671
6.21985339488339	2.13657648986671
6.21985339488339	2.49389684783821
6.5603663789457	2.49389684783821
6.90087936300801	2.49389684783821
16.0947299326904	2.13657648986671
16.0947299326904	2.49389684783821
17.4567818689397	2.13657648986671
17.1162688848774	2.49389684783821
27.3316584067468	2.13657648986671
26.9911454226844	2.49389684783821
32.0988401836191	2.13657648986671
31.7583271995568	2.49389684783821
-18.6375944416654	2.49389684783821
-18.6375944416654	2.8512172058097
-13.8704126647931	2.49389684783821
-14.2109256488554	2.8512172058097
-6.71963999948449	2.49389684783821
-7.0601529835468	2.8512172058097
-3.31451015886136	2.49389684783821
-3.31451015886136	2.8512172058097
-2.63348419073674	2.49389684783821
-2.97399717479905	2.8512172058097
3.15523653832257	2.49389684783821
2.81472355426026	2.8512172058097
7.24139234707032	2.49389684783821
7.24139234707032	2.8512172058097
7.58190533113264	2.8512172058097
7.92241831519495	2.8512172058097
8.26293129925726	2.8512172058097
8.60344428331958	2.8512172058097
8.94395726738188	2.8512172058097
9.2844702514442	2.8512172058097
16.4352429167528	2.49389684783821
16.4352429167528	2.8512172058097
17.1162688848774	2.49389684783821
26.9911454226844	2.49389684783821
26.6506324386221	2.8512172058097
31.7583271995568	2.49389684783821
31.4178142154945	2.8512172058097
-18.2970814576031	2.8512172058097
-18.2970814576031	3.20853756378119
-14.2109256488554	2.8512172058097
-14.5514386329177	3.20853756378119
-7.0601529835468	2.8512172058097
-7.40066596760911	3.20853756378119
-2.63348419073674	2.8512172058097
-2.63348419073674	3.20853756378119
-2.29297120667443	3.20853756378119
-1.95245822261212	3.20853756378119
-1.6119452385498	3.20853756378119
2.81472355426026	2.8512172058097
2.47421057019795	3.20853756378119
9.62498323550651	2.8512172058097
9.62498323550651	3.20853756378119
9.96549621956882	3.20853756378119
10.3060092036311	3.20853756378119
10.6465221876934	3.20853756378119
10.9870351717558	3.20853756378119
16.7757559008151	2.8512172058097
17.1162688848774	2.8512172058097
16.7757559008151	3.20853756378119
26.6506324386221	2.8512172058097
26.3101194545598	3.20853756378119
31.4178142154945	2.8512172058097
31.0773012314322	3.20853756378119
-17.9565684735408	3.20853756378119
-17.9565684735408	3.56585792175269
-14.5514386329177	3.20853756378119
-14.89195161698	3.56585792175269
-9.7842568560453	3.56585792175269
-9.44374387198299	3.56585792175269
-9.10323088792068	3.56585792175269
-8.76271790385837	3.56585792175269
-8.42220491979605	3.56585792175269
-8.08169193573374	3.56585792175269
-7.40066596760911	3.20853756378119
-7.74117895167143	3.56585792175269
-7.40066596760911	3.56585792175269
-2.29297120667443	3.20853756378119
-1.27143225448749	3.20853756378119
-1.27143225448749	3.56585792175269
-0.930919270425179	3.56585792175269
-0.590406286362864	3.56585792175269
2.47421057019795	3.20853756378119
11.3275481558181	3.20853756378119
11.3275481558181	3.56585792175269
11.6680611398804	3.56585792175269
16.7757559008151	3.20853756378119
16.4352429167528	3.56585792175269
26.3101194545598	3.20853756378119
25.9696064704975	3.56585792175269
31.0773012314322	3.20853756378119
30.7367882473699	3.56585792175269
-17.6160554894785	3.56585792175269
-17.6160554894785	3.92317827972418
-14.89195161698	3.56585792175269
-15.2324646010423	3.92317827972418
-10.8057958082322	3.92317827972418
-10.4652828241699	3.92317827972418
-9.7842568560453	3.56585792175269
-10.1247698401076	3.92317827972418
-7.0601529835468	3.56585792175269
-7.0601529835468	3.92317827972418
-6.71963999948449	3.92317827972418
-6.37912701542218	3.92317827972418
-6.03861403135986	3.92317827972418
-2.29297120667443	3.56585792175269
-2.63348419073674	3.92317827972418
-0.249893302300553	3.56585792175269
-0.249893302300553	3.92317827972418
2.47421057019795	3.56585792175269
2.13369758613564	3.92317827972418
2.47421057019795	3.92317827972418
12.0085741239427	3.56585792175269
12.0085741239427	3.92317827972418
12.349087108005	3.92317827972418
12.6896000920673	3.92317827972418
13.0301130761296	3.92317827972418
13.3706260601919	3.92317827972418
16.4352429167528	3.56585792175269
25.9696064704975	3.56585792175269
25.6290934864352	3.92317827972418
30.7367882473699	3.56585792175269
30.3962752633076	3.92317827972418
-17.2755425054162	3.92317827972418
-17.2755425054162	4.28049863769567
-15.2324646010423	3.92317827972418
-15.5729775851046	4.28049863769567
-10.8057958082322	3.92317827972418
-11.1463087922946	4.28049863769567
-5.69810104729755	3.92317827972418
-5.69810104729755	4.28049863769567
-2.63348419073674	3.92317827972418
-2.97399717479905	4.28049863769567
0.0906196817617619	3.92317827972418
0.0906196817617619	4.28049863769567
2.13369758613564	3.92317827972418
1.79318460207332	4.28049863769567
2.47421057019795	3.92317827972418
2.81472355426026	3.92317827972418
2.81472355426026	4.28049863769567
13.7111390442543	3.92317827972418
13.7111390442543	4.28049863769567
16.4352429167528	3.92317827972418
25.6290934864352	3.92317827972418
25.2885805023729	4.28049863769567
30.3962752633076	3.92317827972418
30.0557622792453	4.28049863769567
-16.9350295213539	4.28049863769567
-16.9350295213539	4.63781899566716
-15.5729775851046	4.28049863769567
-15.9134905691669	4.63781899566716
-11.1463087922946	4.28049863769567
-11.4868217763569	4.63781899566716
-5.35758806323524	4.28049863769567
-5.35758806323524	4.63781899566716
-2.97399717479905	4.28049863769567
-3.31451015886136	4.63781899566716
0.431132665824073	4.28049863769567
0.431132665824073	4.63781899566716
1.79318460207332	4.28049863769567
1.45267161801101	4.63781899566716
2.47421057019795	4.28049863769567
2.13369758613564	4.63781899566716
3.15523653832257	4.28049863769567
3.15523653832257	4.63781899566716
14.0516520283166	4.28049863769567
14.0516520283166	4.63781899566716
14.3921650123789	4.63781899566716
14.7326779964412	4.63781899566716
15.0731909805035	4.63781899566716
15.4137039645658	4.63781899566716
15.7542169486281	4.63781899566716
16.4352429167528	4.28049863769567
16.0947299326904	4.63781899566716
16.4352429167528	4.63781899566716
16.7757559008151	4.63781899566716
17.1162688848774	4.63781899566716
17.4567818689397	4.63781899566716
25.2885805023729	4.28049863769567
24.9480675183106	4.63781899566716
30.0557622792453	4.28049863769567
29.715249295183	4.63781899566716
-16.5945165372916	4.63781899566716
-16.5945165372916	4.99513935363866
-15.9134905691669	4.63781899566716
-16.2540035532292	4.99513935363866
-11.4868217763569	4.63781899566716
-11.8273347604192	4.99513935363866
-5.01707507917293	4.63781899566716
-5.01707507917293	4.99513935363866
-3.31451015886136	4.63781899566716
0.771645649886384	4.63781899566716
0.771645649886384	4.99513935363866
1.45267161801101	4.63781899566716
1.1121586339487	4.99513935363866
2.13369758613564	4.63781899566716
1.79318460207332	4.99513935363866
3.49574952238489	4.63781899566716
3.49574952238489	4.99513935363866
16.4352429167528	4.63781899566716
16.0947299326904	4.99513935363866
17.797294853002	4.63781899566716
17.797294853002	4.99513935363866
24.9480675183106	4.63781899566716
24.6075545342483	4.99513935363866
29.715249295183	4.63781899566716
29.3747363111206	4.99513935363866
-11.8273347604192	4.99513935363866
-12.1678477444815	5.35245971161015
-4.67656209511062	4.99513935363866
-4.67656209511062	5.35245971161015
-3.31451015886136	4.99513935363866
-3.65502314292368	5.35245971161015
1.79318460207332	4.99513935363866
1.45267161801101	5.35245971161015
3.8362625064472	4.99513935363866
3.8362625064472	5.35245971161015
16.0947299326904	4.99513935363866
15.7542169486281	5.35245971161015
18.1378078370643	4.99513935363866
18.1378078370643	5.35245971161015
24.6075545342483	4.99513935363866
24.267041550186	5.35245971161015
29.3747363111206	4.99513935363866
29.0342233270583	5.35245971161015
-12.1678477444815	5.35245971161015
-12.5083607285438	5.70978006958164
-4.3360491110483	5.35245971161015
-4.3360491110483	5.70978006958164
-3.65502314292368	5.35245971161015
-3.99553612698599	5.70978006958164
1.45267161801101	5.35245971161015
1.1121586339487	5.70978006958164
4.17677549050951	5.35245971161015
4.17677549050951	5.70978006958164
15.7542169486281	5.35245971161015
15.4137039645658	5.70978006958164
18.4783208211266	5.35245971161015
18.4783208211266	5.70978006958164
24.267041550186	5.35245971161015
23.9265285661236	5.70978006958164
29.0342233270583	5.35245971161015
28.693710342996	5.70978006958164
-12.5083607285438	5.70978006958164
-12.8488737126061	6.06710042755314
-3.99553612698599	5.70978006958164
1.1121586339487	5.70978006958164
0.771645649886384	6.06710042755314
4.51728847457182	5.70978006958164
4.51728847457182	6.06710042755314
15.4137039645658	5.70978006958164
18.818833805189	5.70978006958164
18.818833805189	6.06710042755314
23.9265285661236	5.70978006958164
23.5860155820613	6.06710042755314
28.693710342996	5.70978006958164
28.3531973589337	6.06710042755314
-12.8488737126061	6.06710042755314
-13.1893866966684	6.42442078552463
-3.99553612698599	6.06710042755314
0.771645649886384	6.06710042755314
0.431132665824073	6.42442078552463
4.85780145863414	6.06710042755314
4.85780145863414	6.42442078552463
15.4137039645658	6.06710042755314
19.1593467892513	6.06710042755314
19.1593467892513	6.42442078552463
19.4998597733136	6.42442078552463
19.8403727573759	6.42442078552463
23.5860155820613	6.06710042755314
23.245502597999	6.42442078552463
28.3531973589337	6.06710042755314
28.0126843748714	6.42442078552463
-13.1893866966684	6.42442078552463
-13.5298996807307	6.78174114349612
-3.99553612698599	6.42442078552463
0.431132665824073	6.42442078552463
0.0906196817617619	6.78174114349612
5.19831444269645	6.42442078552463
5.19831444269645	6.78174114349612
15.4137039645658	6.42442078552463
20.1808857414382	6.42442078552463
20.1808857414382	6.78174114349612
23.245502597999	6.42442078552463
22.9049896139367	6.78174114349612
28.0126843748714	6.42442078552463
27.6721713908091	6.78174114349612
-13.5298996807307	6.78174114349612
-13.8704126647931	7.13906150146762
-3.99553612698599	6.78174114349612
0.0906196817617619	6.78174114349612
-0.249893302300553	7.13906150146762
5.53882742675876	6.78174114349612
5.53882742675876	7.13906150146762
5.87934041082107	7.13906150146762
15.4137039645658	6.78174114349612
15.0731909805035	7.13906150146762
20.5213987255005	6.78174114349612
20.5213987255005	7.13906150146762
20.8619117095628	7.13906150146762
21.2024246936251	7.13906150146762
21.5429376776874	7.13906150146762
21.8834506617498	7.13906150146762
22.2239636458121	7.13906150146762
22.9049896139367	6.78174114349612
22.5644766298744	7.13906150146762
27.6721713908091	6.78174114349612
27.3316584067468	7.13906150146762
-13.8704126647931	7.13906150146762
-14.2109256488554	7.49638185943911
-3.99553612698599	7.13906150146762
-0.930919270425179	7.49638185943911
-0.249893302300553	7.13906150146762
-0.590406286362864	7.49638185943911
6.21985339488339	7.13906150146762
6.21985339488339	7.49638185943911
15.0731909805035	7.13906150146762
21.2024246936251	7.13906150146762
22.5644766298744	7.13906150146762
22.5644766298744	7.49638185943911
27.3316584067468	7.13906150146762
26.9911454226844	7.49638185943911
-14.2109256488554	7.49638185943911
-14.5514386329177	7.8537022174106
-3.99553612698599	7.49638185943911
-0.930919270425179	7.49638185943911
-1.27143225448749	7.8537022174106
6.5603663789457	7.49638185943911
6.21985339488339	7.8537022174106
6.5603663789457	7.8537022174106
15.0731909805035	7.49638185943911
21.2024246936251	7.49638185943911
20.8619117095628	7.8537022174106
22.9049896139367	7.49638185943911
22.9049896139367	7.8537022174106
26.9911454226844	7.49638185943911
26.6506324386221	7.8537022174106
-14.5514386329177	7.8537022174106
-14.89195161698	8.2110225753821
-3.99553612698599	7.8537022174106
-3.99553612698599	8.2110225753821
-3.65502314292368	8.2110225753821
-3.31451015886136	8.2110225753821
-1.27143225448749	7.8537022174106
-1.6119452385498	8.2110225753821
-0.930919270425179	8.2110225753821
6.21985339488339	7.8537022174106
5.87934041082107	8.2110225753821
6.90087936300801	7.8537022174106
6.90087936300801	8.2110225753821
15.0731909805035	7.8537022174106
14.7326779964412	8.2110225753821
20.8619117095628	7.8537022174106
20.5213987255005	8.2110225753821
23.245502597999	7.8537022174106
23.245502597999	8.2110225753821
26.6506324386221	7.8537022174106
26.3101194545598	8.2110225753821
-14.89195161698	8.2110225753821
-15.2324646010423	8.56834293335358
-3.99553612698599	8.2110225753821
-2.97399717479905	8.2110225753821
-2.97399717479905	8.56834293335358
[truncated: 1,512 more rows]
