# Supplementary material for: Predicting fertility from sperm motility landscapes
Source: Commun Biol. 2022 Sep 28;5:1027. doi: 10.1038/s42003-022-03954-0 (PMC9519750; doi:10.1038/s42003-022-03954-0)
Supplement: Supplementary file 4 — Supplementary Data [file 42003_2022_3954_MOESM4_ESM.zip › MS_DATA/Fig_S3/pakde_ejaculates.csv]

x	y	1001	1002	1008	14011	16022	2003	2008	4005	4012	6005	7013	7020
-27.4909320272856	-30.7368964435107	2.41952066697422e-28	4.25919091546937e-30	8.04749094648492e-31	8.63024367886613e-30	8.87521747928318e-33	2.16605778037884e-29	1.50899831648465e-55	6.86055600017968e-31	4.51390846331785e-46	9.60574151373937e-32	4.73686354763659e-37	3.73420348317305e-50
-27.1504190432232	-30.7368964435107	1.43926550978129e-27	2.93249643586496e-29	5.7084952464109e-30	5.74042948747543e-29	7.30377931397572e-32	1.38728623164698e-28	1.86807663295496e-54	4.9155833573976e-30	9.89362174536967e-45	7.30729800943816e-31	4.60270123769779e-36	3.65915519758802e-49
-26.8099060591609	-30.7368964435107	8.24145962339268e-27	1.93752274870042e-28	3.87382055168868e-29	3.66220849844829e-28	5.75091486446641e-31	8.52021052221494e-28	2.18082483365322e-53	3.38077328025705e-29	2.03123904210493e-43	5.31097513861689e-30	4.24389617363893e-35	3.39731904479226e-48
-26.4693930750986	-30.7368964435107	4.54285579019876e-26	1.22838760694798e-27	2.51487425132951e-28	2.24105808431408e-27	4.33258300682702e-30	5.0179133519865e-27	2.40086187751485e-52	2.23203456391385e-28	3.90650520327225e-42	3.68793596220602e-29	3.7131865496478e-34	2.98859702546774e-47
-26.1288800910363	-30.7368964435107	2.41060132662304e-25	7.47281592333702e-27	1.56190560361033e-27	1.31556547915836e-26	3.12303968630213e-29	2.83390367055998e-26	2.49249387758368e-51	1.41465232570028e-27	7.03812770473756e-41	2.44672018273971e-28	3.08289575927648e-33	2.49102340576935e-46
-25.788367106974	-30.7368964435107	1.23141218007774e-24	4.36189351671361e-26	9.28022671086104e-27	7.40906418004045e-26	2.15391604647406e-28	1.53474704053961e-25	2.44018063218872e-50	8.60763491615187e-27	1.18792293398923e-39	1.55087693763369e-27	2.42885151516139e-32	1.96731063595303e-45
-25.4478541229117	-30.7368964435107	6.05581989594164e-24	2.4428134242549e-25	5.2751179129352e-26	4.00361802127454e-25	1.42134890047633e-27	7.97038457735993e-25	2.25284613452349e-49	5.02835468196929e-26	1.87846941833583e-38	9.3921040309892e-27	1.81582145930613e-31	1.47217622134343e-44
-25.1073411388494	-30.7368964435107	2.86710422878069e-23	1.3125430372464e-24	2.86867384297593e-25	2.07602294010081e-24	8.9741491157998e-27	3.96929886554669e-24	1.96139030135842e-48	2.82032816958724e-25	2.78309749472026e-37	5.43427519189301e-26	1.28817651292322e-30	1.04387319375153e-43
-24.7668281547871	-30.7368964435107	1.3068454406684e-22	6.76596118551204e-24	1.49249412204112e-24	1.03313969426653e-23	5.4213384745382e-26	1.89558005515912e-23	1.61035495317818e-47	1.51890188314049e-24	3.86354682359975e-36	3.00410093856695e-25	8.67176823507552e-30	7.01373140482181e-43
-24.4263151707247	-30.7368964435107	5.73487394379186e-22	3.34598559659328e-23	7.42908444058247e-24	4.93510141747857e-23	3.13357736511084e-25	8.68093756172545e-23	1.24683243973738e-46	7.85491494087465e-24	5.02578368149184e-35	1.58665688502869e-24	5.53949279160782e-29	4.46560329642767e-42
-24.0858021866624	-30.7368964435107	2.42298376830664e-21	1.58739320788619e-22	3.53801778637179e-23	2.2631420499993e-22	1.73298569470142e-24	3.81232988060813e-22	9.10396949180596e-46	3.90086327730404e-23	6.12645109732951e-34	8.00661970548869e-24	3.35785852776723e-28	2.69439863908762e-41
-23.7452892026001	-30.7368964435107	9.85624465701554e-21	7.22436328201093e-22	1.61213033170336e-22	9.96507924421419e-22	9.17001807138108e-24	1.60552796492826e-21	6.26914113841591e-45	1.86043007492727e-22	6.99891537031592e-33	3.86025493068064e-23	1.9314561007707e-27	1.54071229697034e-40
-23.4047762185378	-30.7368964435107	3.86023153516724e-20	3.1539842503849e-21	7.02865318997949e-22	4.21389181884244e-21	4.64265126708681e-23	6.48417070247512e-21	4.07198914662884e-44	8.52167630034979e-22	7.49375359772271e-32	1.77822796951787e-22	1.0542347888231e-26	8.35015191154697e-40
-23.0642632344755	-30.7368964435107	1.45566638743442e-19	1.32085844643451e-20	2.93221598933783e-21	1.71161457704458e-20	2.24896445623741e-22	2.5113518712472e-20	2.49657402185813e-43	3.74904680706601e-21	7.5204967066381e-31	7.82652774414427e-22	5.4603427099542e-26	4.28968486067555e-39
-22.7237502504132	-30.7368964435107	5.28520460860857e-19	5.30619893421761e-20	1.17056642755519e-20	6.67944380172543e-20	1.04236489826613e-21	9.32796651093058e-20	1.45040174530926e-42	1.58425456227697e-20	7.07464850237717e-30	3.29130901369796e-21	2.68369105636431e-25	2.08916205479888e-38
-22.3832372663509	-30.7368964435107	1.84763921153595e-18	2.04473389833242e-19	4.4720017030868e-20	2.50485743084714e-19	4.62250747296051e-21	3.32280903233107e-19	8.14550996844183e-42	6.43072817674079e-20	6.23890562275886e-29	1.32250193943617e-20	1.25162780784387e-24	9.64734636446992e-38
-22.0427242822886	-30.7368964435107	6.21915106215781e-18	7.55811592386648e-19	1.63511848243098e-19	9.02889963889861e-19	1.96135462256824e-20	1.13521809807109e-18	4.85049982110747e-41	2.50753838131512e-19	5.15813097534257e-28	5.07768781684003e-20	5.53921180897606e-24	4.22498984203577e-37
-21.7022112982262	-30.7368964435107	2.01560800860215e-17	2.67986719186756e-18	5.72243068760455e-19	3.12895533387819e-18	7.96260701720194e-20	3.71989022050796e-18	4.02654562309022e-40	9.39304814228223e-19	3.99846374108316e-27	1.86292947289508e-19	2.32622041289269e-23	1.75526797760805e-36
-21.3616983141639	-30.7368964435107	6.28990416945007e-17	9.11459871949999e-18	1.91710911345825e-18	1.04275359505426e-17	3.09296566375985e-19	1.16919060132987e-17	5.72920301322952e-39	3.38029218408576e-18	2.9063545604782e-26	6.53149760002997e-19	9.27009016451027e-23	6.92006492758419e-36
-21.0211853301016	-30.7368964435107	1.88993403931448e-16	2.97365192664289e-17	6.14905778806864e-18	3.34261654239806e-17	1.14951746159081e-18	3.52516947285191e-17	1.07689282435744e-37	1.16870735644381e-17	1.98106147936556e-25	2.18851234395633e-18	3.50547961173215e-22	2.59008242399358e-35
-20.6806723460393	-30.7368964435107	5.46783822627717e-16	9.30629745682562e-17	1.88858785490033e-17	1.03089937549787e-16	4.08767825050116e-18	1.01966792483317e-16	2.0659425870712e-36	3.88216753683454e-17	1.26643314837263e-24	7.0089149777783e-18	1.25788730765011e-21	9.20850018955394e-35
-20.340159361977	-30.7368964435107	1.52318697406783e-15	2.79386902633653e-16	5.55541568071676e-17	3.059626735545e-16	1.39078018123355e-17	2.82994356167777e-16	3.72765757303788e-35	1.2389995116593e-16	7.59354659930006e-24	2.14575278067766e-17	4.2831938700679e-21	3.11192146926891e-34
-19.9996463779147	-30.7368964435107	4.0856614365161e-15	8.04614196817941e-16	1.56546936387944e-16	8.7404432036367e-16	4.52752586332847e-17	7.53715260471967e-16	6.21198979141542e-34	3.79932580022588e-16	4.27101212185125e-23	6.28085168194588e-17	1.38397239578495e-20	1.00044290349157e-33
-19.6591333938524	-30.7368964435107	1.05523111498056e-14	2.22297261101828e-15	4.22702412743254e-16	2.40376464477313e-15	1.41021082473328e-16	1.9267903217629e-15	9.52490763881795e-33	1.11941237762103e-15	2.25366580496836e-22	1.75824267155067e-16	4.24350955709186e-20	3.06277061731117e-33
-19.3186204097901	-30.7368964435107	2.62431097221791e-14	5.8919546704897e-15	1.09400078229921e-15	6.36520465973968e-15	4.20269434478193e-16	4.72896540440289e-15	1.34270988346646e-31	3.16906981591409e-15	1.11576696904023e-21	4.70879906949233e-16	1.23472583808593e-19	8.93939112697176e-33
-18.9781074257277	-30.7368964435107	6.28455506933663e-14	1.49823268530761e-14	2.71482815658469e-15	1.62311325618807e-14	1.19837357726078e-15	1.11463369842532e-14	1.73988728332748e-30	8.62071008794696e-15	5.18370427914433e-21	1.20701538610569e-15	3.40944945055766e-19	2.49091193551882e-32
-18.6375944416654	-30.7368964435107	1.44923087751668e-13	3.65519703415271e-14	6.46215468183755e-15	3.98601765154979e-14	3.26946958413803e-15	2.52399334457631e-14	2.07234102118665e-29	2.25339791390551e-14	2.26023120772858e-20	2.96314825539279e-15	8.93534776988582e-19	6.63598338793682e-32
-18.2970814576031	-30.7368964435107	3.21825577341055e-13	8.5560254853248e-14	1.47608376061534e-14	9.42766334965361e-14	8.53459733426027e-15	5.49310872628022e-14	2.26881343481485e-28	5.66023569204912e-14	9.25084637469073e-20	6.97243371398952e-15	2.22305290326067e-18	1.69279812486857e-31
-17.9565684735408	-30.7368964435107	6.88246581870365e-13	1.92168360742768e-13	3.23706306481436e-14	2.14756306470028e-13	2.13161823921216e-14	1.14957126862058e-13	2.2831419638728e-27	1.36633328202109e-13	3.55470848630481e-19	1.5742269712231e-14	5.25302795869406e-18	4.14071155028563e-31
-17.6160554894785	-30.7368964435107	1.41753460343248e-12	4.1415166272777e-13	6.81904720835673e-14	4.71139583394441e-13	5.09397110625769e-14	2.31464761394255e-13	2.11185161970786e-26	3.16982335691336e-13	1.28264793948446e-18	3.41506036377765e-14	1.18016316033301e-17	9.72343417211807e-31
-17.2755425054162	-30.7368964435107	2.81203248538702e-12	8.5649329036577e-13	1.38060540532611e-13	9.95366663446728e-13	1.1647271120031e-13	4.48679527720828e-13	1.7955197395605e-25	7.06820312052187e-13	4.34699416855214e-18	7.13072531530883e-14	2.52640884364749e-17	2.19358410106708e-30
-16.9350295213539	-30.7368964435107	5.37329443269046e-12	1.6997888128038e-12	2.68806715351643e-13	2.02488061571323e-12	2.54807702054617e-13	8.37883230334339e-13	1.40317956296486e-24	1.51505205214588e-12	1.38406664004911e-17	1.43618196748037e-13	5.17715181242969e-17	4.75485194751425e-30
-16.5945165372916	-30.7368964435107	9.89092271634708e-12	3.23736825239371e-12	5.0360533274351e-13	3.96587499468053e-12	5.33361394792716e-13	1.50845982279112e-12	1.0079351646408e-23	3.12212624810598e-12	4.14125046029584e-17	2.79735389403039e-13	1.02502817627168e-16	9.8976248525507e-30
-16.2540035532292	-30.7368964435107	1.75410845882506e-11	5.91746760718633e-12	9.08385071788495e-13	7.47709296048593e-12	1.06819678923629e-12	2.61996347293336e-12	6.6550024907541e-23	6.18655606715803e-12	1.16478463210023e-16	5.28487117115106e-13	1.99559053010938e-16	1.97609036829837e-29
-15.9134905691669	-30.7368964435107	2.99744976394268e-11	1.03812270366493e-11	1.57838500738388e-12	1.35676780169789e-11	2.04692358766933e-12	4.39299978129379e-12	4.03887234508552e-22	1.17897823905142e-11	3.08068099607053e-16	9.71545632456172e-13	3.9338825524462e-16	3.77733729361104e-29
-15.5729775851046	-30.7368964435107	4.93604789498979e-11	1.74806005515244e-11	2.64316854197803e-12	2.36908029624962e-11	3.7529491800315e-12	7.11526445250198e-12	2.25303693557759e-21	2.16129863645807e-11	7.66476659614481e-16	1.74351874978719e-12	8.1578038595737e-16	6.89784455417394e-29
-15.2324646010423	-30.7368964435107	7.83424747228694e-11	2.82546893406987e-11	4.26747090605112e-12	3.97996816178733e-11	6.58361565191667e-12	1.11375829229659e-11	1.15524149086719e-20	3.81223410316088e-11	1.79468676903863e-15	3.06316533761655e-12	1.83416902725392e-15	1.2004526710904e-28
-14.89195161698	-30.7368964435107	1.19857336124826e-10	4.38421541318729e-11	6.64450208008658e-12	6.43182737115086e-11	1.10503766719901e-11	1.68537138283099e-11	5.44469468471627e-20	6.47159840686558e-11	3.95672696798803e-15	5.27995272836305e-12	4.47167138663752e-15	1.98621534599146e-28
-14.5514386329177	-30.7368964435107	1.76782162468111e-10	6.53151572598077e-11	9.97818233301194e-12	9.9972925981968e-11	1.7746419141209e-11	2.46578080513192e-11	2.35868843947346e-19	1.05761377920408e-10	8.21899571451069e-15	8.93907934736543e-12	1.14687745619902e-14	3.11714418231521e-28
-14.2109256488554	-30.7368964435107	2.51403445483439e-10	9.34389993658246e-11	1.44518410882204e-11	1.49442431056014e-10	2.72687920533746e-11	3.4875802743335e-11	9.39212654163543e-19	1.6643466862606e-10	1.60997439822906e-14	1.48637917217795e-11	2.97681959063368e-14	4.63054847488511e-28
-13.8704126647931	-30.7368964435107	3.44752821475992e-10	1.28389427468168e-10	2.01837418112454e-11	2.14819469831153e-10	4.00906988571361e-11	4.7672649160406e-11	3.43758649241915e-18	2.52276278680858e-10	2.97794595104122e-14	2.42447680164267e-11	7.58847512979239e-14	6.49929698319421e-28
-13.5298996807307	-30.7368964435107	4.55913353092692e-10	1.69489107918623e-10	2.7174680558619e-11	2.96935650989821e-10	5.63957304605101e-11	6.29463207972112e-11	1.15648430627653e-17	3.68411150497267e-10	5.2127785438757e-14	3.87120282204761e-11	1.86571414517917e-13	8.60587231737532e-28
-13.1893866966684	-30.7368964435107	5.81453219239984e-10	2.15044053387819e-10	3.525940950123e-11	3.94673175116606e-10	7.59064646478994e-11	8.02305567450138e-11	3.57620505313174e-17	5.18454167168428e-10	8.66852559665963e-14	6.03473464039351e-11	4.38149510606405e-13	1.07366846163927e-27
-12.8488737126061	-30.7368964435107	7.15168643183331e-10	2.62357707824714e-10	4.40802926910572e-11	5.04444674068956e-10	9.7757995640857e-11	9.86376007200722e-11	1.01648733546655e-16	7.03226473595543e-10	1.3788527680366e-13	9.1580579009074e-11	9.78091542768934e-13	1.26080048475537e-27
-12.5083607285438	-30.7368964435107	8.48295733930054e-10	3.07968904112525e-10	5.31059544182491e-11	6.20040223495946e-10	1.20473283731908e-10	1.168744935552e-10	2.65570102538171e-16	9.1952667922096e-10	2.12321673471501e-13	1.34912117050257e-10	2.07057278464844e-12	1.39239051781375e-27
-12.1678477444815	-30.7368964435107	9.70273289771854e-10	3.48105303110067e-10	6.1716919352721e-11	7.32995599340609e-10	1.42084194942311e-10	1.33356876600816e-10	6.37757866922814e-16	1.15929710547226e-09	3.22772304017806e-13	1.92428361040055e-10	4.15204201061409e-12	1.44515828661705e-27
-11.8273347604192	-30.7368964435107	1.07001471934039e-09	3.79282947465892e-10	6.93723426241627e-11	8.33527681706809e-10	1.60408716253002e-10	1.46421359975101e-10	1.40778460837956e-15	1.40955497424455e-09	4.98055845313068e-13	2.6513648656917e-10	7.88237100170956e-12	1.40881557250396e-27
-11.4868217763569	-30.7368964435107	1.13750548971342e-09	3.98936897804035e-10	7.58568208274507e-11	9.11937160013155e-10	1.73449327709515e-10	1.54605902823811e-10	2.85647907517868e-15	1.65338052908152e-09	8.03577453700376e-13	3.52234959259627e-10	1.41632465095256e-11	1.28927945711332e-27
-11.1463087922946	-30.7368964435107	1.16542474621454e-09	4.0595361990553e-10	8.15864118786126e-11	9.6024148097179e-10	1.79835680070478e-10	1.56937957081284e-10	5.32804179776901e-15	1.87204838462523e-09	1.37925264523274e-12	4.50532711376088e-10	2.40838213214845e-11	1.10706606412822e-27
-10.8057958082322	-30.7368964435107	1.15043845509528e-09	4.00995046133603e-10	8.79329221096573e-11	9.73721495784666e-10	1.79213380887e-10	1.53155403931059e-10	9.13729145081676e-15	2.04807485630586e-09	2.50243281177558e-12	5.54287008400951e-10	3.87541862184638e-11	8.9147824861128e-28
-10.4652828241699	-30.7368964435107	1.09385376227889e-09	3.86545429680979e-10	9.75107172159457e-11	9.5207461386082e-10	1.72489077923187e-10	1.43794911311191e-10	1.44136234126563e-14	2.16860458967835e-09	4.68164998523318e-12	6.55695222767262e-10	5.90105935671402e-11	6.7286299923752e-28
-10.1247698401076	-30.7368964435107	1.00145903816118e-09	3.66658933979843e-10	1.14365765940209e-10	8.99963939171415e-10	1.61876021900635e-10	1.30116171574242e-10	2.09395017665897e-14	2.22829218889043e-09	8.77977479951055e-12	7.46117972424493e-10	8.50263328438556e-11	4.7574901467654e-28
-9.7842568560453	-30.7368964435107	8.82567892384876e-10	3.46429019418325e-10	1.44015357664218e-10	8.26901929889967e-10	1.50727646100182e-10	1.13877338661322e-10	2.8112305933766e-14	2.23077966844914e-09	1.61499254106412e-11	8.17852293962262e-10	1.15927401505593e-10	3.14929054934655e-28
-9.44374387198299	-30.7368964435107	7.48481380243371e-10	3.31242333100927e-10	1.93308139450784e-10	7.4655338571004e-10	1.43179958321204e-10	9.70188318085931e-11	3.52236048040972e-14	2.1881172295477e-09	2.87437574528755e-11	8.66001313828048e-10	1.49563812574694e-10	1.95064376793294e-28
-9.10323088792068	-30.7368964435107	6.10719539593271e-10	3.25926169656024e-10	2.70100952529633e-10	6.75631622559221e-10	1.43636247265739e-10	8.13333319517097e-11	4.23305239338957e-14	2.11801175899421e-09	4.91243882304015e-11	8.89829917183448e-10	1.82588759796255e-10	1.12987193138972e-28
-8.76271790385837	-30.7368964435107	4.79408670433969e-10	3.33945292794388e-10	3.8276790753397e-10	6.32561032381811e-10	1.56126295992339e-10	6.81933991110309e-11	5.22152807045747e-14	2.03947454913637e-09	8.02973900146062e-11	8.93062836092496e-10	2.10925117402849e-10	6.11707458803353e-29
-8.42220491979605	-30.7368964435107	3.62136902714772e-10	3.56828048706196e-10	5.39552568661303e-10	6.35993161715658e-10	1.83577738885948e-10	5.83819374976603e-11	7.45516636799809e-14	1.96803681090474e-09	1.25281448124621e-10	8.82892267008957e-10	2.30562750295502e-10	3.09428825620159e-29
-8.08169193573374	-30.7368964435107	2.63438033701255e-10	3.93971619549596e-10	7.47739875741543e-10	7.03137694014962e-10	2.27070119068373e-10	5.2039945849456e-11	1.34766874755305e-13	1.9119563074472e-09	1.86392921803877e-10	8.67915452930564e-10	2.38482485520533e-10	1.46519784339127e-29
-7.74117895167143	-30.7368964435107	1.84887998814143e-10	4.42877473260017e-10	1.01257830717108e-09	8.47782037658374e-10	2.85204533102446e-10	4.87236935962234e-11	2.92475610872573e-13	1.87060225386506e-09	2.64319829788945e-10	8.5563091151443e-10	2.33415822885957e-10	6.94871353942229e-30
-7.40066596760911	-30.7368964435107	1.25657665043493e-10	4.99727222895376e-10	1.33587161370535e-09	1.07790726107828e-09	3.5378578280196e-10	4.75526531835478e-11	6.77670649577134e-13	1.83552062914551e-09	3.57189222250013e-10	8.50301765569905e-10	2.16177521245278e-10	9.06965854425624e-30
-7.0601529835468	-30.7368964435107	8.32976157742137e-11	5.6009322021948e-10	1.71424196435784e-09	1.39301257098231e-09	4.26030008283476e-10	4.74233993438925e-11	1.55612591506732e-12	1.79378768514539e-09	4.59937511165491e-10	8.51863704026292e-10	1.89451132010934e-10	7.54833470284138e-29
-6.71963999948449	-30.7368964435107	5.45405071010746e-11	6.19559860379088e-10	2.1372727241106e-09	1.78160597123862e-09	4.93434039915471e-10	4.72550464181726e-11	3.43626935301452e-12	1.73250252003858e-09	5.64312212284626e-10	8.56175568755833e-10	1.57105121713767e-10	7.84495657925644e-28
-6.37912701542218	-30.7368964435107	3.59705616021134e-11	6.7413704101298e-10	2.58602691126808e-09	2.21967614431905e-09	5.47266267548525e-10	4.62184030524875e-11	7.22381381369412e-12	1.64295212625928e-09	6.59719172292339e-10	8.56451541561093e-10	1.23279297495063e-10	7.4903003483721e-27
-6.03861403135986	-30.7368964435107	2.44905964916078e-11	7.20523672465571e-10	3.03267762196219e-09	2.67112778005369e-09	5.8041156289521e-10	4.38936519055332e-11	1.44122862004493e-11	1.52321969489308e-09	7.34886964852812e-10	8.45359356701464e-10	9.15371943394659e-11	6.49006585690326e-26
-5.69810104729755	-30.7368964435107	1.75830235560311e-11	7.56411848463419e-10	3.44200490296798e-09	3.09094800208453e-09	5.89115906346833e-10	4.0312161562345e-11	2.72637614148701e-11	1.37867073715075e-09	7.8002246010592e-10	8.17129849129074e-10	6.43157335559795e-11	5.10103191540319e-25
-5.35758806323524	-30.7368964435107	1.33985293473907e-11	7.81001421364073e-10	3.77517978279998e-09	3.43120996121286e-09	5.74120811867741e-10	3.58704393617932e-11	4.88884668091105e-11	1.22053195404038e-09	7.88898839650146e-10	7.69103769207982e-10	4.27631900930661e-11	3.63680706075624e-24
-5.01707507917293	-30.7368964435107	1.07184439545037e-11	7.95694104029715e-10	3.99558110055869e-09	3.64905875490932e-09	5.40795492849002e-10	3.11476844605505e-11	8.30915191186313e-11	1.06333723223566e-09	7.60263942573307e-10	7.02367941745872e-10	2.69124187187517e-11	2.35199485490238e-23
-4.67656209511062	-30.7368964435107	8.83648118910068e-12	8.04651043396753e-10	4.07556964897195e-09	3.71491530796191e-09	4.98134833267826e-10	2.66933073339163e-11	1.33850989756132e-10	9.22153409787445e-10	6.98129981158842e-10	6.21408699134238e-10	1.60473338213517e-11	1.37977236922025e-22
-4.3360491110483	-30.7368964435107	7.40257954781878e-12	8.14708541472214e-10	4.0025087765111e-09	3.61869632287788e-09	4.56805121180817e-10	2.28598767822031e-11	2.0435883499144e-10	8.10240497431665e-10	6.10851987650937e-10	5.32961539998662e-10	9.10701247521548e-12	7.34234712128451e-22
-3.99553612698599	-30.7368964435107	6.26820788227058e-12	8.3422068015211e-10	3.78220356227652e-09	3.37216549075302e-09	4.26685873017612e-10	1.97351534299088e-11	2.95711305291675e-10	7.37362798639357e-10	5.0928628470127e-10	4.44417932413043e-10	5.01556493235461e-12	3.54421955917164e-21
-3.65502314292368	-30.7368964435107	5.365238994797e-12	8.70781227126205e-10	3.438495537013e-09	3.00657592759139e-09	4.1450331283493e-10	1.71839592303231e-11	4.05549198129133e-10	7.08623476400467e-10	4.04587813114708e-10	3.62236148017308e-10	2.89059650040986e-12	1.55191150591597e-20
-3.31451015886136	-30.7368964435107	4.63633159281821e-12	9.28340910155794e-10	3.00887217299411e-09	2.56617463966192e-09	4.22151973073602e-10	1.49662467385807e-11	5.27135012606885e-10	7.23625552823963e-10	3.06258191568585e-10	2.9077409079496e-10	2.13605174989533e-12	6.16420449192344e-20
-2.97399717479905	-30.7368964435107	4.01588076154218e-12	1.00471387415219e-09	2.53722698468875e-09	2.09937378030546e-09	4.46160075587566e-10	1.28716910492959e-11	6.49395257378123e-10	7.75960933068545e-10	2.20895850942836e-10	2.31816452884106e-10	2.45067244415371e-12	2.22103275017537e-19
-2.63348419073674	-30.7368964435107	3.44408329535486e-12	1.09058039357785e-09	2.06581657314257e-09	1.64998137722929e-09	4.78492339359785e-10	1.08136977848868e-11	7.58262195734176e-10	8.53317572401005e-10	1.5181538134224e-10	1.8483979985322e-10	3.78296290625677e-12	7.25949026794287e-19
-2.29297120667443	-30.7368964435107	2.88979967350233e-12	1.17070353687263e-09	1.62861644654423e-09	1.25064547235408e-09	5.08540080502808e-10	8.852539289349e-12	8.39230628095213e-10	9.38630167129076e-10	9.94214243869115e-11	1.47821367756125e-10	6.25001602771586e-12	2.15247298442335e-18
-1.95245822261212	-30.7368964435107	2.36292128445289e-12	1.22728736476706e-09	1.24762533876404e-09	9.1976716072429e-10	5.2579889629165e-10	7.15230904383951e-12	8.80544363223059e-10	1.01251743843785e-09	6.20433017238709e-11	1.18241150089747e-10	1.0025875292757e-11	5.78974335050761e-18
-1.6119452385498	-30.7368964435107	1.90940558479982e-12	1.24453660910178e-09	9.32524908633472e-10	6.61980941201669e-10	5.22493471370527e-10	5.90156818417174e-12	8.76072369893044e-10	1.0567708965153e-09	3.68968715563899e-11	9.39150818937321e-11	1.52059988694037e-11	1.41281037101006e-17
-1.27143225448749	-30.7368964435107	1.59399933860332e-12	1.21293215215358e-09	6.82985594430577e-10	4.71317305595861e-10	4.95391413350993e-10	5.23368973289436e-12	8.26925627037218e-10	1.05810365119194e-09	2.09135328227941e-11	7.34272581942298e-11	2.16694729194836e-11	3.12772768522854e-17
-0.930919270425179	-30.7368964435107	1.4807574077886e-12	1.13178449544725e-09	4.92265431330762e-10	3.35639656128394e-10	4.46298700064789e-10	5.17320739826275e-12	7.4125099414517e-10	1.01104238786884e-09	1.13022360189066e-11	5.61309461655922e-11	2.89806716285654e-11	6.28229648545951e-17
-0.590406286362864	-30.7368964435107	1.61897456678121e-12	1.00926211079937e-09	3.50739597021702e-10	2.40952726977279e-10	3.81174106501523e-10	5.61938686826707e-12	6.32269027143552e-10	9.18977417211045e-10	5.82920284216181e-12	4.18620360866324e-11	3.63803597789103e-11	1.14494661601209e-16
-0.249893302300553	-30.7368964435107	2.0359860209391e-12	8.60025458868076e-10	2.48473296895951e-10	1.74589890998871e-10	3.08261600123783e-10	6.36631579484108e-12	5.15220594450698e-10	7.92973211229612e-10	2.87636910097227e-12	3.05808671719508e-11	4.28980487335257e-11	1.89354153288043e-16
0.0906196817617619	-30.7368964435107	2.73349482547388e-12	7.01413675643927e-10	1.76584505039763e-10	1.26877839802868e-10	2.35923767615985e-10	7.15170075966469e-12	4.04193426247293e-10	6.4873541413433e-10	1.36666314516092e-12	2.21179768685036e-11	4.75719275348212e-11	2.84217315335746e-16
0.431132665824073	-30.7368964435107	3.68345589738613e-12	5.4949989761763e-10	1.27635911585181e-10	9.1420663404071e-11	1.70858635614369e-10	7.72137729518443e-12	3.09710183509089e-10	5.02761961815905e-10	6.35092289852524e-13	1.60937383534562e-11	4.97087816867868e-11	3.87258585614814e-16
0.771645649886384	-30.7368964435107	4.82263520160624e-12	4.16163305745166e-10	9.55042427329329e-11	6.44828771493201e-11	1.17130421180676e-10	7.89179021841058e-12	2.37565450463335e-10	3.68893781833156e-10	2.98614420030099e-13	1.19798013467349e-11	4.90848759353647e-11	4.79127938615267e-16
1.1121586339487	-30.7368964435107	6.04916580438766e-12	3.0778005757642e-10	7.51273733145538e-11	4.40312585590673e-11	7.60861390015147e-11	7.59114347124726e-12	1.88915235135915e-10	2.561787006381e-10	1.50778469077677e-13	9.21951676988829e-12	4.60034052847425e-11	5.38491884939342e-16
1.45267161801101	-30.7368964435107	7.22678303796423e-12	2.25499420837286e-10	6.23491033387429e-11	2.88696281778021e-11	4.69311209719473e-11	6.86559150394698e-12	1.61260143110456e-10	1.68364568060526e-10	8.75190184497163e-14	7.33172008272192e-12	4.11829572185929e-11	5.50093351996873e-16
1.79318460207332	-30.7368964435107	8.2010913303159e-12	1.66604686826419e-10	5.38968074642584e-11	1.80804984967254e-11	2.76001862868922e-11	5.84976685000089e-12	1.49828256658611e-10	1.04745927876714e-10	6.00200030351517e-14	5.96178003889636e-12	3.55249912300502e-11	5.11190941407155e-16
2.13369758613564	-30.7368964435107	8.82732640082946e-12	1.26285173182533e-10	4.74156147758566e-11	1.07857704069159e-11	1.55927004107578e-11	4.71524933391634e-12	1.48933620140644e-10	6.17414766427577e-11	4.71486773166153e-14	4.88280918631156e-12	2.98570501017374e-11	4.32646027368542e-16
2.47421057019795	-30.7368964435107	9.00286370974912e-12	9.92409246149773e-11	4.14601516329558e-11	6.12267006918181e-12	8.57194190550134e-12	3.61830347733906e-12	1.53059493210378e-10	3.45496314872839e-11	4.04654326949812e-14	3.96914369209669e-12	2.4747868853805e-11	3.34052018749576e-16
2.81472355426026	-30.7368964435107	8.69359483691700e-12	8.0787228934565e-11	3.53850199939484e-11	3.30841587761648e-12	4.67652099396739e-12	2.66525390273041e-12	1.57585349539667e-10	1.84319598415545e-11	3.66876080523841e-14	3.16341930073935e-12	2.04459747007028e-11	2.35859187785357e-16
3.15523653832257	-30.7368964435107	7.9439574362502e-12	6.73872124166406e-11	2.91367787340593e-11	1.70372257766511e-12	2.59487717426346e-12	1.90292593616032e-12	1.59182601848771e-10	9.45354204112135e-12	3.43051912274393e-14	2.44856308362324e-12	1.69335291836418e-11	1.52780091571491e-16
3.49574952238489	-30.7368964435107	6.86608315786184e-12	5.6724308775951e-11	2.29978897778534e-11	8.37510561172732e-13	1.4956402964086e-12	1.32969515067305e-12	1.55941730136935e-10	4.7339134854218e-12	3.23452671540298e-14	1.82720185765319e-12	1.40440102442251e-11	9.11932123915703e-17
3.8362625064472	-30.7368964435107	5.61158045406721e-12	4.75012441967883e-11	1.7348816457351e-11	3.93701735756338e-13	9.00668410897303e-13	9.16061812477934e-13	1.4729181809851e-10	2.37384958748875e-12	3.01041866761546e-14	1.30736300264468e-12	1.15822935288427e-11	5.04427366872311e-17
4.17677549050951	-30.7368964435107	4.33588334475484e-12	3.91383816601073e-11	1.24992361311237e-11	1.77276407072713e-13	5.58905564416043e-13	6.24030699428167e-13	1.33764607814457e-10	1.23259869372987e-12	2.71881958346641e-14	8.93379288818719e-13	9.40433013764338e-12	2.60360815647992e-17
4.51728847457182	-30.7368964435107	3.16687838064086e-12	3.14856774150804e-11	8.60740361784455e-12	7.65678328051688e-14	3.48570439675799e-13	4.19405631522807e-13	1.16655442049736e-10	6.82188934895361e-13	2.35490525383709e-14	5.81595592801276e-13	7.44376732365732e-12	1.26413923134979e-17
4.85780145863414	-30.7368964435107	2.18633042084518e-12	2.46001069110805e-11	5.67571787948127e-12	3.17571393609382e-14	2.13188279614591e-13	2.76432036743912e-13	9.76412306798149e-11	4.04752797787937e-13	1.94221378605707e-14	3.60284460388213e-13	5.69746159372634e-12	5.83444456004516e-18
5.19831444269645	-30.7368964435107	1.4266492763279e-12	1.85972250479213e-11	3.59267783411244e-12	1.26608549401345e-14	1.25563849739525e-13	1.77370686033713e-13	7.84200524879961e-11	2.51852983250031e-13	1.51917859074945e-14	2.12398620108162e-13	4.19243061609595e-12	2.62191327012976e-18
5.53882742675876	-30.7368964435107	8.79903536552039e-13	1.35653874304677e-11	2.18947024497427e-12	4.8569543515192e-15	7.04030662376382e-14	1.1012023203612e-13	6.04290445384339e-11	1.58887685259483e-13	1.12458530438282e-14	1.19319679145057e-13	2.95440719878317e-12	1.26830569775998e-18
5.87934041082107	-30.7368964435107	5.129596978354e-13	9.52663315848553e-12	1.28858376478837e-12	1.79510473658771e-15	3.7329143317356e-14	6.59688019078754e-14	4.46755414444066e-11	9.87159718443539e-14	7.87029980490831e-15	6.40342787018657e-14	1.98905133046269e-12	9.30623076464872e-19
6.21985339488339	-30.7368964435107	2.82689227148971e-13	6.42997199496957e-12	7.34463833090857e-13	6.40137190230462e-16	1.86520282657203e-14	3.82305338669491e-14	3.16874000419059e-11	5.92640942328345e-14	5.20470763549255e-15	3.29470946255545e-14	1.27750441704567e-12	1.38456143618689e-18
6.5603663789457	-30.7368964435107	1.47325728171746e-13	4.16515185216578e-12	4.06332339878663e-13	2.20558084278976e-16	8.77696621188992e-15	2.16605182186203e-14	2.15617796147338e-11	3.40136215489826e-14	3.25214678663392e-15	1.63260377234815e-14	7.8207902479197e-13	2.95600777895422e-18
6.90087936300801	-30.7368964435107	7.27136119494334e-14	2.58655796671731e-12	2.18479287347877e-13	7.34890821146821e-17	3.91241510020664e-15	1.22603984633381e-14	1.40752221102122e-11	1.85594137341261e-14	1.92181137027e-15	7.83030459168412e-15	4.561387468007e-13	6.75017296679237e-18
7.24139234707032	-30.7368964435107	3.41804740904777e-14	1.53854932062647e-12	1.14192660998635e-13	2.36761366197332e-17	1.70769550481986e-15	7.16491048748213e-15	8.81462666498457e-12	9.60528442313118e-15	1.0819309363701e-15	3.65349519568757e-15	2.53382067362106e-13	1.54906744869848e-17
7.58190533113264	-30.7368964435107	1.56547658893195e-14	8.76044192199383e-13	5.79673421011747e-14	7.36531346142058e-18	8.40480549202493e-16	4.47849244043544e-15	5.29645785170293e-12	4.72658067181195e-15	6.10978521397146e-16	1.66852137805534e-15	1.34032394270974e-13	3.61083164359015e-17
7.92241831519495	-30.7368964435107	7.63560630483828e-15	4.77324188463632e-13	2.85365895377961e-14	2.21027121794607e-18	6.53074581086209e-16	3.0644184163431e-15	3.05502245800798e-12	2.27697043807588e-15	4.56000206353604e-16	7.61913937199427e-16	6.75065493343884e-14	8.78357599933338e-17
8.26293129925726	-30.7368964435107	5.17649159762263e-15	2.4898625945302e-13	1.36256089644024e-14	6.55859169611552e-19	9.07682679817887e-16	2.34808672295177e-15	1.69432962596679e-12	1.30699362552177e-15	7.46218633800552e-16	3.98247359640624e-16	3.23700807240125e-14	2.27167968153354e-16
8.60344428331958	-30.7368964435107	6.62465910951439e-15	1.24973789306323e-13	6.41002020282966e-15	2.74035501978178e-19	1.71078542237829e-15	2.21810311823718e-15	9.08084309596302e-13	1.57928876754375e-15	2.09704974770962e-15	3.90717435445086e-16	1.4776404196735e-14	6.21392572356914e-16
8.94395726738188	-30.7368964435107	1.3797224788503e-14	6.2446398464882e-14	3.33159498611258e-15	4.68058741832966e-19	3.70490243231841e-15	3.15253020483882e-15	4.77395430862783e-13	3.92048858279363e-15	6.44264894971376e-15	8.61613323486496e-16	6.42079992915453e-15	1.75248740028663e-15
9.2844702514442	-30.7368964435107	3.48547337040963e-14	3.72418959983268e-14	2.93828462630697e-15	1.64579660563819e-18	8.79048959838718e-15	6.83129216885492e-15	2.56483970631102e-13	1.14177645115175e-14	1.9187456567695e-14	2.44526900001961e-15	2.65567557585161e-15	4.94637754546064e-15
9.62498323550651	-30.7368964435107	9.27152308709363e-14	4.14722819904183e-14	5.60174188927481e-15	5.7462626588724e-18	2.19936522491283e-14	1.78057278524204e-14	1.54755200163342e-13	3.25325932794919e-14	5.43906157353512e-14	6.92484320954664e-15	1.04543766050438e-15	1.36555601913154e-14
9.96549621956882	-30.7368964435107	2.44950997688328e-13	8.60124071264799e-14	1.42536509088903e-14	1.82931546168549e-17	5.57419708339257e-14	4.73927256861558e-14	1.20813142201595e-13	8.82742902756919e-14	1.46386163009552e-13	1.87333638724709e-14	3.91680579844941e-16	3.63539712861983e-14
10.3060092036311	-30.7368964435107	6.26223152851588e-13	2.11709200009945e-13	3.66694450114368e-14	5.27646067201108e-17	1.38847195914197e-13	1.21942727892011e-13	1.31577457804338e-13	2.27323009757124e-13	3.73935240304146e-13	4.81206041176001e-14	1.39653678421722e-16	9.26003446665893e-14
10.6465221876934	-30.7368964435107	1.53130863346725e-12	5.15071199441546e-13	9.03068255771909e-14	1.3780329526007e-16	3.33878451173948e-13	2.98968811539582e-13	1.88154279509583e-13	5.55341171547952e-13	9.06542618084794e-13	1.17273360327629e-13	4.73846219086207e-17	2.24762041567051e-13
10.9870351717558	-30.7368964435107	3.56371701130056e-12	1.19627527270718e-12	2.11169938378446e-13	3.25805409109254e-16	7.67924329354569e-13	6.95933080455683e-13	3.19448363543786e-13	1.28694106252921e-12	2.08577056904329e-12	2.7112532065225e-13	1.52992123120859e-17	5.18778189050105e-13
11.3275481558181	-30.7368964435107	7.87648179613581e-12	2.63769524255287e-12	4.68307691906845e-13	6.9725488795424e-16	1.68189071399447e-12	1.5367346823213e-12	5.94163561354301e-13	2.82901360778176e-12	4.55432078324998e-12	5.94614157553684e-13	4.70043404812457e-18	1.1374315623844e-12
11.6680611398804	-30.7368964435107	1.65184192212553e-11	5.51662346768274e-12	9.84794158684196e-13	1.35059874077248e-15	3.50054020188544e-12	3.21829650668583e-12	1.14098149717192e-12	5.89911181584554e-12	9.43736889335478e-12	1.23706732676056e-12	1.37433847708486e-18	2.36759153010292e-12
12.0085741239427	-30.7368964435107	3.28590473952335e-11	1.09425530897754e-11	1.96365027023363e-12	2.36776558019763e-15	6.91710671140023e-12	6.39183561390449e-12	2.17438065466915e-12	1.16683850540238e-11	1.85583222556292e-11	2.44142853765012e-12	3.8311842624188e-19	4.67721519419666e-12
12.349087108005	-30.7368964435107	6.19908539366355e-11	2.05850123038016e-11	3.71266536742976e-12	3.75674323941158e-15	1.29711564343364e-11	1.20390329683485e-11	4.01913857108673e-12	2.18929268907666e-11	3.46318657377319e-11	4.57074813557619e-12	1.0443175465832e-19	8.76765874368567e-12
12.6896000920673	-30.7368964435107	1.1090734191569e-10	3.67256125696081e-11	6.6559528631051e-12	5.39427285802238e-15	2.30784394551573e-11	2.1504159958929e-11	7.12050783409313e-12	3.89637884871582e-11	6.13267822182932e-11	8.11751871669052e-12	3.64827854426913e-20	1.55934459609852e-11
13.0301130761296	-30.7368964435107	1.88166495395859e-10	6.21401016931322e-11	1.13145530047617e-11	7.0096358897451e-15	3.89545684378636e-11	3.64265231806431e-11	1.20216854779188e-11	6.57774524872598e-11	1.03050076983018e-10	1.36757836660417e-11	3.91484898942212e-20	2.63103128568901e-11
13.3706260601919	-30.7368964435107	3.02739538176653e-10	9.97147999672513e-11	1.82375834800491e-11	8.24320033661924e-15	6.23741119270498e-11	5.85163304498364e-11	1.92897723068981e-11	1.05328232702447e-10	1.64307160307231e-10	2.18561783077493e-11	8.88854112829023e-20	4.21122632614848e-11
13.7111390442543	-30.7368964435107	4.61890334704165e-10	1.51751097029706e-10	2.78740395223764e-11	8.77273823360163e-15	9.47379332088674e-11	8.91457012157958e-11	2.93807665084764e-11	1.59976878554964e-10	2.48576941854531e-10	3.31351863702044e-11	2.04062968860888e-19	6.39395018490769e-11
14.0516520283166	-30.7368964435107	6.68267791497998e-10	2.19022347517875e-10	4.03957110584343e-11	8.44927943974848e-15	1.36490496139621e-10	1.2879160117699e-10	4.24555235777516e-11	2.30466079233207e-10	3.56819158718508e-10	4.76538337415431e-11	4.1717001849063e-19	9.2085609021171e-11
14.3921650123789	-30.7368964435107	9.16861131282896e-10	2.99798338999048e-10	5.55102687147735e-11	7.36482079041331e-15	1.86521743784093e-10	1.764567841616e-10	5.81881170047294e-11	3.14910620008394e-10	4.85966789246194e-10	6.50128937321849e-11	7.50413476096699e-19	1.25794983113899e-10
14.7326779964412	-30.7368964435107	1.19288229675148e-09	3.8918317483278e-10	7.23292778529457e-11	5.81010397686009e-15	2.41767424558161e-10	2.2927290258175e-10	7.56339755560932e-11	4.08124044185498e-10	6.27951712684767e-10	8.41384146109512e-11	1.18643584921501e-18	1.62994974031889e-10
15.0731909805035	-30.7368964435107	1.47174417028125e-09	4.79140387231591e-10	8.93629825406619e-11	4.14874263955066e-15	2.97236724368695e-10	2.82507853222562e-10	9.32313318853867e-11	5.01668869717246e-10	7.69838853087332e-10	1.03295704967326e-10	1.64852998790064e-18	2.00316965972222e-10
15.4137039645658	-30.7368964435107	1.72189829000387e-09	5.59442230903375e-10	1.04689688594532e-10	2.68166146673993e-15	3.4660943029403e-10	3.30119841152499e-10	1.0898343741301e-10	5.84870244173801e-10	8.95412037538061e-10	1.20299342160615e-10	2.0130579720866e-18	2.33501708907083e-10
15.7542169486281	-30.7368964435107	1.91039367260572e-09	6.19485754104006e-10	1.16292816117392e-10	1.56929154765877e-15	3.83362474389343e-10	3.65827139363939e-10	1.20811721279345e-10	6.46723437535209e-10	9.88084825564577e-10	1.32903750928277e-10	2.16036113432997e-18	2.58160639575094e-10
16.0947299326904	-30.7368964435107	2.00991753500906e-09	6.50565280574459e-10	1.2249111657921e-10	8.31544594424221e-16	4.02169422396245e-10	3.84453035615259e-10	1.27000678379171e-10	6.7825915588949e-10	1.03446396360335e-09	1.39284946943318e-10	2.03756810666591e-18	2.70718966947841e-10
16.4352429167528	-30.7368964435107	2.00527252124155e-09	6.47938526319759e-10	1.22337338030148e-10	3.99051399671689e-16	4.00164102769573e-10	3.83154244303804e-10	1.26604970766161e-10	6.74673775756154e-10	1.02752080301598e-09	1.38472668694031e-10	1.68895858568706e-18	2.69264279584988e-10
16.7757559008151	-30.7368964435107	1.89717844544252e-09	6.12012057720263e-10	1.15855374653111e-10	1.73466162530385e-16	3.77656127280882e-10	3.62131961874197e-10	1.19685889765093e-10	6.36528236914737e-10	9.68336823145352e-10	1.30592086267942e-10	1.23041664796231e-18	2.5402351400958e-10
17.1162688848774	-30.7368964435107	1.70208958053437e-09	5.48238215126886e-10	1.04034185771321e-10	6.83149412944849e-17	3.3805247429373e-10	3.24580815122515e-10	1.07295749318557e-10	5.69603680491158e-10	8.65826459892579e-10	1.16832203490177e-10	7.87800930875232e-19	2.27304618079578e-10
17.4567818689397	-30.7368964435107	1.44809131501973e-09	4.65759465392939e-10	8.85806139317114e-11	2.43770271339726e-17	2.87012490493333e-10	2.7589352896245e-10	9.12156601258701e-11	4.83465226977876e-10	7.34535516901019e-10	9.91519318658165e-11	4.43318543052867e-19	1.92923695908686e-10
17.797294853002	-30.7368964435107	1.16828461299378e-09	3.7526412502706e-10	7.15161334939133e-11	7.88169866220864e-18	2.3112478631328e-10	2.22393849002782e-10	7.35366090518504e-11	3.89225322719322e-10	5.91264192854812e-10	7.98238545674587e-11	2.19257041441826e-19	1.55313428635513e-10
18.1378078370643	-30.7368964435107	8.93800144379458e-10	2.86744637382041e-10	5.47484834707982e-11	2.30881447865299e-18	1.76531116381946e-10	1.70006893879897e-10	5.62192557661961e-11	2.97225371510057e-10	4.51592048939927e-10	6.09617058648899e-11	9.53084965677963e-20	1.18598937712481e-10
18.4783208211266	-30.7368964435107	6.48442003075425e-10	2.07795621141496e-10	3.97413749091565e-11	6.12605281965915e-19	1.27886594426248e-10	1.2324596728263e-10	4.07580952231955e-11	2.15290239573426e-10	3.272769315325e-10	4.41646127822815e-11	3.64125716437345e-20	8.59017908349641e-11
18.818833805189	-30.7368964435107	4.46108733519107e-10	1.42810536256281e-10	2.73537207710605e-11	1.47170849906808e-19	8.78734741111006e-11	8.47307889437994e-11	2.80214084635651e-11	1.47917700744172e-10	2.25059026444328e-10	3.03518133326407e-11	1.22268104815373e-20	5.90165270183660e-11
19.1593467892513	-30.7368964435107	2.91037606773349e-10	9.3082240820725e-11	1.78522375620497e-11	3.19949866818102e-20	5.72690030333212e-11	5.52423389691035e-11	1.82689393922847e-11	9.63997344022099e-11	1.4685739410905e-10	1.97873555500774e-11	3.60841844545926e-21	3.84587157859191e-11
19.4998597733136	-30.7368964435107	1.80051290321381e-10	5.75381758549805e-11	1.10476938935327e-11	6.29060129173435e-21	3.54005945214846e-11	3.41558481966306e-11	1.12949419166244e-11	5.95926720042281e-11	9.09324194716034e-11	1.22372482837161e-11	9.35969895241686e-22	2.37719508101735e-11
19.8403727573759	-30.7368964435107	1.05628732364758e-10	3.37309051458399e-11	6.48266134055043e-12	1.1178183033968e-21	2.07553792413967e-11	2.00272000515633e-11	6.62219494523545e-12	3.49439267094397e-11	5.34280416607751e-11	7.17914433589727e-12	2.13376926478128e-22	1.39374318119958e-11
20.1808857414382	-30.7368964435107	5.8763353878099e-11	1.87535082386877e-11	3.60693040725911e-12	1.79413910781302e-22	1.15419735412844e-11	1.11362118344866e-11	3.68185951412248e-12	1.94362340541366e-11	2.97886152425421e-11	3.99534693556094e-12	4.27536692537931e-23	7.75081720242753e-12
20.5213987255005	-30.7368964435107	3.10005749737013e-11	9.88825501362358e-12	1.90293922674846e-12	2.59975350828716e-23	6.08777900140707e-12	5.87241531924501e-12	1.94124235291388e-12	1.02544723756865e-11	1.57602826607825e-11	2.10925558924989e-12	7.52906306672244e-24	4.08844387053412e-12
20.8619117095628	-30.7368964435107	1.55085642929637e-11	4.94469367102792e-12	9.51951453101269e-13	3.39983754417767e-24	3.04556043984783e-12	2.93668945717297e-12	9.70598453268641e-13	5.13185318638055e-12	7.91246346974384e-12	1.05632320181447e-12	1.16534632406372e-24	2.04556627781335e-12
21.2024246936251	-30.7368964435107	7.35719272767483e-12	2.34499394590805e-12	4.51551625989693e-13	4.01220398393766e-25	1.44512449678725e-12	1.39271169136914e-12	4.60200116545813e-13	2.43609183357577e-12	3.76959259986963e-12	5.01830818219101e-13	1.58536607773475e-25	9.70763420694336e-13
21.5429376776874	-30.7368964435107	3.30972109771328e-12	1.0546944734551e-12	2.03096643789322e-13	4.2731861870279e-26	6.50388977497476e-13	6.2636331429686e-13	2.06919369401802e-13	1.0969087632963e-12	1.70416969277642e-12	2.26157365794684e-13	1.89583653314196e-26	4.3697555436305e-13
21.8834506617498	-30.7368964435107	1.41191789208118e-12	4.49877469779334e-13	8.66165356909433e-14	4.10866362590955e-27	2.77633035255089e-13	2.67148821914754e-13	8.82272739425283e-14	4.68493797329057e-13	7.31084751084823e-13	9.66845420478936e-14	1.99325164479086e-27	1.86571157415221e-13
22.2239636458121	-30.7368964435107	5.71171236488189e-13	1.81988721388912e-13	3.50268917072043e-14	3.56812530101424e-28	1.12408557868016e-13	1.08054296090309e-13	3.56740048771711e-14	1.89798597818781e-13	2.97618564013209e-13	3.92099466188499e-14	1.84354773393339e-28	7.55571160662037e-14
22.5644766298744	-30.7368964435107	2.19109970626949e-13	6.98196063281325e-14	1.34309000271491e-14	2.8004719758725e-29	4.31676196711771e-14	4.14469531999766e-14	1.36788052572391e-14	7.29352681787826e-14	1.14971711546044e-13	1.50844109871088e-14	1.50214478770902e-29	2.90234966858346e-14
22.9049896139367	-30.7368964435107	7.97070936863093e-14	2.54034706445906e-14	4.88327700121416e-15	1.98771963020045e-30	1.57234396775226e-14	1.50766535812295e-14	4.97383940108689e-15	2.65850516681365e-14	4.21465874576791e-14	5.50494977741915e-15	1.08249625209219e-30	1.05746904217836e-14
23.245502597999	-30.7368964435107	2.74960900254436e-14	8.76579889173163e-15	1.68352794867369e-15	1.27668136086391e-31	5.43210312281713e-15	5.20090660678593e-15	1.71507312852007e-15	9.19163907288811e-15	1.46614382846991e-14	1.90577341683958e-15	6.97145603969524e-32	3.6545111392305e-15
23.5860155820613	-30.7368964435107	8.99464795168743e-15	2.86861854950606e-15	5.50341201943313e-16	7.42415292551119e-33	1.77999883664622e-15	1.70143316056981e-15	5.60816547117396e-16	3.01442434173489e-15	4.83989987876323e-15	6.25867020522545e-16	4.12211257479693e-33	1.19793924651347e-15
23.9265285661236	-30.7368964435107	2.79020944301522e-15	8.90301333333461e-16	1.70587204496045e-16	3.9104388555914e-34	5.53226517842636e-16	5.27852348835013e-16	1.73902685348447e-16	9.37718422481445e-16	1.51616107199191e-15	1.94978070840875e-16	2.38055253811728e-34	3.72464064924229e-16
24.267041550186	-30.7368964435107	8.20784230834729e-16	2.62050049310057e-16	5.01376071752391e-17	1.86607953643391e-35	1.63086543253609e-16	1.55300103621981e-16	5.11374478785681e-17	2.76692887322022e-16	4.50720816859778e-16	5.76212094497162e-17	1.48734128267979e-35	1.09844489649444e-16
24.6075545342483	-30.7368964435107	2.28960700763566e-16	7.3150037954616e-17	1.39728012388172e-17	8.06879225418355e-37	4.56000650053653e-17	4.33304053848917e-17	1.42599861557591e-17	7.74429773174102e-17	1.27153396148502e-16	1.61536946568946e-17	1.08362059009521e-36	3.07267573903266e-17
24.9480675183106	-30.7368964435107	6.05665479897561e-17	1.9365470365173e-17	3.69237741737195e-18	3.16121191169134e-38	1.20933141983615e-17	1.14650375336016e-17	3.77091245822434e-18	2.05601241754269e-17	3.40417392057943e-17	4.29590103710263e-18	8.84803578867204e-38	8.15267274488671e-18
25.2885805023729	-30.7368964435107	1.51930456012756e-17	4.86211059153391e-18	9.25191039254155e-19	1.12206713124683e-39	3.04199232806497e-18	2.87686801874056e-18	9.45629668214755e-19	5.17762192371357e-18	8.64897956416589e-18	1.0837511364139e-18	7.33321329543849e-39	2.05176863947582e-18
25.6290934864352	-30.7368964435107	3.61407558499455e-18	1.15772395026173e-18	2.19816088919903e-19	3.60781592644291e-41	7.25778628955896e-19	6.84583040440466e-19	2.24875955007749e-19	1.23679354053745e-18	2.0854214144785e-18	2.59356873767979e-19	5.75395801244838e-40	4.8978124922807e-19
25.9696064704975	-30.7368964435107	8.15248924614384e-19	2.61438008354884e-19	4.95210975870909e-20	1.05103495551664e-42	1.64241884458657e-19	1.54487764637372e-19	5.07121758344541e-20	2.8023850517981e-19	4.77205686731704e-19	5.88787875676676e-20	4.14283103402779e-41	1.10897463621597e-19
26.3101194545598	-30.7368964435107	1.7439101791609e-19	5.59907247355653e-20	1.05784922963268e-20	2.78970467230553e-44	3.52531363562971e-20	3.30615962708366e-20	1.08449801370516e-20	6.02314983818234e-20	1.03635301964949e-19	1.26798131328626e-20	2.7057729273317e-42	2.38170011875185e-20
26.6506324386221	-30.7368964435107	3.53752195679393e-20	1.13722721522878e-20	2.14269330817589e-21	7.34443448324807e-46	7.17705269053867e-21	6.70988918061004e-21	2.19934099655083e-21	1.22796615702332e-20	2.13603389909933e-20	2.59035774493146e-21	1.59691276940997e-43	4.85175515642723e-21
26.9911454226844	-30.7368964435107	6.8048040836905e-21	2.19059624950185e-21	4.11527611230027e-22	4.01582414785884e-47	1.38589233657115e-21	1.29142356216706e-21	4.22964259445052e-22	2.3747488302227e-21	4.17845136450826e-21	5.01995171575164e-22	8.50748526813852e-45	9.37469927700216e-22
27.3316584067468	-30.7368964435107	1.24129176348506e-21	4.00185668064235e-22	7.49446562860565e-23	8.99761219231423e-48	2.53833131489446e-22	2.35713212457822e-22	7.71368792805358e-23	4.35631499018303e-22	7.75779485628659e-22	9.22852369858085e-23	4.09286674909575e-46	1.71815696225574e-22
27.6721713908091	-30.7368964435107	2.14720851824069e-22	6.93337966732654e-23	1.29415141615046e-23	2.80730452889046e-48	4.40963930310626e-23	4.08000831220129e-23	1.33403661843525e-23	7.5804152320944e-23	1.36705619469521e-22	1.60937712005541e-23	1.78455479189e-47	2.98686580932285e-23
28.0126843748714	-30.7368964435107	3.52222441107995e-23	1.13923381361156e-23	2.11900625413601e-24	8.59276927228789e-49	7.26598134592585e-24	6.69730552453848e-24	2.18786605132221e-24	1.25124032945518e-23	2.28649075948736e-23	2.66241844497212e-24	7.17940727065535e-49	4.92511465477136e-24
28.3531973589337	-30.7368964435107	5.47901703381341e-24	1.77527388704958e-24	3.28989556595738e-25	2.51266630585022e-49	1.13559237920131e-24	1.04256025436695e-24	3.40267915484526e-25	1.95913536282138e-24	3.6299268528889e-24	4.17818538716105e-25	2.8930333702708e-50	7.70309267996227e-25
28.693710342996	-30.7368964435107	8.08223545744028e-25	2.62363047364173e-25	4.84322574637462e-26	7.0087841794874e-50	1.68340333966682e-25	1.53909085386154e-25	5.01843801228289e-26	2.9098201333369e-25	5.46993831608226e-25	6.22002333738238e-26	1.52580764542357e-51	1.14277950519086e-25
29.0342233270583	-30.7368964435107	1.1305869804935e-25	3.67726535079038e-26	6.76067469680559e-27	1.86475698930448e-50	2.36696582671133e-26	2.15471307229642e-26	7.01880893266324e-27	4.09966074428983e-26	7.82409955717287e-26	8.7839392377468e-27	1.39461493267384e-52	1.60808393885216e-26
29.3747363111206	-30.7368964435107	1.49975572977006e-26	4.8880144396291e-27	8.94845572332988e-28	4.73229316129766e-51	3.15670837597208e-27	2.8607294815986e-27	9.30905440790417e-28	5.479133917599e-27	1.06234456248206e-26	1.17673903830776e-27	1.78811340482858e-53	2.14636885492206e-27
29.715249295183	-30.7368964435107	1.88660770758704e-27	6.16205276597022e-28	1.12307529650946e-28	1.14548837809167e-51	3.9931553935018e-28	3.60185609645871e-28	1.17083314822009e-28	6.94640885020579e-28	1.36926556031789e-27	1.49543641357942e-28	2.43014419935429e-54	2.7173764423225e-28
30.0557622792453	-30.7368964435107	2.25054490064274e-28	7.36722596429627e-29	1.33651052222653e-29	2.64471746884475e-52	4.79112889367657e-29	4.30069073659366e-29	1.39647042643594e-29	8.35401917876735e-29	1.67538196118934e-28	1.80291619849722e-29	3.20155535071978e-55	3.26321360478719e-29
30.3962752633076	-30.7368964435107	2.54588782134889e-29	8.35349937134499e-30	1.50812943679921e-30	5.82421433713637e-53	5.4525547380289e-30	4.86981466177865e-30	1.57948595616315e-30	9.5305864703553e-30	1.94606302473485e-29	2.06281585449339e-30	4.02604496335907e-56	3.71699437456055e-30
30.7367882473699	-30.7368964435107	2.73109541593553e-30	8.9829506412534e-31	1.61364344618154e-31	1.22338968393864e-53	5.88577166359218e-31	5.22936666444308e-31	1.69413138085651e-31	1.03141918557132e-30	2.14600320160466e-30	2.24565052109084e-31	4.83966604083649e-57	4.01596089567329e-31
31.0773012314322	-30.7368964435107	2.77831228431543e-31	9.16127554671426e-32	1.63711529807985e-32	2.45110333381929e-54	6.02627104851684e-32	5.32535151305052e-32	1.72316036954428e-32	1.05887490128455e-31	2.24671574735097e-31	2.36978175621134e-32	5.59577292136109e-58	4.11565247011236e-32
31.4178142154945	-30.7368964435107	2.68023203412952e-32	8.8609339989933e-33	1.57490253496752e-33	4.68411685000981e-55	5.85243351060183e-33	5.14292365273212e-33	1.66207876568278e-33	1.03121797986267e-32	2.23318393889672e-32	2.74540037575724e-33	6.27869319366523e-59	4.00073746272693e-33
31.7583271995568	-30.7368964435107	2.45194923356483e-33	8.1281179466926e-34	1.43658333507289e-34	8.53813609932632e-56	5.39097862563463e-34	4.71014826934824e-34	1.52028425177524e-34	9.52697952281488e-34	2.10753187178069e-33	5.65355116579819e-34	6.91042007503285e-60	3.68887592583483e-34
32.0988401836191	-30.7368964435107	2.12715395735001e-34	7.07112163119329e-35	1.24254090012909e-35	1.4844570822167e-56	4.71023705829538e-35	4.09092841096342e-35	1.31869780998269e-35	8.34952044330035e-35	1.88847891966951e-34	2.69329650168351e-34	7.54213677799592e-61	3.22627358117727e-35
32.4393531676814	-30.7368964435107	1.74998930030367e-35	5.83420912781514e-36	1.01904482753183e-36	2.46173563211192e-57	3.90357665826527e-36	3.3695513728132e-36	1.08470855534642e-36	6.94179913087066e-36	1.60677048250529e-35	1.74492242044712e-34	8.23037163824662e-62	2.67646769623687e-36
32.7798661517438	-30.7368964435107	1.36527946852219e-36	4.56627834130669e-37	7.92462301899161e-38	3.89389600734692e-58	3.06851486211271e-37	2.63199640268838e-37	8.4611255357579e-38	5.47506748413145e-37	1.29812029856898e-36	1.16971561510532e-34	9.00551772408384e-63	2.10609047045571e-37
33.1203791358061	-30.7368964435107	1.01008547718815e-37	3.39946121605469e-38	5.8434140599258e-39	5.87484535924341e-59	2.28791623357591e-38	1.94967228316728e-38	6.25879178934562e-39	4.09653429932363e-38	9.9589000655911e-38	7.74117222734857e-35	9.84540162337999e-64	1.57197916677208e-38
33.4608921198684	-30.7368964435107	7.08672908630964e-39	2.49481232840624e-39	4.08561498374864e-40	8.45430028761911e-60	1.61807704737303e-39	1.36962342774674e-39	4.39036029564324e-40	2.90774425609891e-39	7.25536581872819e-39	5.02739605456276e-35	1.06660245493287e-64	1.11294024870412e-39
33.8014051039307	-30.7368964435107	4.71504057670988e-40	2.61589441401403e-40	2.7086378372751e-41	1.16045426193036e-60	1.0854412022797e-40	9.12439517210672e-41	2.92049934119369e-41	1.95799311313973e-40	5.01966936093288e-40	3.20168065899054e-35	1.13353946882873e-65	7.47399451093181e-41
34.141918087993	-30.7368964435107	2.97493672498919e-41	1.03614486288114e-40	1.70273542308176e-42	1.51931388154256e-61	6.90656805447451e-42	5.76461718061604e-42	1.84230425656733e-42	1.25078984535687e-41	3.29818677948706e-41	1.99928978616217e-35	1.17071510738914e-66	4.76091182109184e-42
34.4824310720553	-30.7368964435107	1.78001454999738e-42	8.47565055203872e-41	1.01495345908173e-43	1.89730039259814e-62	4.16838720753145e-43	3.45382606073141e-43	1.10207941582639e-43	7.5801656447047e-43	2.05814646653625e-42	1.22414353762826e-35	1.16625810473501e-67	2.87663342435964e-43
34.8229440561176	-30.7368964435107	1.01000552879666e-43	7.46249740361635e-41	5.73651075177671e-45	2.2599237934467e-63	2.38629691064385e-44	1.96243007398961e-44	6.25189562275007e-45	4.358099813765e-44	1.21981728737509e-43	7.34932374210404e-36	1.11462488488482e-68	1.64868057846703e-44
35.1634570401799	-30.7368964435107	5.43474562691979e-45	6.51437951014025e-41	3.07434231454159e-46	2.56755996838821e-64	1.29578362922207e-45	1.05743041010485e-45	3.3632398409165e-46	2.37707439330947e-45	6.86668778928062e-45	4.32634159226717e-36	1.01831240373263e-69	8.96286262807774e-46
35.5039700242423	-30.7368964435107	2.77326193668015e-46	5.60524091263888e-41	1.5622817525838e-47	2.78238034712905e-65	6.67410482516867e-47	5.40347841026407e-47	1.71573911288836e-47	1.23003799268266e-46	3.67155687667632e-46	2.49719596174073e-36	8.87239381675833e-71	4.62184939567156e-47
35.8444830083046	-30.7368964435107	1.3420222649563e-47	4.75206565071427e-41	7.52781997780715e-49	2.87595109027769e-66	3.26067146421503e-48	2.61854000034086e-48	8.30026497738245e-49	6.0384779170969e-48	1.86474698795556e-47	1.41332756657742e-36	7.3617019609891e-72	2.26070707271172e-48
36.1849959923669	-30.7368964435107	6.15866684277485e-49	3.96942127307218e-41	3.43939310329247e-50	2.83540819734018e-67	1.51103848714741e-49	1.20339810739012e-49	3.80785107397e-50	2.81237170288251e-49	8.99647280555473e-49	7.84316631553806e-37	5.8117850346617e-73	1.04889709151709e-49
36.5255089764292	-30.7368964435107	2.68023514966258e-50	3.26684062927257e-41	1.49003728008583e-51	2.66635996368846e-68	6.64200921148997e-51	5.24473938587994e-51	1.65659079874102e-51	1.24267434742396e-50	4.12309195491481e-50	4.26774446341297e-37	4.3631977857337e-74	4.6161742521655e-51
36.8660219604915	-30.7368964435107	1.10616358770662e-51	2.64901649337186e-41	6.12089853078655e-53	2.39161386220615e-69	2.76936311856648e-52	2.16771977895525e-52	6.83435962038841e-53	5.20936077464646e-52	1.79509508495302e-51	2.27700392626339e-37	3.1140712609209e-75	1.92704954714721e-52
37.2065349445538	-30.7368964435107	4.32939496247931e-53	2.11639795487604e-41	2.3841630577344e-54	2.04612629687215e-70	1.09526158862327e-53	8.49663913575479e-54	2.67379251053595e-54	2.07184447186433e-53	7.42472565957835e-53	1.19120783156299e-37	2.11252205723764e-76	7.63072142077551e-54
37.5470479286161	-30.7368964435107	1.60693238463481e-54	1.66596533595774e-41	8.80561033637532e-56	1.66971713482287e-71	4.10879421777644e-55	3.15832039027545e-55	9.91984462852493e-56	7.81769301064916e-55	2.91753563130056e-54	6.11040067786758e-38	1.36200053461644e-77	2.86616384025696e-55
37.8875609126785	-30.7368964435107	5.65629101844219e-56	1.2920833939597e-41	3.08379664873952e-57	1.29963818378432e-72	1.46207813958438e-56	1.11334650075791e-56	3.49003136480729e-57	2.79867170819748e-56	1.08920193522487e-55	3.07333730143411e-38	8.34507964803466e-79	1.02117411046856e-56
38.2280738967408	-30.7368964435107	1.88812559844883e-57	9.87349898224558e-42	1.02403516954776e-58	9.64875130059763e-74	4.93500427112294e-58	3.7219441135879e-58	1.16439701228509e-58	9.50561728761717e-58	3.8634038591056e-57	1.51568570134584e-38	4.85899088698694e-80	3.45114041012841e-58
38.5685868808031	-30.7368964435107	5.9771794678519e-59	7.43374369620782e-42	3.22438861784692e-60	6.83264494592739e-75	1.58003371624958e-59	1.17998060239462e-59	3.68400429069284e-60	3.06314001857194e-59	1.30200761889194e-58	7.32936700522073e-39	2.6885355396929e-81	1.10634403986415e-59
38.9090998648654	-30.7368964435107	1.79444160381332e-60	5.51442249829742e-42	9.62687856697266e-62	4.61504229367949e-76	4.79852965829699e-61	3.54768948088552e-61	1.1053160205283e-61	9.365148272572e-61	4.16917460632438e-60	3.47521895702554e-39	1.41362746005554e-82	3.36421083876854e-61
39.2496128489277	-30.7368964435107	5.1089466385893e-62	4.03040276561736e-42	2.72545805111187e-63	2.97325123618076e-77	1.38233776566257e-62	1.01153808834918e-62	3.14485115155881e-63	2.71660731291074e-62	1.26849963716823e-61	1.61568340815638e-39	7.06319381756244e-84	9.70381138428785e-63
39.59012583299	-30.7368964435107	1.37944325939359e-63	2.90237026223039e-42	7.31740974624822e-65	1.82707603667439e-78	3.7773349357796e-64	2.73517418542816e-64	8.4851791756281e-65	7.47664174626928e-64	3.66727908145496e-63	7.3652712588112e-40	3.3536122875519e-85	2.6550232668663e-64
39.9306388170523	-30.7368964435107	3.53222402290253e-65	2.05926927493844e-42	1.86408705801344e-66	1.07090445616201e-79	9.79091633478114e-66	7.01381089340769e-66	2.17104703934275e-66	1.95234629839132e-65	1.0074409733352e-64	3.29215001066208e-40	1.51310620210255e-86	6.89067671575349e-66
40.2711518011146	-30.7368964435107	8.57760614290763e-67	1.43955883897552e-42	4.51704849762079e-68	5.98706427351712e-81	2.4072927750625e-67	1.70564891397851e-67	5.26774499672705e-68	4.83705209174792e-67	2.62981368973428e-66	1.44287555135239e-40	6.48739588327963e-88	1.69638216516151e-67
-27.4909320272856	-30.3795760855392	4.64367319007628e-28	9.07351016018903e-30	2.00972744777647e-30	1.97552839365444e-29	1.91485497803488e-32	4.97967472635181e-29	2.11743309229812e-54	1.37139478274995e-30	1.91912104189104e-45	2.47697489412748e-31	1.89791680205838e-36	4.01124277338671e-49
-27.1504190432232	-30.3795760855392	2.7624731124164e-27	6.25609814094878e-29	1.42560237339377e-29	1.31336742542856e-28	1.57581244746739e-31	3.18931241150338e-28	2.62129355326478e-53	9.827453010097e-30	4.20482083406425e-44	1.88438130923239e-30	1.84416205491885e-35	3.93064776772178e-48
-26.8099060591609	-30.3795760855392	1.58194876637194e-26	4.13912614374287e-28	9.67422945316798e-29	8.37411059705488e-28	1.24077725218376e-30	1.95876056407237e-27	3.06014364228471e-52	6.76012250619306e-29	8.62942312661864e-43	1.36964944662434e-29	1.70039980530021e-34	3.64941257090244e-47
-26.4693930750986	-30.3795760855392	8.72078526321781e-26	2.6276587917283e-27	6.28048671943765e-28	5.12119813496482e-27	9.34767869940921e-30	1.15359723465844e-26	3.36890148192746e-51	4.4639879573022e-28	1.65890916975647e-41	9.51138233189337e-29	1.48776063968678e-33	3.21039686012234e-46
-26.1288800910363	-30.3795760855392	4.62805508803823e-25	1.60052901885786e-26	3.90060506231823e-27	3.00413556780718e-26	6.73805245209498e-29	6.51502563124211e-26	3.4974815441264e-50	2.82987651589962e-27	2.98736776757699e-40	6.31061353088999e-28	1.23522233681788e-32	2.67593674809811e-45
-25.788367106974	-30.3795760855392	2.36446041344572e-24	9.35346243654404e-26	2.31758667403483e-26	1.69052347157199e-25	4.64713892756705e-28	3.52831870418171e-25	3.42407810742397e-49	1.72230664262576e-26	5.0396450593075e-39	4.00030869958496e-27	9.73166749247165e-32	2.11339327630934e-44
-25.4478541229117	-30.3795760855392	1.16296550507495e-23	5.24416802147809e-25	1.31737619429875e-25	9.12682426128297e-25	3.06660318347638e-27	1.83235737619459e-24	3.16121370893978e-48	1.00641173931833e-25	7.96485051308344e-38	2.42275673010258e-26	7.27544296434175e-31	1.58153999926503e-43
-25.1073411388494	-30.3795760855392	5.50697638173024e-23	2.82070973432886e-24	7.16405810713249e-25	4.7278406999202e-24	1.93619977742837e-26	9.12524486315199e-24	2.75224744806909e-47	5.64661108666167e-25	1.17935432685202e-36	1.40191323526176e-25	5.16133053689836e-30	1.12146594193577e-42
-24.7668281547871	-30.3795760855392	2.51062052993435e-22	1.45546378677767e-23	3.72727039389685e-24	2.35019365670717e-23	1.1696701505978e-25	4.35785296728594e-23	2.25968042137224e-46	3.04209360806102e-24	1.63615298128944e-35	7.75047802944751e-25	3.47451313917221e-29	7.5355009815302e-42
-24.4263151707247	-30.3795760855392	1.10199526935366e-21	7.20428135073023e-23	1.85529930503817e-23	1.12124527081809e-22	6.76078781240697e-25	1.9957063836133e-22	1.74959181524214e-45	1.57382293549405e-23	2.1268738764457e-34	4.09386360783307e-24	2.21950586820779e-28	4.79818262292514e-41
-24.0858021866624	-30.3795760855392	4.65712392821456e-21	3.42068264770937e-22	8.8356644004326e-23	5.13473502008089e-22	3.73896897975533e-24	8.76435311798862e-22	1.27750921287484e-44	7.81923135057935e-23	2.59074376576918e-33	2.06603634798148e-23	1.3453915339252e-27	2.89537010063607e-40
-23.7452892026001	-30.3795760855392	1.89497328046081e-20	1.55795903833894e-21	4.02605767831962e-22	2.25749180897145e-21	1.97845909620143e-23	3.69102000761847e-21	8.79717839934471e-44	3.73098321411084e-22	2.95733228439046e-32	9.96197283596127e-23	7.73875570490974e-27	1.65586625748915e-39
-23.4047762185378	-30.3795760855392	7.42407854565443e-20	6.80629023697049e-21	1.75530578150572e-21	9.53018906117549e-21	1.00166603362818e-22	1.49067090689811e-20	5.71362789278652e-43	1.70985449837651e-21	3.16372069968735e-31	4.58944187463403e-22	4.2239973595608e-26	8.97595171524769e-39
-23.0642632344755	-30.3795760855392	2.80054271527624e-19	2.85212138777664e-20	7.32280909120351e-21	3.86390687704582e-20	4.85220874249213e-22	5.77342209484544e-20	3.50112412399572e-42	7.52655533047096e-21	3.17211756915431e-30	2.02016783267261e-21	2.1877928263836e-25	4.6123418265701e-38
-22.7237502504132	-30.3795760855392	1.01720168002525e-18	1.14636411962077e-19	2.92333969257987e-20	1.50483957816175e-19	2.24893375180132e-21	2.14442383688824e-19	2.02713256567879e-41	3.18242243032426e-20	2.98116280615128e-29	8.49642339622243e-21	1.07527316365443e-24	2.24705797328319e-37
-22.3832372663509	-30.3795760855392	3.55747026116772e-18	4.4194704472692e-19	1.11683033193439e-19	5.63101167034864e-19	9.9731994920272e-21	7.63882080297792e-19	1.11755690535547e-40	1.29260338833374e-19	2.62627947506516e-28	3.41441909388594e-20	5.01489080862336e-24	1.0381095908329e-36
-22.0427242822886	-30.3795760855392	1.19797592763884e-17	1.63421503236266e-18	4.0835446436202e-19	2.02495128065022e-18	4.23168183932753e-20	2.60973736884014e-18	6.09372654381561e-40	5.04356868784114e-19	2.16895230221582e-27	1.31112492102009e-19	2.21939307788599e-23	4.54899644418588e-36
-21.7022112982262	-30.3795760855392	3.88445459359708e-17	5.79615578802667e-18	1.42913306474159e-18	6.99967728346125e-18	1.71795651437445e-19	8.55152010036599e-18	3.83111893588461e-39	1.8905695651313e-18	1.67938163933121e-26	4.81102242202989e-19	9.32045397865001e-23	1.8913320017923e-35
-21.3616983141639	-30.3795760855392	1.21279995614206e-16	1.97181313165295e-17	4.78789668829123e-18	2.32639238588853e-17	6.67316684009842e-19	2.6877769965673e-17	3.78236524729587e-38	6.80837996356479e-18	1.21920667533498e-25	1.68702990550587e-18	3.71424072987594e-22	7.46401272034514e-35
-21.0211853301016	-30.3795760855392	3.64608871014378e-16	6.43415871724066e-17	1.53573010459556e-17	7.43595832605543e-17	2.48011864363119e-18	8.10366638908396e-17	5.9611888050457e-37	2.35560827333849e-17	8.29991946083063e-25	5.6537291410216e-18	1.40453731269364e-21	2.79735264175207e-34
-20.6806723460393	-30.3795760855392	1.05547046156991e-15	2.01384514317832e-16	4.71688849138898e-17	2.28637182984159e-16	8.81928929048519e-18	2.34397402185728e-16	1.09166400767821e-35	7.830326831294e-17	5.29884625277577e-24	1.81100794046795e-17	5.0399590268588e-21	9.96243482311945e-34
-20.340159361977	-30.3795760855392	2.94203673757268e-15	6.04615334870346e-16	1.38756190764965e-16	6.76420542323862e-16	3.00065024840643e-17	6.5052370437753e-16	1.94971359461771e-34	2.50081514362639e-16	3.17281348681576e-23	5.54549913454391e-17	1.71613619976778e-20	3.37416775030155e-33
-19.9996463779147	-30.3795760855392	7.89653554962385e-15	1.74126147587511e-15	3.91025656486452e-16	1.92595231828231e-15	9.76827380040233e-17	1.73253843647851e-15	3.24197913773672e-33	7.67386406236223e-16	1.78201598066496e-22	1.62359711277492e-16	5.54509110291891e-20	1.08784457543623e-32
-19.6591333938524	-30.3795760855392	2.04087520759036e-14	4.81056275950744e-15	1.05591927313482e-15	5.27866386021592e-15	3.04257244864353e-16	4.42893517165415e-15	4.96855517213845e-32	2.26246962569659e-15	9.38932449560687e-22	4.54614258831465e-16	1.70020136252661e-19	3.3424586174012e-32
-19.3186204097901	-30.3795760855392	5.07919178115089e-14	1.27494751696742e-14	2.73314897798961e-15	1.39294072572887e-14	9.06743998786006e-16	1.08697535162222e-14	7.00331737114994e-31	6.40904554600823e-15	4.64161736819021e-21	1.21781426623931e-15	4.94689116398325e-19	9.80050726906384e-32
-18.9781074257277	-30.3795760855392	1.21725269264498e-13	3.24169851741015e-14	6.78355298443417e-15	3.53947503664633e-14	2.58552718884561e-15	2.56197145382401e-14	9.07468368539236e-30	1.74442958110007e-14	2.15317190177916e-20	3.12238160461352e-15	1.3658934865679e-18	2.74644878791001e-31
-18.6375944416654	-30.3795760855392	2.80923352519748e-13	7.90783780126343e-14	1.61505591367309e-14	8.66153663032188e-14	7.05397937945202e-15	5.80122062182975e-14	1.08085851936161e-28	4.56219398197412e-14	9.37413679247294e-20	7.66678831838169e-15	3.57915259343435e-18	7.36776608289071e-31
-18.2970814576031	-30.3795760855392	6.24356782393568e-13	1.85084392627091e-13	3.6902092223542e-14	2.04143880330211e-13	1.84136515291711e-14	1.26252419627569e-13	1.18332953929958e-27	1.14648875839869e-13	3.83092605159299e-19	1.80425816557048e-14	8.90183839193713e-18	1.89511659855229e-30
-17.9565684735408	-30.3795760855392	1.33640203187683e-12	4.15653680165555e-13	8.09590791250252e-14	4.63426305794137e-13	4.59903073483209e-14	2.64210394582339e-13	1.19080225345106e-26	2.76862157593182e-13	1.46987993722092e-18	4.07358538126996e-14	2.10202914155398e-17	4.68045819490314e-30
-17.6160554894785	-30.3795760855392	2.75503475599973e-12	8.95708139397118e-13	1.70635481595243e-13	1.01327494647556e-12	1.09903965205885e-13	5.31978842973899e-13	1.10146342112258e-25	6.42517977093701e-13	5.29616417221108e-18	8.83498613993424e-14	4.71544130139151e-17	1.11108489396518e-29
-17.2755425054162	-30.3795760855392	5.47059224220869e-12	1.85224260532918e-12	3.45714389028766e-13	2.13382120915695e-12	2.5129339235434e-13	1.03120468059686e-12	9.36476418865526e-25	1.43309417415254e-12	1.79246024223735e-17	1.8436942826551e-13	1.00622683378695e-16	2.53642571564589e-29
-16.9350295213539	-30.3795760855392	1.04639587118129e-11	3.67577671749692e-12	6.73716396969276e-13	4.32751350762142e-12	5.49755313316616e-13	1.92572909326951e-12	7.31846343380066e-24	3.07243677154644e-12	5.69987210651932e-17	3.70929786911599e-13	2.04810370310985e-16	5.56697096807601e-29
-16.5945165372916	-30.3795760855392	1.92821116607755e-11	7.00074070271529e-12	1.26363144334488e-12	8.4512333625596e-12	1.15074331839066e-12	3.46698548984782e-12	5.25701542408706e-23	6.33247088289544e-12	1.70349000163114e-16	7.21187777710102e-13	3.99903293408305e-16	1.17360268989229e-28
-16.2540035532292	-30.3795760855392	3.42339986227397e-11	1.27969687498682e-11	2.28252074972474e-12	1.58907172979037e-11	2.30466683387965e-12	6.02174300560436e-12	3.47100208603448e-22	1.25493612111321e-11	4.78648872440189e-16	1.35876744521028e-12	7.5752813448167e-16	2.37256584247006e-28
-15.9134905691669	-30.3795760855392	5.85675525558027e-11	2.24525277708922e-11	3.97292940307453e-12	2.8763487997652e-11	4.41629945310078e-12	1.0097092976129e-11	2.10652577169614e-21	2.39175869568805e-11	1.26489445376407e-15	2.48812487462609e-12	1.42122478272075e-15	4.58960684013914e-28
-15.5729775851046	-30.3795760855392	9.65624434872883e-11	3.78137042700935e-11	6.66698678018768e-12	5.01121964108027e-11	8.09710115588848e-12	1.63542211490692e-11	1.1751003552587e-20	4.38492323507598e-11	3.14500420335628e-15	4.44156354256053e-12	2.72813843050673e-15	8.47470091000119e-28
-15.2324646010423	-30.3795760855392	1.53450520800428e-10	6.11359555781756e-11	1.07906579706784e-11	8.40192472227409e-11	1.42043494012347e-11	2.55990253790427e-11	6.02531030160698e-20	7.7351385503985e-11	7.36041376136629e-15	7.7505931752985e-12	5.56541164263498e-15	1.48989679507417e-27
-14.89195161698	-30.3795760855392	2.35068643261058e-10	9.48977304885383e-11	1.68494648312899e-11	1.35544454324415e-10	2.38415205930629e-11	3.87351426192437e-11	2.83975033331251e-19	1.31327882433763e-10	1.62218431552129e-14	1.3250071309319e-11	1.23470380565358e-14	2.48771083990255e-27
-14.5514386329177	-30.3795760855392	3.47170064602565e-10	1.41445724220913e-10	2.53862148145779e-11	2.10375401532973e-10	3.82884322364486e-11	5.66652979455107e-11	1.23020414143753e-18	2.14662035191834e-10	3.36857708992114e-14	2.22206790459275e-11	2.94942152727883e-14	3.93620333901522e-27
-14.2109256488554	-30.3795760855392	4.94380354107587e-10	2.02480182848293e-10	3.69033908259836e-11	3.14103626642682e-10	5.88332318164756e-11	8.01325397181967e-11	4.89858333642565e-18	3.37902212735935e-10	6.59511658505694e-14	3.65654343529117e-11	7.32548947465298e-14	5.89027359549746e-27
-13.8704126647931	-30.3795760855392	6.78881254326427e-10	2.78448319742212e-10	5.17494973198697e-11	4.51112660289567e-10	8.64968584730422e-11	1.09506125430064e-10	1.79291673363076e-17	5.12376183754626e-10	1.21843967859909e-13	5.89960274213337e-11	1.82294438842656e-13	8.32253563709591e-27
-13.5298996807307	-30.3795760855392	8.99024533257221e-10	3.67976797032359e-10	6.99807901269495e-11	6.2318508421405e-10	1.21675381225125e-10	1.44537951695631e-10	6.03178804046816e-17	7.48626583568787e-10	2.12691538417794e-13	9.31741243269107e-11	4.42715112804473e-13	1.10879618508504e-26
-13.1893866966684	-30.3795760855392	1.14818509391155e-09	4.67515009326858e-10	9.12266234375334e-11	8.28080095118409e-10	1.63770159416458e-10	1.84140930773685e-10	1.86521291966322e-16	1.05420178819556e-09	3.51540765757308e-13	1.43716320018659e-10	1.03340373169207e-12	1.39140963537717e-26
-12.8488737126061	-30.3795760855392	1.41421585021757e-09	5.71353863941933e-10	1.14604541931684e-10	1.05845211297692e-09	2.10914887147089e-10	2.26261948582617e-10	5.30160399620049e-16	1.43104535930451e-09	5.52174661268788e-13	2.15942374245657e-10	2.3001207852304e-12	1.64321559658761e-26
-12.5083607285438	-30.3795760855392	1.67982735905122e-09	6.72117736463288e-10	1.38743803511791e-10	1.30151671868616e-09	2.5992219966687e-10	2.67926626741464e-10	1.38510593743232e-15	1.87296511274276e-09	8.29685162773736e-13	3.15246763348443e-10	4.86235028615427e-12	1.82504545421886e-26
-12.1678477444815	-30.3795760855392	1.92406484298744e-09	7.61712533074763e-10	1.61975487702358e-10	1.53978012317427e-09	3.0654437268893e-10	3.05509852025585e-10	3.32626052081967e-15	2.36386178662339e-09	1.20655103589849e-12	4.46029444427693e-10	9.74364095369819e-12	1.90522181699777e-26
-11.8273347604192	-30.3795760855392	2.12481075561858e-09	8.32586490444758e-10	1.82727661463221e-10	1.75293117022584e-09	3.46070534843451e-10	3.3523203626581e-10	7.34224475035456e-15	2.87746941182134e-09	1.73126816042532e-12	6.10250806240782e-10	1.84915677035497e-11	1.86848341650877e-26
-11.4868217763569	-30.3795760855392	2.26195777204589e-09	8.79067679335177e-10	2.00124198405951e-10	1.92070202058197e-09	3.74184538330812e-10	3.53807482208008e-10	1.48972174520589e-14	3.37922010986696e-09	2.52029294150169e-12	8.0586902374368e-10	3.32208570241554e-11	1.72063425081494e-26
-11.1463087922946	-30.3795760855392	2.32065797047213e-09	8.98514436961927e-10	2.14731719813796e-10	2.02622652813946e-09	3.8791730698366e-10	3.59103080895356e-10	2.77841001490876e-14	3.83044851053504e-09	3.8375103097865e-12	1.02562255825905e-09	5.64859093417776e-11	1.48701298025484e-26
-10.8057958082322	-30.3795760855392	2.29394440763676e-09	8.92052996216788e-10	2.29343129148227e-10	2.05926046233986e-09	3.86481474987681e-10	3.50633277825349e-10	4.7635606779976e-14	4.19452650073899e-09	6.22667719786775e-12	1.25673866151742e-09	9.08902331348042e-11	1.20535521879981e-26
-10.4652828241699	-30.3795760855392	2.18409732633717e-09	8.64753579761663e-10	2.49644410279279e-10	2.01863595361295e-09	3.71794527770805e-10	3.29742211715902e-10	7.50914014202843e-14	4.44380475037437e-09	1.07077601369688e-11	1.48206762603439e-09	1.38395111476588e-10	9.15814756386091e-27
-10.1247698401076	-30.3795760855392	2.0023892820671e-09	8.25179821374438e-10	2.84599607087243e-10	1.91350192709842e-09	3.48570700943614e-10	2.994051619645e-10	1.08890563767794e-13	4.5656689440688e-09	1.90326510529624e-11	1.68279559755991e-09	1.99407009158145e-10	6.51753644258417e-27
-9.7842568560453	-30.3795760855392	1.76722789303194e-09	7.843242097335e-10	3.46418268162943e-10	1.76318799534943e-09	3.2395657468082e-10	2.63691717788223e-10	1.45462509338964e-13	4.56586711632633e-09	3.39644100323026e-11	1.84232418913464e-09	2.71876234279025e-10	4.34124381194383e-27
-9.44374387198299	-30.3795760855392	1.50110995225046e-09	7.54028695504076e-10	4.50040531517855e-10	1.59581865455355e-09	3.0675842028126e-10	2.27029206270423e-10	1.79748189405838e-13	4.46772340211267e-09	5.94962926717746e-11	1.95031466435221e-09	3.50760607750099e-10	2.70436173549774e-27
-9.10323088792068	-30.3795760855392	1.22708344297802e-09	7.45103664616025e-10	6.12170395247894e-10	1.44599555188092e-09	3.06337773411323e-10	1.93448744800701e-10	2.07944509068148e-13	4.30691520039848e-09	1.00872118104919e-10	2.00556038380298e-09	4.28211127805519e-10	1.57437961817168e-27
-8.76271790385837	-30.3795760855392	9.65495572771746e-10	7.65487491326115e-10	8.4997003312951e-10	1.35189408725194e-09	3.31248617584421e-10	1.65975336523281e-10	2.32954183711266e-13	4.12288140369677e-09	1.64232742683885e-10	2.01651190698127e-09	4.94666017555948e-10	8.55951103601256e-28
-8.42220491979605	-30.3795760855392	7.3166486753644e-10	8.1887083627222e-10	1.17954872804378e-09	1.3519881943472e-09	3.87698882243417e-10	1.46257677562033e-10	2.74321836995872e-13	3.94916249977679e-09	2.55731677910758e-10	1.99897598991051e-09	5.40720594027914e-10	4.34352151942875e-28
-8.08169193573374	-30.3795760855392	5.34810704343593e-10	9.04160575548163e-10	1.61430736860333e-09	1.48140151323777e-09	4.77985150119408e-10	1.34461784288378e-10	3.87319664695793e-13	3.80552952666968e-09	3.80071309218737e-10	1.97151449085684e-09	5.59294187122795e-10	2.05874840972873e-28
-7.74117895167143	-30.3795760855392	3.78216408882279e-10	1.01593672613967e-09	2.16305626719173e-09	1.76772465295774e-09	5.99177717254654e-10	1.29406917389736e-10	7.01228533277654e-13	3.69432521718967e-09	5.38617463553132e-10	1.94996125301356e-09	5.4741183522004e-10	9.45438391858252e-29
-7.40066596760911	-30.3795760855392	2.60313383829498e-10	1.14572310377946e-09	2.82770836174198e-09	2.22619395739606e-09	7.42466151202572e-10	1.28906493352358e-10	1.49430596344762e-12	3.60209294390647e-09	7.27509833426601e-10	1.94284677737052e-09	5.06984284753382e-10	8.56126183342251e-29
-7.0601529835468	-30.3795760855392	1.7623501561641e-10	1.28360951975656e-09	3.60040672623252e-09	2.8544940733426e-09	8.93609271665835e-10	1.30268512472752e-10	3.33010945872539e-12	3.5057874575019e-09	9.363972195735e-10	1.94919641600223e-09	4.44305031254349e-10	5.74370960622538e-28
-6.71963999948449	-30.3795760855392	1.19412605628355e-10	1.41970583099392e-09	4.4602810510724e-09	3.62807651211211e-09	1.03477368544121e-09	1.30884904741053e-10	7.28147548607281e-12	3.38134667874304e-09	1.14846079215996e-09	1.95930011609974e-09	3.68446484786681e-10	5.90246952276019e-27
-6.37912701542218	-30.3795760855392	8.29191735524234e-11	1.54514168882239e-09	5.37060398818634e-09	4.49754056601935e-09	1.14767634817627e-09	1.28796625145138e-10	1.52556114353259e-11	3.21176528906162e-09	1.3421530724511e-09	1.95803052540863e-09	2.89117444183443e-10	5.63343095614313e-26
-6.03861403135986	-30.3795760855392	6.04290258677571e-11	1.65272782959006e-09	6.2776990519262e-09	5.38991900822447e-09	1.21747058178611e-09	1.23090698395153e-10	3.03953017234765e-11	2.99227643696479e-09	1.49458784838055e-09	1.92952450721796e-09	2.14675283436912e-10	4.88109387549573e-25
-5.69810104729755	-30.3795760855392	4.67845694762192e-11	1.73769662104187e-09	7.11316666265346e-09	6.21528238920202e-09	1.23642184764611e-09	1.14004282907611e-10	5.74599115261368e-11	2.73154996573442e-09	1.58591510498394e-09	1.86177593785754e-09	1.50835369177942e-10	3.83642193757448e-24
-5.35758806323524	-30.3795760855392	3.82230877180845e-11	1.79888611036655e-09	7.80051766250146e-09	6.87879508136014e-09	1.20629967215734e-09	1.02692917067952e-10	1.02993792963317e-10	2.44932449497995e-09	1.60354788964192e-09	1.7499028085014e-09	1.00291313688761e-10	2.7352011796587e-23
-5.01707507917293	-30.3795760855392	3.23323918692423e-11	1.84026684654249e-09	8.26606707482831e-09	7.29650494160589e-09	1.1386544672644e-09	9.07390390352084e-11	1.7500460342023e-10	2.17193446645105e-09	1.54500418378064e-09	1.59736611901854e-09	6.31218502774184e-11	1.76891233302408e-22
-4.67656209511062	-30.3795760855392	2.78082866322422e-11	1.87206304428279e-09	8.4522659983275e-09	7.41140090724755e-09	1.05268976219513e-09	7.95782955280898e-11	2.81865380605659e-10	1.92739460159235e-09	1.41847971464014e-09	1.41501752549978e-09	3.76516564680456e-11	1.03771617608977e-21
-4.3360491110483	-30.3795760855392	2.40984405878221e-11	1.91031292696175e-09	8.33019107023154e-09	7.20544159746069e-09	9.71099803825178e-10	7.0053746809493e-11	4.30295933720408e-10	1.74115017967074e-09	1.24096852517919e-09	1.21838815083759e-09	2.14016839009494e-11	5.52214200099248e-21
-3.99553612698599	-30.3795760855392	2.10313640830129e-11	1.97393043961449e-09	7.90740415876134e-09	6.70389224394607e-09	9.148106573307e-10	6.22522633762436e-11	6.22605714818732e-10	1.63275604984452e-09	1.03452356925034e-09	1.02402579705192e-09	1.18673020407172e-11	2.66560101360513e-20
-3.65502314292368	-30.3795760855392	1.85257249213565e-11	2.07925992434808e-09	7.22829247048479e-09	5.97035833887242e-09	8.97889933132129e-10	5.56562395934964e-11	8.53830622556017e-10	1.61316567257493e-09	8.21789405179013e-10	8.45890795413265e-10	7.01396722816213e-12	1.16719585926672e-19
-3.31451015886136	-30.3795760855392	1.64404609789932e-11	2.23342906491922e-09	6.36617070713137e-09	5.09367254970873e-09	9.23913587676074e-10	4.95123649361849e-11	1.10978951032475e-09	1.68232504602324e-09	6.22045559239049e-10	6.92776552330785e-10	5.50332520107161e-12	4.63613954594604e-19
-2.97399717479905	-30.3795760855392	1.45676912360802e-11	2.42886590874731e-09	5.40910832798585e-09	4.17021955816211e-09	9.84796617152008e-10	4.3238452629483e-11	1.36717299003544e-09	1.82730861345706e-09	4.48674139875857e-10	5.67398802106944e-10	6.72032890350787e-12	1.67046565839031e-18
-2.63348419073674	-30.3795760855392	1.27148907923751e-11	2.64151191201492e-09	4.44352969208722e-09	3.28645103486612e-09	1.06253893153825e-09	3.66947767563096e-11	1.59636865243964e-09	2.0218902361233e-09	3.08390141889924e-10	4.67254248132956e-10	1.0668558412445e-11	5.45999624323921e-18
-2.29297120667443	-30.3795760855392	1.07982599494247e-11	2.83425159828388e-09	3.54020607602301e-09	2.50588578319758e-09	1.13358571733572e-09	3.02284903009284e-11	1.76684516187455e-09	2.22868503411834e-09	2.0200221253669e-10	3.86758305835951e-10	1.77673231803086e-11	1.61893026404144e-17
-1.95245822261212	-30.3795760855392	8.88579588718143e-12	2.96518300347687e-09	2.74608103060468e-09	1.86312024282345e-09	1.17472033850518e-09	2.45095396012948e-11	1.85386283668192e-09	2.40449198068267e-09	1.26108314832718e-10	3.19770542317083e-10	2.8557917114064e-11	4.35466456007798e-17
-1.6119452385498	-30.3795760855392	7.17172056097189e-12	2.99836451350664e-09	2.08303273288398e-09	1.36506681287079e-09	1.1688581440475e-09	2.02563599667965e-11	1.84453146017517e-09	2.50829159918624e-09	7.50495482692763e-11	2.61584752238897e-10	4.33347290058239e-11	1.06263773902765e-16
-1.27143225448749	-30.3795760855392	5.90534464777558e-12	2.91351973686003e-09	1.55227103603709e-09	9.97641342555861e-10	1.1090549784724e-09	1.79685688727499e-11	1.74121685622088e-09	2.51001870597161e-09	4.25936949903779e-11	2.09807123617426e-10	6.17633056820055e-11	2.35254351875013e-16
-0.930919270425179	-30.3795760855392	5.31478404959152e-12	2.71144294210197e-09	1.14159574187588e-09	7.35021188377077e-10	9.99592664284703e-10	1.77516117974523e-11	1.56110843881958e-09	2.39744852274794e-09	2.30755298673157e-11	1.64089047142121e-10	8.26059832630795e-11	4.72537754421374e-16
-0.590406286362864	-30.3795760855392	5.55588589088741e-12	2.41343451158009e-09	8.3262542785798e-10	5.48559453536236e-10	8.53992566644391e-10	1.92687229146799e-11	1.33208700579962e-09	2.17882913784939e-09	1.19627518328792e-11	1.2514785483413e-10	1.03699487182745e-10	8.61222701089085e-16
-0.249893302300553	-30.3795760855392	6.69302046380709e-12	2.05528699485671e-09	6.0606838970768e-10	4.1326065894983e-10	6.90840607377671e-10	2.18164852938433e-11	1.08629068570895e-09	1.88026528821043e-09	5.97217624045272e-12	9.36911832274692e-11	1.22276634126564e-10	1.42436442879255e-15
0.0906196817617619	-30.3795760855392	8.69908424517537e-12	1.67816631367334e-09	4.4446228228751e-10	3.10963502594808e-10	5.2894547900293e-10	2.44967844779626e-11	8.53422472299205e-10	1.53873050169015e-09	2.91630496787161e-12	6.97257461973125e-11	1.35594009019777e-10	2.13805213696994e-15
0.431132665824073	-30.3795760855392	1.14574271906901e-11	1.31947002201392e-09	3.32891885194602e-10	2.3055715885531e-10	3.83353857817975e-10	2.64404114212883e-11	6.55656177039445e-10	1.19309356054581e-09	1.44151274348126e-12	5.24155910682705e-11	1.41673310823607e-10	2.91338431592215e-15
0.771645649886384	-30.3795760855392	1.47574698693663e-11	1.00625076048598e-09	2.58667062987729e-10	1.66312700110157e-10	2.63185818698056e-10	2.70214887482281e-11	5.05170532043659e-10	8.76018278870164e-10	7.65391680035136e-13	4.03586872304467e-11	1.39874195538785e-10	3.60485263262069e-15
1.1121586339487	-30.3795760855392	1.82901426096384e-11	7.52479887235042e-10	2.10842241653914e-10	1.15594905633227e-10	1.71452810276129e-10	2.5997079006436e-11	4.04325064060687e-10	6.0890980107346e-10	4.65074676191763e-13	3.2013183462563e-11	1.31058183331974e-10	4.05199353704464e-15
1.45267161801101	-30.3795760855392	2.16591835243479e-11	5.59965362839708e-10	1.80046981183499e-10	7.69251426717199e-11	1.06352041204585e-10	2.35264187118689e-11	3.47728924087258e-10	4.00682499297296e-10	3.28232468479544e-13	2.60418902198786e-11	1.17271084357127e-10	4.13998976307707e-15
1.79318460207332	-30.3795760855392	2.44231485433519e-11	4.21702559506318e-10	1.58664827961144e-10	4.88454152809306e-11	6.32252218047884e-11	2.00687190444837e-11	3.25166884447562e-10	2.49724768796385e-10	2.57609095743623e-13	2.14742862276763e-11	1.01081084836504e-10	3.84810231107129e-15
2.13369758613564	-30.3795760855392	2.61700247762151e-11	3.26081743559024e-10	1.41131807591042e-10	2.95581877211755e-11	3.64385040413771e-11	1.62069760634367e-11	3.24488586940708e-10	1.47604633088316e-10	2.13905854940297e-13	1.7707477638212e-11	8.48481360106974e-11	3.25787537105358e-15
2.47421057019795	-30.3795760855392	2.66076945257773e-11	2.606253792738e-10	1.24076645623197e-10	1.70524656651889e-11	2.07346727827634e-11	1.24706800655964e-11	3.33925927376639e-10	8.29769981569934e-11	1.83595737376015e-13	1.44231202811358e-11	7.01982090026692e-11	2.51655137717815e-15
2.81472355426026	-30.3795760855392	2.56396597842375e-11	2.14507842130242e-10	1.06137636175693e-10	9.3918618705709e-12	1.1937633635267e-11	9.21936920254791e-12	3.43657133004102e-10	4.46237612315885e-11	1.62236007942648e-13	1.14890358483282e-11	5.78486308862035e-11	1.77788723110585e-15
3.15523653832257	-30.3795760855392	2.33955087124324e-11	1.79716477552594e-10	8.74643867354317e-11	4.94765694707423e-12	7.12111207294769e-12	6.61136613508976e-12	3.46659652301159e-10	2.32155444497716e-11	1.471483965101e-13	8.87887730500688e-12	4.77603697639808e-11	1.15257583628111e-15
3.49574952238489	-30.3795760855392	2.02012581178808e-11	1.51136612091168e-10	6.90508798030093e-11	2.49801626886476e-12	4.44887239458207e-12	4.64186692537273e-12	3.38978017320151e-10	1.19158314660212e-11	1.35359533888354e-13	6.61461378925746e-12	3.94708317741319e-11	6.88701860318139e-16
3.8362625064472	-30.3795760855392	1.64984550525638e-11	1.2601303994505e-10	5.20953933566684e-11	1.21082795821695e-12	2.88260553906426e-12	3.21258055637406e-12	3.19536156194325e-10	6.21483853984895e-12	1.23938544199323e-13	4.72655498131207e-12	3.24328975911946e-11	3.81473597779247e-16
4.17677549050951	-30.3795760855392	1.27405245503068e-11	1.03201808272377e-10	3.75417425707536e-11	5.64142962032441e-13	1.89080076692559e-12	2.19681960839249e-12	2.89610815416817e-10	3.40515987011651e-12	1.10872937945278e-13	3.22754751231284e-12	2.62394424730718e-11	1.97223603980282e-16
4.51728847457182	-30.3795760855392	9.30083861578759e-12	8.24810933768982e-11	2.58641804785245e-11	2.52823436708826e-13	1.22320352681465e-12	1.48049247296497e-12	2.52085927206789e-10	1.99957744666237e-12	9.55451625942833e-14	2.10109933687262e-12	2.06982922093249e-11	9.59211322665314e-17
4.85780145863414	-30.3795760855392	6.41795735830259e-12	6.40367465524106e-11	1.70666724757672e-11	1.09022090883011e-13	7.64832015965549e-13	9.77396246448087e-13	2.1062293841054e-10	1.24872697562432e-12	7.85992642691818e-14	1.30250497797688e-12	1.57919781921379e-11	4.43012020256483e-17
5.19831444269645	-30.3795760855392	4.1858849400329e-12	4.81332370807332e-11	1.08130390371308e-11	4.52474558052343e-14	4.56206906504531e-13	6.27669736845065e-13	1.68887795869939e-10	8.05202605783544e-13	6.1403278715366e-14	7.6899783373123e-13	1.15860474575284e-11	1.98023661639959e-17
5.53882742675876	-30.3795760855392	2.58041354938954e-12	3.49340612741739e-11	6.59705358066353e-12	1.80820049024605e-14	2.57602203601988e-13	3.89899086175941e-13	1.29954229613123e-10	5.18837088833873e-13	4.54278202962733e-14	4.32977513911493e-13	8.14238730542266e-12	9.25550253421986e-18
5.87934041082107	-30.3795760855392	1.50355929995667e-12	2.44283541019345e-11	3.88734036729689e-12	6.96276425826356e-15	1.37117583080514e-13	2.33779116179222e-13	9.59541458163146e-11	3.2602617827031e-13	3.1783636326772e-14	2.33072109278641e-13	5.4680637786668e-12	6.07969678630411e-18
6.21985339488339	-30.3795760855392	8.2822475832372e-13	1.64282210448352e-11	2.21842066255473e-12	2.58563493827874e-15	6.86642542717072e-14	1.35762442170064e-13	6.79835231733688e-11	1.96855253027051e-13	2.10160751292035e-14	1.20380350839795e-13	3.50387096186583e-12	8.05724409053974e-18
6.5603663789457	-30.3795760855392	4.31530989943539e-13	1.06092505017387e-11	1.22869780218036e-12	9.26546887797016e-16	3.2365584841613e-14	7.72645720220383e-14	4.62163998369525e-11	1.13298531106505e-13	1.3130159222418e-14	5.99214174750044e-14	2.14054871474522e-12	1.6383324394441e-17
6.90087936300801	-30.3795760855392	2.13115963373248e-13	6.57125324633442e-12	6.61264985267111e-13	3.20359808596766e-16	1.44756382040972e-14	4.40973126878017e-14	3.0146201716167e-11	6.19024456577051e-14	7.75461005892509e-15	2.888479019725e-14	1.24609119101883e-12	3.61687772015712e-17
7.24139234707032	-30.3795760855392	1.00566892391482e-13	3.90001724499682e-12	3.45845267112116e-13	1.06751174346709e-16	6.3989015371041e-15	2.61012720303737e-14	1.88682243655923e-11	3.2051679211726e-14	4.3478497616083e-15	1.35474984967009e-14	6.91027132779461e-13	7.8960976185689e-17
7.58190533113264	-30.3795760855392	4.67635963675901e-14	2.21630976559348e-12	1.75614835668077e-13	3.42091335153228e-17	3.2834431643021e-15	1.65637729659532e-14	1.13344651336548e-11	1.57545131341445e-14	2.38679002252115e-15	6.21293889794182e-15	3.64989790498715e-13	1.69803880270234e-16
7.92241831519495	-30.3795760855392	2.38462830592422e-14	1.20546795122534e-12	8.6445110760509e-14	1.05360117532756e-17	2.70035155627322e-15	1.14523208611112e-14	6.54100830489654e-12	7.50812346450162e-15	1.54591846921975e-15	2.82531340728767e-15	1.83590459364935e-13	3.67677293797939e-16
8.26293129925726	-30.3795760855392	1.71773566895665e-14	6.27775501190553e-13	4.12354619872328e-14	3.23054689835107e-18	3.7020128462164e-15	8.67448475622917e-15	3.63714666668705e-12	4.02851216502691e-15	1.98108140716915e-15	1.39379768909634e-15	8.79342070530764e-14	8.26626670603583e-16
8.60344428331958	-30.3795760855392	2.13574916439759e-14	3.14525424549563e-13	1.92924872286234e-14	1.53169037516482e-18	6.40268985025786e-15	7.61388821075397e-15	1.96648238891251e-12	4.14493246119874e-15	5.04500655823167e-15	1.12124162557983e-15	4.01017635272315e-14	1.9742012124704e-15
8.94395726738188	-30.3795760855392	3.99975565723686e-14	1.56597596110469e-13	9.71922186324716e-15	3.05461527773648e-18	1.22963362517702e-14	9.2677326522793e-15	1.06068981768489e-12	9.4965491674722e-15	1.52422532926295e-14	2.12936735622789e-15	1.74112034938992e-14	5.00441326349855e-15
9.2844702514442	-30.3795760855392	9.22320716348609e-14	9.22938536452169e-14	7.78891939877376e-15	1.09631872466755e-17	2.59147302869702e-14	1.76087048960391e-14	6.07975327461599e-13	2.72730102109773e-14	4.52980737591445e-14	5.84692943230468e-15	7.19643054559694e-15	1.31530571064776e-14
9.62498323550651	-30.3795760855392	2.32725975108607e-13	1.00582511705398e-13	1.37690012776015e-14	3.82639871179077e-17	5.92814831143858e-14	4.35259711972344e-14	4.14164607749611e-13	7.75620958890498e-14	1.28396189904374e-13	1.64763669794582e-14	2.83134925720347e-15	3.47776138000679e-14
9.96549621956882	-30.3795760855392	5.99367779746861e-13	2.0634872374311e-13	3.44075155033457e-14	1.21652534894333e-16	1.42164363939157e-13	1.14127121888435e-13	3.68483116415677e-13	2.10407497781655e-13	3.45635445631162e-13	4.45391545257766e-14	1.06029020067284e-15	9.02867888580059e-14
10.3060092036311	-30.3795760855392	1.51512660730213e-12	5.06759599471582e-13	8.82698787830027e-14	3.50528832748101e-16	3.43586448196519e-13	2.92538067547986e-13	4.21030975853944e-13	5.41846167693995e-13	8.83135541047929e-13	1.14392981737687e-13	3.77903585941292e-16	2.2662010437914e-13
10.6465221876934	-30.3795760855392	3.68736233562438e-12	1.23245894000762e-12	2.17296583381518e-13	9.14760032483704e-16	8.13328242992876e-13	7.165474845177e-13	5.75789350571198e-13	1.32380775620175e-12	2.14161552809604e-12	2.7877511223189e-13	1.2818489790436e-16	5.45202375479917e-13
10.9870351717558	-30.3795760855392	8.56455579225623e-12	2.86228122123641e-12	5.08088161374537e-13	2.1615330628431e-15	1.85526125855666e-12	1.66758255180916e-12	9.01565055786413e-13	3.06809768941518e-12	4.92890129722784e-12	6.44495404067305e-13	4.13787123066503e-17	1.25141315913508e-12
11.3275481558181	-30.3795760855392	1.89142532194123e-11	6.31106941670813e-12	1.12676817170978e-12	4.62399560127629e-15	4.04472239478479e-12	3.68210008044671e-12	1.56244511981103e-12	6.74529113807131e-12	1.07657671775541e-11	1.41345417265472e-12	1.27122758782611e-17	2.73384304014487e-12
11.6680611398804	-30.3795760855392	3.96541378174242e-11	1.31993499068137e-11	2.36945348484202e-12	8.95412829361893e-15	8.39521134446372e-12	7.71113631694436e-12	2.86722350230776e-12	1.40674624531201e-11	2.23160153951638e-11	2.9406018269004e-12	3.71961876046653e-18	5.67685913549072e-12
12.0085741239427	-30.3795760855392	7.88719112239297e-11	2.6181800104629e-11	4.72461883938321e-12	1.56943377636597e-14	1.65598639306093e-11	1.53150419792081e-11	5.33169408763102e-12	2.78298392306787e-11	4.38989158924246e-11	5.80339908949929e-12	1.04656747314792e-18	1.11965222330525e-11
12.349087108005	-30.3795760855392	1.48790847563959e-10	4.92531273656536e-11	8.93281680723568e-12	2.48971905153528e-14	3.10170888676088e-11	2.8845999146592e-11	9.73720533948404e-12	5.22252606342905e-11	8.19488807771979e-11	1.08647683793828e-11	3.19596380295233e-19	2.09655301266822e-11
12.6896000920673	-30.3795760855392	2.66197228967874e-10	8.78726258863261e-11	1.60144805380627e-11	3.57460127019792e-14	5.51421643188767e-11	5.15250114063063e-11	1.71544856544704e-11	9.29648920123902e-11	1.45167362888601e-10	1.92952698573137e-11	2.23049593318975e-19	3.72608520537603e-11
13.0301130761296	-30.3795760855392	4.51632726454238e-10	1.48681989257856e-10	2.7223253038469e-11	4.64477082736053e-14	9.30259987487763e-11	8.72800511410474e-11	2.88889397748697e-11	1.56970294905071e-10	2.44013956025671e-10	3.25068027884398e-11	4.78914285629733e-19	6.2840505094657e-11
13.3706260601919	-30.3795760855392	7.26631299562126e-10	2.38587571035634e-10	4.38803328023323e-11	5.46206669269782e-14	1.4890133186142e-10	1.40209028598318e-10	4.63025716689269e-11	2.5140064172955e-10	3.89190266231798e-10	5.1950683278054e-11	1.22802574120293e-18	1.0055538410517e-10
13.7111390442543	-30.3795760855392	1.10862932221534e-09	3.63096240480894e-10	6.70660198862583e-11	5.81313264841965e-14	2.26111018312451e-10	2.13599820196326e-10	7.0489990674356e-11	3.81904704907599e-10	5.8896914096647e-10	7.87593772241647e-11	2.85204194661965e-18	1.52652193523011e-10
14.0516520283166	-30.3795760855392	1.60398653478045e-09	5.24058760030945e-10	9.71936476775619e-11	5.59935813065002e-14	3.25717565822675e-10	3.08595473916133e-10	1.0183710984974e-10	5.5026572567261e-10	8.4564628447905e-10	1.13268054385825e-10	5.83683181516817e-18	2.19834610280016e-10
14.3921650123789	-30.3795760855392	2.20067761090085e-09	7.17335527364827e-10	1.33559860498469e-10	4.88166420936792e-14	4.45075158502709e-10	4.22806692228647e-10	1.39561800774371e-10	7.51983783857577e-10	1.15195297928963e-09	1.54527833347195e-10	1.05002915380226e-17	3.00300092371116e-10
14.7326779964412	-30.3795760855392	2.86320885006235e-09	9.31212198862543e-10	1.74027050124163e-10	3.8524979491843e-14	5.76874959711384e-10	5.49360785396878e-10	1.81397956622902e-10	9.74662454227095e-10	1.4887355594371e-09	1.99986146783915e-10	1.66005608486658e-17	3.89098266985205e-10
15.0731909805035	-30.3795760855392	3.53256528604252e-09	1.14645966435655e-09	2.15010805711116e-10	2.75248824470806e-14	7.09210346894473e-10	6.76919204025428e-10	2.23599219496495e-10	1.19812777472558e-09	1.82527309237668e-09	2.45519953500063e-10	2.30638829037398e-17	4.78180889445253e-10
15.4137039645658	-30.3795760855392	4.13302147552273e-09	1.33860537748725e-09	2.51887456010911e-10	1.78075789745601e-14	8.27001729017476e-10	7.91005079073391e-10	2.61376138803557e-10	1.3968549679507e-09	2.12305149057475e-09	2.85934871836146e-10	2.81601059743492e-17	5.57371965846164e-10
15.7542169486281	-30.3795760855392	4.58548403136808e-09	1.48227873376181e-09	2.79805031080142e-10	1.04350448670968e-14	9.14684974902627e-10	8.76566462968864e-10	2.89743208882674e-10	1.54453578562695e-09	2.34269043089333e-09	3.15893518014799e-10	3.02158896022828e-17	6.16189858323022e-10
16.0947299326904	-30.3795760855392	4.82439159924016e-09	1.55664861603766e-09	2.9471838155832e-10	5.54027576400447e-15	9.5955113716875e-10	9.21199003825058e-10	3.04585834648444e-10	1.61974022857084e-09	2.45241804125486e-09	3.31060545735164e-10	2.84933840012917e-17	6.46102940494539e-10
16.4352429167528	-30.3795760855392	4.81326272188576e-09	1.55036723900618e-09	2.94348382769333e-10	2.6660592234956e-15	9.54761684551815e-10	9.18089439876539e-10	3.0363664176795e-10	1.61101110716443e-09	2.43560307489229e-09	3.29129772396912e-10	2.36139668432e-17	6.42556526129198e-10
16.7757559008151	-30.3795760855392	4.55382199933305e-09	1.4644068307813e-09	2.7875252560469e-10	1.16322648759433e-15	9.01055570486586e-10	8.67719476234846e-10	2.87042537013775e-10	1.51972411471631e-09	2.29488544089278e-09	3.10398695393746e-10	1.71996112188719e-17	6.0610829095574e-10
17.1162688848774	-30.3795760855392	4.08556232518941e-09	1.31181314405129e-09	2.50310285113284e-10	4.60307106018724e-16	8.06561828567659e-10	7.77743556539062e-10	2.57327241301062e-10	1.35973049942829e-09	2.05149296236287e-09	2.77693393391027e-10	1.10103414264536e-17	5.42282963390161e-10
17.4567818689397	-30.3795760855392	3.47589611427306e-09	1.1144617972315e-09	2.13128390972891e-10	1.65234977510578e-16	6.847832397335e-10	6.61083210077268e-10	2.18762369734792e-10	1.1539110135045e-09	1.7399895477923e-09	2.35669907822726e-10	6.19472369744744e-18	4.60199080985917e-10
17.797294853002	-30.3795760855392	2.80427605263343e-09	8.97927524889983e-10	1.7207058890164e-10	5.38056362553405e-17	5.51439476149063e-10	5.32890984250356e-10	1.76362722532602e-10	9.28822322593304e-10	1.40024508669143e-09	1.89729835407257e-10	3.06328332387217e-18	3.70438016142434e-10
18.1378078370643	-30.3795760855392	2.14542654575132e-09	6.8612018832491e-10	1.31726972768819e-10	1.58897964871001e-17	4.21183904699732e-10	4.07364400101024e-10	1.34830540739156e-10	7.0915714549614e-10	1.06919012025135e-09	1.44897214149801e-10	1.33137375994162e-18	2.82839208261656e-10
18.4783208211266	-30.3795760855392	1.55648646045665e-09	4.97212294880098e-10	9.56192878929359e-11	4.25349303324071e-18	3.05122886061188e-10	2.95318155764941e-10	9.77500657055216e-11	5.13581268268412e-10	7.7465940651794e-10	1.04972936315964e-10	5.08583713293e-19	2.04842622329904e-10
18.818833805189	-30.3795760855392	1.07081826330504e-09	3.41716703971105e-10	6.5814111997553e-11	1.03125029899769e-18	2.09655783713795e-10	2.03029675447936e-10	6.72036925283872e-11	3.528079773115e-10	5.32576073382203e-10	7.21418969087043e-11	1.70755710233097e-19	1.40720829208195e-10
19.1593467892513	-30.3795760855392	6.9859399313185e-10	2.22727168767955e-10	4.29531752430645e-11	2.26220596138478e-19	1.36636879597643e-10	1.32370472590708e-10	4.38143636890873e-11	2.29897383527287e-10	3.47436772063823e-10	4.70316992940442e-11	5.03892639285631e-20	9.16965795191377e-11
19.4998597733136	-30.3795760855392	4.32187820698272e-10	1.37677439607059e-10	2.65811795356385e-11	4.48489433833119e-20	8.44613580971932e-11	8.18436288323904e-11	2.7088638346727e-11	1.42101356725493e-10	2.15079835648355e-10	2.90861797367767e-11	1.30692233403009e-20	5.66764988591824e-11
19.8403727573759	-30.3795760855392	2.53547165955934e-10	8.07114089238448e-11	1.55975343459475e-11	8.02637806922416e-21	4.95196164350863e-11	4.79888928573798e-11	1.58819979000803e-11	8.33166153135493e-11	1.26345038300868e-10	1.70637938695763e-11	2.97926676111342e-21	3.32281359304618e-11
20.1808857414382	-30.3795760855392	1.41053391022755e-10	4.48734659802011e-11	8.67841430447202e-12	1.29531254843974e-21	2.75375723955903e-11	2.66844724192076e-11	8.8301968662621e-12	4.63376109662989e-11	7.04294870806548e-11	9.49636520924462e-12	5.9692037663834e-22	1.84782087895524e-11
20.5213987255005	-30.3795760855392	7.44126594795737e-11	2.36606583810117e-11	4.57854550576593e-12	1.88343011541478e-22	1.45245708213067e-11	1.40714383870334e-11	4.65567794571411e-12	2.44457215556639e-11	3.72555228251609e-11	5.01339726249959e-12	1.0511692449637e-22	9.74681395218872e-12
20.8619117095628	-30.3795760855392	3.72261952017967e-11	1.18316836951891e-11	2.29043207792569e-12	2.46607378117876e-23	7.26625063726257e-12	7.03688248606183e-12	2.32778447575634e-12	1.22331234320971e-11	1.87011177441917e-11	2.51072837006585e-12	1.62699295816965e-23	4.87655005694031e-12
21.2024246936251	-30.3795760855392	1.76599318458038e-11	5.61111014354662e-12	1.08645070674112e-12	2.90709095228342e-24	3.44783918544694e-12	3.33721348846695e-12	1.10369708854167e-12	5.80677523406857e-12	8.9081086616994e-12	1.1927797004278e-12	2.21348733791051e-24	2.31424085940793e-12
21.5429376776874	-30.3795760855392	7.94452580313376e-12	2.523675804448e-12	4.88658393595563e-13	3.08590554565907e-25	1.55172001324893e-12	1.50089229256734e-12	4.96254341011882e-13	2.6145309265129e-12	4.02665463906094e-12	5.3754354101767e-13	2.64729916280816e-25	1.04171594193794e-12
21.8834506617498	-30.3795760855392	3.38910926403335e-12	1.07646739483182e-12	2.08402740684635e-13	2.95125893479743e-26	6.62383711211357e-13	6.40142811534026e-13	2.11595307950598e-13	1.11663658371393e-12	1.72720544987734e-12	2.29805254899184e-13	2.78424893411873e-26	4.4476877910481e-13
22.2239636458121	-30.3795760855392	1.3710139082423e-12	4.35462507581838e-13	8.42760585056326e-14	2.54503121850237e-27	2.68185970897542e-13	2.58920236069166e-13	8.55568999301431e-14	4.52363725029504e-13	7.03046944982465e-13	9.31964054072554e-14	2.57730467511931e-27	1.80120490127651e-13
22.5644766298744	-30.3795760855392	5.25940881819392e-13	1.67064150670217e-13	3.23152658229875e-14	1.98105002515304e-28	1.02989469219054e-13	9.9315461090169e-14	3.28058533541928e-14	1.73828307269074e-13	2.71559933732343e-13	3.58534760413976e-14	2.10453470656816e-28	6.91887690169357e-14
22.9049896139367	-30.3795760855392	1.91324627129808e-13	6.07852795895696e-14	1.17493536592883e-14	1.39353534043307e-29	3.75128601081444e-14	3.61267967587999e-14	1.19287498382213e-14	6.3359161208631e-14	9.95380120872765e-14	1.30844741052493e-14	1.52501848187737e-29	2.52087730402378e-14
23.245502597999	-30.3795760855392	6.59999806499408e-14	2.09747250556185e-14	4.05063346997215e-15	8.86871794794325e-31	1.2959802592738e-14	1.24624592901148e-14	4.11325671269168e-15	2.19055569922815e-14	3.46222765085787e-14	4.52974939487995e-15	9.96179989988794e-31	8.71187227125164e-15
23.5860155820613	-30.3795760855392	2.15901597163309e-14	6.8639941218379e-15	1.32414225392129e-15	5.11176274690559e-32	4.24666224667282e-15	4.07699086650411e-15	1.34500528791429e-15	7.18381722110511e-15	1.14279373118865e-14	1.48759591903045e-15	6.09780008373411e-32	2.85571665314713e-15
23.9265285661236	-30.3795760855392	6.69741420874327e-15	2.13029803997184e-15	4.10439423132255e-16	2.67055049606792e-33	1.31986184591136e-15	1.26484527491786e-15	4.17070488697962e-16	2.23466678436292e-15	3.57955100798257e-15	4.63434839945953e-16	3.78618498660657e-33	8.87897303711861e-16
24.267041550186	-30.3795760855392	1.97014358678351e-15	6.27027733549532e-16	1.20633025361019e-16	1.26528174051189e-34	3.89081835410197e-16	3.72131761589725e-16	1.22642846686043e-16	6.59367427524029e-16	1.06399936240446e-15	1.36957329937964e-16	2.63931212482638e-34	2.61851210723286e-16
24.6075545342483	-30.3795760855392	5.49576546278466e-16	1.75031468956451e-16	3.36191011333136e-17	5.43806327421649e-36	1.08789127094438e-16	1.03828778522404e-16	3.4199698428416e-17	1.84544166137782e-16	3.00130837376303e-16	3.83950095801458e-17	2.13026026336622e-35	7.32471790137622e-17
24.9480675183106	-30.3795760855392	1.45377864200447e-16	4.63370761231257e-17	8.88400312115931e-18	2.12020228007371e-37	2.8851103422412e-17	2.74726417726656e-17	9.04377237555347e-18	4.8992808953489e-17	8.03417560524273e-17	1.02107390896184e-17	1.84613075284586e-36	1.9434436296527e-17
25.2885805023729	-30.3795760855392	3.6467699573146e-17	1.1633873059716e-17	2.22604548541863e-18	7.49739288225483e-39	7.25725067671217e-18	6.89357937799539e-18	2.26790188466253e-18	1.23374316955273e-17	2.04098171765463e-17	2.57592062676175e-18	1.56889507346802e-37	4.89100376243781e-18
25.6290934864352	-30.3795760855392	8.67478396130894e-18	2.77015030791274e-18	5.28886026346512e-19	2.40404497848442e-40	1.73146996631972e-18	1.6404040339223e-18	5.3931958706433e-19	2.94699172955129e-18	4.92051151593821e-18	6.16453997955712e-19	1.24205213195959e-38	1.16753346737405e-18
25.9696064704975	-30.3795760855392	1.95681344901966e-18	6.25555416816706e-19	1.19149679406306e-19	6.99450011985258e-42	3.91824276128713e-19	3.70184799947731e-19	1.2162291752904e-19	6.67722854581842e-19	1.12580079919859e-18	1.39946412306572e-19	8.96895375561751e-40	2.64354236736705e-19
26.3101194545598	-30.3795760855392	4.18582336539505e-19	1.33971313408987e-19	2.54522623108818e-20	1.87352338950336e-43	8.41010991147426e-20	7.92224122267988e-20	2.60094958086294e-20	1.43508709054089e-19	2.44455815613324e-19	3.01380926810572e-20	5.86320296455858e-41	5.67739513595721e-20
26.6506324386221	-30.3795760855392	8.49089293742452e-20	2.72108151001545e-20	5.15540311452519e-21	5.6513678693466e-45	1.71216806134518e-20	1.60782690596007e-20	5.27467544510293e-21	2.92567830164597e-20	5.03772656857101e-20	6.15690791149498e-21	3.46135718504438e-42	1.15653346489968e-20
26.9911454226844	-30.3795760855392	1.63330435649555e-20	5.24149462890072e-21	9.90151376565659e-22	5.41516523305418e-46	3.30617586641541e-21	3.09451292692874e-21	1.01439440130011e-21	5.65773837237871e-21	9.85309301519827e-21	1.19317034470715e-21	1.84418241638733e-43	2.23467237984198e-21
27.3316584067468	-30.3795760855392	2.97935653810005e-21	9.57530800096797e-22	1.80319746629104e-22	1.52415255248832e-46	6.05537190468618e-22	5.64816171807783e-22	1.84997234940375e-22	1.03783635510143e-21	1.82904002276037e-21	2.19348739323299e-22	8.87251724513352e-45	4.0955897192623e-22
27.6721713908091	-30.3795760855392	5.15370754244865e-22	1.6589547401656e-22	3.11377844698136e-23	4.84294001170597e-47	1.05194126160877e-22	9.77650878438759e-23	3.19941755515126e-23	1.80586985968311e-22	3.22252140165542e-22	3.82525801531347e-23	3.86881869184553e-46	7.1197757528291e-23
28.0126843748714	-30.3795760855392	8.45394362293528e-23	2.7258419671962e-23	5.09841114479016e-24	1.48387722012616e-47	1.73331886963688e-23	1.60480533376414e-23	5.24715510518013e-24	2.9806944529268e-23	5.38890093495515e-23	6.32818584576063e-24	1.55688046702786e-47	1.17398851564834e-23
28.3531973589337	-30.3795760855392	1.31504792652013e-23	4.2476755985098e-24	7.91561619317244e-25	4.33931789562024e-48	2.70895799631785e-24	2.49817502572522e-24	8.16063912498036e-25	4.66685024378992e-24	8.55355513870832e-24	9.93094601422827e-25	6.28075576494483e-49	1.83615538382878e-24
28.693710342996	-30.3795760855392	1.93984424768758e-24	6.27750014150104e-25	1.16529887884257e-25	1.21040069142832e-48	4.01572027558875e-25	3.6879528141935e-25	1.20357106049826e-25	6.9311881384814e-25	1.28868251722282e-24	1.47841019895833e-25	3.322799905654e-50	2.72397714032258e-25
29.0342233270583	-30.3795760855392	2.71353607655175e-25	8.79846762667638e-26	1.62664452515022e-26	3.22038412373034e-49	5.64628213232547e-26	5.1630923707298e-26	1.68331964843327e-26	9.76497223215946e-26	1.84293172260506e-25	2.08781676983801e-26	3.04677475119975e-51	3.83306640202685e-26
29.3747363111206	-30.3795760855392	3.59955014978794e-26	1.16953298706799e-26	2.15303311632216e-27	8.17252361050303e-50	7.53009089678455e-27	6.85482764838709e-27	2.23258879725815e-27	1.30501646209777e-26	2.50177508085901e-26	2.79694534460092e-27	3.91083929813066e-52	5.11609386690577e-27
29.715249295183	-30.3795760855392	4.52798730891681e-27	1.47435902253387e-27	2.70216267506815e-28	1.97821963671189e-50	9.52526321694595e-28	8.63068676422911e-28	2.80800697432295e-28	1.65441642041682e-27	3.22385219975355e-27	3.55448447088135e-28	5.31610851924623e-53	6.47709661290695e-28
30.0557622792453	-30.3795760855392	5.40140811016896e-28	1.76270481886193e-28	3.21569609733281e-29	4.5673314031879e-51	1.14286122105081e-28	1.03051996361238e-28	3.34915244142946e-29	1.98957269468228e-28	3.943686817785e-28	4.28564524803232e-29	7.0035462879774e-54	7.77807990002915e-29
30.3962752633076	-30.3795760855392	6.11018134931534e-29	1.99867291333675e-29	3.62861785488133e-30	1.00581967479946e-51	1.30061989244123e-29	1.16688962123273e-29	3.78807824794995e-30	2.26967286194697e-29	4.57976495491104e-29	4.90590592407005e-30	8.80656756841734e-55	8.85961877410282e-30
30.7367882473699	-30.3795760855392	6.55461286410635e-30	2.14926465403875e-30	3.88248864941834e-31	2.11274568430191e-52	1.40393929992421e-30	1.25304173355254e-30	4.06303215799474e-31	2.45616526295211e-30	5.04906444944767e-30	5.35955168440953e-31	1.05851820784725e-55	9.57213347894809e-31
31.0773012314322	-30.3795760855392	6.66785848568899e-31	2.1919182339331e-31	3.93896283446314e-32	4.23295585179441e-53	1.43743426546275e-31	1.27603847156681e-31	4.13265232788546e-32	2.52142018084615e-31	5.28468979729421e-31	5.79633853223849e-32	1.22370981761296e-56	9.80966128629524e-32
31.4178142154945	-30.3795760855392	6.43239422500947e-32	2.12004632442897e-32	3.78927651608582e-33	8.08927519628652e-54	1.39595068798917e-32	1.23232302125622e-32	3.98616043029384e-33	2.45543641895019e-32	5.25149873987026e-32	7.7218900917324e-33	1.3727740274665e-57	9.53567239793911e-33
31.7583271995568	-30.3795760855392	5.88445813946874e-33	1.94470292397769e-33	3.45647516219422e-34	1.47450002678273e-54	1.28586477978343e-33	1.12862069108273e-33	3.64609490978961e-34	2.26835255634005e-33	4.95469498484492e-33	2.20118204056795e-33	1.51049677533385e-58	8.79227325575303e-34
32.0988401836191	-30.3795760855392	5.10491443052573e-34	1.69180212822361e-34	2.98960154587114e-35	2.56359383860393e-55	1.12347756283864e-34	9.80244024134145e-35	3.16263051920331e-35	1.98789494733969e-34	4.43849321244721e-34	1.2426322715375e-33	1.64806211111716e-59	7.68960599840282e-35
32.4393531676814	-30.3795760855392	4.19970965207771e-35	1.39588273641778e-35	2.45186133622213e-36	4.25131101575673e-56	9.31061015476142e-36	8.07389782176315e-36	2.60145452249181e-36	1.65264657381679e-35	3.77532725454454e-35	8.2983551205371e-34	1.79784507719512e-60	6.37911713618493e-36
32.7798661517438	-30.3795760855392	3.27641985963951e-36	1.09277769401204e-36	1.90669500099048e-37	6.72458880178487e-57	7.31875647723027e-37	6.30659947333942e-37	2.02923017264657e-37	1.30338569259072e-36	3.04922729261277e-36	5.58445004904852e-34	1.96653221631345e-61	5.01962388503847e-37
33.1203791358061	-30.3795760855392	2.42398550069539e-37	8.16074248839119e-38	1.40594806214463e-38	1.01456005884321e-57	5.45685814439421e-38	4.67165020826697e-38	1.50104487749042e-38	9.7515821646393e-38	2.33860659228542e-37	3.69748206654087e-34	2.14934140281875e-62	3.74659226465198e-38
33.4608921198684	-30.3795760855392	1.70063612549036e-38	6.22777189038557e-39	9.83014794119086e-40	1.46002046611255e-58	3.8591802441648e-39	3.28177320818512e-39	1.05293929785794e-39	6.92132444542711e-39	1.70322875996853e-38	2.40140334710228e-34	2.32799048581274e-63	2.65250918171698e-39
33.8014051039307	-30.3795760855392	1.13147368190143e-39	8.65846728008499e-40	6.51708757810854e-41	2.00405329247626e-59	2.58878111437101e-40	2.18630180436152e-40	7.00422816952548e-41	4.66034618517607e-40	1.17802280032031e-39	1.52933460891934e-34	2.473709073054e-64	1.78128385998284e-40
34.141918087993	-30.3795760855392	7.13887827601436e-41	4.67035967844104e-40	4.09684739755993e-42	2.62378785460767e-60	1.6471923971264e-41	1.38125888774871e-41	4.41839489181718e-42	2.9769044639442e-41	7.73777187602235e-41	9.5499372224649e-35	2.55457407876951e-65	1.13465992803277e-41
34.4824310720553	-30.3795760855392	4.27138562960151e-42	3.99924259960039e-40	2.44201734521943e-43	3.27655368482622e-61	9.94129437008589e-43	8.27567850796169e-43	2.64311502505953e-43	1.80398242817284e-42	4.82698959059443e-42	5.84732376014981e-35	2.54468076955113e-66	6.85575413680716e-43
34.8229440561176	-30.3795760855392	2.42360436602855e-43	3.53285480562324e-40	1.38022671202808e-44	3.90278809215613e-62	5.69104533097177e-44	4.70214289516358e-44	1.49939097113107e-44	1.03710653490741e-43	2.85990599905789e-43	3.51052587266153e-35	2.43192171630778e-67	3.92918319597276e-44
35.1634570401799	-30.3795760855392	1.30409639949376e-44	3.08466275283572e-40	7.39698671907787e-46	4.43406200098894e-63	3.09024264544275e-45	2.53368056257395e-45	8.06605189131496e-46	5.65641296875111e-45	1.60938084487371e-44	2.06654852007126e-35	2.22172910871724e-68	2.13603051406111e-45
35.5039700242423	-30.3795760855392	6.65447216166395e-46	2.65420636241492e-40	3.75891042481679e-47	4.80504716270973e-64	1.59164233776378e-46	1.2947080972818e-46	4.11485394177133e-47	2.9267697467473e-46	8.60229233391484e-46	1.19282689757474e-35	1.93572849548746e-69	1.10146669858516e-46
35.8444830083046	-30.3795760855392	3.22013762328826e-47	2.25021066486528e-40	1.81122265215313e-48	4.96663960921047e-65	7.77591864964901e-48	6.27416569613326e-48	1.99065101467783e-48	1.4367088934769e-47	4.36751429869324e-47	6.75099256259702e-36	1.60612027148037e-70	5.38759148171001e-48
36.1849959923669	-30.3795760855392	1.4777234009437e-48	1.87961091975801e-40	8.2753130639509e-50	4.89662378855691e-66	3.60339803661972e-49	2.883396529342e-49	9.13236218939976e-50	6.69090506119607e-49	2.10637398443851e-48	3.74641793704318e-36	1.26796466015473e-71	2.49964274782833e-49
36.5255089764292	-30.3795760855392	6.4308857868904e-50	1.54692306835487e-40	3.58508743165442e-51	4.60468497875186e-67	1.58390113397932e-50	1.25665824109819e-50	3.97299864933460e-51	2.95624163698167e-50	9.65013910439304e-50	2.03855863374625e-36	9.51921663263162e-73	1.10007392071261e-50
36.8660219604915	-30.3795760855392	2.65404596570438e-51	1.25436933956283e-40	1.47271191218597e-52	4.13021066942457e-68	6.60389598369742e-52	5.19391194680675e-52	1.6390832039869e-52	1.23918769521614e-51	4.19995046049438e-51	1.08764853489992e-36	6.79397747111438e-74	4.59226651610323e-52
37.2065349445538	-30.3795760855392	1.03874080291563e-52	1.00216239180491e-40	5.73638886837681e-54	3.53356901186597e-69	2.61173879374127e-53	2.0358076179807e-53	6.41255163384305e-54	4.92809981855127e-53	1.73653031401391e-52	5.69000096054692e-37	4.60889027508921e-75	1.81842020520152e-53
37.5470479286161	-30.3795760855392	3.85538898019979e-54	7.88872339392252e-41	2.11866424268214e-55	2.88352714107465e-70	9.79755422243973e-55	7.56734985060093e-55	2.3790745030012e-55	1.85938913532674e-54	6.82123092930109e-54	2.91873380993252e-37	2.97147539069554e-76	6.83005224974523e-55
37.8875609126785	-30.3795760855392	1.35704004767381e-55	6.11830767233169e-41	7.41973838125668e-57	2.24441726781229e-71	3.48630283809405e-56	2.6675710231828e-56	8.37013576926117e-57	6.65598946609137e-56	2.54565350621018e-55	1.46803032467473e-37	1.82064467102571e-77	2.43342010528631e-56
38.2280738967408	-30.3795760855392	4.52982909597842e-57	4.67532551368093e-41	2.46387427143709e-58	1.66629637961515e-72	1.17672001007307e-57	8.9177121981929e-58	2.79257120195225e-58	2.26052681089269e-57	9.02620682517078e-57	7.23992309992561e-38	1.06008503127617e-78	8.22383007062567e-58
38.5685868808031	-30.3795760855392	1.43395968818817e-58	3.52004609789717e-41	7.7580865666499e-60	1.17996735244351e-73	3.76740994411738e-59	2.8271990204109e-59	8.83534068232493e-60	7.28390966091308e-59	3.04083794892987e-58	3.50099320999151e-38	5.86557165180214e-80	2.63630603086442e-59
38.9090998648654	-30.3795760855392	4.30486335168035e-60	2.61120401651594e-41	2.31637428862892e-61	7.9699725017952e-75	1.14413024945818e-60	8.50011830971014e-61	2.65087737133102e-61	2.22679602270753e-60	9.73363428275486e-60	1.65999573539072e-38	3.08410745596048e-81	8.0164645064261e-61
39.2496128489277	-30.3795760855392	1.22560486966077e-61	1.90848704338605e-41	6.55896859409852e-63	5.1346724635107e-76	3.29588505518885e-62	2.4235914674105e-62	7.5422907244586e-63	6.45892817304751e-62	2.96047504736427e-61	7.71757866323547e-39	1.54097513264964e-82	2.31225636566093e-62
39.59012583299	-30.3795760855392	3.30911372014359e-63	1.37433809043328e-41	1.76234045629337e-64	3.15527894090422e-77	9.00603891848056e-64	6.55329798571759e-64	2.03499896844238e-64	1.77749228054538e-63	8.55583455125881e-63	3.51814346975344e-39	7.31656684699612e-84	6.32638855480367e-64
39.9306388170523	-30.3795760855392	8.47314213409581e-65	9.75110667248925e-42	4.50581668543616e-66	1.84940429941401e-78	2.3343283511472e-65	1.68045421076253e-65	5.20681820351472e-66	4.64114717177025e-65	2.3495621566946e-64	1.57254982939066e-39	3.30113963281024e-85	1.64188684987894e-65
40.2711518011146	-30.3795760855392	2.05755004206163e-66	6.81663732422478e-42	1.11061462623785e-67	1.03393933446795e-79	5.73928301089358e-67	4.08657933541451e-67	1.26336237350315e-67	1.14978431339867e-66	6.13116606913813e-66	6.89213339235053e-40	1.41535335200963e-86	4.04202311993432e-67
-27.4909320272856	-30.0222557275677	8.5584507037407e-28	1.85967958687823e-29	4.77986597382603e-30	4.31908981524272e-29	3.93525933306741e-32	1.0931440679522e-28	2.78530804172679e-53	2.62058087519837e-30	7.59021976742321e-45	6.08161295605984e-31	7.17778165077608e-36	4.06027227316633e-48
-27.1504190432232	-30.0222557275677	5.09123905385556e-27	1.28408993875753e-28	3.39060372358986e-29	2.87013270272937e-28	3.23848579249791e-31	7.00121805042325e-28	3.44809504793708e-52	1.87829900584851e-29	1.6624633177148e-43	4.62690686420807e-30	6.97448515366757e-35	3.97871493299292e-47
-26.8099060591609	-30.0222557275677	2.9155149788015e-26	8.50753260961427e-28	2.3008858939575e-28	1.82909188897797e-27	2.54994781219662e-30	4.29989647753796e-27	4.02536664073899e-51	1.29234873194615e-28	3.41055985631953e-42	3.36324632875225e-29	6.43078690711049e-34	3.69407081257728e-46
-26.4693930750986	-30.0222557275677	1.60724701311645e-25	5.40803178776684e-27	1.49372989314152e-27	1.11794632546533e-26	1.92106139975763e-29	2.5323920804742e-26	4.43151328136538e-50	8.53617972464347e-28	6.5537762017577e-41	2.33573000700607e-28	5.62660123388827e-33	3.24972061371022e-45
-26.1288800910363	-30.0222557275677	8.52977673126532e-25	3.29822146448716e-26	9.27706968763214e-27	6.55374863885506e-26	1.38475154008878e-28	1.43018735860815e-25	4.60065201090014e-49	5.41300760851508e-27	1.17968892004169e-39	1.54982539123973e-27	4.67151996030644e-32	2.70875839327004e-44
-25.788367106974	-30.0222557275677	4.35805181911885e-24	1.92976312968343e-25	5.51207198361012e-26	3.68533796603958e-25	9.55043439140069e-28	7.74541402616736e-25	4.50409971008692e-48	3.29555606073659e-26	1.98917151439487e-38	9.82515190594096e-27	3.68044501648985e-31	2.13936420183533e-43
-25.4478541229117	-30.0222557275677	2.1436730796041e-23	1.0831577691168e-24	3.13320450957985e-25	1.98803059232973e-24	6.30224165120553e-27	4.02241590978407e-24	4.15832923578719e-47	1.92645383283597e-25	3.14214307532618e-37	5.95103497425892e-26	2.7515189787731e-30	1.60102628560024e-42
-25.1073411388494	-30.0222557275677	1.01519041011582e-22	5.83209065562197e-24	1.70387619890512e-24	1.02889499968867e-23	3.97912548585138e-26	2.00318561846195e-23	3.62037619512999e-46	1.08131970066606e-24	4.64996999770483e-36	3.44384082136853e-25	1.95197721943927e-29	1.1353337547296e-41
-24.7668281547871	-30.0222557275677	4.62881752168796e-22	3.01220465962808e-23	8.86481745876741e-24	5.10940473472475e-23	2.40381409012716e-25	9.56641000981192e-23	2.97245544922488e-45	5.82829662223011e-24	6.44714799419407e-35	1.904109705177e-24	1.31403529526392e-28	7.62914597235354e-41
-24.4263151707247	-30.0222557275677	2.03205919685293e-21	1.49230233645606e-22	4.41258192981106e-23	2.4348664959245e-22	1.38942393250933e-24	4.38099389558553e-22	2.30148773650826e-44	3.01680973712254e-23	8.37534344160262e-34	1.00586738579889e-23	8.39400782715423e-28	4.85821237501405e-40
-24.0858021866624	-30.0222557275677	8.58925973641847e-21	7.09132712196936e-22	2.10144410759115e-22	1.11364209467326e-21	7.68403494907572e-24	1.92395642725153e-21	1.68051257638548e-43	1.49968341778096e-22	1.01948468941642e-32	5.07681837960539e-23	5.08817175278342e-27	2.93192283758539e-39
-23.7452892026001	-30.0222557275677	3.49572002303406e-20	3.23209912803424e-21	9.5754319459203e-22	4.88931265662357e-21	4.06597351377955e-23	8.1025336021876e-21	1.15725425752528e-42	7.16016122203456e-22	1.16286395480873e-31	2.44820591959145e-22	2.92674044438616e-26	1.67702456208563e-38
-23.4047762185378	-30.0222557275677	1.36989263072398e-19	1.41292254438745e-20	4.17475345717096e-21	2.06088600932629e-20	2.05854524372242e-22	3.2723136691895e-20	7.51618521011468e-42	3.28354330119413e-21	1.24301304747688e-30	1.12801345071201e-21	1.59748470760163e-25	9.09249001397406e-38
-23.0642632344755	-30.0222557275677	5.16906291064958e-19	5.92407779466917e-20	1.74162786510585e-20	8.34147431694126e-20	9.97187774474672e-22	1.26737375806223e-19	4.60490181893431e-41	1.44638260051194e-20	1.24523399131165e-29	4.96588861114032e-21	8.27407139872421e-25	4.67349197060924e-37
-22.7237502504132	-30.0222557275677	1.87809641221023e-18	2.38224423367764e-19	6.95274850424887e-20	3.24264521745289e-19	4.62183175109631e-21	4.70738490718881e-19	2.66298649718626e-40	6.12020523118053e-20	1.16919291316722e-28	2.08883747850496e-20	4.06660391587371e-24	2.27766954106641e-36
-22.3832372663509	-30.0222557275677	6.57066151974812e-18	9.18780414037465e-19	2.65622035319903e-19	1.2109190652722e-18	2.04961351286355e-20	1.67684302840008e-18	1.4578432669324e-39	2.48777255509551e-19	1.02899743780393e-27	8.3955452695791e-20	1.89659474530689e-23	1.05275355429961e-35
-22.0427242822886	-30.0222557275677	2.21354785955459e-17	3.39857109370901e-18	9.71212187521089e-19	4.34497170487304e-18	8.69661966248507e-20	5.72873976615919e-18	7.66523002379826e-39	9.71480505166214e-19	8.4892623764895e-27	3.22437266970792e-19	8.393580797453e-23	4.61606869899285e-35
-21.7022112982262	-30.0222557275677	7.18058876683696e-17	1.20570780222378e-17	3.39899045599039e-18	1.49836333975506e-17	3.53060909810209e-19	1.87715830592124e-17	4.13829483514029e-38	3.64460213229396e-18	6.56582913400933e-26	1.18335269695519e-18	3.52492665247603e-22	1.92080626173343e-34
-21.3616983141639	-30.0222557275677	2.24297636748259e-16	4.10254636069504e-17	1.13873723967693e-17	4.96720383401807e-17	1.37141675948554e-18	5.89990597347843e-17	2.86180945767182e-37	1.31361949268027e-17	4.7611464747307e-25	4.15033450193435e-18	1.40469811331477e-21	7.58854987652765e-34
-21.0211853301016	-30.0222557275677	6.74659751246177e-16	1.33886905177076e-16	3.65255574894442e-17	1.58336322581589e-16	5.09694475634926e-18	1.77879796880187e-16	3.29554603014743e-36	4.54883563484715e-17	3.23725188078455e-24	1.39119495542764e-17	5.31185342465273e-21	2.84805423383135e-33
-20.6806723460393	-30.0222557275677	1.95408057152597e-15	4.19088983685037e-16	1.12187264757513e-16	4.85437123692232e-16	1.8124709646169e-17	5.14505498793276e-16	5.37904035173572e-35	1.51337692117401e-16	2.06408549986386e-23	4.4573482505365e-17	1.90607276206692e-20	1.01616882221334e-32
-20.340159361977	-30.0222557275677	5.45004851787574e-15	1.25826230338873e-15	3.3002789164821e-16	1.4317869956871e-15	6.16670036674561e-17	1.42787948442797e-15	9.34179422115681e-34	4.83740984401763e-16	1.23427372454523e-22	1.36524882003822e-16	6.4902807952755e-20	3.44985697016158e-32
-19.9996463779147	-30.0222557275677	1.46373431923607e-14	3.62367333082328e-15	9.30080126447394e-16	4.06370913257026e-15	2.00749879661587e-16	3.80278513841142e-15	1.54377731834249e-32	1.48558922301011e-15	6.92273957269582e-22	3.99831402352671e-16	2.09709833826025e-19	1.11565371404567e-31
-19.6591333938524	-30.0222557275677	3.78558928626621e-14	1.00105663098407e-14	2.51172552967791e-15	1.11010846185291e-14	6.2528555751746e-16	9.72094320727773e-15	2.36270363380975e-31	4.38334127551155e-15	3.64235116393952e-21	1.1199059662582e-15	6.42993961314964e-19	3.44126491515934e-31
-19.3186204097901	-30.0222557275677	9.42804495372222e-14	2.65290291074545e-14	6.50196618245187e-15	2.91942930712595e-14	1.86346894404803e-15	2.38571884500246e-14	3.32925507001447e-30	1.24260706922503e-14	1.79797216172529e-20	3.00102944864692e-15	1.87081583699527e-18	1.0139636418658e-30
-18.9781074257277	-30.0222557275677	2.26119000277865e-13	6.7446702662382e-14	1.61397770346726e-14	7.39264877222716e-14	5.31357210728979e-15	5.62296658576137e-14	4.31362691387077e-29	3.38444774147868e-14	8.32813848111072e-20	7.69719787998265e-15	5.16533298036017e-18	2.85868296458043e-30
-18.6375944416654	-30.0222557275677	5.22268038396879e-13	1.64513717871943e-13	3.84337454529412e-14	1.80275923618937e-13	1.44967835719081e-14	1.27322314996121e-13	5.13773845799148e-28	8.856753557242e-14	3.62035279850569e-19	1.89067359059607e-14	1.35339376356952e-17	7.72503368084339e-30
-18.2970814576031	-30.0222557275677	1.16173869758882e-12	3.85010235720774e-13	8.78406809893313e-14	4.23409914794717e-13	3.78422882498368e-14	2.77090981832101e-13	5.62479628399742e-27	2.22693217863812e-13	1.47732109159535e-18	4.45085692747575e-14	3.36544099429103e-17	2.00419324423143e-29
-17.9565684735408	-30.0222557275677	2.48888086543279e-12	8.64567335147376e-13	1.92785938325061e-13	9.57861364306905e-13	9.45156621757618e-14	5.79876099871382e-13	5.66030958323861e-26	5.38028803140938e-13	5.65995782721888e-18	1.00514226008845e-13	7.94371870951357e-17	4.99890249858753e-29
-17.6160554894785	-30.0222557275677	5.13578948783333e-12	1.86298703367637e-12	4.06539445775836e-13	2.08726300511939e-12	2.25865984504339e-13	1.16758599993818e-12	5.23564821524098e-25	1.24910782311482e-12	2.03643425908414e-17	2.18018617362757e-13	1.78042980885243e-16	1.19972112196612e-28
-17.2755425054162	-30.0222557275677	1.02082100620399e-11	3.85241885658063e-12	8.24228829636562e-13	4.38107879757536e-12	5.16438413786693e-13	2.26337469287867e-12	4.451405706547e-24	2.78696185189225e-12	6.88277345667023e-17	4.54881073361721e-13	3.79207320151489e-16	2.77098851045862e-28
-16.9350295213539	-30.0222557275677	1.95464628680145e-11	7.64536193027897e-12	1.60766157485564e-12	8.85714443749559e-12	1.12981387722124e-12	4.22700179288471e-12	3.47872601136672e-23	5.9765725701897e-12	2.18586073313781e-16	9.14622542878174e-13	7.68747455123511e-16	6.15566830875926e-28
-16.5945165372916	-30.0222557275677	3.6058264354096e-11	1.45623675792887e-11	3.01879199614658e-12	1.724564219744e-11	2.36491715181853e-12	7.61067819305491e-12	2.49884641049225e-22	1.23205622537438e-11	6.52515530681145e-16	1.77613885399273e-12	1.48840560483833e-15	1.31342167749136e-27
-16.2540035532292	-30.0222557275677	6.40923097605673e-11	2.6623483090423e-11	5.46070944879071e-12	3.23362543895033e-11	4.73636999057495e-12	1.32200953308669e-11	1.6498907385003e-21	2.44201002395921e-11	1.83157694822461e-15	3.33956524264071e-12	2.77143744642076e-15	2.68624433226112e-27
-15.9134905691669	-30.0222557275677	1.09779624767681e-10	4.67227851279479e-11	9.52161298315741e-12	5.83804415733647e-11	9.07603122972363e-12	2.21693772033411e-11	1.00130661503437e-20	4.65477556725031e-11	4.83609216785252e-15	6.09625687830677e-12	5.03043513407518e-15	5.25334440508306e-27
-15.5729775851046	-30.0222557275677	1.81219668877936e-10	7.87155015206773e-11	1.60123034488472e-11	1.01472842482939e-10	1.66405252663481e-11	3.59112327310756e-11	5.58566987538625e-20	8.53481060850609e-11	1.20165492622471e-14	1.08343224598091e-11	9.11602909211527e-15	9.79778793615342e-27
-15.2324646010423	-30.0222557275677	2.88344161307028e-10	1.27322191417737e-10	2.5981729265383e-11	1.69774960317391e-10	2.91916610825822e-11	5.62158154600731e-11	2.86404423969932e-19	1.50575511069213e-10	2.81107392770645e-14	1.87944575328123e-11	1.70825614558353e-14	1.73814059951286e-26
-14.89195161698	-30.0222557275677	4.42275961816614e-10	1.9775018190154e-10	4.06894109701374e-11	2.733876311548e-10	4.89972157874252e-11	8.50662371226664e-11	1.34983429734821e-18	2.55688396743554e-10	6.1940474725334e-14	3.18912383018714e-11	3.43125372185748e-14	2.92584306495747e-26
-14.5514386329177	-30.0222557275677	6.54038727593959e-10	2.94966374574912e-10	6.15106896647301e-11	4.23655903560991e-10	7.86873668979533e-11	1.24439542325876e-10	5.84759755414753e-18	4.18023417726086e-10	1.28618337833782e-13	5.30076529960223e-11	7.49540520765921e-14	4.66334377336918e-26
-14.2109256488554	-30.0222557275677	9.32584539629587e-10	4.22637591100361e-10	8.97544709898976e-11	6.31736747570365e-10	1.20909404826786e-10	1.75954783753922e-10	2.32847069142936e-17	6.58204791851974e-10	2.51823461090288e-13	8.63490295718363e-11	1.74733016702457e-13	7.02493241453728e-26
-13.8704126647931	-30.0222557275677	1.28229098133846e-09	5.8187654446216e-10	1.26387757754717e-10	9.06403265872663e-10	1.77761455657415e-10	2.4039964192611e-10	8.52236959101044e-17	9.984495664331e-10	4.6519592539646e-13	1.3780113896596e-10	4.18727351327332e-13	9.98738477742732e-26
-13.5298996807307	-30.0222557275677	1.70030613862204e-09	7.70060401662818e-10	1.71689732376905e-10	1.25129584491125e-09	2.50057408167963e-10	3.17194479514992e-10	2.86712252873405e-16	1.45955366897578e-09	8.11500538370544e-13	2.15175984482252e-10	9.96599923461153e-13	1.33853478482482e-25
-13.1893866966684	-30.0222557275677	2.17432787682746e-09	9.80072340205621e-10	2.24899226191337e-10	1.66211187045633e-09	3.36566758684545e-10	4.03909528838588e-10	8.86601512914911e-16	2.05661199805009e-09	1.33842204516106e-12	3.28158668387959e-10	2.30272531981499e-12	1.68964395389386e-25
-12.8488737126061	-30.0222557275677	2.68151097540855e-09	1.20030233163523e-09	2.83964933940898e-10	2.12445714352837e-09	4.33453434750136e-10	4.95997355400135e-10	2.52003786413223e-15	2.79392429221922e-09	2.091352521937e-12	4.87716822089548e-10	5.09976749820535e-12	2.0075099270228e-25
-12.5083607285438	-30.0222557275677	3.1891267639094e-09	1.41560805873884e-09	3.45542002119003e-10	2.61315207967145e-09	5.3416556324855e-10	5.86911038948128e-10	6.58388414078912e-15	3.6599978917395e-09	3.10693637694561e-12	7.04743611024252e-10	1.0754557260026e-11	2.24381569030395e-25
-12.1678477444815	-30.0222557275677	3.65731836588166e-09	1.60920700158063e-09	4.05381741607698e-10	3.09361300699835e-09	6.29970169177257e-10	6.68724008874707e-10	1.58108100472805e-14	4.62395230008164e-09	4.41667638514252e-12	9.87825931319738e-10	2.15257886340048e-11	2.35822004218156e-25
-11.8273347604192	-30.0222557275677	4.04383066100414e-09	1.76522057390424e-09	4.59216396694397e-10	3.52551186172165e-09	7.11178396949649e-10	7.33244649839676e-10	3.48998569748056e-14	5.63479168309036e-09	6.07712936786167e-12	1.34029350113594e-09	4.08287678416617e-11	2.32944243976908e-25
-11.4868217763569	-30.0222557275677	4.31005214403085e-09	1.87141025783847e-09	5.04143162322944e-10	3.86835508960148e-09	7.68904644016719e-10	7.73453852325684e-10	7.08096820814839e-14	6.62477355465854e-09	8.25085487889105e-12	1.75709152665116e-09	7.33305530837923e-11	2.16157663637649e-25
-11.1463087922946	-30.0222557275677	4.42724386106587e-09	1.9215914629334e-09	5.40373819546783e-10	4.08808762055069e-09	7.97017198030313e-10	7.84943624855052e-10	1.32058371332816e-13	7.51736440237662e-09	1.13680216845118e-11	2.22242263071382e-09	1.24668571361606e-10	1.88313021263077e-25
-10.8057958082322	-30.0222557275677	4.38161176118628e-09	1.91727773586878e-09	5.73069405223469e-10	4.16350126058875e-09	7.93843537671038e-10	7.66968073733984e-10	2.26389450905223e-13	8.23908059349984e-09	1.63985600984711e-11	2.70932722929775e-09	2.00588638973563e-10	1.5391149594074e-25
-10.4652828241699	-30.0222557275677	4.17701148394186e-09	1.86823842267607e-09	6.13866649862779e-10	4.0912218489688e-09	7.63231998435849e-10	7.22781578034865e-10	3.56777541543263e-13	8.73311652690098e-09	2.52527157237406e-11	3.18218969760476e-09	3.05419260096232e-10	1.17918533729379e-25
-10.1247698401076	-30.0222557275677	3.83456308776317e-09	1.79178790002578e-09	6.81670376226067e-10	3.88836435680913e-09	7.14725354073196e-10	6.59128535879216e-10	5.16992508313346e-13	8.97151283822521e-09	4.12950963720535e-11	3.60243763388589e-09	4.40057678496885e-10	8.46077834453778e-26
-9.7842568560453	-30.0222557275677	3.3891815734985e-09	1.71075598111061e-09	8.02368415815104e-10	3.59246578176305e-09	6.62799164231411e-10	5.85000323878796e-10	6.89261580789225e-13	8.96225101616665e-09	6.98954627927821e-11	3.9365435828584e-09	5.99980795263528e-10	5.67970384520899e-26
-9.44374387198299	-30.0222557275677	2.8837891094225e-09	1.65026640482708e-09	1.00732883685413e-09	3.25885189451412e-09	6.25271252293242e-10	5.0998756407344e-10	8.46982922862116e-13	8.74847505765467e-09	1.18848215233246e-10	4.16423755643122e-09	7.74061602698333e-10	3.56361675903384e-26
-9.10323088792068	-30.0222557275677	2.36253247017022e-09	1.63372251145638e-09	1.33082135579627e-09	2.95598440397386e-09	6.21049457343176e-10	4.42641982928428e-10	9.64398929363065e-13	8.39904789469454e-09	1.98390709900747e-10	4.28417697893584e-09	9.44978915448037e-10	2.08777590947074e-26
-8.76271790385837	-30.0222557275677	1.86450708720625e-09	1.67873058736935e-09	1.80676690732396e-09	2.75945008520782e-09	6.6737780939997e-10	3.89196784973324e-10	1.03356528910105e-12	7.99233865570725e-09	3.20485233273248e-10	4.31468979431533e-09	1.09163171024316e-09	1.14108694888966e-26
-8.42220491979605	-30.0222557275677	1.41923573886367e-09	1.793925471874e-09	2.4653275706501e-09	2.74508132933894e-09	7.76754656052101e-10	3.52830696400977e-10	1.08948301352207e-12	7.59756686911276e-09	4.97070977519819e-10	4.2886857606502e-09	1.1932655454826e-09	5.81398473713316e-27
-8.08169193573374	-30.0222557275677	1.04456487377964e-09	1.97759206396881e-09	3.32969973550052e-09	2.98135877904096e-09	9.53820767739161e-10	3.33496689202839e-10	1.24997517094559e-12	7.25918245215450e-09	7.37206350152594e-10	4.24393308840795e-09	1.23425452998226e-09	2.76154488735748e-27
-7.74117895167143	-30.0222557275677	7.46941020017196e-10	2.21849633444718e-09	4.41308489841051e-09	3.52097822647289e-09	1.19276410742797e-09	3.28248438079417e-10	1.78921286842129e-12	6.98900863698867e-09	1.04342081857745e-09	4.21173174208979e-09	1.20803321890826e-09	1.24547200491864e-27
-7.40066596760911	-30.0222557275677	5.23459532390167e-10	2.49858649202264e-09	5.71538547522548e-09	4.39154497771514e-09	1.47604882292177e-09	3.31988511295359e-10	3.2808068299107e-12	6.76834545788443e-09	1.40809139276119e-09	4.20772563629371e-09	1.11881799930496e-09	8.2812148749042e-28
-7.0601529835468	-30.0222557275677	3.64809667771383e-10	2.79656737385851e-09	7.21904639311565e-09	5.58597348359084e-09	1.7753430667728e-09	3.38566143042012e-10	6.86196308969168e-12	6.55884147005255e-09	1.81105532058642e-09	4.22783295117941e-09	9.80497241367335e-10	3.97574488449547e-27
-6.71963999948449	-30.0222557275677	2.58300962048779e-10	3.09119243964413e-09	8.8839376271358e-09	7.05424757781006e-09	2.05520527291282e-09	3.42097925090547e-10	1.46731871322072e-11	6.31804336196178e-09	2.21972252106358e-09	4.25039132218497e-09	8.130919972737e-10	3.9906735802197e-26
-6.37912701542218	-30.0222557275677	1.90432406692578e-10	3.36361030183461e-09	1.06422706092847e-08	8.6993202626358e-09	2.27935947331189e-09	3.38267106831308e-10	3.05012657150587e-11	6.01430426206917e-09	2.59248718693416e-09	4.24346711688987e-09	6.38027870476387e-10	3.80560235438019e-25
-6.03861403135986	-30.0222557275677	1.48779645861745e-10	3.59897299090743e-09	1.23958559495902e-08	1.0380416858927e-08	2.41844658252257e-09	3.25255484507695e-10	6.05758021125293e-11	5.63660488441751e-09	2.88528917845587e-09	4.17474306905844e-09	4.73748317622223e-10	3.2972704813478e-24
-5.69810104729755	-30.0222557275677	1.23187074072504e-10	3.78816233429191e-09	1.4018789145689e-08	1.19261872632426e-08	2.45735625508855e-09	3.03982776503657e-10	1.14327656298275e-10	5.19728466419089e-09	3.06002996088276e-09	4.02094142589617e-09	3.32866762205961e-10	2.59157635893932e-23
-5.35758806323524	-30.0222557275677	1.06327729613189e-10	3.9303585727289e-09	1.53681382495823e-08	1.3157797920976e-08	2.39999989628123e-09	2.77519833179951e-10	2.04727002168544e-10	4.72846477612925e-09	3.09266674757781e-09	3.77427993712572e-09	2.2132918235855e-10	1.84768617059464e-22
-5.01707507917293	-30.0222557275677	9.36970286704838e-11	4.03615467263905e-09	1.63030965297851e-08	1.39186714051614e-08	2.26985783194933e-09	2.49845307417751e-10	3.47649646647019e-10	4.2747876928617e-09	2.97862383438144e-09	3.44456570671094e-09	1.39313571437497e-10	1.19494271589614e-21
-4.67656209511062	-30.0222557275677	8.31252300848666e-11	4.12953800152256e-09	1.67098230717509e-08	1.41043996226013e-08	2.10570245308329e-09	2.24390977361413e-10	5.59702522547104e-10	3.88532343974566e-09	2.73384356937395e-09	3.05675441078551e-09	8.31330198661553e-11	7.01006094450339e-21
-4.3360491110483	-30.0222557275677	7.3966574621747e-11	4.24626129092907e-09	1.65260471906679e-08	1.36848616242416e-08	1.95321073293767e-09	2.02926193251211e-10	8.54220207914845e-10	3.60634774888281e-09	2.39114073865067e-09	2.64487029318384e-09	4.73395324933018e-11	3.73038683035628e-20
-3.99553612698599	-30.0222557275677	6.6212151529612e-11	4.4267276351784e-09	1.57579912625238e-08	1.27117795210437e-08	1.85432557035394e-09	1.85199909666767e-10	1.23579304693572e-09	3.47514045953869e-09	1.99300300412513e-09	2.24399134802336e-09	2.64526699582494e-11	1.80071613301761e-19
-3.65502314292368	-30.0222557275677	5.98005296237508e-11	4.70365327201826e-09	1.44833835382896e-08	1.1308766011229e-08	1.83690869507327e-09	1.69436770523828e-10	1.69458239240742e-09	3.51405924100223e-09	1.58300764394323e-09	1.88246848774804e-09	1.60705224149652e-11	7.88494022940289e-19
-3.31451015886136	-30.0222557275677	5.43143922135136e-11	5.08765150546327e-09	1.28382881174918e-08	9.64607685107775e-09	1.90731401234655e-09	1.5341688356489e-10	2.2024603238452e-09	3.72448390724773e-09	1.19822601106657e-09	1.57651410296687e-09	1.33898319229076e-11	3.1319618106534e-18
-2.97399717479905	-30.0222557275677	4.90762834031986e-11	5.55605587830547e-09	1.09908217469095e-08	7.90683349377851e-09	2.04797630179744e-09	1.35633056337521e-10	2.71318388734008e-09	4.08155702317690e-09	8.64365181667328e-10	1.32862701832758e-09	1.72843439118765e-11	1.12850503732067e-17
-2.63348419073674	-30.0222557275677	4.34809285821456e-11	6.05039362141372e-09	9.10933129154893e-09	6.25370894509543e-09	2.22099562023373e-09	1.16028085318221e-10	3.16800267292808e-09	4.53205582682869e-09	5.94296061985954e-10	1.13008620860733e-09	2.80763956154273e-11	3.68862889580433e-17
-2.29297120667443	-30.0222557275677	3.7321487376831e-11	6.48542586487153e-09	7.33424533046207e-09	4.80426557958891e-09	2.37714666154432e-09	9.6051234210283e-11	3.50634781184739e-09	4.9981364147556e-09	3.89523904458009e-10	9.66333303416742e-10	4.70578640999598e-11	1.09372502351101e-16
-1.95245822261212	-30.0222557275677	3.09202767233741e-11	6.76838178032605e-09	5.76086257667972e-09	3.61983324719656e-09	2.46810109697295e-09	7.80971282244252e-11	3.67915622804099e-09	5.38844561468231e-09	2.43458431676976e-10	8.23070271154963e-10	7.5761643720332e-11	2.94200211420286e-16
-1.6119452385498	-30.0222557275677	2.50160105821553e-11	6.82276577558359e-09	4.43580690819541e-09	2.7084277053612e-09	2.4584755732115e-09	6.46283456591757e-11	3.66090116992363e-09	5.6154194563935e-09	1.45181333394484e-10	6.90811736893866e-10	1.15018900269648e-10	7.17931510632131e-16
-1.27143225448749	-30.0222557275677	2.04965081457146e-11	6.60891322016395e-09	3.36494527223138e-09	2.03831907062139e-09	2.33417637644507e-09	5.73387166123004e-11	3.45636109236421e-09	5.61459683743278e-09	8.269076543076e-11	5.66511541804798e-10	1.63967601981417e-10	1.58944979631721e-15
-0.930919270425179	-30.0222557275677	1.81227776157236e-11	6.13443020905704e-09	2.52736794845731e-09	1.55661293776540e-09	2.10464304802887e-09	5.66152619329927e-11	3.0997663566253e-09	5.36001266625906e-09	4.50936338344209e-11	4.52281354541378e-10	2.19336160141383e-10	3.19271278149628e-15
-0.590406286362864	-30.0222557275677	1.83547969159171e-11	5.45138886050914e-09	1.8895727111371e-09	1.20701084321485e-09	1.79866154768849e-09	6.1404981979753e-11	2.64659515984286e-09	4.8703419648086e-09	2.36851718970142e-11	3.52420596960682e-10	2.75389619548457e-10	5.81911816772427e-15
-0.249893302300553	-30.0222557275677	2.13059412883501e-11	4.64195925271316e-09	1.41582802945244e-09	9.42468305299345e-10	1.45558767419261e-09	6.94725323146587e-11	2.16078731024889e-09	4.20346847809811e-09	1.21598559766575e-11	2.70420842167687e-10	3.24786201217227e-10	9.62470082031144e-15
0.0906196817617619	-30.0222557275677	2.67819207463239e-11	3.79793299144207e-09	1.07344771702397e-09	7.30974800172087e-10	1.11516945670862e-09	7.79609834229779e-11	1.70142769086676e-09	3.44130046700114e-09	6.30693210561866e-12	2.07199503317798e-10	3.60244669470277e-10	1.44483204664523e-14
0.431132665824073	-30.0222557275677	3.43368826382409e-11	3.00089241732982e-09	8.33993461847153e-10	5.55166344598854e-10	8.09168661791059e-10	8.41113054925068e-11	1.3125868458981e-09	2.67004782094525e-09	3.50572726608892e-12	1.60929342093691e-10	3.76512245278171e-10	1.96898185214319e-14
0.771645649886384	-30.0222557275677	4.33033334045441e-11	2.30845113441096e-09	6.72468354030526e-10	4.08125572215176e-10	5.56808574539374e-10	8.59452970140404e-11	1.01837331571607e-09	1.96229289807362e-09	2.22772918691015e-12	1.28016492428517e-10	3.7188370969036e-10	2.43664790018638e-14
1.1121586339487	-30.0222557275677	5.27990583218737e-11	1.74903312282512e-09	5.66385804722022e-10	2.88137302043168e-10	3.64394584704206e-10	8.27038352738308e-11	8.23243475509403e-10	1.36572245106478e-09	1.6404506176601e-12	1.04426198841454e-10	3.48633956835477e-10	2.73941638800781e-14
1.45267161801101	-30.0222557275677	6.17526801333982e-11	1.32452851315047e-09	4.95709342928107e-10	1.94502578095209e-10	2.28048741289616e-10	7.48995868391184e-11	7.16103241564688e-10	9.00306180475246e-10	1.32919142605993e-12	8.66987674860646e-11	3.12173360756216e-10	2.79965144532829e-14
1.79318460207332	-30.0222557275677	6.89968105406824e-11	1.01803481247832e-09	4.43681099679528e-10	1.25324822523023e-10	1.37853278937007e-10	6.39863757905966e-11	6.76158796928977e-10	5.62587545881683e-10	1.11488850519444e-12	7.2396722019045e-11	2.69292480584737e-10	2.6032146264896e-14
2.13369758613564	-30.0222557275677	7.34474280578695e-11	8.03233342997278e-10	3.97929922160222e-10	7.70990357553804e-11	8.18376133079904e-11	5.17997763385569e-11	6.78739010233366e-10	3.33878384189222e-10	9.38929156147571e-13	6.00794181491605e-11	2.26228902481927e-10	2.20503814933307e-14
2.47421057019795	-30.0222557275677	7.43349801891684e-11	6.52554666411808e-10	3.51126754646536e-10	4.53550689588567e-11	4.88564603397955e-11	4.00002496007083e-11	7.00006220188861e-10	1.88939146143524e-10	7.92866703893139e-13	4.90494922380026e-11	1.87280753480955e-10	1.70446168563566e-14
2.81472355426026	-30.0222557275677	7.14076887688198e-11	5.42563806561588e-10	3.00738534917416e-10	2.55688834169501e-11	3.0096045506029e-11	2.97118030057068e-11	7.20162560672554e-10	1.02757529119375e-10	6.79543457804618e-13	3.90740425883557e-11	1.54351103642691e-10	1.20530040755111e-14
3.15523653832257	-30.0222557275677	6.50203938316839e-11	4.56313131259257e-10	2.47886517019586e-10	1.38445482191824e-11	1.94354420144314e-11	2.14289176360028e-11	7.25204147142789e-10	5.44959555035662e-11	5.96609252110511e-13	3.01689247060257e-11	1.27355142844414e-10	7.8237393199326e-15
3.49574952238489	-30.0222557275677	5.6061639759647e-11	3.83328933041664e-10	1.95693312722755e-10	7.21298851467864e-12	1.3097406948654e-11	1.51389266260199e-11	7.07456317069596e-10	2.88634204691114e-11	5.34403140407284e-13	2.2449461460907e-11	1.05099566361504e-10	4.68285447129189e-15
3.8362625064472	-30.0222557275677	4.5737891603945e-11	3.1826240479612e-10	1.47650167755626e-10	3.61986184883257e-12	9.0072703075405e-12	1.05402207256688e-11	6.65149809095314e-10	1.57649107544178e-11	4.80551188565735e-13	1.60265413466663e-11	8.61729654785629e-11	2.59949221258567e-15
4.17677549050951	-30.0222557275677	3.52910579887683e-11	2.59138690535153e-10	1.06436381930035e-10	1.7504120569446e-12	6.15095353963846e-12	7.24400064219503e-12	6.01289392583142e-10	9.1420291308992e-12	4.25298357988672e-13	1.09385738289886e-11	6.95305346208765e-11	1.3475285448631e-15
4.51728847457182	-30.0222557275677	2.57450400284414e-11	2.05801164003675e-10	7.33760525218065e-11	8.15344550701967e-13	4.07824875212785e-12	4.90000633012863e-12	5.22080243903059e-10	5.67473790119408e-12	3.64373685164328e-13	7.12174047469945e-12	5.4684368654461e-11	6.57321842936404e-16
4.85780145863414	-30.0222557275677	1.77534220900932e-11	1.58793273429848e-10	4.84646982253085e-11	3.65664905925937e-13	2.58631354270094e-12	3.24256695753382e-12	4.35204245629874e-10	3.69943542200597e-12	2.98859163966483e-13	4.41841184023099e-12	4.15933231051305e-11	3.04331332709472e-16
5.19831444269645	-30.0222557275677	1.15715062026604e-11	1.18679193680252e-10	3.07449191995212e-11	1.57840768234161e-13	1.55487887111876e-12	2.08523118203859e-12	3.48239340287735e-10	2.45185611797403e-12	2.33134520827801e-13	2.61265748208927e-12	3.04219051238063e-11	1.35817699543804e-16
5.53882742675876	-30.0222557275677	7.12864241848774e-12	8.57018756086789e-11	1.87856223467896e-11	6.55772152802456e-14	8.81779391143483e-13	1.2966116580247e-12	2.67461478493293e-10	1.60432903829522e-12	1.72358243180278e-13	1.47447879885875e-12	2.13161311968363e-11	6.20774035484179e-17
5.87934041082107	-30.0222557275677	4.15102275479414e-12	5.96683632132667e-11	1.10876353388932e-11	2.62313018241219e-14	4.70470373924409e-13	7.785011093092e-13	1.97162958515605e-10	1.01614790097519e-12	1.20549785574131e-13	7.96229631197372e-13	1.42744806572261e-11	3.73777548285774e-17
6.21985339488339	-30.0222557275677	2.28522822679072e-12	3.99784108132304e-11	6.33796908527976e-12	1.0105541755895e-14	2.3592750190529e-13	4.53349594708966e-13	1.39493075467946e-10	6.15943549384441e-13	7.9696580600944e-14	4.12890256194477e-13	9.12272424676882e-12	4.43546751211747e-17
6.5603663789457	-30.0222557275677	1.19035555762932e-12	2.57362131177434e-11	3.51578737863492e-12	3.74911848124355e-15	1.11361497180398e-13	2.59442357415954e-13	9.4716540533155e-11	3.55155506844839e-13	4.97855025989009e-14	2.06498139271333e-13	5.55956067467323e-12	8.61605355505957e-17
6.90087936300801	-30.0222557275677	5.88444193072405e-13	1.58975920021454e-11	1.89461624670291e-12	1.33823242655332e-15	5.0000599363631e-14	1.49540557283349e-13	6.17217967605757e-11	1.94206494028097e-13	2.93924002392571e-14	1.00070632190256e-13	3.22923019752017e-12	1.86440947160641e-16
7.24139234707032	-30.0222557275677	2.79260196278054e-13	9.41306260691107e-12	9.918603503448e-13	4.58719687819858e-16	2.24596336386595e-14	8.98291057034369e-14	3.86040844094778e-11	1.00581581216511e-13	1.64404068484579e-14	4.71959433223501e-14	1.7872095240223e-12	3.97231493714221e-16
7.58190533113264	-30.0222557275677	1.32711339339418e-13	5.33824738912719e-12	5.03943959190436e-13	1.50623482327303e-16	1.21404815008446e-14	5.79952310092904e-14	2.31855868953161e-11	4.93997377873053e-14	8.87397143763623e-15	2.17508952853424e-14	9.42300307563234e-13	8.19209061897633e-16
7.92241831519495	-30.0222557275677	7.19317577076832e-14	2.89813554509643e-12	2.48094811439002e-13	4.73908163882152e-17	1.0731247048526e-14	4.06338035453615e-14	1.33944755777348e-11	2.33642925420577e-14	5.21295637413864e-15	9.88682243914185e-15	4.73239874877852e-13	1.65339403226266e-15
8.26293129925726	-30.0222557275677	5.62618593930487e-14	1.50664875764028e-12	1.18261136571626e-13	1.49878015407725e-17	1.48764008595762e-14	3.06833625287631e-14	7.48307895449568e-12	1.19107230472799e-14	5.24364201201761e-15	4.70133930757447e-15	2.26360889093568e-13	3.34670858343394e-15
8.60344428331958	-30.0222557275677	6.9553307220821e-14	7.53386634891998e-13	5.50822737762629e-14	8.05081503045104e-18	2.44205589661038e-14	2.56247172553796e-14	4.10736011430103e-12	1.0524246472762e-14	1.16053959539826e-14	3.19920928403667e-15	1.03110501628049e-13	7.00885416998951e-15
8.94395726738188	-30.0222557275677	1.17835716405385e-13	3.73631209832043e-13	2.70283864253125e-14	1.8095277077746e-17	4.26499622556641e-14	2.72448429254498e-14	2.31040576063418e-12	2.18635006736414e-14	3.41083935761562e-14	5.07131027810377e-15	4.47239881877877e-14	1.5555434303965e-14
9.2844702514442	-30.0222557275677	2.43001036543886e-13	2.17287460274242e-13	1.97739557645577e-14	6.57071023065054e-17	7.98227702473737e-14	4.43654817983516e-14	1.45504960934786e-12	6.15782255743516e-14	1.00989992683128e-13	1.32482285987888e-14	1.84701273503843e-14	3.66454678285514e-14
9.62498323550651	-30.0222557275677	5.67600367197387e-13	2.30857028902379e-13	3.20936679583945e-14	2.28899029328308e-16	1.63236882006906e-13	1.01554040568935e-13	1.14243497075417e-12	1.74606746631742e-13	2.8617530080278e-13	3.70311733552055e-14	7.26186519913356e-15	8.97236857373432e-14
9.96549621956882	-30.0222557275677	1.40269608585619e-12	4.67332629127398e-13	7.84061538006706e-14	7.26213219939533e-16	3.60570372866515e-13	2.60053444953973e-13	1.14161076417595e-12	4.73419806349645e-13	7.7052890158517e-13	9.99682042673352e-14	2.71791215824532e-15	2.2175717576985e-13
10.3060092036311	-30.0222557275677	3.47854428017106e-12	1.1444388823066e-12	2.00422914370507e-13	2.08917706740581e-15	8.28680954277346e-13	6.62498640152984e-13	1.34513708491513e-12	1.21905398967443e-12	1.96936301136229e-12	2.56682081163245e-13	9.68271533137521e-16	5.39941567050334e-13
10.6465221876934	-30.0222557275677	8.39596462213929e-12	2.78199321170647e-12	4.93129279922551e-13	5.44564218009724e-15	1.90725468845234e-12	1.62025393576472e-12	1.75922752044309e-12	2.97844281448678e-12	4.7773008657677e-12	6.25480210699469e-13	3.2833140953281e-16	1.27461616670151e-12
10.9870351717558	-30.0222557275677	1.94340440519546e-11	6.46040036678509e-12	1.15295918113379e-12	1.28567326567945e-14	4.28355357004154e-12	3.76931427822417e-12	2.53379840392742e-12	6.90364129344795e-12	1.09988223048755e-11	1.44598297574209e-12	1.0597445846628e-16	2.89037466879428e-12
11.3275481558181	-30.0222557275677	4.28585397135251e-11	1.42443539473364e-11	2.55684547616876e-12	2.74861584065999e-14	9.25541402943765e-12	8.32207313311435e-12	4.03565153632774e-12	1.51800253859216e-11	2.40329878855433e-11	3.17112164593558e-12	3.2573272181789e-17	6.26393596989609e-12
11.6680611398804	-30.0222557275677	8.98032413276768e-11	2.97914154924183e-11	5.37671871003252e-12	5.32013496199998e-14	1.91044883678214e-11	1.74279355501031e-11	6.96305031753258e-12	3.1663914436694e-11	4.98375724906669e-11	6.59711356541534e-12	9.57051640404582e-18	1.29368163846107e-11
12.0085741239427	-30.0222557275677	1.78578762310918e-10	5.90933631476411e-11	1.0721011716529e-11	9.32181904454777e-14	3.75477905205112e-11	3.46134571197424e-11	1.24874860219480e-11	6.2653994547073e-11	9.80799498481625e-11	1.30191914299232e-11	2.81038616752189e-18	2.54207840555062e-11
12.349087108005	-30.0222557275677	3.36858424380762e-10	1.11166599321533e-10	2.02701701979863e-11	1.47845645617144e-13	7.01549565087149e-11	6.5194874792755e-11	2.23851428454797e-11	1.17602923443772e-10	1.83172966105496e-10	2.43726930653566e-11	1.26332794394883e-18	4.74794994288990e-11
12.6896000920673	-30.0222557275677	6.02646051585755e-10	1.9833332772119e-10	3.63397404038425e-11	2.12236442841457e-13	1.24511265089738e-10	1.16452141583681e-10	3.90885770380314e-11	2.09393616439628e-10	3.24624069835472e-10	4.32826965394605e-11	2.05139035770262e-18	8.42376293609163e-11
13.0301130761296	-30.0222557275677	1.02244785877525e-09	3.35584685997781e-10	6.17744643789102e-11	2.75753189072297e-13	2.09813860366803e-10	1.97263149012158e-10	6.55604800802452e-11	3.53649286222684e-10	5.45903558858235e-10	7.29152963440003e-11	5.66218789427042e-18	1.41906653485468e-10
13.3706260601919	-30.0222557275677	1.64501731775857e-09	5.38509369763696e-10	9.95723804124194e-11	3.24270982308861e-13	3.35584882232121e-10	3.16889988779931e-10	1.04888964765348e-10	5.66541634852306e-10	8.71049301409904e-10	1.16524841981755e-10	1.48884225089474e-17	2.26913805731188e-10
13.7111390442543	-30.0222557275677	2.50983219534596e-09	8.19537507867645e-10	1.52184885658263e-10	3.45139401065124e-13	5.0935174164598e-10	4.82764081463465e-10	1.59553856924209e-10	8.60844437632423e-10	1.31867011087302e-09	1.76650654313104e-10	3.46557594977277e-17	3.44332084132816e-10
14.0516520283166	-30.0222557275677	3.63129421233521e-09	1.18284717946328e-09	2.20549910300645e-10	3.32513941294675e-13	7.33515958537568e-10	6.97469309869365e-10	2.30428680902138e-10	1.2406092680966e-09	1.89396527036638e-09	2.54044219099776e-10	7.09406178971943e-17	4.9575983493613e-10
14.3921650123789	-30.0222557275677	4.98218244132072e-09	1.61909560396581e-09	3.03071415315083e-10	2.90006470755805e-13	1.00213410150597e-09	9.55605935406114e-10	3.15742496735163e-10	1.69569394953463e-09	2.58064680050391e-09	3.46577611591241e-10	1.27618251745444e-16	6.77140185389079e-10
14.7326779964412	-30.0222557275677	6.48214378298144e-09	2.10184280964165e-09	3.94898781890369e-10	2.29019563056792e-13	1.2987633056987e-09	1.24164095367951e-09	4.10366326620523e-10	2.19810710045011e-09	3.33570950247463e-09	4.48526537838117e-10	2.01740648950817e-16	8.77304967618905e-10
15.0731909805035	-30.0222557275677	7.99757188902187e-09	2.58768675494457e-09	4.87898331645976e-10	1.63805229428545e-13	1.59660508231691e-09	1.52994757040631e-09	5.05822519452554e-10	2.7022736827272e-09	4.09014573586872e-09	5.5064460521042e-10	2.8024415082338e-16	1.07808476599771e-09
15.4137039645658	-30.0222557275677	9.35702548016189e-09	3.02138978786109e-09	5.71578113999207e-10	1.06155280458822e-13	1.86171347837403e-09	1.78780553375121e-09	5.91274247332392e-10	3.15052752783526e-09	4.75745098361697e-09	6.41282560066734e-10	3.42097687421037e-16	1.25650541074646e-09
15.7542169486281	-30.0222557275677	1.03814350879512e-08	3.3456866183438e-09	6.34928127672504e-10	6.23634169683137e-14	2.05905036236044e-09	1.98119443686163e-09	6.55441860633171e-10	3.48345076522826e-09	5.24922746912286e-09	7.08470237303696e-10	3.66982656620223e-16	1.38891461295778e-09
16.0947299326904	-30.0222557275677	1.09223647870494e-08	3.51355763763154e-09	6.68769196968649e-10	3.32315165982967e-14	2.16000666535857e-09	2.08207756681917e-09	6.89016495370542e-10	3.65268429317481e-09	5.49425254563552e-09	7.42484620465336e-10	3.45968013329232e-16	1.45608515994135e-09
16.4352429167528	-30.0222557275677	1.0897213717215e-08	3.4993880689392e-09	6.67929580637602e-10	1.60725141085444e-14	2.14919079488162e-09	2.07505487246475e-09	6.86868463215905e-10	3.63244008014112e-09	5.45538941726177e-09	7.38153491317668e-10	2.86638939962983e-16	1.44778985576553e-09
16.7757559008151	-30.0222557275677	1.03098794686987e-08	3.30537107587231e-09	6.32539743543572e-10	7.05998387635359e-15	2.02826978912618e-09	1.9612142471815e-09	6.49329822995452e-10	3.42594049162611e-09	5.13880814536406e-09	6.96143977586254e-10	2.08716472698858e-16	1.36534904621916e-09
17.1162688848774	-30.0222557275677	9.24976871878838e-09	2.96095172848133e-09	5.67999151167036e-10	2.81791115773567e-15	1.81554503960997e-09	1.75785548520815e-09	5.82109462408659e-10	3.06457085389183e-09	4.59236644380862e-09	6.22794154716108e-10	1.33571191456146e-16	1.22127899136681e-09
17.4567818689397	-30.0222557275677	7.86950071679681e-09	2.51550582882253e-09	4.83626717692651e-10	1.02225943282159e-15	1.54141194938686e-09	1.49418330257705e-09	4.94870297323626e-10	2.60005505608066e-09	3.89374125052677e-09	5.28546237348114e-10	7.51300664299884e-17	1.03617287124603e-09
17.797294853002	-30.0222557275677	6.34895682459179e-09	2.0267591380365e-09	3.90459159033625e-10	3.37013671613116e-16	1.24125384739784e-09	1.20444530032072e-09	3.98956443178172e-10	2.09234277599394e-09	3.13236759440444e-09	4.25514539973027e-10	3.71422082523564e-17	8.33885860082821e-10
18.1378078370643	-30.0222557275677	4.85731581625234e-09	1.54867998817367e-09	2.9891222310649e-10	1.00908421130839e-16	9.48052589736655e-10	9.20730841838905e-10	3.05004970763554e-10	1.59710588885962e-09	2.39095188945635e-09	3.24966626335712e-10	1.61391354927159e-17	6.36569543239031e-10
18.4783208211266	-30.0222557275677	3.52394387456869e-09	1.12228691786869e-09	2.16977381798688e-10	2.74114311686474e-17	6.86805722990104e-10	6.67483642458174e-10	2.21123892985187e-10	1.15636867106741e-09	1.73171684056086e-09	2.35426877327256e-10	6.16388685759166e-18	4.60950552128511e-10
18.818833805189	-30.0222557275677	2.42437731808835e-09	7.71309575381241e-10	1.49344070132073e-10	6.74538602894336e-18	4.71916090202638e-10	4.58892345744854e-10	1.5202385294604e-10	7.94198829802699e-10	1.19015609643616e-09	1.61795424900248e-10	2.0691502696082e-18	3.16616327378753e-10
19.1593467892513	-30.0222557275677	1.58164844856963e-09	5.0273150627484e-10	9.74684882228322e-11	1.50096527253503e-18	3.07556478564767e-10	2.99187316768155e-10	9.91140221308092e-11	5.17414185076211e-10	7.76180073566704e-10	1.05479810255027e-10	6.10508711111853e-19	2.0629158127914e-10
19.4998597733136	-30.0222557275677	9.78494007426898e-10	3.10760635044556e-10	6.0317482163194e-11	3.01431125511385e-19	1.90113991101344e-10	1.84985486004876e-10	6.1278166619976e-11	3.19761937300871e-10	4.80353032617153e-10	6.52326989559918e-11	1.58326123465859e-19	1.27495830845307e-10
19.8403727573759	-30.0222557275677	5.74043500182601e-10	1.8217902794787e-10	3.53936136651553e-11	5.45320036122515e-20	1.11463416019189e-10	1.08466138430708e-10	3.59272288789759e-11	1.87454295693312e-10	2.82100360721606e-10	3.82696294743653e-11	3.60887945326493e-20	7.47434076360528e-11
20.1808857414382	-30.0222557275677	3.19352143362604e-10	1.01286886086912e-10	1.96928845449756e-11	8.87265710058514e-21	6.19840168793055e-11	6.03132445378896e-11	1.99751004458444e-11	1.04242111923225e-10	1.57215460493791e-10	2.12978649145849e-11	7.23020433133552e-21	4.15631218523447e-11
20.5213987255005	-30.0222557275677	1.68474142444563e-10	5.34060553853807e-11	1.0389544087155e-11	1.29672228729689e-21	3.26931120751068e-11	3.18048344681232e-11	1.05317736345932e-11	5.49879876255154e-11	8.31451731463341e-11	1.12437395943517e-11	1.27318087589118e-21	2.1922898090297e-11
20.8619117095628	-30.0222557275677	8.42820452408972e-11	2.67060845647022e-11	5.19740276071258e-12	1.70091889442885e-22	1.63554351169226e-11	1.59050658647572e-11	5.26576353600306e-12	2.75147847258332e-11	4.17281665921513e-11	5.63090744451516e-12	1.97062086355661e-22	1.09682928481356e-11
21.2024246936251	-30.0222557275677	3.99829919456077e-11	1.26652094158207e-11	2.46535226125124e-12	2.00188876420631e-23	7.76063716889977e-12	7.54292245826788e-12	2.49671219287642e-12	1.30597421977688e-11	1.98733628022985e-11	2.67509308184281e-12	2.68116739997629e-23	5.20509639048028e-12
21.5429376776874	-30.0222557275677	1.79868022371284e-11	5.69635409041719e-12	1.10885387450441e-12	2.11458167410865e-24	3.4927078606695e-12	3.39238873193033e-12	1.1225944842896e-12	5.87989893256977e-12	8.98177094396042e-12	1.20556965139357e-12	3.2073218152997e-24	2.34296201858628e-12
21.8834506617498	-30.0222557275677	7.67310473591081e-12	2.42976373544899e-12	4.72903340030711e-13	2.00618401766842e-25	1.49092891103411e-12	1.44688275833552e-12	4.78657224679002e-13	2.51112773543366e-12	3.85211920725762e-12	5.15393116814253e-13	3.37512138315204e-25	1.00033879199662e-12
22.2239636458121	-30.0222557275677	3.10403674707183e-12	9.82909668721592e-13	1.9123755004855e-13	1.71164958021157e-26	6.03645002137336e-13	5.85224903720163e-13	1.93541287229675e-13	1.01725270534299e-12	1.56777341954261e-12	2.09015176260072e-13	3.12866818491423e-26	4.05110500911207e-13
22.5644766298744	-30.0222557275677	1.19075173482325e-12	3.77090591996353e-13	7.33291562839591e-14	1.31539270758018e-27	2.31812314625188e-13	2.24478088736612e-13	7.42112803527694e-14	3.90884107103518e-13	6.05496754766213e-13	8.04099748435462e-14	2.56393003598563e-27	1.55612300033166e-13
22.9049896139367	-30.0222557275677	4.33165967640691e-13	1.37201974340522e-13	2.66613988396954e-14	9.12213619358351e-29	8.44348738759535e-14	8.1655753172868e-14	2.69844466151894e-14	1.42470480374833e-13	2.21914150864831e-13	2.93450552026931e-14	1.87497292303791e-28	5.66967467787488e-14
23.245502597999	-30.0222557275677	1.49426037793056e-13	4.73432045528153e-14	9.19161663084103e-15	5.71972591329409e-30	2.91701010427167e-14	2.81683415649229e-14	9.30474338748783e-15	4.92559445395355e-14	7.71797341191274e-14	1.01590438391224e-14	1.25307526742383e-29	1.95936841290663e-14
23.5860155820613	-30.0222557275677	4.88806763707031e-14	1.54930752152282e-14	3.00471717645337e-15	3.24848528185635e-31	9.55839560843311e-15	9.21504390445252e-15	3.04258399925314e-15	1.61528431067195e-14	2.54722866781688e-14	3.33628879633188e-15	8.08260944297002e-31	6.42270354481413e-15
23.9265285661236	-30.0222557275677	1.51630737734054e-14	4.80839753869139e-15	9.31360947758418e-16	1.6737059179155e-32	2.97073117984878e-15	2.85887501739138e-15	9.43469893297522e-16	5.02453595930831e-15	7.97776222830472e-15	1.03936320647427e-15	5.52644394864608e-32	1.99693352603937e-15
24.267041550186	-30.0222557275677	4.46042829838415e-15	1.41529163774363e-15	2.73738053654268e-16	7.83165360920466e-34	8.75736198820289e-16	8.41113404717682e-16	2.77434718140371e-16	1.48251827676451e-15	2.37107731912334e-15	3.07159491097125e-16	4.34102524365484e-33	5.88916191133236e-16
24.6075545342483	-30.0222557275677	1.24424333790362e-15	3.95070352853902e-16	7.62877933492749e-17	3.33025326272255e-35	2.44858491589385e-16	2.346797198227e-16	7.73643465587707e-17	4.14917739999616e-16	6.68752801336385e-16	8.6109970226849e-17	3.83547136875615e-34	1.64735715416063e-16
24.9480675183106	-30.0222557275677	3.2913473901905e-16	1.04588988104608e-16	2.01594025828886e-17	1.28712420297496e-36	6.49365636116421e-17	6.2095223142822e-17	2.04582371311092e-17	1.10149559341078e-16	1.78996837040166e-16	2.29000187424313e-17	3.47800738102481e-35	4.37085780720636e-17
25.2885805023729	-30.0222557275677	8.25623347805822e-17	2.6259146630226e-17	5.05129798992236e-18	4.52054083222365e-38	1.63341320122968e-17	1.55812556803403e-17	5.13030100933694e-18	2.77372550440056e-17	4.54663661935412e-17	5.7771166331961e-18	3.00854020949616e-36	1.09999447405029e-17
25.6290934864352	-30.0222557275677	1.96394931827321e-17	6.25256902424989e-18	1.20013761591208e-18	1.44230548214539e-39	3.89704863249503e-18	3.70773219870336e-18	1.22001389944743e-18	6.62529832198497e-18	1.09598915550142e-17	1.38254517945584e-18	2.39641453673231e-37	2.62578721864365e-18
25.9696064704975	-30.0222557275677	4.4301547242919e-18	1.41195138110514e-18	2.70372074617235e-19	4.18935787372139e-41	8.81878982537754e-19	8.36711851497252e-19	2.75127500346243e-19	1.50110145397735e-18	2.50726359940639e-18	3.13863221518974e-19	1.73391794032921e-38	5.9453039100814e-19
26.3101194545598	-30.0222557275677	9.47650242449703e-19	3.02387950936929e-19	5.77557656804822e-20	1.15244247160371e-42	1.89284902961383e-19	1.7906271302933e-19	5.88369997404943e-20	3.22610730552683e-19	5.44350532354397e-19	6.7591863938613e-20	1.13420777679315e-39	1.27683390588825e-19
26.6506324386221	-30.0222557275677	1.92228644112028e-19	6.14176015275233e-20	1.16985378601746e-20	4.68370121940532e-44	3.85351640148766e-20	3.63409354455633e-20	1.19320297509092e-20	6.57678012238771e-20	1.12163090913103e-19	1.38083350609561e-20	6.697123429656e-41	2.60100326794379e-20
26.9911454226844	-30.0222557275677	3.69767946420636e-20	1.18305517874261e-20	2.24683174307392e-21	7.88777636000357e-45	7.44103159641066e-21	6.99437277622483e-21	2.29469742763148e-21	1.27178958107079e-20	2.19342209754739e-20	2.67596919455504e-21	3.5684399891981e-42	5.02566888545964e-21
27.3316584067468	-30.0222557275677	6.74499862745057e-21	2.1612304799038e-21	4.0917797037719e-22	2.4793590977612e-45	1.36283807028483e-21	1.27662460909332e-21	4.18488783645229e-22	2.33284765853825e-21	4.07102869564459e-21	4.91941885718586e-22	1.71697424726494e-43	9.2107221039692e-22
27.6721713908091	-30.0222557275677	1.16674579837054e-21	3.74439162594251e-22	7.06572390965428e-23	7.93611909320071e-46	2.36750565153075e-22	2.20973121516941e-22	7.23751553075906e-23	4.05908824006457e-22	7.17141876817295e-22	8.57905383141697e-23	7.48955429715147e-45	1.60118194097991e-22
28.0126843748714	-30.0222557275677	1.91387139015211e-22	6.15241636236063e-23	1.15692128198507e-23	2.43260882191487e-46	3.90098210068557e-23	3.62725036708212e-23	1.18697750172991e-23	6.69951698971535e-23	1.19904290725582e-22	1.41924667512109e-23	3.01900540168897e-46	2.64019046198422e-23
28.3531973589337	-30.0222557275677	2.97708852261657e-23	9.58726263660009e-24	1.79619582921726e-24	7.11382234034633e-47	6.0966825412451e-24	5.64647625937074e-24	1.84604701917917e-24	1.04889819232876e-23	1.90284456691992e-23	2.22725164902963e-24	1.226639971772e-47	4.1293128658729e-24
28.693710342996	-30.0222557275677	4.39150749361923e-24	1.41686402624929e-24	2.64427295979049e-25	1.98430973163074e-47	9.03754432205422e-25	8.33564904318771e-25	2.72264063460652e-25	1.55775820629531e-24	2.86629942008129e-24	3.31568803744425e-25	6.6167650717592e-49	6.12588269138245e-25
29.0342233270583	-30.0222557275677	6.14297571234882e-25	1.98585056122634e-25	3.69114929323388e-26	5.27942467303556e-48	1.27070604553019e-25	1.16697978473075e-25	3.80789687146406e-26	2.19455117776638e-25	4.0982705136112e-25	4.68243070991074e-26	6.18790496062778e-50	8.62002107015511e-26
29.3747363111206	-30.0222557275677	8.14868796994408e-26	2.63967221857447e-26	4.88561977908957e-27	1.33978146994917e-48	1.69464264541835e-26	1.54934916264859e-26	5.05041802622436e-27	2.93273272320242e-26	5.56227111671742e-26	6.27284559026831e-27	7.99933197384884e-51	1.15052792739711e-26
29.715249295183	-30.0222557275677	1.02503984727659e-26	3.32765812699104e-27	6.13169361471876e-28	3.24303302191083e-49	2.14363157835562e-27	1.95073102933698e-27	6.3520918219695e-28	3.71777051011027e-27	7.16618903472574e-27	7.97200766613899e-28	1.08903841300996e-51	1.4565842906871e-27
30.0557622792453	-30.0222557275677	1.22275219689348e-27	3.97844068721883e-28	7.29699340784294e-29	7.48753123661132e-50	2.57194549710329e-28	2.32920478201704e-28	7.57623610919368e-29	4.4707282234467e-28	8.76438629379125e-28	9.61338574903797e-29	1.43523963407973e-52	1.74913827064302e-28
30.3962752633076	-30.0222557275677	1.38318825641183e-28	4.51099962255159e-29	8.23398721931841e-30	1.64890508570347e-50	2.92693862285052e-29	2.63742560466858e-29	8.56914568938532e-30	5.09990278945965e-29	1.01757149210149e-28	1.10166482792681e-29	1.80510592178348e-53	1.99233875064874e-29
30.7367882473699	-30.0222557275677	1.483780946631e-29	4.85085899578505e-30	8.81006575973668e-31	3.46355656235885e-51	3.15941276296403e-30	2.83214252633394e-30	9.19112864718597e-31	5.51868824060962e-30	1.12158448705266e-29	1.21263740304486e-30	2.17022218912291e-54	2.15254980403076e-30
31.0773012314322	-30.0222557275677	1.5094004807288e-30	4.9471003220308e-31	8.93821585337493e-32	6.93934419150787e-52	3.23474982262396e-31	2.88411396309963e-31	9.34861889413011e-32	5.66503522943887e-31	1.1736446045552e-30	1.3792006254325e-31	2.50979983867434e-55	2.20594510343432e-31
31.4178142154945	-30.0222557275677	1.45608236009993e-31	4.78486033797094e-32	8.59855064702987e-33	1.32612361552435e-52	3.14135705380313e-32	2.78530167858487e-32	9.01723439502255e-33	5.51651336487717e-32	1.16598536678819e-31	2.31089931854738e-32	2.81690575774116e-56	2.14431284614703e-32
31.7583271995568	-30.0222557275677	1.33203228207183e-32	4.3890928991307e-33	7.84336445655546e-34	2.41723545670901e-53	2.89358936269398e-33	2.5509072507186e-33	8.2479601619165e-34	5.09594356643679e-33	1.09980631393544e-32	9.08649365696767e-33	3.10147180681723e-57	1.97712464654256e-33
32.0988401836191	-30.0222557275677	1.15555741489418e-33	3.81829940511703e-34	6.78394416387574e-35	4.20264990910718e-54	2.52813479987603e-34	2.21554102106103e-34	7.15429827655133e-35	4.46565373331172e-34	9.84965569679237e-34	5.7028284080369e-33	3.38647732743105e-58	1.72915099989703e-34
32.4393531676814	-30.0222557275677	9.50641825732139e-35	3.15053929734505e-35	5.56371481191814e-36	6.96942158999395e-55	2.09511584978185e-35	1.82485231761224e-35	5.88484222035475e-36	3.71234779227624e-35	8.37573826891027e-35	3.87011956024595e-33	3.69723524434573e-59	1.43444955618618e-35
32.7798661517438	-30.0222557275677	7.41637340635472e-36	2.46769544279924e-36	4.32663424399303e-37	1.1024007163438e-55	1.64687684561917e-36	1.42540591839907e-36	4.59039329404457e-37	2.92764337040979e-36	6.76298081497828e-36	2.60965906986847e-33	4.04726009263088e-60	1.12873414859128e-36
33.1203791358061	-30.0222557275677	5.48676342400666e-37	1.85515527635369e-37	3.19034928386063e-38	1.66322664935222e-56	1.22789227797905e-37	1.05587475951654e-37	3.39556666984961e-38	2.19026351324182e-37	5.18540066378217e-37	1.728272141153e-33	4.42641426108934e-61	8.42466452034324e-38
33.4608921198684	-30.0222557275677	3.84938708183922e-38	1.53124296656057e-38	2.23063755261235e-39	2.39349517862609e-57	8.68372964399142e-39	7.4173605471596e-39	2.3818912004542e-39	1.55448332653368e-38	3.77547796227637e-38	1.12249093658772e-33	4.79677446423696e-62	5.96442647561985e-39
33.8014051039307	-30.0222557275677	2.56105197282274e-39	3.11911892858113e-39	1.47884450695603e-40	3.2853590069909e-58	5.82505511018335e-40	4.94139557622326e-40	1.58445120976169e-40	1.04662267261997e-39	2.61049929712909e-39	7.14860881661089e-34	5.09887318658385e-63	4.00534979499353e-40
34.141918087993	-30.0222557275677	1.61583660517127e-40	2.11779535653512e-39	9.29648435303191e-42	4.30132492625074e-59	3.70631528253036e-41	3.12185860216714e-41	9.9950072471997e-42	6.68515511620557e-41	1.71417031128768e-40	4.46395357190019e-34	5.26682883845714e-64	2.55134078985125e-41
34.4824310720553	-30.0222557275677	9.6678421865469e-42	1.85956668945813e-39	5.54137702401103e-43	5.37144082842429e-60	2.23683596902206e-42	1.87042517226814e-42	5.97908391564987e-43	4.05091441092652e-42	1.06900550877004e-41	2.73323080790857e-34	5.24724044562872e-65	1.5415348315017e-42
34.8229440561176	-30.0222557275677	5.48549181240454e-43	1.64557792052705e-39	3.13198290953891e-44	6.39806223380377e-61	1.28049022963551e-43	1.06274993016569e-43	3.3918253098196e-44	2.32872314582987e-43	6.33167180596892e-43	1.64093487749433e-34	5.01520243309689e-66	8.83477826754521e-44
35.1634570401799	-30.0222557275677	2.95159237802643e-44	1.43697542818273e-39	1.67850946406858e-45	7.26900949982718e-62	6.95295907619636e-45	5.72645175689729e-45	1.82465010674629e-45	1.27001510128561e-44	3.5619368193995e-44	9.65972525677522e-35	4.58199618744996e-67	4.80281671200645e-45
35.5039700242423	-30.0222557275677	1.50609683466111e-45	1.23645801913435e-39	8.52964452018822e-47	7.87718634529032e-63	3.58109043902242e-46	2.92620026331233e-46	9.30835653585023e-47	6.5709655917223e-46	1.90326913354983e-45	5.57566396234391e-35	3.99229498152347e-68	2.47659523689288e-46
35.8444830083046	-30.0222557275677	7.28796149375273e-47	1.04825767188049e-39	4.10999029806116e-48	8.14209386784166e-64	1.74950051945935e-47	1.41803368945822e-47	4.50312201728417e-48	3.22538722509597e-47	9.65999819128919e-47	3.15563524078425e-35	3.31256701342016e-69	1.21136030549241e-47
36.1849959923669	-30.0222557275677	3.34438978839584e-48	8.75614290144163e-40	1.87781753011027e-49	8.02731286367864e-65	8.10712767314687e-49	6.51678315389324e-49	2.06586392802207e-49	1.50200020652338e-48	4.65728904151849e-48	1.75119856217032e-35	2.61516181769636e-70	5.62019728729494e-49
36.5255089764292	-30.0222557275677	1.45541343324849e-49	7.20632090375937e-40	8.13520893517206e-51	7.54872096091905e-66	3.56348633999613e-50	2.84017019568332e-50	8.98746066525049e-51	6.63585226585254e-50	2.13297033807198e-49	9.52889135250583e-36	1.96333916742228e-71	2.47337714202269e-50
36.8660219604915	-30.0222557275677	6.00641871823091e-51	5.84346318073621e-40	3.34184861902166e-52	6.77088830092321e-67	1.4857281520202e-51	1.17386998331511e-51	3.7078280471226e-52	2.78141089212491e-51	9.27999461976993e-51	5.08402581471377e-36	1.40126320718975e-72	1.03250065169155e-51
37.2065349445538	-30.0222557275677	2.35074579725006e-52	4.66856040956215e-40	1.30169013693063e-53	5.79277980901919e-68	5.87571624206914e-53	4.60108580301092e-53	1.4506059695346e-53	1.10605945701338e-52	3.83563510201616e-52	2.65969298361888e-36	9.50589033230684e-74	4.08838884353919e-53
37.5470479286161	-30.0222557275677	8.72484491028293e-54	3.67495148690726e-40	4.80763406596722e-55	4.7271293389132e-69	2.20414693005578e-54	1.71027340023198e-54	5.38178851955478e-55	4.17291789662112e-54	1.50615041690325e-53	1.36431186728351e-36	6.12870902254071e-75	1.53559464927736e-54
37.8875609126785	-30.0222557275677	3.07095133379975e-55	2.85020563594785e-40	1.68367736172763e-56	3.67940032188205e-70	7.84295301074994e-56	6.0288683538416e-56	1.89343799640137e-56	1.49366230369368e-55	5.61895000337315e-55	6.86205500025404e-37	3.75510672000072e-76	5.47096827605323e-56
38.2280738967408	-30.0222557275677	1.0250677119051e-56	2.17799428251142e-40	5.5910480022644e-58	2.73165400816517e-71	2.64715350443844e-57	2.01544658181839e-57	6.31717402298399e-58	5.07246883519737e-57	1.99164229396791e-56	3.38417740248703e-37	2.18644171494264e-77	1.84890968017412e-57
38.5685868808031	-30.0222557275677	3.24487410623096e-58	1.63980887597293e-40	1.76055134189149e-59	1.93438729364834e-72	8.47500957187811e-59	6.38957836672893e-59	1.99867364881673e-59	1.63434564488437e-58	6.70733067998407e-58	1.63647899901527e-37	1.20978334131577e-78	5.92695704434052e-59
38.9090998648654	-30.0222557275677	9.74114817832171e-60	1.21642597971002e-40	5.25762590468909e-61	1.30656271923493e-73	2.57373579324457e-60	1.92105022580479e-60	5.99664343640562e-61	4.99607732915457e-60	2.14626010301417e-59	7.75936426174448e-38	6.36102027184159e-80	1.80224215688147e-60
39.2496128489277	-30.0222557275677	2.77326147146092e-61	8.89066195835709e-41	1.4900867170199e-62	8.41755929670349e-75	7.41398281923133e-62	5.47735697007792e-62	1.70616827285924e-62	1.4490329623617e-61	6.52559970363608e-61	3.60744927170648e-38	3.17828557267332e-81	5.19828987980759e-62
39.59012583299	-30.0222557275677	7.48757657138492e-63	6.40233603936745e-41	4.02055030358214e-64	5.17262741910938e-76	2.02583564647175e-63	1.48104885969894e-63	4.60344330267386e-64	3.98744206916299e-63	1.88527285920214e-62	1.64449559266303e-38	1.5090534819822e-82	1.42224540720936e-63
39.9306388170523	-30.0222557275677	1.91718046929278e-64	4.5425403041337e-41	1.04802187124597e-65	3.03183318018131e-77	5.25077070124389e-65	3.79781638770621e-65	1.17785288763698e-65	1.04107168416989e-64	5.17550827682314e-64	7.35061342980756e-39	6.80865266284949e-84	3.69110159608529e-65
40.2711518011146	-30.0222557275677	4.65540532704865e-66	3.17552159195577e-41	2.81340754102036e-67	1.69499529172324e-78	1.29094969044395e-66	9.23559840352255e-67	2.8578975489113e-67	2.57893325121096e-66	1.35009737948752e-65	3.22160909161571e-39	2.91918863727498e-85	9.08668754062645e-67
-27.4909320272856	-29.6649353695962	1.51662504468587e-27	3.67076705653063e-29	1.0826705848685e-29	9.01970286887194e-29	7.70355898301156e-32	2.29139380414039e-28	3.43462530497748e-52	4.78822712103829e-30	2.79255745838632e-44	1.42244090447302e-30	2.56230067713287e-35	3.87281334245462e-47
-27.1504190432232	-29.6649353695962	9.02071662908865e-27	2.53819260791352e-28	7.67993838587819e-29	5.99146360900525e-28	6.33957363585146e-31	1.4675610368286e-27	4.25192303851946e-51	3.43296964874519e-29	6.11451382974157e-43	1.08226578016432e-29	2.48972856815191e-34	3.79504435107361e-46
-26.8099060591609	-29.6649353695962	5.16501200581055e-26	1.68388886035175e-27	5.21165743067836e-28	3.8165726647454e-27	4.99171000238667e-30	9.01323735143397e-27	4.96377026743467e-50	2.36281409676492e-28	1.25396418494408e-41	7.86742722448611e-29	2.29564097213797e-33	3.52357078213762e-45
-26.4693930750986	-29.6649353695962	2.84697059412899e-25	1.07176298202065e-26	3.38339666933719e-27	2.33152163533454e-26	3.76061869129329e-29	5.30828199316659e-26	5.46460033418214e-49	1.56126236310493e-27	2.40872494504272e-40	5.46425225305754e-28	2.00856543887482e-32	3.09976762456146e-44
-26.1288800910363	-29.6649353695962	1.51074031896572e-24	6.5442077683681e-26	2.10131763076325e-26	1.36602695264518e-25	2.71075277714291e-28	2.99789339226885e-25	5.67317202428647e-48	9.90450383676084e-27	4.33395908301708e-39	3.62600182504599e-27	1.66762369488065e-31	2.58381192700675e-43
-25.788367106974	-29.6649353695962	7.71801300419089e-24	3.83324176419115e-25	1.24852075087446e-25	7.67653357427463e-25	1.86956762999886e-27	1.6235589416526e-24	5.55411619428871e-47	6.03288457136885e-26	7.30458871173725e-38	2.29892445494193e-26	1.31383304991558e-30	2.04073155894445e-42
-25.4478541229117	-29.6649353695962	3.79614986979852e-23	2.15380007771969e-24	7.09691433838394e-25	4.13802594568051e-24	1.23371006015532e-26	8.43160992982238e-24	5.12774653058164e-46	3.52840737282267e-25	1.15329176290004e-36	1.39258291080509e-25	9.82228115232706e-30	1.52726452878664e-41
-25.1073411388494	-29.6649353695962	1.79769560605328e-22	1.16079467893375e-23	3.85939030906858e-24	2.13985268873596e-23	7.78943019675592e-26	4.19898907922477e-23	4.46439530348632e-45	1.9816206392996e-24	1.70582889745088e-35	8.05967700219468e-25	6.96810350935824e-29	1.08307765556186e-40
-24.7668281547871	-29.6649353695962	8.19664399395565e-22	6.00065628798377e-23	2.00793746737967e-23	1.06165239902031e-22	4.70564251557334e-25	2.00526803034765e-22	3.66544332443796e-44	1.06875329636974e-23	2.36377606152485e-34	4.45672018353122e-24	4.69079959588007e-28	7.2784645101155e-40
-24.4263151707247	-29.6649353695962	3.59844140944359e-21	2.9752241753285e-22	9.99476815021443e-23	5.05404341207466e-22	2.71989932824846e-24	9.18323707756009e-22	2.83807345246131e-43	5.53575201643313e-23	3.06884452472197e-33	2.35459261042593e-23	2.99646506170848e-27	4.63530458153923e-39
-24.0858021866624	-29.6649353695962	1.52111359191653e-20	1.41483055313433e-21	4.75989233867122e-22	2.30892414683716e-21	1.50420624024255e-23	4.03290369016593e-21	2.07235010077436e-42	2.75387736951818e-22	3.73306591042151e-32	1.18856025076226e-22	1.81635866883592e-26	2.79772989482296e-38
-23.7452892026001	-29.6649353695962	6.19137430671912e-20	6.45269574192236e-21	2.16888608952831e-21	1.01240972350619e-20	7.95944158586079e-23	1.69841031915956e-20	1.4271189413309e-41	1.31585197857841e-21	4.25504949558197e-31	5.73238138265844e-22	1.04477809206212e-25	1.60052367815618e-37
-23.4047762185378	-29.6649353695962	2.42660398100121e-19	2.82241169020164e-20	9.45601114969627e-21	4.26134838092479e-20	4.02975340683651e-22	6.8592316963849e-20	9.26917220685562e-41	6.03932155782431e-21	4.54484656726112e-30	2.64157098988044e-21	5.70264789602694e-25	8.67957974454756e-37
-23.0642632344755	-29.6649353695962	9.15807605647613e-19	1.18395351121678e-19	3.94485396924568e-20	1.72209275946013e-19	1.95206825970879e-21	2.65658390829689e-19	5.67880632926316e-40	2.66262604779453e-20	4.54923627686662e-29	1.16308007534271e-20	2.95365054540134e-24	4.46253701333806e-36
-22.7237502504132	-29.6649353695962	3.32819669296559e-18	4.76298480579859e-19	1.57481718079038e-19	6.68291824236041e-19	9.04757488406071e-21	9.86725223873879e-19	3.2828023303116e-39	1.12769814193912e-19	4.2676916401984e-28	4.89312510582989e-20	1.45168276320756e-23	2.17568777747858e-35
-22.3832372663509	-29.6649353695962	1.16471032556239e-17	1.83760325856698e-18	6.01638250436513e-19	2.49094334308401e-18	4.01226888811282e-20	3.51484300351238e-18	1.79272296835945e-38	4.5883132700873e-19	3.75245205738657e-27	1.96700222565748e-19	6.77040089302758e-23	1.00612479525377e-34
-22.0427242822886	-29.6649353695962	3.92495691487233e-17	6.79912204823653e-18	2.19979866683315e-18	8.91957284105369e-18	1.70242713001972e-19	1.20079489757794e-17	9.29808354806219e-38	1.79351219809022e-18	3.09270850240075e-26	7.55582348100482e-19	2.99631252478169e-22	4.41455418654711e-34
-21.7022112982262	-29.6649353695962	1.27368760878993e-16	2.41260318662159e-17	7.69867871847939e-18	3.06907238552948e-17	6.91142644771698e-19	3.93464906238459e-17	4.69868161909729e-37	6.73529686689707e-18	2.38946501063851e-25	2.77357000090366e-18	1.25831652834894e-21	1.83856489346549e-33
-21.3616983141639	-29.6649353695962	3.98019654831083e-16	8.21027034551156e-17	2.57921515502853e-17	1.01498264401705e-16	2.68464896537143e-18	1.2366439623142e-16	2.57491300994149e-36	2.43005872608718e-17	1.73076695204275e-24	9.72984113547588e-18	5.0144438948607e-21	7.27199405049499e-33
-21.0211853301016	-29.6649353695962	1.19773841777931e-15	2.67964492502586e-16	8.27293676128746e-17	3.22706797896918e-16	9.977643463991e-18	3.72837750821405e-16	2.00803151244628e-35	8.42340061931484e-17	1.17542168814562e-23	3.26226788723207e-17	1.89620711738605e-20	2.73334992494096e-32
-20.6806723460393	-29.6649353695962	3.47086565529721e-15	8.38799767930135e-16	2.54101502981912e-16	9.86660648510948e-16	3.54804494422981e-17	1.07839106477895e-15	2.56927043270638e-34	2.80523192757457e-16	7.485312917083e-23	1.04551555162844e-16	6.80422976584197e-20	9.77149360240323e-32
-20.340159361977	-29.6649353695962	9.68579208631476e-15	2.51835509769095e-15	7.47512890003634e-16	2.90168717017791e-15	1.20717685888211e-16	2.99275033361257e-15	4.1403857205654e-33	8.97549158811341e-16	4.4702819626122e-22	3.20334336386142e-16	2.31687471938349e-19	3.32577040284502e-31
-19.9996463779147	-29.6649353695962	2.60290494661033e-14	7.25225206334138e-15	2.10667976664161e-15	8.21046666371133e-15	3.92982623993989e-16	7.97028046896869e-15	6.72251521453031e-32	2.75900097867697e-15	2.50391965825376e-21	9.38477226521487e-16	7.48612214243832e-19	1.07901028845991e-30
-19.6591333938524	-29.6649353695962	6.73617440512386e-14	2.00331327731692e-14	5.68943728519632e-15	2.23576889575906e-14	1.22404237329047e-15	2.03738977545923e-14	1.02477236541472e-30	8.1478913886693e-15	1.31559840184163e-20	2.62967679814343e-15	2.29531825742211e-18	3.34191506625769e-30
-19.3186204097901	-29.6649353695962	1.67883675033524e-13	5.30848535233051e-14	1.47290223567672e-14	5.86041500590766e-14	3.64787723209401e-15	5.00012695166919e-14	1.44267250041597e-29	2.31171925448449e-14	6.48495364328703e-20	7.04992006848148e-15	6.67824661380885e-18	9.89748454848393e-30
-18.9781074257277	-29.6649353695962	4.02953412997144e-13	1.34947998163257e-13	3.65660117384686e-14	1.47898321557242e-13	1.04017074033721e-14	1.17849293017426e-13	1.8688247132839e-28	6.30116595430438e-14	2.99944877710889e-19	1.80907766414776e-14	1.84382484069132e-17	2.80799636522505e-29
-18.6375944416654	-29.6649353695962	9.31465689549947e-13	3.29129465198002e-13	8.70902916177017e-14	3.5942666994304e-13	2.83785178708364e-14	2.66852486428928e-13	2.22574008766015e-27	1.65008698416651e-13	1.30198542468676e-18	4.44594833628548e-14	4.83084951808728e-17	7.64537177615433e-29
-18.2970814576031	-29.6649353695962	2.07378034057594e-12	7.70200169434866e-13	1.99097187695951e-13	8.41266633818857e-13	7.4079056781041e-14	5.8076728364839e-13	2.43670598407819e-26	4.15148628219366e-13	5.30505568913622e-18	1.04717117259672e-13	1.20113944907322e-16	2.00098762926832e-28
-17.9565684735408	-29.6649353695962	4.44697701242842e-12	1.72945821451542e-12	4.37123385239884e-13	1.89662271331857e-12	1.85021345926594e-13	1.21545322427339e-12	2.45208117914999e-25	1.00353064663784e-12	2.02952000861918e-17	2.3659938990589e-13	2.83446695824827e-16	5.04051177631602e-28
-17.6160554894785	-29.6649353695962	9.1854417570824e-12	3.72666013157511e-12	9.22255234531674e-13	4.11890736286458e-12	4.42149242662306e-13	2.44752998978494e-12	2.26811273553223e-24	2.33086966965511e-12	7.29170920332283e-17	5.13393441532548e-13	6.34962015448137e-16	1.22281274371653e-27
-17.2755425054162	-29.6649353695962	1.82767751662471e-11	7.70666622735771e-12	1.87107932982238e-12	8.61685262396266e-12	1.01096610019342e-12	4.74511582183857e-12	1.92837375488339e-23	5.20245296579225e-12	2.46107410416271e-16	1.0713787361502e-12	1.35087782632401e-15	2.85646709578974e-27
-16.9350295213539	-29.6649353695962	3.50347693464152e-11	1.52962233594841e-11	3.65282309193381e-12	1.73650113108388e-11	2.21169358960975e-12	8.86320427849583e-12	1.5070033324127e-22	1.11598313766954e-11	7.8058553027714e-16	2.15394955505319e-12	2.73205195352621e-15	6.41868125078927e-27
-16.5945165372916	-29.6649353695962	6.47052004084262e-11	2.91411708800451e-11	6.86703021495228e-12	3.37084945222141e-11	4.62949890062546e-12	1.59612470623305e-11	1.08251403640881e-21	2.30111309067837e-11	2.32740746146509e-15	4.18024974292048e-12	5.26305360817066e-15	1.38497277872396e-26
-16.2540035532292	-29.6649353695962	1.1514979947136e-10	5.32930216113708e-11	1.24399146546541e-11	6.30239964216116e-11	9.27179187935749e-12	2.77318583157194e-11	7.14741751791659e-21	4.56180130763271e-11	6.52604771625513e-15	7.84936780916918e-12	9.69782525130985e-15	2.86284261075253e-26
-15.9134905691669	-29.6649353695962	1.97477756867357e-10	9.35648200827522e-11	2.17300071582443e-11	1.13482453122173e-10	1.77669972227982e-11	4.65169088406416e-11	4.3377153639149e-20	8.69672182696876e-11	1.72161772994161e-14	1.42957277381711e-11	1.72367047069389e-14	5.65399510042215e-26
-15.5729775851046	-29.6649353695962	3.26402304375157e-10	1.57716626146696e-10	3.66225037751516e-11	1.96768192590708e-10	3.25750492948099e-11	7.53713247885055e-11	2.41974292405749e-19	1.59482463182546e-10	4.27489902012478e-14	2.53169300062353e-11	3.00283239091464e-14	1.06395700790125e-25
-15.2324646010423	-29.6649353695962	5.20017733672003e-10	2.55280576097535e-10	5.9577607975055e-11	3.28495394564286e-10	5.7144818005608e-11	1.18018174597153e-10	1.24071971975798e-18	2.8140932219235e-10	9.99587287026e-14	4.36997086259952e-11	5.26849505615654e-14	1.902701877194e-25
-14.89195161698	-29.6649353695962	7.98660422063876e-10	3.96825761629875e-10	9.35838598474893e-11	5.2795727554159e-10	9.59156417351058e-11	1.78626586380429e-10	5.84755640395594e-18	4.7793856672996e-10	2.20207170825051e-13	7.36673781525793e-11	9.65819101371998e-14	3.22614124690268e-25
-14.5514386329177	-29.6649353695962	1.18258358910707e-09	5.92528719483274e-10	1.41958573451851e-10	8.16802074813798e-10	1.54036279962875e-10	2.61345902122692e-10	2.53321139621365e-17	7.81554796479602e-10	4.5727169950745e-13	1.21453880579001e-10	1.91018843307763e-13	5.17612279887423e-25
-14.2109256488554	-29.6649353695962	1.68837589275362e-09	8.50075998281867e-10	2.07942837353392e-10	1.21631925407151e-09	2.36688978214724e-10	3.69557385353862e-10	1.00870628454323e-16	1.23096905339284e-09	8.95516430254834e-13	1.9596398047777e-10	4.09716102581704e-13	7.84588683557781e-25
-13.8704126647931	-29.6649353695962	2.32438993321322e-09	1.17216491423805e-09	2.94068619814915e-10	1.74328865971174e-09	3.47980911243045e-10	5.04869568770228e-10	3.69193717826278e-16	1.86800014802172e-09	1.65488973544289e-12	3.09397978773489e-10	9.28450326406538e-13	1.12217752268618e-24
-13.5298996807307	-29.6649353695962	3.08586450037478e-09	1.55412256775462e-09	4.01338494516987e-10	2.40478837961143e-09	4.89505147493441e-10	6.65986064860282e-10	1.24205310818218e-15	2.73199276965454e-09	2.88759075332395e-12	4.77605530324959e-10	2.13981989036977e-12	1.51310017094381e-24
-13.1893866966684	-29.6649353695962	3.95081083240272e-09	1.98232882464534e-09	5.28353300735284e-10	3.1928816175222e-09	6.58852391527629e-10	8.47696739058697e-10	3.84080562083182e-15	3.85184967110465e-09	4.76129078047716e-12	7.19810736404366e-10	4.86135539283975e-12	1.92209967740048e-24
-12.8488737126061	-29.6649353695962	4.87793725166963e-09	2.43410506426029e-09	6.70632500201826e-10	4.08053412488466e-09	8.48511956989258e-10	1.04034107420258e-09	1.09169373027454e-14	5.23648736843273e-09	7.42761769550404e-12	1.05727154956933e-09	1.06754758718537e-11	2.29921358261688e-24
-12.5083607285438	-29.6649353695962	5.80776753348063e-09	2.8794730508538e-09	8.20460419675796e-10	5.02024478813627e-09	1.04565487584882e-09	1.23010594497784e-09	2.85217184722214e-14	6.86537762943013e-09	1.0983848453724e-11	1.51047869575024e-09	2.24195917520897e-11	2.58887984447413e-24
-12.1678477444815	-29.6649353695962	6.66759763054484e-09	3.28475123056699e-09	9.67611360582609e-10	5.94655429994633e-09	1.23317825630344e-09	1.40039639795704e-09	6.849314207321e-14	8.68158290673972e-09	1.54504470854354e-11	2.09474845665509e-09	4.47837345724172e-11	2.74290967348681e-24
-11.8273347604192	-29.6649353695962	7.38008783852921e-09	3.61748285327579e-09	1.10121433626532e-09	6.78282933623124e-09	1.39209907429512e-09	1.53424769358453e-09	1.51187319670455e-13	1.05900269907149e-08	2.08048256374684e-11	2.81457118663839e-09	8.48603869580899e-11	2.73329156408299e-24
-11.4868217763569	-29.6649353695962	7.87429515686981e-09	3.8518487112269e-09	1.21279563347162e-09	7.45168426168665e-09	1.50498924428292e-09	1.6173895059076e-09	3.06747758023999e-13	1.24633495770277e-08	2.7127679462924e-11	3.6577977532207e-09	1.52341942411465e-10	2.56027111055929e-24
-11.1463087922946	-29.6649353695962	8.09710192673663e-09	3.97360579978332e-09	1.30020806089801e-09	7.88741333411517e-09	1.55977973591227e-09	1.64125479434214e-09	5.72067691973146e-13	1.41563741265973e-08	3.49259815331029e-11	4.59147714231643e-09	2.58936168633976e-10	2.25262182230779e-24
-10.8057958082322	-29.6649353695962	8.02258766244673e-09	3.98368850329628e-09	1.37179058304731e-09	8.04818810424063e-09	1.55307691110118e-09	1.60509542509259e-09	9.80661979203855e-13	1.55280325512084e-08	4.56885090658794e-11	5.56153664705444e-09	4.16575989822147e-10	1.85990756270921e-24
-10.4652828241699	-29.6649353695962	7.6571167764747e-09	3.8997983762937e-09	1.44981032483451e-09	7.92572812720828e-09	1.49221131421832e-09	1.51652434039821e-09	1.54530081626402e-12	1.64669815666401e-08	6.26960659109432e-11	6.498102512687e-09	6.34251063641506e-10	1.43953763161304e-24
-10.1247698401076	-29.6649353695962	7.0387860792127e-09	3.75549723511172e-09	1.57214465685226e-09	7.55067808071758e-09	1.3955440021256e-09	1.39023534737481e-09	2.23857865425567e-12	1.69149417385934e-08	9.20375450888678e-11	7.32684955160569e-09	9.13825590539477e-10	1.04317865136425e-24
-9.7842568560453	-29.6649353695962	6.23119192795294e-09	3.59652830644881e-09	1.79136448074894e-09	6.99283051174294e-09	1.29094766500081e-09	1.24520817854019e-09	2.98209392570037e-12	1.68809961961834e-08	1.43664246850143e-10	7.98454121061934e-09	1.24590785336935e-09	7.06881007766068e-25
-9.44374387198299	-29.6649353695962	5.31287242824204e-09	3.47445641561281e-09	2.17090596831907e-09	6.35632045915254e-09	1.21268735806787e-09	1.10116008451528e-09	3.65610925947793e-12	1.64414713297627e-08	2.32151293657767e-10	8.43463984792559e-09	1.60739248333414e-09	4.47336411614483e-25
-9.10323088792068	-29.6649353695962	4.36483321076256e-09	3.43835062643792e-09	2.77876503460893e-09	5.77068104405368e-09	1.19704979143706e-09	9.75160183016888e-10	4.13551750547817e-12	1.57236496476451e-08	3.76661877850396e-10	8.67765715093719e-09	1.9623112425112e-09	2.64057608553374e-25
-8.76271790385837	-29.6649353695962	3.45893766472656e-09	3.52603360513075e-09	3.67986800452358e-09	5.37897327832018e-09	1.27705501365611e-09	8.79130149494158e-10	4.34760684451181e-12	1.48765214160548e-08	5.99510792568608e-10	8.75172628389715e-09	2.26684640761794e-09	1.45234055773766e-25
-8.42220491979605	-29.6649353695962	2.64950924453473e-09	3.75701948189606e-09	4.92862225202001e-09	5.32404057085662e-09	1.47659796983287e-09	8.18550945146561e-10	4.34198215358092e-12	1.40363407494674e-08	9.22821369852295e-10	8.72184884642016e-09	2.47789937896075e-09	7.43617971448909e-26
-8.08169193573374	-29.6649353695962	1.9694115610385e-09	4.12917629274757e-09	6.5628510243906e-09	5.73345585261063e-09	1.8045860704585e-09	7.92321144164387e-10	4.37365971720243e-12	1.32970152730977e-08	1.36317735011332e-09	8.66041729845295e-09	2.56302072244466e-09	3.54291561231237e-26
-7.74117895167143	-29.6649353695962	1.43054145910215e-09	4.62013954033277e-09	8.59935613411030e-09	6.70330191496242e-09	2.25009308512665e-09	7.93551580013351e-10	5.03032553607523e-12	1.26941323780698e-08	1.92490307802324e-09	8.62515570118191e-09	2.50857525463236e-09	1.58411079260772e-26
-7.40066596760911	-29.6649353695962	1.02757871163516e-09	5.19286558446127e-09	1.10301364638819e-08	8.28102466425478e-09	2.78003266990352e-09	8.11129300698012e-10	7.47600023055145e-12	1.22069014104666e-08	2.59349507745302e-09	8.64186518835002e-09	2.32331710416709e-09	8.43871032899633e-27
-7.0601529835468	-29.6649353695962	7.43341100055296e-10	5.80325439380224e-09	1.38175724733433e-08	1.04485583626238e-08	3.34097993048661e-09	8.31960749885657e-10	1.39181499218346e-11	1.17761332036053e-08	3.33141669897325e-09	8.69765165548106e-09	2.03608555801805e-09	2.54364137093947e-26
-6.71963999948449	-29.6649353695962	5.54256110559051e-10	6.40737185682929e-09	1.68874131241073e-08	1.31086511064479e-08	3.86618108483158e-09	8.43712437683417e-10	2.84098171163106e-11	1.13310743280288e-08	4.07851836086647e-09	8.74643572410857e-09	1.68845574706731e-09	2.42621544720797e-25
-6.37912701542218	-29.6649353695962	4.35032832034495e-10	6.96679354260739e-09	2.01203962577017e-08	1.60791279200528e-08	4.28742636122735e-09	8.37578276724057e-10	5.80429978689453e-11	1.08156435592572e-08	4.75846627293105e-09	8.72427688699076e-09	1.32492029640882e-09	2.30924422950818e-24
-6.03861403135986	-29.6649353695962	3.62210245295315e-10	7.45238585700823e-09	2.33461320822796e-08	1.91005537127775e-08	4.54969126105272e-09	8.1030866876756e-10	1.14439885186321e-10	1.02061822340205e-08	5.29082991278296e-09	8.56915146445506e-09	9.83779825918902e-10	2.00062216543022e-23
-5.69810104729755	-29.6649353695962	3.16581839253094e-10	7.84816273219767e-09	2.6345019246535e-08	2.18612595734706e-08	4.62497939781327e-09	7.64717575010413e-10	2.15181496114617e-10	9.51722188083205e-09	5.60642351083859e-09	8.23916314410908e-09	6.91229243896519e-10	1.57243629762797e-22
-5.35758806323524	-29.6649353695962	2.84521297796245e-10	8.15654170844433e-09	2.88638105128551e-08	2.40395724543852e-08	4.5213327238049e-09	7.082905649757e-10	3.84456648966504e-10	8.79669248970539e-09	5.66194569799811e-09	7.72444416306225e-09	4.59620071748624e-10	1.12108718709488e-21
-5.01707507917293	-29.6649353695962	2.58157345050139e-10	8.4041986457658e-09	3.06471088484295e-08	2.53572223342728e-08	4.2838488226579e-09	6.50236627893555e-10	6.5189698704312e-10	8.11508060210017e-09	5.44967152042814e-09	7.05026217194963e-09	2.89331891307444e-10	7.25039905005883e-21
-4.67656209511062	-29.6649353695962	2.34404084205089e-10	8.64495266767341e-09	3.14811351220341e-08	2.5632415123743e-08	3.98654247237625e-09	5.9802778729707e-10	1.04852808837412e-09	7.55314205251776e-09	4.99921082933448e-09	6.27117879259179e-09	1.72732311293732e-10	4.25345271498007e-20
-4.3360491110483	-29.6649353695962	2.1312252191403e-10	8.95469588683265e-09	3.12397217059225e-08	2.48185225540751e-08	3.71635812244298e-09	5.54782500184273e-10	1.599290902594e-09	7.19049323239921e-09	4.3707698792797e-09	5.45808539669605e-09	9.85613195100558e-11	2.2634979537359e-19
-3.99553612698599	-29.6649353695962	1.95023242521044e-10	9.41495887891448e-09	2.99186617318341e-08	2.30165069030563e-08	3.55282517182228e-09	5.18563219868871e-10	2.31280381118095e-09	7.09465477055382e-09	3.64200811209760e-09	4.68150419094461e-09	5.55477975491758e-11	1.09264579719361e-18
-3.65502314292368	-29.6649353695962	1.80064407534326e-10	1.00863851978713e-08	2.76457643504545e-08	2.04559464535485e-08	3.54819050578731e-09	4.83854458873387e-10	3.17071565211868e-09	7.30890407335574e-09	2.89242153193178e-09	3.99557299297324e-09	3.47567867034115e-11	4.78455869911282e-18
-3.31451015886136	-29.6649353695962	1.66889239088136e-10	1.09793254858245e-08	2.46607239681568e-08	1.74486587726143e-08	3.71309203974716e-09	4.44523010029473e-10	4.12046819014695e-09	7.83852013222268e-09	2.18954011274352e-09	3.42723161148865e-09	3.07194050919148e-11	1.90051156956579e-17
-2.97399717479905	-29.6649353695962	1.53347698942529e-10	1.20328489515236e-08	2.12689926257424e-08	1.43270457655808e-08	4.01187525943384e-09	3.96913768776457e-10	5.07561114604491e-09	8.63799499438729e-09	1.58010518771753e-09	2.97383614756624e-09	4.16394988637485e-11	6.84808405990695e-17
-2.63348419073674	-29.6649353695962	1.37627112173996e-10	1.31129552601591e-08	1.7783027937749e-08	1.13833734507245e-08	4.36953922965422e-09	3.41739312494115e-10	5.92629240094571e-09	9.60465004399328e-09	1.08740899796115e-09	2.60974792886368e-09	6.89263894349752e-11	2.23842565353321e-16
-2.29297120667443	-29.6649353695962	1.19274239930751e-10	1.40349248423292e-08	1.4468371477074e-08	8.8249244455122e-09	4.6892837867818e-09	2.84059752768455e-10	6.55926609029659e-09	1.0584728502601e-08	7.14000103652225e-10	2.29920215080214e-09	1.16127946410426e-10	6.63740543844697e-16
-1.95245822261212	-29.6649353695962	9.95519328218994e-11	1.4605598614512e-08	1.15091171455349e-08	6.75415106427894e-09	4.87639062444569e-09	2.31544848401573e-10	6.88283989285714e-09	1.13952564694415e-08	4.47682082763819e-10	2.01038946795599e-09	1.87230476693954e-10	1.78544305184793e-15
-1.6119452385498	-29.6649353695962	8.10077424972854e-11	1.46729453620841e-08	8.99902129233143e-09	5.17500584271686e-09	4.86181684312653e-09	1.91875842962816e-10	6.84940705537562e-09	1.18592996818003e-08	2.68426100425423e-10	1.72544019833205e-09	2.84399201062711e-10	4.35712029797414e-15
-1.27143225448749	-29.6649353695962	6.65566655991638e-11	1.41665791868322e-08	6.95489938230332e-09	4.0193390770077e-09	4.61855398509858e-09	1.70302088136184e-10	6.4681341436038e-09	1.18459693113814e-08	1.54316243392305e-10	1.4431242486726e-09	4.05569187893944e-10	9.64669200277089e-15
-0.930919270425179	-29.6649353695962	5.85595284812977e-11	1.31158259002487e-08	5.34235135673725e-09	3.1827897093856e-09	4.16600294473594e-09	1.68088825945859e-10	5.80337922114713e-09	1.13027749636227e-08	8.55417274676409e-11	1.1745131093976e-09	5.42694849567213e-10	1.93780255093546e-14
-0.590406286362864	-29.6649353695962	5.82667068517782e-11	1.16402261549145e-08	4.10249216970751e-09	2.55891061718651e-09	3.56168360421788e-09	1.82162310901658e-10	4.95933444362211e-09	1.02690608457022e-08	4.63225090675312e-11	9.34808943531922e-10	6.81625390466017e-10	3.53207633814418e-14
-0.249893302300553	-29.6649353695962	6.57271652147863e-11	9.91722919731545e-09	3.17161556888212e-09	2.06303972590882e-09	2.88388676741805e-09	2.05911913773497e-10	4.05605689446081e-09	8.86541252536555e-09	2.52337656945919e-11	7.35588123992388e-10	8.04226715833786e-10	5.84240213570662e-14
0.0906196817617619	-29.6649353695962	8.00210851420558e-11	8.13901607494629e-09	2.49103603072389e-09	1.64230326681734e-09	2.21155114111678e-09	2.30886911457324e-10	3.204458107171e-09	7.26256999234243e-09	1.46058034285313e-11	5.80571508857708e-10	8.92506915224879e-10	8.77131623766468e-14
0.431132665824073	-29.6649353695962	9.95770845241922e-11	6.47228996570937e-09	2.00896739972702e-09	1.27321048292804e-09	1.60768483850925e-09	2.48950577950386e-10	2.48715787908963e-09	5.64056979513176e-09	9.59780109977109e-12	4.65682667010232e-10	9.33481626526758e-10	1.19549893699781e-13
0.771645649886384	-29.6649353695962	1.22390904482538e-10	5.03156650188813e-09	1.6785644074129e-09	9.51778943905662e-10	1.1103453639766e-09	2.54302678830028e-10	1.94907796602046e-09	4.15133311042686e-09	7.3233303620373e-12	3.82043305338848e-10	9.2292275013893e-10	1.47973453816745e-13
1.1121586339487	-29.6649353695962	1.46105442736944e-10	3.87025174390626e-09	1.45603110738035e-09	6.82040284496114e-10	7.31879430808264e-10	2.44753777707107e-10	1.59791462338062e-09	2.8949760532681e-09	6.17923681050979e-12	3.19696764469746e-10	8.66414180386968e-10	1.66404466343342e-13
1.45267161801101	-29.6649353695962	1.68051137101975e-10	2.98756179776998e-09	1.3009056999161e-09	4.67332540410629e-10	4.64348350614875e-10	2.21848517027239e-10	1.41180539707005e-09	1.91371256150263e-09	5.377943028126e-12	2.70321810528722e-10	7.77251132660787e-10	1.70126215039966e-13
1.79318460207332	-29.6649353695962	1.85402844430889e-10	2.3453062859882e-09	1.17851364949829e-09	3.06166803883926e-10	2.87779383362707e-10	1.89865573897035e-10	1.35040249718448e-09	1.20066278343314e-09	4.62407240478668e-12	2.28324968826821e-10	6.72101122768094e-10	1.58270021285947e-13
2.13369758613564	-29.6649353695962	1.95549981176551e-10	1.88748141556859e-09	1.06313062599812e-09	1.9208221738889e-10	1.78141705725145e-10	1.5416600476246e-10	1.36601548760879e-09	7.16902919228216e-10	3.88252545505899e-12	1.90661014193641e-10	5.66245642661418e-10	1.34155947541624e-13
2.47421057019795	-29.6649353695962	1.96631894574058e-10	1.55698071660306e-09	9.40053429402901e-10	1.15681321298708e-10	1.13138671547672e-10	1.19572590624802e-10	1.41273393358835e-09	4.09608779208656e-10	3.2142667146229e-12	1.56093819163674e-10	4.70189789008929e-10	1.03800686451211e-13
2.81472355426026	-29.6649353695962	1.88048333828882e-10	1.30635580659876e-09	8.05415139053668e-10	6.70480148972624e-11	7.52611773425489e-11	8.93355621574355e-11	1.45270291216763e-09	2.26279159395156e-10	2.67565110909462e-12	1.24448965302311e-10	3.88575093476216e-10	7.34988282950354e-14
3.15523653832257	-29.6649353695962	1.70709958690284e-10	1.10222778473857e-09	6.63690258415511e-10	3.74736263625353e-11	5.25229222008331e-11	6.48818991868209e-11	1.45956464225482e-09	1.23066852116308e-10	2.27714732865201e-12	9.60689221016561e-11	3.21209812968575e-10	4.77937797515479e-14
3.49574952238489	-29.6649353695962	1.46882842195001e-10	9.24812123723281e-10	5.23809558973783e-10	2.02180328160573e-11	3.77297012666999e-11	4.61824255219074e-11	1.41945968845825e-09	6.77242121131997e-11	1.98648425046333e-12	7.14489487948206e-11	2.65240560138926e-10	2.86740462671737e-14
3.8362625064472	-29.6649353695962	1.19655734202615e-10	7.64758436626903e-10	3.9522161379697e-10	1.05299058824399e-11	2.71284141306677e-11	3.23851175269558e-11	1.33008696763969e-09	3.89259951161712e-11	1.75328255598059e-12	5.09821785672082e-11	2.17326397533712e-10	1.59653168422176e-14
4.17677549050951	-29.6649353695962	9.22194442666761e-11	6.19287341863708e-10	2.85021980100314e-10	5.28966158927101e-12	1.90447447697543e-11	2.23921487726248e-11	1.19835067412103e-09	2.38691850886684e-11	1.53409053439589e-12	3.4790588993181e-11	1.75044026497213e-10	8.30678314638375e-15
4.51728847457182	-29.6649353695962	6.72093601628788e-11	4.88876644304575e-10	1.96656352553087e-10	2.55998428467386e-12	1.28308587636568e-11	1.52143531251347e-11	1.03716490410848e-09	1.5552352618965e-11	1.30606424701523e-12	2.26578794796118e-11	1.37320119026369e-10	4.06910555828307e-15
4.85780145863414	-29.6649353695962	4.63053919077003e-11	3.74975753395089e-10	1.30053174009077e-10	1.19230266083565e-12	8.20994485683799e-12	1.00976919328775e-11	8.62025416248178e-10	1.04885034050458e-11	1.06773673498163e-12	1.40700829277751e-11	1.04135246193049e-10	1.89158179081076e-15
5.19831444269645	-29.6649353695962	3.01553225065073e-11	2.78702598993944e-10	8.26353492747454e-11	5.34054381081544e-13	4.95999037712265e-12	6.50560360232205e-12	6.87931092274512e-10	7.09252139770984e-12	8.31560299047997e-13	8.33335813104674e-12	7.5922898985942e-11	8.45244472980654e-16
5.53882742675876	-29.6649353695962	1.85612604002664e-11	2.00262190532695e-10	5.05866252654022e-11	2.30004598870177e-13	2.82034133826658e-12	4.05100244386748e-12	5.27106744610609e-10	4.69059990265957e-12	6.14279761689979e-13	4.71442432791622e-12	5.3026134145653e-11	3.81055937006804e-16
5.87934041082107	-29.6649353695962	1.07991585119132e-11	1.38823199597382e-10	2.99183937639514e-11	9.52440502483144e-14	1.50699745046397e-12	2.4368838656079e-12	3.87759281883948e-10	2.98660466992649e-12	4.29458080402542e-13	2.55417305872815e-12	3.5397250431975e-11	2.14586894109664e-16
6.21985339488339	-29.6649353695962	5.94079993260779e-12	9.26634440372436e-11	1.71375623286452e-11	3.79153471561774e-14	7.56433591474486e-13	1.42412910336752e-12	2.7385070792619e-10	1.81481559116936e-12	2.83854799644952e-13	1.32996744450735e-12	2.25541428822513e-11	2.29642856091073e-16
6.5603663789457	-29.6649353695962	3.09365173218867e-12	5.94592711430348e-11	9.5249829362516e-12	1.44992922073296e-14	3.57522033084235e-13	8.20538207337937e-13	1.85665920406107e-10	1.04757537784227e-12	1.77293867483305e-13	6.6843538755331e-13	1.37063182508998e-11	4.25767654595603e-16
6.90087936300801	-29.6649353695962	1.53164567847641e-12	3.66260102260624e-11	5.14144600105843e-12	5.31811163095946e-15	1.61283852078731e-13	4.78488914707928e-13	1.20841796053441e-10	5.73089639546234e-13	1.04643676511202e-13	3.25726605390498e-13	7.94066627919229e-12	9.07799181909682e-16
7.24139234707032	-29.6649353695962	7.32871012696328e-13	2.16335432533001e-11	2.69505650852939e-12	1.86652757400217e-15	7.39121300874594e-14	2.92303630508185e-13	7.5519003279374e-11	2.96836184199511e-13	5.84486694929147e-14	1.54520123722913e-13	4.38447089873772e-12	1.91078205538759e-15
7.58190533113264	-29.6649353695962	3.58993040901352e-13	1.2242099066057e-11	1.37042452391901e-12	6.25295648186486e-16	4.24962263712524e-14	1.9235055592385e-13	4.53554299188332e-11	1.45705412410721e-13	3.12343917297894e-14	7.1603645739505e-14	2.30687222903034e-12	3.86254148209844e-15
7.92241831519495	-29.6649353695962	2.10423230207092e-13	6.63327747478045e-12	6.74880334817586e-13	2.00283892381621e-16	4.06605603573899e-14	1.3684219262048e-13	2.62563391122572e-11	6.85593612130293e-14	1.72177714557995e-14	3.26157442099957e-14	1.15641995991813e-12	7.51947948064544e-15
8.26293129925726	-29.6649353695962	1.81083591281646e-13	3.4421068779485e-12	3.21543667158353e-13	6.52880797081951e-17	5.7676855014518e-14	1.03594409779582e-13	1.47881610641658e-11	3.36709687308408e-14	1.39667117104278e-14	1.51781625381843e-14	5.52254412357671e-13	1.43111986708025e-14
8.60344428331958	-29.6649353695962	2.26335339118385e-13	1.71765896135665e-12	1.49219415252597e-13	3.95471825343283e-17	9.21569070390629e-14	8.38407635200664e-14	8.32205529629664e-12	2.59587921565053e-14	2.57100183480652e-14	9.0736112448837e-15	2.51212685594804e-13	2.7293271382828e-14
8.94395726738188	-29.6649353695962	3.53176134624362e-13	8.48297199513024e-13	7.16277844721297e-14	9.7265381013778e-17	1.51065566583735e-13	8.00240070368905e-14	4.99153307228056e-12	4.80706749670337e-14	7.22829778753559e-14	1.17637298271671e-14	1.08835275185772e-13	5.37264498040025e-14
9.2844702514442	-29.6649353695962	6.46677807356827e-13	4.86196125636662e-13	4.8136524413986e-14	3.54911885115359e-16	2.56643841600715e-13	1.10523231057964e-13	3.55249110741933e-12	1.31720928765283e-13	2.1266322572883e-13	2.85607154077569e-14	4.49025220121138e-14	1.11626103580614e-13
9.62498323550651	-29.6649353695962	1.36443238565598e-12	5.01731345284792e-13	7.10401346159332e-14	1.2318133281159e-15	4.68125277350242e-13	2.2761389898076e-13	3.21814888429492e-12	3.71623770412858e-13	6.02256587768783e-13	7.87531286058815e-14	1.76398068595761e-14	2.45245043667658e-13
9.96549621956882	-29.6649353695962	3.16673064216887e-12	9.99449585840672e-13	1.68715124145647e-13	3.8955284096204e-15	9.32506984909162e-13	5.61799915854656e-13	3.51931661795137e-12	1.00633276687407e-12	1.62190060612058e-12	2.12043464071923e-13	6.59771950248154e-15	5.59194240378625e-13
10.3060092036311	-29.6649353695962	7.60964058821256e-12	2.43876640863479e-12	4.29272410435559e-13	1.11796662395688e-14	1.98982696495784e-12	1.41704593515135e-12	4.22114353484017e-12	2.59021245472156e-12	4.14674404151783e-12	5.44080045590782e-13	2.34932350713726e-15	1.28854719945432e-12
10.6465221876934	-29.6649353695962	1.81094887749449e-11	5.92444305037303e-12	1.05547755025767e-12	2.90889947257756e-14	4.37298631088051e-12	3.45696702718719e-12	5.31456434335707e-12	6.32775282429916e-12	1.00631240636779e-11	1.32547935259803e-12	7.96466595288832e-16	2.93259967015373e-12
10.9870351717558	-29.6649353695962	4.16680111514196e-11	1.37558535395282e-11	2.46750355577946e-12	6.8587058352113e-14	9.55612457794982e-12	8.03722426540389e-12	7.09333042128011e-12	1.46672994201757e-11	2.31784065899691e-11	3.06384211101523e-12	2.57208143434099e-16	6.48991888596118e-12
11.3275481558181	-29.6649353695962	9.16662230006996e-11	3.0328539842037e-11	5.4719401375954e-12	1.46490955368699e-13	2.03077959500632e-11	1.77423025972365e-11	1.03217475762445e-11	3.22547620920311e-11	5.06699180031268e-11	6.71848457936738e-12	7.93127265035766e-17	1.38337134619988e-11
11.6680611398804	-29.6649353695962	1.91881323747871e-10	6.34297077802934e-11	1.15067571621152e-11	2.83346928212408e-13	4.14748996409786e-11	3.71543311652432e-11	1.64869610555334e-11	6.72917555194944e-11	1.05128692303072e-10	1.39754039401915e-11	2.37545982987022e-17	2.82448884021578e-11
12.0085741239427	-29.6649353695962	3.81416118455337e-10	1.25816581593935e-10	2.29441068791823e-11	4.96227464827318e-13	8.09331106468137e-11	7.37914447208782e-11	2.81035918470184e-11	1.33181347873873e-10	2.07005149623871e-10	2.7576483610061e-11	8.20893512577682e-18	5.50575966535001e-11
12.349087108005	-29.6649353695962	7.19366153809254e-10	2.36686396622069e-10	4.33803180382685e-11	7.86752545466928e-13	1.5047059610973e-10	1.38987296414901e-10	4.89905524175835e-11	2.50050878864558e-10	3.86820438276641e-10	5.16174421875323e-11	7.68043979436614e-18	1.02257618844436e-10
12.6896000920673	-29.6649353695962	1.28688626072629e-09	4.22275138801452e-10	7.7770906180873e-11	1.12915103981037e-12	2.6614270073237e-10	2.48262135119091e-10	8.43736282011794e-11	4.45352454857199e-10	6.85931329792751e-10	9.16522123913512e-11	2.02470916280629e-17	1.80720856149657e-10
13.0301130761296	-29.6649353695962	2.18328736730189e-09	7.14501658750911e-10	1.32203926560342e-10	1.46690988320008e-12	4.47433105395539e-10	4.20543063869642e-10	1.40607544322258e-10	7.52406750840619e-10	1.15415705486718e-09	1.5437800619845e-10	5.94577452186357e-17	3.03644248756212e-10
13.3706260601919	-29.6649353695962	3.51268028682206e-09	1.14655748613386e-09	2.13095511738328e-10	1.72501998483394e-12	7.14541642448907e-10	6.75576511995101e-10	2.24305911160603e-10	1.20574040776405e-09	1.84259089561422e-09	2.46677848317965e-10	1.57165840436369e-16	4.84708844168911e-10
13.7111390442543	-29.6649353695962	5.35937049384101e-09	1.7449094804158e-09	3.25691933299146e-10	1.83633094681817e-12	1.08346871173504e-09	1.02920633205488e-09	3.40772880908902e-10	1.83266673500307e-09	2.7908582999169e-09	3.73922107030348e-10	3.66033113321517e-16	7.34745167494921e-10
14.0516520283166	-29.6649353695962	7.75411823317559e-09	2.51845489289514e-09	4.7200048859304e-10	1.76983695162979e-12	1.55935838468468e-09	1.48694202164482e-09	4.91874441976585e-10	2.64190489914588e-09	4.01012041780626e-09	5.37699678882113e-10	7.49330513766318e-16	1.05720451722135e-09
14.3921650123789	-29.6649353695962	1.06388038431656e-08	3.44730293830108e-09	6.4860550412966e-10	1.54469819428537e-12	2.12963930338215e-09	2.03727266884562e-09	6.73826328991549e-10	3.61186609510872e-09	5.46584327518846e-09	7.33508544902719e-10	1.34793966877389e-15	1.44347936882999e-09
14.7326779964412	-29.6649353695962	1.38418480719396e-08	4.4751597534148e-09	8.45126130574102e-10	1.22135267075313e-12	2.75942406066502e-09	2.64708380437622e-09	8.75675196055647e-10	4.68281525994375e-09	7.06663261551538e-09	9.49237844326079e-10	2.13053625100579e-15	1.86976210530068e-09
15.0731909805035	-29.6649353695962	1.70779507555262e-08	5.50961558397751e-09	1.04415537647157e-09	8.75295247575538e-13	3.39180268500741e-09	3.26174125085693e-09	1.0793218508168e-09	5.75742876934710e-09	8.66576835967263e-09	1.16532365076828e-09	2.95891513777834e-15	2.29726473701645e-09
15.4137039645658	-29.6649353695962	1.99810128865083e-08	6.43305948200871e-09	1.2232392598477e-09	5.6897492799037e-13	3.9546639873599e-09	3.81148736528308e-09	1.26163478841779e-09	6.71255493899551e-09	1.0079384264021e-08	1.35711634279179e-09	3.61088848391738e-15	2.67692896719341e-09
15.7542169486281	-29.6649353695962	2.21686395277235e-08	7.12356204423507e-09	1.35881511738789e-09	3.35773491015626e-13	4.3735763576441e-09	4.2237918731782e-09	1.39854024961988e-09	7.42135777840729e-09	1.11197795634621e-08	1.49928603365714e-09	3.87214263482275e-15	2.95828557282932e-09
16.0947299326904	-29.6649353695962	2.33238455397003e-08	7.4810077055602e-09	1.43123849900112e-09	1.80081011370228e-13	4.58777922294593e-09	4.43888069172474e-09	1.47017226123487e-09	7.7807331632429e-09	1.16360459998171e-08	1.57125733203021e-09	3.64892345029507e-15	3.10039372473883e-09
16.4352429167528	-29.6649353695962	2.32702284004596e-08	7.45085513377232e-09	1.42944136562249e-09	8.78686090076242e-14	4.56460354502745e-09	4.42391998676199e-09	1.46558407037297e-09	7.73590140983093e-09	1.15499701265493e-08	1.5620847213677e-09	3.0218696558078e-15	3.08160990090748e-09
16.7757559008151	-29.6649353695962	2.2016097025681e-08	7.03777134135506e-09	1.35370301660499e-09	3.90457172870856e-14	4.30761843823409e-09	4.18122734179721e-09	1.3854838450816e-09	7.29409123601755e-09	1.08754354415394e-08	1.47317964712278e-09	2.1994047831037e-15	2.90497295125939e-09
17.1162688848774	-29.6649353695962	1.97523625620923e-08	6.30444845359466e-09	1.21557897692445e-09	1.5811695824398e-14	3.85571440373399e-09	3.74768368991985e-09	1.2420526796826e-09	6.52260840533509e-09	9.71470718640018e-09	1.31795426958285e-09	1.40692870646359e-15	2.59736842656399e-09
17.4567818689397	-29.6649353695962	1.68049279451572e-08	5.35601596730868e-09	1.03501277151677e-09	5.83587489215408e-15	3.27345112440716e-09	3.18555135515466e-09	1.0559083238332e-09	5.53200842489364e-09	8.23298808654443e-09	1.1185058570678e-09	7.91029435800191e-16	2.20279956521811e-09
17.797294853002	-29.6649353695962	1.35579184833633e-08	4.31538315319736e-09	8.35624156558148e-10	1.9620173293537e-15	2.63596621737981e-09	2.56784460759358e-09	8.5125555378549e-10	4.45017528489943e-09	6.61997236232767e-09	9.00470184962888e-10	3.90912385190722e-16	1.77208954919612e-09
18.1378078370643	-29.6649353695962	1.03726094178831e-08	3.29745986258274e-09	6.39703919468361e-10	6.00034721978086e-16	2.01328891219251e-09	1.96297707724113e-09	6.5079045625564e-10	3.39565613077779e-09	5.0506755146319e-09	6.87691217229114e-10	1.6980139422624e-16	1.35231989801654e-09
18.4783208211266	-29.6649353695962	7.52526111571178e-09	2.38958379083092e-09	4.64354630420364e-10	1.66580734272993e-16	1.45849120100964e-09	1.42306257641614e-09	4.7181289287786e-10	2.45775797525223e-09	3.65643397950058e-09	4.98207917030462e-10	6.48310742110794e-17	9.78958098876543e-10
18.818833805189	-29.6649353695962	5.17718376890884e-09	1.64228127087213e-09	3.19612155317076e-10	4.18717443188523e-17	1.00214871566737e-09	9.78351627169369e-10	3.2437382313396e-10	1.68747005594101e-09	2.51187298610262e-09	3.42389737776346e-10	2.17574082503818e-17	6.72267115262147e-10
19.1593467892513	-29.6649353695962	3.37756702462000e-09	1.07042266669066e-09	2.08592903304702e-10	9.50230003950938e-18	6.53116312587489e-10	6.37863979401136e-10	2.11479916203849e-10	1.09906459769331e-09	1.63750353049873e-09	2.23215216206581e-10	6.41818647597519e-18	4.37935812575991e-10
19.4998597733136	-29.6649353695962	2.08954969355155e-09	6.61676168050878e-10	1.29085808924686e-10	1.94142960534226e-18	4.03718289545238e-10	3.94387597618822e-10	1.30749421232646e-10	6.7905540461899e-10	1.01302659000762e-09	1.3804471319559e-10	1.66416487549588e-18	2.70622913726671e-10
19.8403727573759	-29.6649353695962	1.22585675614585e-09	3.8789849507117e-10	7.57460867888323e-11	3.56193987072464e-19	2.36698541968927e-10	2.31249297500619e-10	7.66580424159941e-11	3.98000129355033e-10	5.94729718743009e-10	8.09857625035629e-11	3.7927704508419e-19	1.58634350838227e-10
20.1808857414382	-29.6649353695962	6.81969596964882e-10	2.15661726967231e-10	4.21448613432128e-11	5.85596820380957e-20	1.31626061531076e-10	1.28587732476634e-10	4.26209349413741e-11	2.21286838353682e-10	3.31346197913999e-10	4.50703032131856e-11	7.59787512807934e-20	8.82066045156663e-11
20.5213987255005	-29.6649353695962	3.59772993643468e-10	1.13713081576495e-10	2.22347261425056e-11	8.61330166580323e-21	6.9425230433739e-11	6.78079387093482e-11	2.24716786051342e-11	1.1671284699133e-10	1.75189849414101e-10	2.37938756470696e-11	1.33785269981107e-20	4.6523164997598e-11
20.8619117095628	-29.6649353695962	1.79982536535288e-10	5.68630484123482e-11	1.11229930835774e-11	1.13233321193313e-21	3.47313754596002e-11	3.39096561065262e-11	1.12355762407955e-11	5.83939115056997e-11	8.79021977105871e-11	1.19160631568251e-11	2.07073822160651e-21	2.32753236639476e-11
21.2024246936251	-29.6649353695962	8.53828127889053e-11	2.6966973508932e-11	5.27611528526742e-12	1.3300347456022e-22	1.6479952952131e-11	1.60815542869267e-11	5.32724266612743e-12	2.77138520155607e-11	4.18554832801913e-11	5.66100195940275e-12	2.81773245055365e-22	1.10452556073495e-11
21.5429376776874	-29.6649353695962	3.84104029492705e-11	1.21287668921402e-11	2.37306488338193e-12	1.39625839116159e-23	7.41684905530446e-12	7.23259935409705e-12	2.39528338480285e-12	1.24767446278899e-11	1.89131583650904e-11	2.55121296605185e-12	3.37193982661635e-23	4.97171012715487e-12
21.8834506617498	-29.6649353695962	1.6385723938345e-11	5.17348839365071e-12	1.01206329820468e-12	1.31126043281481e-24	3.1660122031167e-12	3.08476801944912e-12	1.02131242692869e-12	5.32814268884535e-12	8.11020412388418e-12	1.09066912933213e-12	3.55176037584595e-24	2.1226739269543e-12
22.2239636458121	-29.6649353695962	6.62858506007741e-12	2.09282408783757e-12	4.09268637497949e-13	1.10332531211901e-25	1.28184526305384e-12	1.2477060850738e-12	4.12959653746565e-13	2.15832276529439e-12	3.30029395220124e-12	4.42315570116635e-13	3.30038182670733e-25	8.59620076766056e-13
22.5644766298744	-29.6649353695962	2.54281369896091e-12	8.02905482714077e-13	1.56932170871186e-13	8.33528366155146e-27	4.92253392164553e-13	4.78590121315861e-13	1.58344842472684e-13	8.29315099598084e-13	1.27445386919396e-12	1.70162686278945e-13	2.72119954101251e-26	3.30198091859885e-13
22.9049896139367	-29.6649353695962	9.2501090941219e-13	2.92131654489027e-13	5.70582209097512e-14	5.66817902934193e-28	1.79296647176308e-13	1.74091191019894e-13	5.75767986776978e-14	3.02261546068566e-13	4.6702973533619e-13	6.20996764641476e-14	2.02065350097221e-27	1.20305848523624e-13
23.245502597999	-29.6649353695962	3.19093443394125e-13	1.0080344226117e-13	1.96710343442077e-14	3.47934558799249e-29	6.19421409560478e-14	6.00553182786527e-14	1.98535602530072e-14	1.04497207637685e-13	1.62410088412209e-13	2.1498454551759e-14	1.40084061111111e-28	4.15760126750303e-14
23.5860155820613	-29.6649353695962	1.04382512302032e-13	3.29879037352868e-14	6.43041340239591e-15	1.93341921237373e-30	2.02969659412152e-14	1.96466154371967e-14	6.49197105588402e-15	3.42676211380694e-14	5.35956640347384e-14	7.06021690577353e-15	9.75357979422049e-30	1.36283348131387e-14
23.9265285661236	-29.6649353695962	3.23799810417321e-14	1.02380384455263e-14	1.99321119733573e-15	9.75151141503716e-32	6.30822524569572e-15	6.09516686746028e-15	2.01308468094513e-15	1.06590951803859e-14	1.67840065127617e-14	2.19948875218962e-15	7.50808793208075e-31	4.23727542876608e-15
24.267041550186	-29.6649353695962	9.52499095255734e-15	3.01343310008809e-15	5.85828464242311e-16	4.47362806829124e-33	1.85957940753987e-15	1.79326731500078e-15	5.91963331335034e-16	3.14495150221215e-15	4.98784687493644e-15	6.50007467637955e-16	6.6306984274183e-32	1.2496105914368e-15
24.6075545342483	-29.6649353695962	2.65700188942312e-15	8.41180508734289e-16	1.63263967949031e-16	1.86942428130189e-34	5.19940990715389e-16	5.00340941617542e-16	1.65072549760396e-16	8.80167439803736e-16	1.40664726342419e-15	1.82224952533976e-16	6.30017443415209e-33	3.49548155948351e-16
24.9480675183106	-29.6649353695962	7.02843533400951e-16	2.22689526662871e-16	4.314325939532e-17	7.12021497300796e-36	1.37887698514366e-16	1.3238800208001e-16	4.36518049599186e-17	2.33655057159255e-16	3.76457504820165e-16	4.84607626430882e-17	5.90044766619767e-34	9.27435879845062e-17
25.2885805023729	-29.6649353695962	1.76305210574606e-16	5.59105072934622e-17	1.08103133793884e-17	2.47167957478646e-37	3.46840246143587e-17	3.32194776545406e-17	1.09465394114878e-17	5.88362051379331e-17	9.56115265901303e-17	1.22254693793773e-17	5.16540881604048e-35	2.33402552143425e-17
25.6290934864352	-29.6649353695962	4.19383720694982e-17	1.33128253991305e-17	2.56842177046084e-18	7.81922774463074e-39	8.27496803517434e-18	7.90493978719688e-18	2.60314749730255e-18	1.40531902669771e-17	2.30448418110062e-17	2.92572659169145e-18	4.1311546685003e-36	5.57150369058037e-18
25.9696064704975	-29.6649353695962	9.46015286639951e-18	3.00628620731022e-18	5.78624912147111e-19	2.27006522737096e-40	1.87256299450982e-18	1.78388126493326e-18	5.87040413465624e-19	3.1839582892197e-18	5.27123943798027e-18	6.64193826717364e-19	2.99299972633143e-37	1.26149246352804e-18
26.3101194545598	-29.6649353695962	2.02360228673585e-18	6.4383388188832e-19	1.23603463450022e-19	6.74719132491468e-42	4.01920571787318e-19	3.81763983561369e-19	1.25540691538538e-19	6.84263645760391e-19	1.14428520218987e-18	1.43037143846198e-19	1.95861580688964e-38	2.70920973701594e-19
26.6506324386221	-29.6649353695962	4.10480814975843e-19	1.30767820545651e-19	2.50361116294133e-20	4.6212187251495e-43	8.1823519147132e-20	7.74792875447654e-20	2.5459409436144e-20	1.39490554111225e-19	2.35746868634016e-19	2.92210436777404e-20	1.15665250021243e-39	5.51882536551898e-20
26.9911454226844	-29.6649353695962	7.89589842663613e-20	2.51890416973182e-20	4.80845820259359e-21	1.16995281443998e-43	1.57997655638513e-20	1.49120711657604e-20	4.89620312400617e-21	2.69732349232484e-20	4.60952148655217e-20	5.66285597597461e-21	6.16347090213918e-41	1.06634336447204e-20
27.3316584067468	-29.6649353695962	1.44029528227514e-20	4.60157243819977e-21	8.75684249185931e-22	3.84730006010931e-44	2.89373109412643e-21	2.72177383090599e-21	8.92930834877104e-22	4.94754689550793e-21	8.55406786468663e-21	1.041041897542e-21	2.96609683650325e-42	1.95431351733758e-21
27.6721713908091	-29.6649353695962	2.49139820835052e-21	7.97232332315913e-22	1.51213984738158e-22	1.23486797485528e-44	5.02691133763183e-22	4.71116001898531e-22	1.54427096684036e-22	8.60829759469998e-22	1.50662671351606e-21	1.81548974597415e-22	1.29477328066664e-43	3.39733606738792e-22
28.0126843748714	-29.6649353695962	4.08673736805628e-22	1.30992894770383e-22	2.47593423284352e-23	3.78571471514417e-45	8.28285983426525e-23	7.73331097220566e-23	2.53265763150905e-23	1.42074777228091e-22	2.51863041626421e-22	3.00339391086615e-23	5.23661484913634e-45	5.60183441140375e-23
28.3531973589337	-29.6649353695962	6.35700638824003e-23	2.04124414878947e-23	3.84404955782218e-24	1.10708117638667e-45	1.29448182018359e-23	1.2038293756945e-23	3.93891633534308e-24	2.22428795991021e-23	3.99631031431885e-23	4.71328516854621e-24	2.15760778005023e-46	8.76132708775209e-24
28.693710342996	-29.6649353695962	9.37715923179169e-24	3.01666255966404e-24	5.65902455428445e-25	3.08804711471547e-46	1.91888389937222e-24	1.77715903427959e-24	5.80930689170037e-25	3.30324950433323e-24	6.01867090405551e-24	7.01662374894481e-25	1.20731748710699e-47	1.29974390473136e-24
29.0342233270583	-29.6649353695962	1.3116956064146e-24	4.22808080791486e-25	7.89945092718235e-26	8.21597836146138e-47	2.69798234971804e-25	2.48799555816525e-25	8.12492154017866e-26	4.65339775340113e-25	8.60398718154143e-25	9.90892356868184e-26	1.1695524703152e-48	1.82891854111271e-25
29.3747363111206	-29.6649353695962	1.73995651347647e-25	5.62010975518081e-26	1.04557444383337e-26	2.08499593721009e-47	3.59805462590006e-26	3.30320036378623e-26	1.0776092838985e-26	6.2184129207224e-26	1.167530629823e-25	1.32746591058019e-26	1.53056592915554e-49	2.44106888797896e-26
29.715249295183	-29.6649353695962	2.18870751828238e-26	7.08486374099878e-27	1.31224745904416e-27	5.0468622374579e-48	4.5512977059933e-27	4.15893668866649e-27	1.35534783140464e-27	7.88264085168021e-27	1.50389757889673e-26	1.68713510461867e-27	2.08930286961128e-50	3.09040388570632e-27
30.0557622792453	-29.6649353695962	2.61084771077057e-27	8.47039411372993e-28	1.56163397256487e-28	1.16521961954856e-48	5.46062305652337e-28	4.96582995616132e-28	1.61654388327488e-28	9.47870492355638e-28	1.83891744304716e-27	2.03522616828192e-28	2.75541783968792e-51	3.71108092063947e-28
30.3962752633076	-29.6649353695962	2.95338672344103e-28	9.6042039894417e-29	1.76216058486938e-29	2.56604370679204e-49	6.21425763064101e-29	5.622941894846e-29	1.82840131292336e-29	1.08121905357826e-28	2.13458379297485e-28	2.33793815038788e-29	3.46715456883625e-52	4.22703691954998e-29
30.7367882473699	-29.6649353695962	3.16814155558629e-29	1.03277333420629e-29	1.88544750172692e-30	5.39001632792105e-50	6.70775311709364e-30	6.03806303013456e-30	1.96111401240136e-30	1.16995242360664e-29	2.35225634646673e-29	2.6163976034728e-30	4.17101397320156e-53	4.56691111314944e-30
31.0773012314322	-29.6649353695962	3.22281115448087e-30	1.05325805903907e-30	1.91287298077391e-31	1.07990550527932e-50	6.86762104427336e-31	6.14885237053019e-31	1.99471775596264e-31	1.20092254403829e-30	2.46088014826814e-30	3.29303362724281e-31	4.82785051069872e-54	4.68015737333345e-31
31.4178142154945	-29.6649353695962	3.10893556289656e-31	1.01871100355136e-31	1.84018102452841e-32	2.06372091630362e-51	6.66926095342569e-32	5.93817448162209e-32	1.92401014108322e-32	1.16938251920689e-31	2.4442464148235e-31	7.62650838083129e-32	5.42505928791505e-55	4.54935915969509e-32
31.7583271995568	-29.6649353695962	2.84404034578075e-32	9.34446319067975e-33	1.67856317115483e-33	3.76171271021478e-52	6.14316175623781e-33	5.43844071560987e-33	1.75986985583267e-33	1.08017861650733e-32	2.30495776597451e-32	3.88369859870978e-32	5.98228864735959e-56	4.19461749106883e-33
32.0988401836191	-29.6649353695962	2.46721824146442e-33	8.12924959923035e-34	1.45183599356209e-34	6.5401793559297e-53	5.36722473600446e-34	4.72344100253867e-34	1.52651487511704e-34	9.46530388945979e-34	2.06376177179851e-33	2.58462801149284e-32	6.54393648524501e-57	3.66849038886109e-34
32.4393531676814	-29.6649353695962	2.02968107473091e-34	6.70816265583029e-35	1.19069397193306e-35	1.08458353803368e-53	4.44786867665499e-35	3.89049933018076e-35	1.25565063683905e-35	7.8682153619459e-35	1.75448748410641e-34	1.76826763935162e-32	7.15837865608238e-58	3.04323726952645e-35
32.7798661517438	-29.6649353695962	1.58342363509882e-35	5.2603374781337e-36	9.25945611382913e-37	1.71555887222857e-54	3.49622404547619e-36	3.03889051065838e-36	9.79453661998321e-37	6.2047364538089e-36	1.41628598880289e-35	1.19354803691414e-32	7.850679187214e-59	2.39462869473613e-36
33.1203791358061	-29.6649353695962	1.17142967948364e-36	4.01318410025214e-37	6.82768579819526e-38	2.58831705018218e-55	2.60670854126192e-37	2.25106341438147e-37	7.24513129116522e-38	4.64171688675862e-37	1.0856198536469e-36	7.90531473652752e-33	8.59979345526725e-60	1.78729003999164e-37
33.4608921198684	-29.6649353695962	8.21837253502815e-38	3.85835848535212e-38	4.77380091764334e-39	3.72476191867871e-56	1.84345453999224e-38	1.58133356547068e-38	5.08224875152475e-39	3.29416230841492e-38	7.90218438783335e-38	5.13447054950379e-33	9.33077004331892e-61	1.26533909761998e-38
33.8014051039307	-29.6649353695962	5.46772515330395e-39	1.21861349198935e-38	3.16488407365761e-40	5.11268148622374e-57	1.23657358381281e-39	1.05347067684828e-39	3.3807485334041e-40	2.21781467085855e-39	5.46230267766059e-39	3.26990392865082e-33	9.92705853966779e-62	8.49717229800132e-40
34.141918087993	-29.6649353695962	3.44968595176976e-40	9.57234652527545e-39	1.98954623908248e-41	6.69372877388349e-58	7.86784743322187e-41	6.65556210367473e-41	2.13263784231136e-41	1.41651879176561e-40	3.58575340959709e-40	2.041894020532e-33	1.02600134600187e-62	5.4125024015279e-41
34.4824310720553	-29.6649353695962	2.0639790702004e-41	8.51436300385179e-39	1.18591344845388e-42	8.35904423990485e-59	4.74833340750013e-42	3.9875898684906e-42	1.27575901702785e-42	8.58300204706326e-42	2.23551762012357e-41	1.25022978914123e-33	1.0225639707119e-63	3.2702318622522e-42
34.8229440561176	-29.6649353695962	1.1710749912589e-42	7.54121234048879e-39	6.70277556793838e-44	9.95667345352505e-60	2.71817047100205e-43	2.26568649452949e-43	7.23714833950134e-44	4.93376970699646e-43	1.32368859417294e-42	7.50593642960528e-34	9.77568216049088e-65	1.8742018006932e-43
35.1634570401799	-29.6649353695962	6.30113362975538e-44	6.58562068695307e-39	3.5921882568627e-45	1.13120423532788e-60	1.47592164480351e-44	1.2208234822798e-44	3.89326167594763e-45	2.69057029748916e-44	7.44424488077378e-44	4.41853511131831e-34	8.93249738341394e-66	1.01885439452539e-44
35.5039700242423	-29.6649353695962	3.21520116290379e-45	5.66667460252344e-39	1.82543438435566e-46	1.22584876108369e-61	7.6015468976912e-46	6.23835092923605e-46	1.986126963916e-46	1.39199823579915e-45	3.976486906608e-45	2.550410734467e-34	7.78351805340529e-67	5.25371460437264e-46
35.8444830083046	-29.6649353695962	1.555800955653e-46	4.80415532211203e-39	8.79581512666198e-48	1.2670736764697e-62	3.71358766971047e-47	3.02308769601775e-47	9.60832562220835e-48	6.83226947251641e-47	2.01762014739155e-46	1.44344530920863e-34	6.45860015039285e-68	2.5696858750014e-47
36.1849959923669	-29.6649353695962	7.1393278072446e-48	4.01293233110934e-39	4.01872871067701e-49	1.24921142233595e-63	1.72083561768367e-48	1.38929943295541e-48	4.40794036577573e-49	3.18145924427062e-48	9.72426673927675e-48	8.01030270352068e-35	5.09898799236549e-69	1.19221185808866e-48
36.5255089764292	-29.6649353695962	3.10684107574339e-49	3.30265032078795e-39	1.7410210832745e-50	1.17473287773518e-64	7.56380099993823e-50	6.05487660547783e-50	1.91765731114571e-50	1.40548414733513e-49	4.45213495919608e-49	4.35868928923377e-35	3.82813612225839e-70	5.24671312592042e-50
36.8660219604915	-29.6649353695962	1.28215413465588e-50	2.67805386504328e-39	7.15191208619004e-52	1.0536864555838e-65	3.15352895868234e-51	2.50252959900081e-51	7.91140437624359e-52	5.89069996086095e-51	1.93637658587948e-50	2.3255264484628e-35	2.73221870130343e-71	2.19019273443588e-51
37.2065349445538	-29.6649353695962	5.01790018120795e-52	2.13959699279965e-39	2.78575757356544e-53	9.0147308862086e-67	1.24712680256267e-52	9.80884344092159e-53	3.09516252449361e-53	2.34235321935913e-52	8.0008657958088e-52	1.21659224473173e-35	1.85349142305681e-72	8.67239682352028e-53
37.5470479286161	-29.6649353695962	1.8623680787462e-53	1.68422692656332e-39	1.02888875286901e-54	7.35636431614515e-68	4.6782402518666e-54	3.64603814710585e-54	1.14831391166489e-54	8.8366077874701e-54	3.14068892056335e-53	6.24061215845363e-36	1.19499996605426e-73	3.25730488171222e-54
37.8875609126785	-29.6649353695962	6.55498832109e-55	1.30624665261794e-39	3.60330884044982e-56	5.72588715332056e-69	1.6646143214516e-55	1.2852559273624e-55	4.04003462384179e-56	3.16278498205028e-55	1.17130005361727e-54	3.13882953696125e-36	7.32186585405894e-75	1.16048843092516e-55
38.2280738967408	-29.6649353695962	2.18797548523947e-56	9.98172800260229e-40	1.19663069209238e-57	4.25100320496856e-70	5.61830131124553e-57	4.29658300396318e-57	1.34789741889415e-57	1.07400879915567e-56	4.1503104204089e-56	1.54798467643439e-36	4.26321955269312e-76	3.92181443516988e-57
38.5685868808031	-29.6649353695962	6.92593445273708e-58	7.51522917559766e-40	3.76897066402523e-59	3.01029579465182e-71	1.79869628794026e-58	1.36214132269753e-58	4.26457632817987e-59	3.4602165556926e-58	1.39725386016097e-57	7.48555442726085e-37	2.35888925976606e-77	1.25718090978106e-58
38.9090998648654	-29.6649353695962	2.07912697961862e-59	5.57486920983262e-40	1.12679076556324e-60	2.03327444725632e-72	5.46227042348697e-60	4.09530920140271e-60	1.27950575222609e-60	1.05769187618114e-59	4.46955946030371e-59	3.54927521448081e-37	1.24030019107189e-78	3.82273087728892e-60
39.2496128489277	-29.6649353695962	5.91904615026731e-61	4.07458229546287e-40	3.20950409737278e-62	1.30994157131649e-73	1.57344750386042e-61	1.16766161265531e-61	3.64045700734962e-62	3.06745836068915e-61	1.35850194872423e-60	1.65011331542848e-37	6.19716391874713e-80	1.102593902562e-61
39.59012583299	-29.6649353695962	1.59805574969517e-62	2.93418478824169e-40	8.85844614134818e-64	8.04964889134535e-75	4.29928458297446e-63	3.15728164092574e-63	9.82238416569667e-64	8.44043747468608e-63	3.92348971848795e-62	7.52222379369184e-38	2.94242034035413e-81	3.01664409869947e-63
39.9306388170523	-29.6649353695962	4.0916933381431e-64	2.08184209301216e-40	2.54526792113535e-65	4.71814236990002e-76	1.11431043056252e-64	8.09610205073875e-65	2.51319018669565e-65	2.20354106026122e-64	1.07674054996178e-63	3.36230510356006e-38	1.32758172963195e-82	7.82888492790903e-65
40.2711518011146	-29.6649353695962	9.93543061280042e-66	1.45533865960125e-40	9.48850831170786e-67	2.63775367101586e-77	2.73957678194997e-66	1.96881749760601e-66	6.09791611715274e-67	5.45821149398554e-66	2.80791845753755e-65	1.47362295594134e-38	5.69196535073714e-84	1.92727555593448e-66
-27.4909320272856	-29.3076150116247	2.58963086272597e-27	6.98758639441273e-29	2.33549690934722e-29	1.79952914401542e-28	1.43644847238817e-31	4.58636589746427e-28	3.97034359290149e-51	8.36910907344923e-30	9.55739314851334e-44	3.17147887816079e-30	8.63369526977137e-35	3.48091258726278e-46
-27.1504190432232	-29.3076150116247	1.539704687238e-26	4.83774431637257e-28	1.65668850707385e-28	1.19496339954188e-27	1.18211217502111e-30	2.93741696814746e-27	4.915120353722e-50	6.00293246886768e-29	2.09204184341408e-42	2.413184546407e-29	8.38916289321576e-34	3.41103473314104e-45
-26.8099060591609	-29.3076150116247	8.81263594486293e-26	3.21326860446459e-27	1.12424030488449e-27	7.60900154361987e-27	9.30782022094676e-30	1.80405891112953e-26	5.73799942404992e-49	4.13365024075308e-28	4.2889690545621e-41	1.75437481072069e-28	7.73518298578949e-33	3.16705931476415e-44
-26.4693930750986	-29.3076150116247	4.85578654452426e-25	2.04745594423285e-26	7.29854624232179e-27	4.64623265295894e-26	7.01225886146322e-29	1.06248885650026e-25	6.31694874314799e-48	2.7328374069858e-27	8.23572179689338e-40	1.21858948887442e-27	6.76787938409884e-32	2.78617178586165e-43
-26.1288800910363	-29.3076150116247	2.5758178257963e-24	1.25147390705096e-25	4.53289105909783e-26	2.72082308271357e-25	5.05462046092715e-28	6.00049485853435e-25	6.55805606032708e-47	1.73471707002812e-26	1.48126349575692e-38	8.0871532685367e-27	5.61907309892464e-31	2.32245595137759e-42
-25.788367106974	-29.3076150116247	1.31549335135793e-23	7.33747137718083e-25	2.69326708543334e-25	1.52811108946148e-24	3.48609983004038e-27	3.24967106210055e-24	6.42043627039363e-46	1.05731481739096e-25	2.49552384433977e-37	5.12787165489267e-26	4.42697232589865e-30	1.83435523396843e-41
-25.4478541229117	-29.3076150116247	6.46838424332611e-23	4.12636511389155e-24	1.53092256119755e-24	8.23185567563767e-24	2.30044442469792e-26	1.68764951481345e-23	5.92757225978424e-45	6.18824577484628e-25	3.93829233171314e-36	3.10657607449113e-25	3.3096265040081e-29	1.37286267853868e-40
-25.1073411388494	-29.3076150116247	3.06232745279668e-22	2.22569873343081e-23	8.32534506468315e-24	4.25368972148458e-23	1.4524604967106e-25	8.40459560303108e-23	5.16076689787562e-44	3.47812770304746e-24	5.82224314751383e-35	1.79816944792287e-24	2.34790876981044e-28	9.73629082707535e-40
-24.7668281547871	-29.3076150116247	1.39595138902329e-21	1.15139741697333e-22	4.33145128132393e-23	2.10863152697864e-22	8.77440286756625e-25	4.01369810999162e-22	4.23721377109834e-43	1.87743709309049e-23	8.06361062640612e-34	9.94452014234259e-24	1.58056915969068e-27	6.54338841332527e-39
-24.4263151707247	-29.3076150116247	6.12724150839285e-21	5.71253421978079e-22	2.15603322978371e-22	1.00288001998905e-21	5.0716756290542e-24	1.83809557247713e-21	3.28081252597499e-42	9.73316029231237e-23	1.04627923594145e-32	5.2546415292645e-23	1.00966160835845e-26	4.16754961612598e-38
-24.0858021866624	-29.3076150116247	2.58969001504169e-20	2.71808872345948e-21	1.02678383669486e-21	4.57680753173996e-21	2.80482665313285e-23	8.0721629658752e-21	2.39567315588233e-41	4.8465948391171e-22	1.27194389755403e-31	2.65283802790943e-22	6.12023693592587e-26	2.51571814252685e-37
-23.7452892026001	-29.3076150116247	1.05397288583768e-19	1.24027616524034e-20	4.67861612903353e-21	2.00446995682204e-20	1.4841617663065e-22	3.39949303137805e-20	1.64981628160065e-40	2.31813198531874e-21	1.44882359376191e-30	1.27964731565066e-21	3.52038921466607e-25	1.43943070610198e-36
-23.4047762185378	-29.3076150116247	4.13065985903707e-19	5.42730360754449e-20	2.03979696817742e-20	8.42604520232886e-20	7.5141024273543e-22	1.37292268330984e-19	1.07160082595692e-39	1.06507551147022e-20	1.54638172665754e-29	5.8977572623011e-21	1.92151235679029e-24	7.80772735494172e-36
-23.0642632344755	-29.3076150116247	1.55892737865021e-18	2.27747822532382e-19	8.5095702074624e-20	3.40021240776107e-19	3.63993509472679e-21	5.3173192910445e-19	6.56548958712754e-39	4.70092186888178e-20	1.54667688456811e-28	2.59721419201317e-20	9.95235216842303e-24	4.01548274453869e-35
-22.7237502504132	-29.3076150116247	5.66572613599507e-18	9.16483863578031e-19	3.39706555572638e-19	1.31741891038167e-18	1.68706115571872e-20	1.97498347449721e-18	3.79516459703066e-38	1.99325362784043e-19	1.44975260767392e-27	1.09285572382695e-19	4.89145816134768e-23	1.95850849135154e-34
-22.3832372663509	-29.3076150116247	1.98296052047253e-17	3.53667198162894e-18	1.29779363110213e-18	4.90187068411555e-18	7.48149982086241e-20	7.03510481043887e-18	2.07094627821481e-37	8.11955021938802e-19	1.273594459193e-26	4.39405493137442e-19	2.28129267545287e-22	9.06170594087347e-34
-22.0427242822886	-29.3076150116247	6.68352879030599e-17	1.30877813575633e-17	4.74513867793423e-18	1.75190831232257e-17	3.17444035368846e-19	2.40342299516912e-17	1.06902846178806e-36	3.17760865949002e-18	1.04868460855694e-25	1.68823762116539e-18	1.00961019175361e-21	3.97875951096771e-33
-21.7022112982262	-29.3076150116247	2.16937414170399e-16	4.64455083714371e-17	1.660647509015e-17	6.01548380345573e-17	1.28874303224532e-18	7.87523400792737e-17	5.26910958053175e-36	1.19473898382038e-17	8.09414159182112e-25	6.1985581588292e-18	4.23990872404064e-21	1.65858687279098e-32
-21.3616983141639	-29.3076150116247	6.7811450400402e-16	1.58065259281833e-16	5.56344714964021e-17	1.98492269180935e-16	5.00594584102113e-18	2.47512812647568e-16	2.58631825481363e-35	4.31569795255356e-17	5.85662004754931e-24	2.17504232665866e-17	1.6896212369524e-20	6.56803229812715e-32
-21.0211853301016	-29.3076150116247	2.04133562319477e-15	5.15889074309468e-16	1.78447999128642e-16	6.2956394325366e-16	1.86048691825343e-17	7.46222109266367e-16	1.47586692453583e-34	1.49772447058818e-16	3.97296458261708e-23	7.29465933256586e-17	6.38928564122956e-20	2.47263160079869e-31
-20.6806723460393	-29.3076150116247	5.91795571934336e-15	1.61480221421935e-15	5.48095510286706e-16	1.9198734538164e-15	6.61588202458706e-17	2.15833998177249e-15	1.29615759939135e-33	4.99355685503977e-16	2.52707500706018e-22	2.33859526205985e-16	2.29269027443939e-19	8.85751291069135e-31
-20.340159361977	-29.3076150116247	1.65226138851866e-14	4.84780510988874e-15	1.61238118928221e-15	5.63063555759773e-15	2.25096914123527e-16	5.98977067761182e-15	1.74510037508244e-32	1.59947403020751e-15	1.50732105825433e-21	7.16780144369828e-16	7.80672205358289e-19	3.02264548374364e-30
-19.9996463779147	-29.3076150116247	4.44263474061117e-14	1.39590949654155e-14	4.54415213204396e-15	1.58858351313076e-14	7.32777267178192e-16	1.59518567696353e-14	2.69534773808905e-31	4.9218021495666e-15	8.43200348893314e-21	2.10080582107719e-15	2.52244972594301e-18	9.83972795658961e-30
-19.6591333938524	-29.3076150116247	1.15044034399116e-13	3.85551856943218e-14	1.22726253893229e-14	4.31264848770702e-14	2.28241751783949e-15	4.07767777032301e-14	4.0606158078031e-30	1.4549283738015e-14	4.4243765648926e-20	5.88937048843574e-15	7.73405573250015e-18	3.06054803959446e-29
-19.3186204097901	-29.3076150116247	2.86918365205451e-13	1.02153275608307e-13	3.17737819276777e-14	1.12685524923077e-13	6.80203486345011e-15	1.00075109767049e-13	5.70084776792056e-29	4.1316361059356e-14	2.17788759182478e-19	1.57972592451262e-14	2.25021569852409e-17	9.11215687560405e-29
-18.9781074257277	-29.3076150116247	6.89184038745835e-13	2.59656564920101e-13	7.88893540507026e-14	2.83454422308042e-13	1.93956023998464e-14	2.35877143447904e-13	7.37995943687318e-28	1.12709783533823e-13	1.00590005003725e-18	4.05614175957884e-14	6.21262975126506e-17	2.60183968116686e-28
-18.6375944416654	-29.3076150116247	1.59444572105659e-12	6.33227692247385e-13	1.8792438793031e-13	6.86562099393743e-13	5.29161634695357e-14	5.34139336460703e-13	8.7879628289578e-27	2.95367060797705e-13	4.36007210159246e-18	9.97479376117356e-14	1.62767040053819e-16	7.13815891682477e-28
-18.2970814576031	-29.3076150116247	3.55304319396709e-12	1.48174020627369e-12	4.29722138113454e-13	1.60153048606977e-12	1.38131931206567e-13	1.16258319365196e-12	9.62051018016103e-26	7.43589113293149e-13	1.77397102667765e-17	2.35103812759593e-13	4.04676890180934e-16	1.88464856009861e-27
-17.9565684735408	-29.3076150116247	7.62657834958146e-12	3.32717076568932e-12	9.43809830833334e-13	3.59841601603151e-12	3.45001096632698e-13	2.4334188121719e-12	9.68109852059088e-25	1.79843233006913e-12	6.77673457322504e-17	5.31574472440793e-13	9.5482907786808e-16	4.79381441509469e-27
-17.6160554894785	-29.3076150116247	1.57697058206835e-11	7.16983181813705e-12	1.99228912433822e-12	7.78849174314668e-12	8.2445608005457e-13	4.90101003394511e-12	8.95473901615144e-24	4.17904378741146e-12	2.4312888834872e-16	1.15423206638581e-12	2.1383096366288e-15	1.17513261057257e-26
-17.2755425054162	-29.3076150116247	3.14131826870534e-11	1.48290718509232e-11	4.0447666442411e-12	1.62400928460772e-11	1.88510364272097e-12	9.50406614638283e-12	7.6134070791603e-23	9.33097337912011e-12	8.19465920314993e-16	2.41005573932343e-12	4.54627558995109e-15	2.77471332244135e-26
-16.9350295213539	-29.3076150116247	6.02876366782497e-11	2.94395067758535e-11	7.90363979119872e-12	3.26231930861666e-11	4.12404692974474e-12	1.77577353937386e-11	5.94979369050548e-22	2.00218848233701e-11	2.59570525967072e-15	4.84683999195498e-12	9.18166352526065e-15	6.30186983199672e-26
-16.5945165372916	-29.3076150116247	1.1148316275924e-10	5.61047468881727e-11	1.48758130037624e-11	6.31335595511399e-11	8.63242123983838e-12	3.19910432919706e-11	4.27386876254072e-21	4.12940996699498e-11	7.72997044648365e-15	9.40572509031193e-12	1.76350734928635e-14	1.37379014044473e-25
-16.2540035532292	-29.3076150116247	1.98652708504322e-10	1.02651123325904e-10	2.69884013918543e-11	1.17697790294899e-10	1.72886990117722e-11	5.56077009865895e-11	2.82186856332906e-20	8.18784818739349e-11	2.16511717166666e-14	1.76493907742197e-11	3.22919494073359e-14	2.86708223716613e-25
-15.9134905691669	-29.3076150116247	3.41134363971613e-10	1.8033031505042e-10	4.72302103978347e-11	2.11357227015266e-10	3.31293314810732e-11	9.33225633758985e-11	1.71257134767588e-19	1.56120621866504e-10	5.70641125770964e-14	3.20950527484527e-11	5.66603846884821e-14	5.71225172288149e-25
-15.5729775851046	-29.3076150116247	5.64605447996072e-10	3.04205388824007e-10	7.97766196685827e-11	3.65565258423547e-10	6.07412488808893e-11	1.51293149811751e-10	9.55337552076035e-19	2.86341626127535e-10	1.41589582644843e-13	5.66887882035307e-11	9.62323422801307e-14	1.08347726625494e-24
-15.2324646010423	-29.3076150116247	9.00733617113928e-10	4.92856631831029e-10	1.30123974675638e-10	6.08927877116775e-10	1.06555404959554e-10	2.37030730112041e-10	4.89847960570758e-18	5.05336061824432e-10	3.30904753308924e-13	9.74605391769062e-11	1.61192108192209e-13	1.9515423798846e-24
-14.89195161698	-29.3076150116247	1.38522888953546e-09	7.6702143441996e-10	2.05025901582682e-10	9.767296086072e-10	1.78849633481853e-10	3.58949916876146e-10	2.30867094792275e-17	8.58410848676638e-10	7.28785997158554e-13	1.63386886096519e-10	2.74437941884015e-13	3.33071224997654e-24
-14.5514386329177	-29.3076150116247	2.05381051655503e-09	1.14690224124621e-09	3.12099761602296e-10	1.50851530328028e-09	2.87224585492361e-10	5.25419009549716e-10	1.00013597649242e-16	1.4040485186566e-09	1.51337256671092e-12	2.67445111676859e-10	4.92951690711339e-13	5.37688823768271e-24
-14.2109256488554	-29.3076150116247	2.93595056660301e-09	1.64817656019483e-09	4.58975985833697e-10	2.24316137870037e-09	4.41343324003158e-10	7.43231341122166e-10	3.98246841894919e-16	2.21204594782223e-09	2.96458355523019e-12	4.2774958218619e-10	9.5920418011887e-13	8.19923821647176e-24
-13.8704126647931	-29.3076150116247	4.04684709810427e-09	2.27719372242501e-09	6.51920531106366e-10	3.21135517717686e-09	6.48864190939936e-10	1.0155534865639e-09	1.45761191946536e-15	3.35798392931946e-09	5.48122149808613e-12	6.68511096208195e-10	2.01364274845106e-12	1.17989491480019e-23
-13.5298996807307	-29.3076150116247	5.37882044077135e-09	3.02632389691448e-09	8.93991655785049e-10	4.42619581891595e-09	9.12757345799618e-10	1.33962132410416e-09	4.90374370743185e-15	4.91327222227163e-09	9.57014056767179e-12	1.02036542234096e-09	4.41918360983048e-12	1.60124162783725e-23
-13.1893866966684	-29.3076150116247	6.89401538373318e-09	3.87074452554713e-09	1.18299841353376e-09	5.87356921591253e-09	1.22852927344521e-09	1.70470924841305e-09	1.51638648296122e-14	6.93087755674617e-09	1.57886338370215e-11	1.5194290454184e-09	9.76850799752058e-12	2.04848042168721e-23
-12.8488737126061	-29.3076150116247	8.52065982053313e-09	4.76792074328543e-09	1.50977676426468e-09	7.50472143655537e-09	1.58217249110227e-09	2.09109835264297e-09	4.31010991629365e-14	9.42814186028239e-09	2.46310133143923e-11	2.20435135050453e-09	2.11492772477745e-11	2.46970012188068e-23
-12.5083607285438	-29.3076150116247	1.01549248899561e-08	5.66058015041431e-09	1.85751496945369e-09	9.23369071688038e-09	1.94975886992844e-09	2.47078842451074e-09	1.12606411131761e-13	1.23696229702749e-08	3.63758202343572e-11	3.11077063771565e-09	4.41027756827019e-11	2.80531851027819e-23
-12.1678477444815	-29.3076150116247	1.16695323849577e-08	6.48319922762164e-09	2.20293679245037e-09	1.09416968330881e-08	2.29938220206306e-09	2.81042730030766e-09	2.70417187579234e-13	1.56542409154695e-08	5.09503366584667e-11	4.26307550805758e-09	8.77923974679288e-11	3.00123802108237e-23
-11.8273347604192	-29.3076150116247	1.29287642924628e-08	7.17116807755941e-09	2.51998375558537e-09	1.24892278868783e-08	2.59561228234324e-09	3.0763534957066e-09	5.96900643497655e-13	1.91116477612413e-08	6.79150166625211e-11	5.66428741039992e-09	1.66078234369904e-10	3.02260602799587e-23
-11.4868217763569	-29.3076150116247	1.38077906352115e-08	7.67117253761508e-09	2.78616771448833e-09	1.3734731561057e-08	2.80588270009094e-09	3.24089617584898e-09	1.21106327443869e-12	2.25120967533406e-08	8.67057704416093e-11	7.28611574245352e-09	2.97902573743624e-10	2.86357714504634e-23
-11.1463087922946	-29.3076150116247	1.42127509424995e-08	7.95108467244031e-09	2.9910242285975e-09	1.45570605075148e-08	2.90755493177192e-09	3.28842191088132e-09	2.25855056148747e-12	2.5591795751543e-08	1.07277719896359e-10	9.06243768185331e-09	5.06146965866556e-10	2.5495045894435e-23
-10.8057958082322	-29.3076150116247	1.40973082184499e-08	8.00772413880794e-09	3.14523398253654e-09	1.48776999373627e-08	2.89405769170503e-09	3.21937695088569e-09	3.87163195678906e-12	2.80918763215566e-08	1.31253870165767e-10	1.08899982992577e-08	8.14133277772773e-10	2.13054978643434e-23
-10.4652828241699	-29.3076150116247	1.34717683671216e-08	7.87104937137409e-09	3.28825232247348e-09	1.46786623308409e-08	2.77864748659625e-09	3.05095464134462e-09	6.10053387574493e-12	2.98044589601405e-08	1.63585001116191e-10	1.26393008638374e-08	1.23943192883467e-09	1.6687952688121e-23
-10.1247698401076	-29.3076150116247	1.24023389211332e-08	7.60353802799275e-09	3.49201322079801e-09	1.40127734348821e-08	2.59491222737373e-09	2.81397681659779e-09	8.83636938198882e-12	3.06153019471213e-08	2.14566020700342e-10	1.41760570807828e-08	1.78568957892218e-09	1.22327636138121e-23
-9.7842568560453	-29.3076150116247	1.10003630796888e-08	7.29384321477819e-09	3.85872604047885e-09	1.30045910768121e-08	2.39388291735521e-09	2.54678097755821e-09	1.17672748998642e-11	3.05309715513297e-08	3.01827923621698e-10	1.53895652656168e-08	2.43455815732492e-09	8.37865723193663e-24
-9.44374387198299	-29.3076150116247	9.40381157364476e-09	7.04458430236696e-09	4.51204419749497e-09	1.18419166115483e-08	2.23820598724812e-09	2.28784439659159e-09	1.44130864929925e-11	2.96807530068007e-08	4.51651320906507e-10	1.62203604048038e-08	3.14089233571493e-09	5.35412793308701e-24
-9.10323088792068	-29.3076150116247	7.75523005598506e-09	6.95556231331531e-09	5.58271307076403e-09	1.07592864160204e-08	2.19407044266926e-09	2.06912373946661e-09	1.62575116978874e-11	2.82897907715266e-08	6.98691071477025e-10	1.66774684301005e-08	3.83441143563476e-09	3.18751399586334e-24
-8.76271790385837	-29.3076150116247	6.18110067742649e-09	7.10552252196321e-09	7.19159764415321e-09	1.00155972919229e-08	2.32155293779823e-09	1.91155425070221e-09	1.69501197688883e-11	2.66286413371239e-08	1.0830962778384e-09	1.68373085230217e-08	4.42949461590759e-09	1.76572369709214e-24
-8.42220491979605	-29.3076150116247	4.77688752816512e-09	7.53698557125458e-09	9.43393060045545e-09	9.86799215807235e-09	2.66404454486876e-09	1.82317311474695e-09	1.65178450594719e-11	2.49525384022461e-08	1.64424917748546e-09	1.68219346405494e-08	4.84192302616934e-09	9.09191968708632e-25
-8.08169193573374	-29.3076150116247	3.60010480649543e-09	8.2485918558196e-09	1.23680288534337e-08	1.05435139870803e-08	3.23778111374666e-09	1.79948394597146e-09	1.55443591372736e-11	2.34478679852932e-08	2.41110108677209e-09	1.67620151816163e-08	5.00828313058126e-09	4.34887490083562e-25
-7.74117895167143	-29.3076150116247	2.6712839528147e-09	9.19733827094795e-09	1.60095139256851e-08	1.22093871193368e-08	4.0232808322401e-09	1.82539737570012e-09	1.53550830704287e-11	2.22014793068579e-08	3.39035582767915e-09	1.67563573368446e-08	4.90192287117288e-09	1.93936288734129e-25
-7.40066596760911	-29.3076150116247	1.98067289026543e-09	1.0309656398409e-08	2.03290586860878e-08	1.49428680049629e-08	4.96133629025953e-09	1.87834456786457e-09	1.83545387536085e-11	2.12007647884188e-08	4.55523766638358e-09	1.68417307705833e-08	4.53994020777544e-09	9.04770950005557e-26
-7.0601529835468	-29.3076150116247	1.49762012906386e-09	1.14971805451318e-08	2.52494710426161e-08	1.87030028923316e-08	5.95642593393946e-09	1.93250837591621e-09	2.87457650040262e-11	2.03617724328348e-08	5.83866513404119e-09	1.6983101627941e-08	3.97868365128486e-09	1.55967745637951e-25
-6.71963999948449	-29.3076150116247	1.18001748765829e-09	1.2672118840849e-08	3.06381968086792e-08	2.33092407498582e-08	6.88936573465634e-09	1.96403387145046e-09	5.38655441834258e-11	1.95733186871629e-08	7.13461179703505e-09	1.70867999743754e-08	3.29939297797755e-09	1.32928800247159e-24
-6.37912701542218	-29.3076150116247	9.82364962379872e-10	1.37590494837213e-08	3.62947971719547e-08	2.84345835802566e-08	7.63860073400515e-09	1.95644316485128e-09	1.06251450249838e-10	1.87410274596638e-08	8.30982208062668e-09	1.70311288727947e-08	2.58901321985476e-09	1.25893279623436e-23
-6.03861403135986	-29.3076150116247	8.6212982288646e-10	1.4703495133718e-08	4.1938586267836e-08	3.36219237283905e-08	8.10639521032103e-09	1.90471351435917e-09	2.06275121382371e-10	1.78178884874498e-08	9.2250541753642e-09	1.67038511007878e-08	1.92239239609265e-09	1.09035473896203e-22
-5.69810104729755	-29.3076150116247	7.84494433086474e-10	1.54801867666801e-08	4.72066645592464e-08	3.8329567076611e-08	8.24356478886793e-09	1.81626624892223e-09	3.84699180085859e-10	1.68155147591598e-08	9.76157407105172e-09	1.60353106213367e-08	1.35072456178614e-09	8.56960316553726e-22
-5.35758806323524	-29.3076150116247	7.25341839165711e-10	1.61032164387251e-08	5.16737538761812e-08	4.20050437904081e-08	8.06555466387932e-09	1.70788753645626e-09	6.838865650593e-10	1.5798644915272e-08	9.8461056418682e-09	1.50188114057391e-08	8.98156136850245e-10	6.10982381158162e-21
-5.01707507917293	-29.3076150116247	6.71971092845677e-10	1.66360794227115e-08	5.4900403266356e-08	4.41766427176329e-08	7.65420465946571e-09	1.59918933576835e-09	1.15582704163709e-09	1.48703678973917e-08	9.46707436240937e-09	1.37142266787797e-08	5.65450691535976e-10	3.95146721135767e-20
-4.67656209511062	-29.3076150116247	6.21178203589588e-10	1.71944038987062e-08	5.65058217221155e-08	4.45431602120736e-08	7.14307943449494e-09	1.50489249516068e-09	1.85507240473014e-09	1.41551244374561e-08	8.67719569269105e-09	1.22349415512457e-08	3.37745006546036e-10	2.31818882635333e-19
-4.3360491110483	-29.3076150116247	5.75143525930084e-10	1.79319697714191e-08	5.62493988598637e-08	4.30383178373729e-08	6.68864296229442e-09	1.42906993405449e-09	2.82559069223588e-09	1.37821426489722e-08	7.58157624587634e-09	1.07216044792803e-08	1.93150934156812e-10	1.23367664246838e-18
-3.99553612698599	-29.3076150116247	5.36587555412589e-10	1.90044984126266e-08	5.40964562758472e-08	3.98500295642664e-08	6.43349331530528e-09	1.36393259191712e-09	4.08270415161328e-09	1.38672596428627e-08	6.31496131706064e-09	9.30899701489963e-09	1.09881216193692e-10	5.95549569006225e-18
-3.65502314292368	-29.3076150116247	5.05158551382661e-10	2.05154561333053e-08	5.02440187225635e-08	3.53860008396489e-08	6.47035149555198e-09	1.29385789380418e-09	5.59426189014944e-09	1.44896683269925e-08	5.01484065628688e-09	8.09454766931558e-09	7.09243023670535e-11	2.60795796708545e-17
-3.31451015886136	-29.3076150116247	4.76516348835327e-10	2.24596318073197e-08	4.50931649823719e-08	3.01924612898384e-08	6.81600558179609e-09	1.20297511339230e-09	7.26780925105865e-09	1.5663360259564e-08	3.7977121903399e-09	7.11764247117972e-09	6.63618629638337e-11	1.03598051315235e-16
-2.97399717479905	-29.3076150116247	4.44237220934235e-10	2.46871949078716e-08	3.91725049843939e-08	2.48466327142773e-08	7.40275926909436e-09	1.0829483385157e-09	8.95109434585431e-09	1.7309267000221e-08	2.74391141538939e-09	6.3565975130656e-09	9.38705537601745e-11	3.73313445889017e-16
-2.63348419073674	-29.3076150116247	4.03228298454203e-10	2.69082132701196e-08	3.30349930806263e-08	1.98507537479452e-08	8.09113616199328e-09	9.37556839310041e-10	1.0450558536351e-08	1.92396190462867e-08	1.89306212080012e-09	5.74461993072684e-09	1.57828080233246e-10	1.22031113812674e-15
-2.29297120667443	-29.3076150116247	3.52655193993561e-10	2.87445953840834e-08	2.71594416028969e-08	1.55537390818061e-08	8.70207731327009e-09	7.82278818372713e-10	1.15666540227747e-08	2.11669802237128e-08	1.24883209678115e-09	5.19895008510967e-09	2.67075623844436e-10	3.61866459497098e-15
-1.95245822261212	-29.3076150116247	2.96832785942837e-10	2.98180185170305e-08	2.18844379317256e-08	1.21169464229281e-08	9.06087229944551e-09	6.39393277145634e-10	1.2137902042331e-08	2.27447481956512e-08	7.89452726427319e-10	4.6519256155342e-09	4.31190413031438e-10	9.7345551618572e-15
-1.6119452385498	-29.3076150116247	2.43767285265413e-10	2.98469190956817e-08	1.73880263128968e-08	9.52682178529563e-09	9.04064885321023e-09	5.30856284878551e-10	1.20807049445345e-08	2.36347491051198e-08	4.79858890872078e-10	4.07201807280885e-09	6.55410403633445e-10	2.37567977621474e-14
-1.27143225448749	-29.3076150116247	2.02271775475022e-10	2.87205267013989e-08	1.37087939552664e-08	7.64406986484595e-09	8.59256560048303e-09	4.7163978908576e-10	1.14117920783862e-08	2.35852081520228e-08	2.82100802902105e-10	3.46773785929357e-09	9.35154190329933e-10	5.25998161249464e-14
-0.930919270425179	-29.3076150116247	1.79118505030371e-10	2.65258546134468e-08	1.07910651219373e-08	6.270371236155e-09	7.75386369062954e-09	4.65511329881283e-10	1.02454705360527e-08	2.24948032398794e-08	1.62228308867801e-10	2.87532524097879e-09	1.25201332488533e-09	1.05665761536431e-13
-0.590406286362864	-29.3076150116247	1.77379139521394e-10	2.35209052789153e-08	8.53339179516017e-09	5.21168397614561e-09	6.63245349756794e-09	5.04108785951827e-10	8.76651673851813e-09	2.04403821727779e-08	9.34362165789437e-11	2.33810613945154e-09	1.57346989061472e-09	1.92609962916549e-13
-0.249893302300553	-29.3076150116247	1.96298144962955e-10	2.00662328976642e-08	6.82480278654656e-09	4.32179777051163e-09	5.37467938717261e-09	5.69227380542582e-10	7.18777549805051e-09	1.76577075513517e-08	5.63642014009553e-11	1.88775919164347e-09	1.85779083384252e-09	3.18620429014872e-13
0.0906196817617619	-29.3076150116247	2.32279132079266e-10	1.65394645680179e-08	5.56291574876182e-09	3.51893261434826e-09	4.12789725095543e-09	6.37594948826594e-10	5.70579318688262e-09	1.44815697385771e-08	3.78615594177607e-11	1.53482286181324e-09	2.06354616869173e-09	4.7840524291053e-13
0.431132665824073	-29.3076150116247	2.80201843671848e-10	1.32592488902996e-08	4.65689483570392e-09	2.77819440655747e-09	3.00959663469262e-09	6.86887699966973e-10	4.46668450497065e-09	1.12660145825724e-08	2.93538535219167e-11	1.26991633672468e-09	2.16082613469201e-09	6.52156981295803e-13
0.771645649886384	-29.3076150116247	3.34394988944269e-10	1.04374424483432e-08	4.02302046341336e-09	2.1098425644123e-09	2.09054610918342e-09	7.01312542010468e-10	3.54915473934949e-09	8.31071311441454e-09	2.546753470614e-11	1.07197417477158e-09	2.13985886094003e-09	8.07403442232346e-13
1.1121586339487	-29.3076150116247	3.8900933201465e-10	8.16598473011674e-09	3.58065889548156e-09	1.53528164443853e-09	1.39331327718529e-09	6.7504406220786e-10	2.96506599224591e-09	5.81395964645907e-09	2.30834585027618e-11	9.17828538771982e-10	2.01339224158408e-09	9.0827976819268e-13
1.45267161801101	-29.3076150116247	4.3800656833778e-10	6.43340432365412e-09	3.2530965655096e-09	1.0696807323798e-09	9.02365234619619e-10	6.12450563650835e-10	2.67296296474526e-09	3.86020674363972e-09	2.06970220445955e-11	7.88855856353721e-10	1.81179922891973e-09	9.29038801244923e-13
1.79318460207332	-29.3076150116247	4.75246627384465e-10	5.1589525274571e-09	2.97335833999427e-09	7.14584719916063e-10	5.79546426070813e-10	5.25259852204215e-10	2.59796093112135e-09	2.43703007394016e-09	1.79025308529607e-11	6.73363629555485e-10	1.5730679147807e-09	8.64870425557678e-13
2.13369758613564	-29.3076150116247	4.95072589195383e-10	4.23092797645448e-09	2.69187495769323e-09	4.58888793086098e-10	3.79157268011695e-10	4.28016799614816e-10	2.65206547736706e-09	1.46846947544783e-09	1.49105840254773e-11	5.65816012672535e-10	1.33189987791738e-09	7.33775793839075e-13
2.47421057019795	-29.3076150116247	4.93411307895075e-10	3.53863353379352e-09	2.38188182721113e-09	2.84089092324007e-10	2.59012163362306e-10	3.33708847171094e-10	2.75106238758819e-09	8.50677620555457e-10	1.21233187796712e-11	4.64810082924893e-10	1.11202580691656e-09	5.68466929692982e-13
2.81472355426026	-29.3076150116247	4.68973929054441e-10	2.99242085356618e-09	2.03969900550829e-09	1.69939515931381e-10	1.8633742564558e-10	2.5103596183366e-10	2.82627346144078e-09	4.79986453263121e-10	9.84192833013491e-12	3.71185299486465e-10	9.23843880808991e-10	4.03215655904493e-13
3.15523653832257	-29.3076150116247	4.23943517739206e-10	2.53129329589161e-09	1.67955177938921e-09	9.83404524460335e-11	1.39203248400636e-10	1.83805515388403e-10	2.83098958207719e-09	2.69472156954548e-10	8.1485567959499e-12	2.86718016420642e-10	7.66891024839462e-10	2.62808948058092e-13
3.49574952238489	-29.3076150116247	3.63713369460474e-10	2.12105368113675e-09	1.32494078896117e-09	5.5042495557551e-11	1.05050312180281e-10	1.3196202241063e-10	2.7421830920548e-09	1.54957966351725e-10	6.93619653346872e-12	2.1326992303243e-10	6.34857487323036e-10	1.58157967868745e-13
3.8362625064472	-29.3076150116247	2.95679163715749e-10	1.74739085147135e-09	9.99681126467145e-10	2.97614047148947e-11	7.79349599183293e-11	9.32909830743775e-11	2.55843503502687e-09	9.3857531395367e-11	6.01240890467306e-12	1.52181686789522e-10	5.20519924249127e-10	8.84061192723547e-14
4.17677549050951	-29.3076150116247	2.27521048990139e-10	1.40785495905554e-09	7.21319346386444e-10	1.55175205966441e-11	5.57235230790494e-11	6.49417759895477e-11	2.29517037453245e-09	6.0549555218997e-11	5.20117435633883e-12	1.03868077023645e-10	4.18850136925903e-10	4.62184162262952e-14
4.51728847457182	-29.3076150116247	1.65598572348193e-10	1.1051986306632e-09	4.98212814523591e-10	7.7882917198541e-12	3.79293084756152e-11	4.43453326687118e-11	1.9783988268252e-09	4.10334615195394e-11	4.39963189868531e-12	6.7681954277272e-11	3.27879023251215e-10	2.27641618388483e-14
4.85780145863414	-29.3076150116247	1.13957322487934e-10	8.42980393533957e-10	3.29987502977172e-10	3.75783765035893e-12	2.44064699524818e-11	2.95299148661584e-11	1.63818521351603e-09	2.8374600990813e-11	3.58455201680104e-12	4.20740341851844e-11	2.47920832280422e-10	1.06408569398211e-14
5.19831444269645	-29.3076150116247	7.41278224633747e-11	6.2324750197546e-10	2.10084486935233e-10	1.74170084689271e-12	1.47903436646153e-11	1.90667591180803e-11	1.30294799413768e-09	1.94540776644701e-11	2.78678339424937e-12	2.49627871945275e-11	1.8015313171444e-10	4.77170950712174e-15
5.53882742675876	-29.3076150116247	4.5576431636189e-11	4.45683745291703e-10	1.28900200109769e-10	7.75144776087384e-13	8.42415335401896e-12	1.1894375175784e-11	9.95378858701327e-10	1.29545685736992e-11	2.05674811136105e-12	1.41578876118558e-11	1.25383067559188e-10	2.1352086097428e-15
5.87934041082107	-29.3076150116247	2.6488330031364e-11	3.07629670571517e-10	7.64232306766044e-11	3.31147053756323e-13	4.50554693397641e-12	7.17270023678567e-12	7.30340836835375e-10	8.27452405240024e-12	1.43721277923511e-12	7.69648204933439e-12	8.34061702397974e-11	1.14356455849266e-15
6.21985339488339	-29.3076150116247	1.45583368234277e-11	2.04569364419618e-10	4.38847233699088e-11	1.35704727706182e-13	2.26316112579434e-12	4.21046490335147e-12	5.14647411676867e-10	5.03468420159199e-12	9.49663387088007e-13	4.02476078939552e-12	5.2964346106269e-11	1.11440485068473e-15
6.5603663789457	-29.3076150116247	7.57926334321987e-12	1.3083542895431e-10	2.44476165481451e-11	5.32768526633574e-14	1.07119473859281e-12	2.44589021715232e-12	3.48269299118993e-10	2.90756625523845e-12	5.93036135522304e-13	2.03316564670912e-12	3.20839549479902e-11	1.96881774819329e-15
6.90087936300801	-29.3076150116247	3.76107979119634e-12	8.03614942565067e-11	1.32228401385468e-11	1.99975588898774e-14	4.86072935195068e-13	1.44582120212789e-12	2.26336958089607e-10	1.59078159065628e-12	3.49946794773574e-13	9.96463650628082e-13	1.85325688421708e-11	4.14194907206342e-15
7.24139234707032	-29.3076150116247	1.82078253633402e-12	4.73463729225071e-11	6.94191170494481e-12	7.15838603351153e-15	2.28343694553954e-13	9.00108534912901e-13	1.41317851758889e-10	8.23907604874734e-13	1.95292189620146e-13	4.75597136292375e-13	1.02051990459718e-11	8.65710457055208e-15
7.58190533113264	-29.3076150116247	9.29192807491557e-13	2.67321724395381e-11	3.5335548724708e-12	2.43823668480695e-15	1.40895552655873e-13	6.04703226820281e-13	8.49003537077761e-11	4.04277377812449e-13	1.03746352428126e-13	2.21701617427334e-13	5.35640373205221e-12	1.73310350503446e-14
7.92241831519495	-29.3076150116247	5.98491097189035e-13	1.44549572982245e-11	1.74094894907296e-12	7.93060752429551e-16	1.46120944072466e-13	4.37398667497555e-13	4.93319636869829e-11	1.89642550518117e-13	5.49529836229943e-14	1.01387688599573e-13	2.67936291363835e-12	3.31534009630696e-14
8.26293129925726	-29.3076150116247	5.68652014783245e-13	7.48644066526514e-12	8.29211017416758e-13	2.66555244756499e-16	2.12868415855425e-13	3.33144009956218e-13	2.81622142738666e-11	9.08388004269582e-14	3.74988057282044e-14	4.66873226392856e-14	1.27714160128462e-12	6.11174693060556e-14
8.60344428331958	-29.3076150116247	7.24920737603649e-13	3.72784427563036e-12	3.83681478141268e-13	1.80906367311004e-16	3.36153761291335e-13	2.64736519105086e-13	1.64821029426377e-11	6.25648189914401e-14	5.5391065123105e-14	2.54897355300251e-14	5.80012121474956e-13	1.1039092984571e-13
8.94395726738188	-29.3076150116247	1.06588601044141e-12	1.83317389669166e-12	1.80860526976707e-13	4.75182284550118e-16	5.30742868778421e-13	2.33379250756359e-13	1.08189352435382e-11	1.01955655169162e-13	1.45362741442047e-13	2.69991132489125e-14	2.50937010089261e-13	2.00089258505621e-13
9.2844702514442	-29.3076150116247	1.74980000460827e-12	1.03471219742149e-12	1.12488682208183e-13	1.73204663010814e-15	8.43561073869119e-13	2.7498652165584e-13	8.85206934732778e-12	2.68525657221608e-13	4.23120074484034e-13	5.91216672645238e-14	1.03409588738143e-13	3.736855670609e-13
9.62498323550651	-29.3076150116247	3.28209546229922e-12	1.03368253404838e-12	1.49618582689722e-13	5.97538783088411e-15	1.39893593664581e-12	4.94510616716659e-13	9.08701283319381e-12	7.50388055642784e-13	1.19684073703011e-12	1.5923261986433e-13	4.05853052273416e-14	7.32287117508735e-13
9.96549621956882	-29.3076150116247	6.97933326761345e-12	2.01981652612812e-12	3.42985679435357e-13	1.88055944959973e-14	2.50524120474436e-12	1.15425711768548e-12	1.05864695288893e-11	2.02539518723565e-12	3.22365164344761e-12	4.26371186811485e-13	1.51688167556935e-14	1.50611588499781e-12
10.3060092036311	-29.3076150116247	1.59644163720629e-11	4.90565421280087e-12	8.67385665902379e-13	5.3774398662061e-14	4.8723186093044e-12	2.86512313910154e-12	1.28219503252925e-11	5.20576411448674e-12	8.24513839669001e-12	1.09207648587384e-12	5.39936247595033e-15	3.19804747420411e-12
10.6465221876934	-29.3076150116247	3.71116247009218e-11	1.19050865165901e-11	2.13072600766998e-12	1.39543184433447e-13	1.00154343496672e-11	6.96102608412655e-12	1.56836844501083e-11	1.27090148781041e-11	2.00181729416629e-11	2.65845359418782e-12	1.83155560285322e-15	6.85274672427933e-12
10.9870351717558	-29.3076150116247	8.4522815346538e-11	2.76338421332274e-11	4.98050559519287e-12	3.28369350018064e-13	2.09471634861961e-11	1.61674436873321e-11	1.96685647470325e-11	2.94502697894395e-11	4.61320936571846e-11	6.1422535645694e-12	5.93654939129963e-16	1.45241816703151e-11
11.3275481558181	-29.3076150116247	1.85154442866563e-10	6.09188716338384e-11	1.10444983799843e-11	7.00328959419375e-13	4.32643979610418e-11	3.56809598754364e-11	2.62499165515012e-11	6.47587300308059e-11	1.00907799039577e-10	1.34639929282441e-11	1.85894116259314e-16	3.00174952908665e-11
11.6680611398804	-29.3076150116247	3.86906179839223e-10	1.27399711297006e-10	2.32249809620501e-11	1.3531715964165e-12	8.66845580029971e-11	7.47154077911276e-11	3.84078620404175e-11	1.35109948206091e-10	2.09496671672106e-10	2.79964721685465e-11	6.01152612796527e-17	5.99404100592737e-11
12.0085741239427	-29.3076150116247	7.6854647251993e-10	2.52698357523983e-10	4.63098157138747e-11	2.36803443717521e-12	1.66916629376337e-10	1.48388930874633e-10	6.12484713390247e-11	2.67443403630523e-10	4.1280239361942e-10	5.52200633444343e-11	3.18328382483611e-17	1.14979504853745e-10
12.349087108005	-29.3076150116247	1.44911008851194e-09	4.75371687556306e-10	8.75577365085332e-11	3.75248265996103e-12	3.07423288112713e-10	2.79492706485999e-10	1.02548969413381e-10	5.02245075975275e-10	7.71959308288737e-10	1.0331398688524e-10	5.9268245327821e-17	2.1109407749692e-10
12.6896000920673	-29.3076150116247	2.59205923639713e-09	8.48114078563622e-10	1.56970847383982e-10	5.38380242151224e-12	5.40166802423835e-10	4.99237254734526e-10	1.72939676250936e-10	8.94788637923674e-10	1.36993604486235e-09	1.83360921924875e-10	1.83211178201373e-16	3.70015666829468e-10
13.0301130761296	-29.3076150116247	4.39742298411486e-09	1.43503426338442e-09	2.66837181047309e-10	6.99319023892846e-12	9.04003843475368e-10	8.45684525739855e-10	2.85317165339024e-10	1.5122435379882e-09	2.30684808002894e-09	3.08717043757438e-10	5.45393195550393e-16	6.18159657666687e-10
13.3706260601919	-29.3076150116247	7.07489870265091e-09	2.30279773408501e-09	4.30107022974273e-10	8.22410449753286e-12	1.43933340336701e-09	1.3585445934288e-09	4.53072131567223e-10	2.42431111332236e-09	3.68556241511003e-09	4.93104161888677e-10	1.44336747138419e-15	9.83003600780448e-10
13.7111390442543	-29.3076150116247	1.07942966738915e-08	3.50456439034749e-09	6.57369532804892e-10	8.75757110865447e-12	2.17828670772074e-09	2.06968012532029e-09	6.86923380949143e-10	3.68624637278882e-09	5.58604870556907e-09	7.47226609702269e-10	3.3623371134021e-15	1.48642131922292e-09
14.0516520283166	-29.3076150116247	1.56175845172908e-08	5.05820671941576e-09	9.52676465103911e-10	8.44641670582999e-12	3.13135155943039e-09	2.99017219404517e-09	9.90635123463228e-10	5.31584348617054e-09	8.03105332081843e-09	1.07424912079493e-09	6.88368417266786e-15	2.13553186434627e-09
14.3921650123789	-29.3076150116247	2.14277164742516e-08	6.92377750627464e-09	1.30913390879673e-09	7.38147932647141e-12	4.27352744402857e-09	4.09687452685899e-09	1.35657350576977e-09	7.26969476790403e-09	1.09512253345296e-08	1.46518808483393e-09	1.23818491702567e-14	2.91315345937294e-09
14.7326779964412	-29.3076150116247	2.78791218566871e-08	8.9882144574971e-09	1.70578931727422e-09	5.8490242700471e-12	5.53500109592539e-09	5.32319642386163e-09	1.76266099118048e-09	9.42726835237262e-09	1.41625052169855e-08	1.89587618599437e-09	1.95665039569236e-14	3.77132578089577e-09
15.0731909805035	-29.3076150116247	3.43971728832718e-08	1.10659160069674e-08	2.10750828837012e-09	4.20629506585163e-12	6.80169337896747e-09	6.55927077116093e-09	2.17243397457186e-09	1.15920070443214e-08	1.73692886631904e-08	2.32726556140988e-09	2.71651265306983e-14	4.63168118079756e-09
15.4137039645658	-29.3076150116247	4.0244489822018e-08	1.29206623576657e-08	2.46896932140906e-09	2.74872731083586e-12	7.92898010789639e-09	7.66481620542329e-09	2.53930550088538e-09	1.35151678421836e-08	2.02013657026504e-08	2.71014899319731e-09	3.31360579025545e-14	5.3950211696697e-09
15.7542169486281	-29.3076150116247	4.46508578027552e-08	1.43075576871506e-08	2.74261320658506e-09	1.63470990272941e-12	8.76761092375052e-09	8.49397413603457e-09	2.81480280519737e-09	1.4940724016972e-08	2.22814450600927e-08	2.99395523535398e-09	3.55146389435848e-14	5.95939024632822e-09
16.0947299326904	-29.3076150116247	4.69777966946399e-08	1.50255168071748e-08	2.88878968887506e-09	8.86265804722638e-13	9.19584014262779e-09	8.92653709989543e-09	2.95893381151612e-09	1.56609026579304e-08	2.33072237934873e-08	3.13760278550676e-09	3.34473978907883e-14	6.24234961843182e-09
16.4352429167528	-29.3076150116247	4.68699761222466e-08	1.49649886580156e-08	2.8851596945992e-09	4.38753264259197e-13	9.14833077610454e-09	8.89647327590977e-09	2.94966653157901e-09	1.55658755642372e-08	2.31234928923731e-08	3.11923689997925e-09	2.76820413223002e-14	6.20074719268489e-09
16.7757559008151	-29.3076150116247	4.43441047563203e-08	1.41353416956026e-08	2.7322878793293e-09	1.98596351975464e-13	8.63241172617183e-09	8.40843989947992e-09	2.78842973468955e-09	1.46712086460069e-08	2.17605485095651e-08	2.94167576583194e-09	2.01347596787666e-14	5.84143770195019e-09
17.1162688848774	-29.3076150116247	3.9784688444774e-08	1.266248871008e-08	2.45349859094568e-09	8.22358732302636e-14	7.72615288050645e-09	7.53660152533543e-09	2.49974205012249e-09	1.31136228455015e-08	1.94258641224414e-08	2.63169922122987e-09	1.28717116763624e-14	5.21931637240446e-09
17.4567818689397	-29.3076150116247	3.38481391321482e-08	1.07575797912938e-08	2.08904593022501e-09	3.11374817828912e-14	6.55897176749096e-09	6.40616578778322e-09	2.12509906627813e-09	1.11166804540909e-08	1.64522356170146e-08	2.23342842480398e-09	7.23256422347962e-15	4.4234810289616e-09
17.797294853002	-29.3076150116247	2.73081493939261e-08	8.66747782257673e-09	1.68660353337382e-09	1.07626380382485e-14	5.28139638874409e-09	5.16396386921033e-09	1.71321330508848e-09	8.93828253602597e-09	1.32202696549223e-08	1.79804977583934e-09	3.5721832680868e-15	3.55634777594771e-09
18.1378078370643	-29.3076150116247	2.08923967340686e-08	6.62298059808023e-09	1.29116236334118e-09	3.38670264052407e-15	4.03367130761251e-09	3.94757629923345e-09	1.30976000821773e-09	6.81691460760518e-09	1.00799519185992e-08	1.37317202899766e-09	1.55086552431149e-15	2.71242357258019e-09
18.4783208211266	-29.3076150116247	1.51573290857591e-08	4.799508208087e-09	9.37241526211549e-10	9.6678292192096e-16	2.92205707865012e-09	2.86180545386611e-09	9.49554313150588e-10	4.93174234606788e-09	7.29299167731771e-09	9.94813182944765e-10	5.91863354015981e-16	1.96262566618472e-09
18.818833805189	-29.3076150116247	1.04278657550306e-08	3.29854526347944e-09	6.45096925901798e-10	2.49392759318525e-16	2.00775662713287e-09	1.96748686286306e-09	6.52823090370826e-10	3.38462137246832e-09	5.00729006425767e-09	6.83677529704315e-10	1.98553981262304e-16	1.34724924753595e-09
19.1593467892513	-29.3076150116247	6.80309364528668e-09	2.14996089515081e-09	4.21018504769948e-10	5.79115096034983e-17	1.30847590467296e-09	1.2827607520484e-09	4.25616721163373e-10	2.20358338940357e-09	3.26260750888889e-09	4.45711835058938e-10	5.85523877085062e-17	8.77374543385026e-10
19.4998597733136	-29.3076150116247	4.20877468929483e-09	1.32898792987957e-09	2.60543440046714e-10	1.20627243423964e-17	8.08818893829075e-10	7.93124757301863e-10	2.63141442022103e-10	1.36102248273056e-09	2.01744813350895e-09	2.75644949619479e-10	1.51780537398261e-17	5.42050196402118e-10
19.8403727573759	-29.3076150116247	2.46912498932704e-09	7.79101147176966e-10	1.52883929931036e-10	2.24716382855419e-18	4.74205773989687e-10	4.65049633955625e-10	1.54279123735828e-10	7.97478798563478e-10	1.18391790130871e-09	1.61710745673785e-10	3.4585126487437e-18	3.17686917555713e-10
20.1808857414382	-29.3076150116247	1.3736263620543e-09	4.33160612603461e-10	8.50640906923155e-11	3.73525524643571e-19	2.63701055236e-10	2.58594334480376e-10	8.5777304499067e-11	4.43290624708667e-10	6.59363817413969e-10	8.9995471396691e-11	6.92730100665206e-19	1.76624805594423e-10
20.5213987255005	-29.3076150116247	7.2465666819391e-10	2.28394882173562e-10	4.48779921782465e-11	5.5306991126212e-20	1.39086873833261e-10	1.36364256414639e-10	4.52256617393606e-11	2.33758846677972e-10	3.48507994665653e-10	4.75111290466684e-11	1.21969119273305e-19	9.3150363111649e-11
20.8619117095628	-29.3076150116247	3.62521782450682e-10	1.14210508138974e-10	2.24503595461468e-11	7.28752921777036e-21	6.95808328572876e-11	6.81936420341479e-11	2.26123012874972e-11	1.16936586510783e-10	1.74816371198652e-10	2.37937533010582e-11	1.88791290931852e-20	4.66001705247483e-11
21.2024246936251	-29.3076150116247	1.71978468644922e-10	5.41636655681529e-11	1.06491736756479e-11	8.54220497642704e-22	3.30158407185732e-11	3.23406668530685e-11	1.07214096805387e-11	5.54916397442329e-11	8.32202985146194e-11	1.13037738728646e-11	2.56955138181879e-21	2.21132314200154e-11
21.5429376776874	-29.3076150116247	7.73663733929849e-11	2.43608439800817e-11	4.78973235403377e-12	8.91000119923719e-23	1.48588257109387e-11	1.45450682242397e-11	4.82065789999316e-12	2.49799443504916e-11	3.75966751482889e-11	5.09421028689733e-12	3.07699197405316e-22	9.95342074041923e-12
21.8834506617498	-29.3076150116247	3.30041567723433e-11	1.03910379132847e-11	2.04272220183491e-12	8.27779752293701e-24	6.34272930462017e-12	6.20360624553368e-12	2.0554552537396e-12	1.06668143743075e-11	1.61189767841813e-11	2.17782598653369e-12	3.24658674763739e-23	4.24955508055802e-12
22.2239636458121	-29.3076150116247	1.33512936269958e-11	4.20346922356503e-12	8.26057158492232e-13	6.86089737062417e-25	2.56801540100123e-12	2.50919448095808e-12	8.31107178758772e-13	4.32066875075338e-12	6.55825615139953e-12	8.8320675513961e-13	3.02962843253595e-24	1.72092712010639e-12
22.5644766298744	-29.3076150116247	5.12172711736213e-12	1.61264655660796e-12	3.16747806375544e-13	5.0847322435254e-26	9.8616378425471e-13	9.62467407351806e-13	3.18678917176805e-13	1.6601026823988e-12	2.53219842714731e-12	3.39777399075791e-13	2.52448932455406e-25	6.61039613300322e-13
22.9049896139367	-29.3076150116247	1.86315077396496e-12	5.86749783987109e-13	1.15164826998329e-13	3.3794830814336e-27	3.59195338729865e-13	3.50105815411359e-13	1.15876915031738e-13	6.05038022316457e-13	9.27816289242633e-13	1.23999373855e-13	1.92343561537707e-26	2.40844841965579e-13
23.245502597999	-29.3076150116247	6.42714581257456e-13	2.02464627735256e-13	3.97035033866901e-14	2.02136642271863e-28	1.24091721171968e-13	1.20774203795892e-13	3.995653400924e-14	2.09166076486468e-13	3.22610626660764e-13	4.29276778083626e-14	1.41250117557208e-27	8.32322189788525e-14
23.5860155820613	-29.3076150116247	2.10245648223228e-13	6.6256412646271e-14	1.29789789307658e-14	1.0922740094457e-29	4.06617130814524e-14	3.95103240597922e-14	1.30654985290083e-14	6.85896881872639e-14	1.06450197682881e-13	1.40976978534991e-14	1.09201632559805e-28	2.728284190457e-14
23.9265285661236	-29.3076150116247	6.52190890988956e-14	2.0563133009655e-14	4.02304556735779e-15	5.35324870452083e-31	1.26374535615084e-14	1.22576873480015e-14	4.05145905784878e-15	2.13345936330123e-14	3.33323049807955e-14	4.39189450895977e-15	9.58147537747232e-30	8.48265331961236e-15
24.267041550186	-29.3076150116247	1.91849843522639e-14	6.05247965823039e-15	1.18242091427759e-15	2.38815844666699e-32	3.72533060204023e-15	3.60635122554123e-15	1.19136329601672e-15	6.2945913572696e-15	9.90458883728658e-15	1.29792172160912e-15	9.37387743217135e-31	2.50160023550535e-15
24.6075545342483	-29.3076150116247	5.35164563732006e-15	1.68950766716844e-15	3.29527740685253e-16	9.72522090907101e-34	1.0416018410777e-15	1.0062109346319e-15	3.32218849638718e-16	1.7616049022497e-15	2.79294319662617e-15	3.63863087561899e-16	9.39538499653356e-32	6.99758787150128e-16
24.9480675183106	-29.3076150116247	1.4156393128371e-15	4.4727009987097e-16	8.70792310938804e-17	3.62151607904606e-35	2.76229891187693e-16	2.66238941210464e-16	8.78519926510342e-17	4.67635932230665e-16	7.47387259584075e-16	9.67654674934316e-17	8.99216483163903e-33	1.85662119022645e-16
25.2885805023729	-29.3076150116247	3.55105543161434e-16	1.12295548741947e-16	2.18192549694831e-17	1.23403569659074e-36	6.94819472193721e-17	6.68060296952774e-17	2.20305964625127e-17	1.17751523050924e-16	1.89797977778544e-16	2.44115691809252e-17	7.93316986462107e-34	4.67243207360127e-17
25.6290934864352	-29.3076150116247	8.4469919518932e-17	2.67385779486407e-17	5.18403560674822e-18	3.85225688705698e-38	1.65770040266158e-17	1.58972241536673e-17	5.23899744838886e-18	2.81245524867363e-17	4.57409335559152e-17	5.84203149026276e-18	6.36119212352352e-35	1.11534114613299e-17
25.9696064704975	-29.3076150116247	1.9054025343011e-17	6.03805802293272e-18	1.16788145234573e-18	1.1269247283831e-39	3.75122621127357e-18	3.58747183321999e-18	1.18145561534045e-18	6.37186326677222e-18	1.04614543126694e-17	1.32624875555503e-18	4.61249414266908e-36	2.52532794748108e-18
26.3101194545598	-29.3076150116247	4.07578888607473e-18	1.29312229582025e-18	2.49478011365457e-19	4.12443665477205e-41	8.05144867780224e-19	7.67745515199686e-19	2.52658507948899e-19	1.36933738087506e-18	2.27069840310868e-18	2.85613666363998e-19	3.01920774398143e-37	5.42342317715605e-19
26.6506324386221	-29.3076150116247	8.26755664505227e-19	2.62642738854038e-19	5.0532235645283e-20	5.43676474288351e-42	1.6391126378604e-19	1.55814434194573e-19	5.12386567459813e-20	2.79138172777111e-19	4.67750874464219e-19	5.83479870721376e-20	1.78314933072731e-38	1.10477839752647e-19
26.9911454226844	-29.3076150116247	1.59031634885643e-19	5.05911819783586e-20	9.70526679943733e-21	1.69846736329278e-42	3.16503133377462e-20	2.99888439972913e-20	9.85391557721653e-21	5.39752182128567e-20	9.14461722086288e-20	1.13074759053349e-20	9.50271035294422e-40	2.13463274112975e-20
27.3316584067468	-29.3076150116247	2.90088840427444e-20	9.24204414254946e-21	1.76745828129073e-21	5.67795773359006e-43	5.79671759053913e-21	5.47360477121625e-21	1.79707925515417e-21	9.90005781481918e-21	1.69676146551782e-20	2.07873133796409e-21	4.57431685802525e-41	3.91217093281008e-21
27.6721713908091	-29.3076150116247	5.01787687476761e-21	1.60119859554004e-21	3.05206368415199e-22	1.82421048578985e-43	1.00698191647865e-21	9.4743375961519e-22	3.10794208291357e-22	1.72246743663521e-21	2.98806122663126e-21	3.62513309881713e-22	1.99920053612965e-42	6.80079217177553e-22
28.0126843748714	-29.3076150116247	8.23096594262479e-22	2.63091299000692e-22	4.99736116966673e-23	5.59270191097296e-44	1.65919376078912e-22	1.55519921384286e-22	5.09713217666989e-23	2.84273360900918e-22	4.99437608985878e-22	5.99711613700979e-23	8.13013334057266e-44	1.12136910086986e-22
28.3531973589337	-29.3076150116247	1.28033553247702e-22	4.09969996691897e-23	7.75872950893082e-24	1.63550230795646e-44	2.59303852802612e-23	2.42094542187702e-23	7.92731593260205e-24	4.45035976228161e-23	7.92330103075885e-23	9.4113932292081e-24	3.42599002475615e-45	1.7538217587477e-23
28.693710342996	-29.3076150116247	1.8885973054784e-23	6.05873779661239e-24	1.14220277706217e-24	4.56197543113748e-45	3.84377365048076e-24	3.57392816301561e-24	1.16915941236767e-24	6.60891116389005e-24	1.19309447793913e-23	1.40106608641132e-24	2.02613144415682e-46	2.60177962366135e-24
29.0342233270583	-29.3076150116247	2.64178768121134e-24	8.49174480963129e-25	1.59440460095951e-25	1.21374115825758e-45	5.40435879765125e-25	5.00343824198983e-25	1.6351913697347e-25	9.30984899786238e-25	1.70529048241695e-24	1.97860125087014e-25	2.06076561238486e-47	3.66103733597704e-25
29.3747363111206	-29.3076150116247	3.50428853631731e-25	1.12874700417517e-25	2.11036022536347e-26	3.08013809546958e-46	7.20723457084869e-26	6.64283144824999e-26	2.16875620553753e-26	1.24404315099946e-25	2.31360025292873e-25	2.65071866996004e-26	2.7405462315285e-48	4.88637535614891e-26
29.715249295183	-29.3076150116247	4.4080412813086e-26	1.42292300805215e-26	2.64860609374496e-27	7.45564044833713e-47	9.1165780246127e-27	8.36372898024884e-27	2.72772243515444e-27	1.57692325174121e-26	2.97959164128958e-26	3.36933448661253e-27	3.75409092002927e-49	6.18612858363474e-27
30.0557622792453	-29.3076150116247	5.25818380483544e-27	1.7011849476716e-27	3.15196133734353e-28	1.72135368311821e-47	1.09379109071586e-27	9.98639563506001e-28	3.25339585577137e-28	1.89613937324676e-27	3.64263923764905e-27	4.06783069018304e-28	4.95589436916495e-50	7.42849706997752e-28
30.3962752633076	-29.3076150116247	5.94799613732014e-28	1.92888897713384e-28	3.55669902888733e-29	3.79075250075915e-48	1.24473493935205e-28	1.13078426132938e-28	3.67977220766874e-29	2.16280262257376e-28	4.22746046412426e-28	4.69883419741225e-29	6.24070429646128e-51	8.46122651888713e-29
30.7367882473699	-29.3076150116247	6.38044411117352e-29	2.07419098514593e-29	3.805538130855e-30	7.96252322014361e-49	1.34356909892232e-29	1.21426364334599e-29	3.94686483098513e-30	2.34019935428674e-29	4.65758058398736e-29	5.45612263871173e-30	7.51504535269193e-52	9.14147986770541e-30
31.0773012314322	-29.3076150116247	6.49048262561459e-30	2.1153211980847e-30	3.86089300346464e-31	1.59531259516506e-49	1.3755755204037e-30	1.2365411119181e-30	4.01449447047207e-31	2.40204214938452e-30	4.87161021384928e-30	8.30288342961953e-31	8.71066457497802e-53	9.3680886391741e-31
31.4178142154945	-29.3076150116247	6.26108335332349e-31	2.04592786473011e-31	3.71417345224656e-32	3.04867085984805e-50	1.33582901469057e-31	1.19417107357786e-31	3.87219096507378e-32	2.33885186570347e-31	4.83760450188491e-31	2.78533957559059e-31	9.80692878800705e-54	9.10620167994055e-32
31.7583271995568	-29.3076150116247	5.72755112276291e-32	1.87668776435871e-32	3.3879681863472e-33	5.5570567921748e-51	1.2304388201128e-32	1.09367187562087e-32	3.54184835617568e-33	2.16033803112458e-32	4.56087976957962e-32	1.68021868972584e-31	1.08408642691386e-54	8.39606570501342e-33
32.0988401836191	-29.3076150116247	4.9686232472358e-33	1.63265205398676e-33	2.93034795622147e-34	9.66158963360187e-52	1.07501031640747e-33	9.49883070723693e-34	3.0722068357452e-34	1.89295479778457e-33	4.08265321411419e-33	1.15181455261869e-31	1.18931428251184e-55	7.34289292969195e-34
32.4393531676814	-29.3076150116247	4.08744007684361e-34	1.34753209778534e-34	2.40326570123032e-35	1.60221841770114e-52	8.90859982808179e-35	7.8237678964027e-35	2.52707558418589e-35	1.57347918092192e-34	3.46998430992755e-34	7.91083040339152e-32	1.30501310823733e-56	6.09132664576001e-35
32.7798661517438	-29.3076150116247	3.18871446265331e-35	1.05954770527715e-35	1.8689045056883e-36	2.53433587066822e-53	7.00247001741628e-36	6.11117303601868e-36	1.97121186615125e-36	1.24075696942027e-35	2.8003968473562e-35	5.34220350263362e-32	1.4354345656537e-57	4.79303326491425e-36
33.1203791358061	-29.3076150116247	2.35900822192358e-36	8.35673430967409e-37	1.37808231874647e-37	3.82363026252269e-54	5.22082155555992e-37	4.52685022768671e-37	1.45812806946183e-37	9.28154339887726e-37	2.14602569335334e-36	3.5385388628536e-32	1.57633360801572e-58	3.57736622733287e-37
33.4608921198684	-29.3076150116247	1.65498318450385e-37	1.05430483157413e-37	9.63531543816673e-39	5.50245929984563e-55	3.69209648983299e-38	3.18002627236642e-38	1.02283440599941e-38	6.58664515315034e-38	1.56167271839246e-37	2.29828155657617e-32	1.71360591567105e-59	2.53262752787039e-38
33.8014051039307	-29.3076150116247	1.1010543857769e-38	5.03695514030128e-38	6.3879195846616e-40	7.55278261607659e-56	2.47659318502842e-39	2.11849989181385e-39	6.80396825708592e-40	4.4342666728199e-39	1.0791992629855e-38	1.46366895499774e-32	1.82559613133113e-60	1.70072764087156e-39
34.141918087993	-29.3076150116247	6.94665592684825e-40	4.28694509667488e-38	4.01564831118438e-41	9.88840632653033e-57	1.57574014630667e-40	1.33841089829022e-40	4.29206728616014e-41	2.83201628843129e-40	7.08250194456285e-40	9.1398927144719e-33	1.88853712745014e-61	1.08331391060678e-40
34.4824310720553	-29.3076150116247	4.15619049891996e-41	3.83714808844451e-38	2.3936168173886e-42	1.23485161969243e-57	9.50963174147907e-42	8.01888325952659e-42	2.56754495929037e-42	1.71588844861316e-41	4.41430450697042e-41	5.59625823559119e-33	1.88329586874942e-62	6.54531509489977e-42
34.8229440561176	-29.3076150116247	2.35813454868532e-42	3.40002129230096e-38	1.35287076369967e-43	1.47086354988564e-58	5.44368352611603e-43	4.55619034512532e-43	1.45652145042929e-43	9.8629021012149e-43	2.61303701372891e-42	3.35979505182333e-33	1.80106511501452e-63	3.751146988332e-43
35.1634570401799	-29.3076150116247	1.26880846881814e-43	2.96926556252046e-38	7.25037922884712e-45	1.6710872356189e-59	2.95578627022889e-44	2.45501136842286e-44	7.83543307002936e-45	5.37830962839649e-44	1.46910795817308e-43	1.97781749734111e-33	1.64606880763843e-64	2.03917968979336e-44
35.5039700242423	-29.3076150116247	6.47409122321447e-45	2.55494372303462e-38	3.68440923718551e-46	1.81090211324628e-60	1.52231705387517e-45	1.25449512515281e-45	3.99720496333898e-46	2.78237304136752e-45	7.84519759919846e-45	1.14161070331856e-33	1.43451717759422e-65	1.05149065663109e-45
35.8444830083046	-29.3076150116247	3.13269244657517e-46	2.16605832968362e-38	1.77532445250903e-47	1.87180214081945e-61	7.43686817045091e-47	6.07922780995462e-47	1.93373573624232e-47	1.36557793107752e-46	3.97935906396142e-46	6.46112640751938e-34	1.19041947704014e-66	5.14297567633357e-47
36.1849959923669	-29.3076150116247	1.43751995582003e-47	1.8093181776738e-38	8.11129800963896e-49	1.84541484169633e-62	3.44610826521622e-48	2.79377856068297e-48	8.87125618415083e-49	6.35846557728954e-48	1.91733629549568e-47	3.58555866299632e-34	9.39861505559957e-68	2.38607059170337e-48
36.5255089764292	-29.3076150116247	6.25558884194302e-49	1.48907202234462e-38	3.51403272996812e-50	1.73539035722551e-63	1.51468601118024e-49	1.21758649123636e-49	3.85940549864941e-50	2.80883358204801e-49	8.77558314207709e-49	1.95102940784654e-34	7.05630893601151e-69	1.05005612936702e-49
36.8660219604915	-29.3076150116247	2.58155721538075e-50	1.20745906998849e-38	1.44352517453422e-51	1.55657284339251e-64	6.31498310827357e-51	5.03236464326588e-51	1.59221970448106e-51	1.17717412822769e-50	3.81559674727206e-50	1.04094836511584e-34	5.03629853519954e-70	4.38331620353332e-51
37.2065349445538	-29.3076150116247	1.01031232300014e-51	9.64684029996734e-39	5.62273047583189e-53	1.33171353874148e-65	2.49734585896503e-52	1.97246357012069e-52	6.2292085372299e-53	4.68057927061347e-52	1.5760631015921e-51	5.44569041131836e-35	3.41656581528255e-71	1.73562064840543e-52
37.5470479286161	-29.3076150116247	3.74965245197427e-53	7.59370490991493e-39	2.07672854765941e-54	1.08672904697446e-66	9.3679199312513e-54	7.33180082366566e-54	2.31105371500743e-54	1.76565516658012e-53	6.18478691592175e-53	2.79341266058636e-35	2.20276847992685e-72	6.51882323717376e-54
37.8875609126785	-29.3076150116247	1.31974196463998e-54	5.88949829924945e-39	7.27351396511434e-56	8.45864560120007e-68	3.33324092258365e-55	2.58450443981322e-55	8.13082296047726e-56	6.3192096202821e-55	2.3058480225336e-54	1.4049977703057e-35	1.34965780337912e-73	2.32245157799258e-55
38.2280738967408	-29.3076150116247	4.40505059623313e-56	4.50048005689254e-39	2.41623698102353e-57	6.27985297386508e-69	1.12499448847779e-56	8.63990661985724e-57	2.71272812538071e-57	2.14572185389256e-56	8.16780870650016e-56	6.92906382218915e-36	7.85850799764631e-75	7.8485220298075e-57
38.5685868808031	-29.3076150116247	1.39436959067151e-57	3.38840519586756e-39	7.62085671036088e-59	4.44700087316224e-70	3.60159899283084e-58	2.73908906377394e-58	8.58272795677652e-59	6.91259444924671e-58	2.74892438899853e-57	3.35067169336803e-36	4.34820700523459e-76	2.51590094425347e-58
38.9090998648654	-29.3076150116247	4.1857312559436e-59	2.51355153056615e-39	2.29247736617289e-60	3.00368264378948e-71	1.09371136621006e-59	8.23509891980065e-60	2.57508616272406e-60	2.11285123371646e-59	8.79052907050984e-59	1.58872079666184e-36	2.28628095588063e-77	7.65005111076693e-60
39.2496128489277	-29.3076150116247	1.19160570231847e-60	1.83711441106363e-39	6.71130828470288e-62	1.93512920209669e-72	3.15045773538349e-61	2.34799586792871e-61	7.32665260638731e-62	6.12717287597848e-61	2.67100058564559e-60	7.38621037437169e-37	1.14234118455245e-78	2.20648502181019e-61
39.59012583299	-29.3076150116247	3.21708846800645e-62	1.3229412902532e-39	2.07626286354015e-63	1.18914545260515e-73	8.60814012479215e-63	6.34880681296055e-63	1.97681963696194e-63	1.68584597807839e-62	7.7117074560986e-62	3.36708557550697e-37	5.42384903975105e-80	6.03676391548378e-63
39.9306388170523	-29.3076150116247	8.23690563887053e-64	9.38643972141713e-40	8.56894496813643e-65	6.96994069851845e-75	2.23105837225373e-64	1.62799859043952e-64	5.05797423824088e-65	4.40093904533283e-64	2.11570238661751e-63	1.50502953982101e-37	2.44717010001406e-81	1.56665973079005e-64
40.2711518011146	-29.3076150116247	2.00003383111043e-65	6.5617121723338e-40	5.85021382277043e-66	3.89665788310269e-76	5.48503880445934e-66	3.95899617611866e-66	1.22725732274481e-66	1.09004804947476e-65	5.51562747644637e-65	6.59620709881968e-38	1.04921657278429e-82	3.85667617362803e-66
-27.4909320272856	-28.9502946536532	4.27568415951887e-27	1.28521766257558e-28	4.79805292242244e-29	3.43096113104716e-28	2.55134551397055e-31	8.76567901345534e-28	4.30248547380949e-50	1.40029842127119e-29	3.04270958051917e-43	6.74692459456365e-30	2.74593414039112e-34	2.94818508160923e-45
-27.1504190432232	-28.9502946536532	2.54027422893829e-26	8.90668367693962e-28	3.40350935598494e-28	2.27767452028337e-27	2.09960653147262e-30	5.61414110791879e-27	5.32629862316862e-49	1.00505340810014e-28	6.65841816637675e-42	5.1340687952377e-29	2.66816097603424e-33	2.88902022841984e-44
-26.8099060591609	-28.9502946536532	1.45285064470312e-25	5.92119874983554e-27	2.30964707772386e-27	1.44984994257025e-26	1.65320690731603e-29	3.44801665496901e-26	6.21801722555524e-48	6.92583670111288e-28	1.36465298385953e-40	3.73272238686804e-28	2.46016362393592e-32	2.68240693677733e-43
-26.4693930750986	-28.9502946536532	7.9992150541187e-25	3.77601174623833e-26	1.49941979138479e-26	8.84973844953182e-26	1.24548116642499e-28	2.03069164023161e-25	6.84540101443715e-47	4.58241906869753e-27	2.61955609109947e-39	2.59297255369051e-27	2.15251412959848e-31	2.35983736658525e-42
-26.1288800910363	-28.9502946536532	4.24014094033141e-24	2.3097460646007e-25	9.31242016003275e-26	5.18008721067114e-25	8.97775554480549e-28	1.14685272039601e-24	7.10668211864217e-46	2.91127107800652e-26	4.70979783999265e-38	1.72098975144586e-26	1.78713797250805e-30	1.96711492565646e-41
-25.788367106974	-28.9502946536532	2.16391302948378e-23	1.35512970608635e-24	5.53308176417574e-25	2.90783246768648e-24	6.19183029088394e-27	6.21099204292566e-24	6.95755599071537e-45	1.77607899712141e-25	7.93161867669953e-37	1.09135655562623e-25	1.4079920669414e-29	1.55373514057231e-40
-25.4478541229117	-28.9502946536532	1.06327430902435e-22	7.62541152332959e-24	3.14514892131776e-24	1.56551525711176e-23	4.08593045689531e-26	3.22555753693331e-23	6.42347081390757e-44	1.04054417386885e-24	1.25119059514688e-35	6.61245925925921e-25	1.05262186413795e-28	1.16288391500921e-39
-25.1073411388494	-28.9502946536532	5.03054902514938e-22	4.11522137140507e-23	1.71037151448456e-23	8.08415635197017e-23	2.57978524376936e-25	1.6063503037627e-22	5.59253141574449e-43	5.85469263660161e-24	1.84886637948272e-34	3.82796110111158e-24	7.46748946777284e-28	8.24754193681346e-39
-24.7668281547871	-28.9502946536532	2.29175104950998e-21	2.12987480741447e-22	8.89860031899724e-23	4.00442164447645e-22	1.55846407471316e-24	7.67129952196763e-22	4.59173511313702e-42	3.16387395143885e-23	2.55933778238374e-33	2.11729217834372e-23	5.02697707199497e-27	5.54323821603235e-38
-24.4263151707247	-28.9502946536532	1.00535081827414e-20	1.05713695059421e-21	4.42938599700837e-22	1.90289848505621e-21	9.00804805270073e-24	3.51311982483029e-21	3.55534526359742e-41	1.64221804399842e-22	3.31902627745969e-32	1.11893308120302e-22	3.21121396331856e-26	3.53087519272939e-37
-24.0858021866624	-28.9502946536532	4.24698463336306e-20	5.03166929983322e-21	2.10943708197116e-21	8.67581881103979e-21	4.98178809507746e-23	1.54281982573437e-20	2.59617892208287e-40	8.18771074742703e-22	4.03252580615923e-31	5.64988627391028e-22	1.94653239697934e-25	2.13166458194465e-36
-23.7452892026001	-28.9502946536532	1.72770565612973e-19	2.29660396017641e-20	9.61178384670172e-21	3.79558237056786e-20	2.63609139990752e-22	6.49739950330357e-20	1.78794372258501e-39	3.92134857879256e-21	4.59040346794669e-30	2.72578195443929e-21	1.11965463549001e-24	1.21989455028171e-35
-23.4047762185378	-28.9502946536532	6.76856120514871e-19	1.00518308022885e-19	4.19055927867777e-20	1.59360152256702e-19	1.33461602612679e-21	2.62404489674543e-19	1.16136689483025e-38	1.80413158689208e-20	4.89617812223373e-29	1.25650329153032e-20	6.11134191627722e-24	6.61845163801975e-35
-23.0642632344755	-28.9502946536532	2.553703065053e-18	4.21874872894303e-19	1.74819731645886e-19	6.42216304283229e-19	6.46506453491909e-21	1.0162890839758e-18	7.11590503858498e-38	7.97399630338009e-20	4.89354122519233e-28	5.53432754148297e-20	3.16533103337729e-23	3.40489318231476e-34
-22.7237502504132	-28.9502946536532	9.27897868442042e-18	1.69784764205496e-18	6.97884783126024e-19	2.48460348081488e-18	2.99647080572342e-20	3.77473837702482e-18	4.11356620391434e-37	3.38587137898625e-19	4.583294702301e-27	2.329192383163e-19	1.55572110348534e-22	1.66138192296229e-33
-22.3832372663509	-28.9502946536532	3.247076729398e-17	6.55225012015832e-18	2.66613133972365e-18	9.22971205604069e-18	1.32882531971341e-19	1.34459765465035e-17	2.24437609262691e-36	1.38120767422332e-18	4.02301356231182e-26	9.36697807880028e-19	7.2556179192979e-22	7.69113351940588e-33
-22.0427242822886	-28.9502946536532	1.0943421209894e-16	2.42472389131194e-17	9.7481011054016e-18	3.29278195340661e-17	5.63827684141446e-19	4.59356584543614e-17	1.1568683522899e-35	5.41308496745467e-18	3.30961268572471e-25	3.59970155407758e-18	3.21105039809085e-21	3.37940534243053e-32
-21.7022112982262	-28.9502946536532	3.55211061854065e-16	8.60440970815464e-17	3.4114814475067e-17	1.12843675297236e-16	2.28899874738585e-18	1.50515379812405e-16	5.65348937062297e-35	2.03810704557847e-17	2.55205441818511e-24	1.32200075426228e-17	1.34849672869517e-20	1.41007347618973e-31
-21.3616983141639	-28.9502946536532	1.11044391347542e-15	2.92804337897149e-16	1.14288752485883e-16	3.71563815311168e-16	8.89130220135306e-18	4.73056259917223e-16	2.659487836907e-34	7.3722537292462e-17	1.84470771744799e-23	4.64011043059563e-17	5.37381530794517e-20	5.59084658926664e-31
-21.0211853301016	-28.9502946536532	3.34339207479921e-15	9.55534226447722e-16	3.66577077581492e-16	1.17581827645274e-15	3.30450067923366e-17	1.42620333486872e-15	1.28417720717622e-33	2.56186290674308e-16	1.25006033520073e-22	1.55668044423924e-16	2.03210269131671e-19	2.10816655722848e-30
-20.6806723460393	-28.9502946536532	9.69532836751521e-15	2.99051639240839e-15	1.12591371104038e-15	3.57693748641698e-15	1.17507876188207e-16	4.12508352955626e-15	7.77549730813652e-33	8.55228301725895e-16	7.94227146760586e-22	4.99230299775572e-16	7.29186583364104e-19	7.56780255634767e-30
-20.340159361977	-28.9502946536532	2.70786502232901e-14	8.97636540128998e-15	3.31218495345095e-15	1.04631926798961e-14	3.99805501623196e-16	1.1447882244124e-14	7.50143378019881e-32	2.74261658334506e-15	4.73170600379094e-21	1.53075101738653e-15	2.48291499433558e-18	2.58952477889457e-29
-19.9996463779147	-28.9502946536532	7.28428244005325e-14	2.58426343724132e-14	9.33475379487704e-15	2.94386547658072e-14	1.30152109824962e-15	3.04882464812855e-14	1.01561114664348e-30	8.44871418927101e-15	2.6436515777856e-20	4.48851383739569e-15	8.02260351354039e-18	8.45887702055061e-29
-19.6591333938524	-28.9502946536532	1.887337487511e-13	7.1365237177716e-14	2.52115314138695e-14	7.96876825537207e-14	4.05391199692638e-15	7.79375601305812e-14	1.47748536242227e-29	2.50002982193605e-14	1.38536611888125e-19	1.25896315904291e-14	2.45979771903415e-17	2.64246327167257e-28
-19.3186204097901	-28.9502946536532	4.71004802866251e-13	1.89054065272881e-13	6.52763333795973e-14	2.07586679681322e-13	1.20814226674136e-14	1.91285521763696e-13	2.05690899354345e-28	7.10588444291749e-14	6.81030781801459e-19	3.378986584986e-14	7.15673079948516e-17	7.90951194918064e-28
-18.9781074257277	-28.9502946536532	1.13220904855316e-12	4.80478500205489e-13	1.62087693308579e-13	5.20538055498598e-13	3.44494662533389e-14	4.50896848819324e-13	2.65730724938555e-27	1.94000845985654e-13	3.1411423629739e-18	8.68188543595391e-14	1.97588914251418e-16	2.27302061213024e-27
-18.6375944416654	-28.9502946536532	2.62161443097581e-12	1.17163618900619e-12	3.86178008109222e-13	1.25675647743531e-12	9.39869538530582e-14	1.02117226205912e-12	3.16265698228489e-26	5.08748100571889e-13	1.35961053471558e-17	2.13666794628891e-13	5.17661757120963e-16	6.28323987010891e-27
-18.2970814576031	-28.9502946536532	5.84750148664629e-12	2.7414924311156e-12	8.83289735773462e-13	2.9220313359644e-12	2.45342794956158e-13	2.22302716507607e-12	3.46180665612916e-25	1.28152206684767e-12	5.52391350174218e-17	5.04031394604442e-13	1.28697977211393e-15	1.67317931599286e-26
-17.9565684735408	-28.9502946536532	1.2564715015551e-11	6.15606183550106e-12	1.9407157311775e-12	6.54378839585698e-12	6.12773111699046e-13	4.65417871020639e-12	3.48347666828368e-24	3.10095417948989e-12	2.10716154236443e-16	1.14064447530546e-12	3.03636216749415e-15	4.29593759556788e-26
-17.6160554894785	-28.9502946536532	2.60099858738491e-11	1.32674573210818e-11	4.09880716572605e-12	1.41170526988213e-11	1.46435626597651e-12	9.37675847076605e-12	3.22208057612141e-23	7.20851654044605e-12	7.54911150252706e-16	2.47898209472799e-12	6.7986386595841e-15	1.06351775122389e-25
-17.2755425054162	-28.9502946536532	5.18752089950987e-11	2.74466205477652e-11	8.32738721811984e-12	2.93408054383809e-11	3.34822363231197e-12	1.81911039491066e-11	2.73943526808592e-22	1.61000868781473e-11	2.5408898979989e-15	5.18057314284518e-12	1.4449139528488e-14	2.53638920343526e-25
-16.9350295213539	-28.9502946536532	9.96876450181381e-11	5.45072844833027e-11	1.628745536805e-11	5.87541702438362e-11	7.32491894635067e-12	3.40068338084e-11	2.14083612872935e-21	3.45548662521191e-11	8.03766890376477e-15	1.04258545207303e-11	2.91576733646499e-14	5.81715453874293e-25
-16.5945165372916	-28.9502946536532	1.84593308920952e-10	1.03928238541986e-10	3.06928386547217e-11	1.13358137783575e-10	1.53324603092746e-11	6.1303545976921e-11	1.53780951139936e-20	7.12808578626737e-11	2.39060783938837e-14	2.02402775688262e-11	5.59050286762843e-14	1.27991509476519e-24
-16.2540035532292	-28.9502946536532	3.29394675464028e-10	1.90272848001336e-10	5.57701208670964e-11	2.10720785251897e-10	3.07072933242254e-11	1.06640003111196e-10	1.015355409904e-19	1.41358029003771e-10	6.688318485597e-14	3.79762041520807e-11	1.01991026949184e-13	2.69410652405548e-24
-15.9134905691669	-28.9502946536532	5.6647007477575e-10	3.34533273303765e-10	9.7783847652264e-11	3.77383600892581e-10	5.88426055745499e-11	1.79120360404779e-10	6.16211728159332e-19	2.69568667695831e-10	1.76103233042428e-13	6.90022871235945e-11	1.77579454213835e-13	5.40953114929272e-24
-15.5729775851046	-28.9502946536532	9.38925772339893e-10	5.64915391371741e-10	1.65544532259827e-10	6.51103505873707e-10	1.0788546491231e-10	2.90660607321632e-10	3.43746375779879e-18	4.94483631511273e-10	4.36599326163572e-13	1.21657704613367e-10	2.96899910886951e-13	1.03331211034653e-23
-15.2324646010423	-28.9502946536532	1.50007601383038e-09	9.16395647389389e-10	2.70750253507762e-10	1.08211302391864e-09	1.89258197033172e-10	4.55827520768048e-10	1.76255460320185e-17	8.72795204848752e-10	1.01975550465111e-12	2.08520580831891e-10	4.82421215779127e-13	1.87322003566667e-23
-14.89195161698	-28.9502946536532	2.31023338851024e-09	1.42833130199579e-09	4.27937885765177e-10	1.73226002927983e-09	3.1766345548248e-10	6.9096883779933e-10	8.30698282132705e-17	1.48287208199212e-09	2.24513256767935e-12	3.47998990342052e-10	7.783887687315e-13	3.2164349582017e-23
-14.5514386329177	-28.9502946536532	3.42996878681674e-09	2.13961105287933e-09	6.53760071706392e-10	2.67076874348219e-09	5.10153396771327e-10	1.0123570959339e-09	3.5986559120805e-16	2.42595720179516e-09	4.66181856181447e-12	5.66153035769331e-10	1.28871271490233e-12	5.22314824963685e-23
-14.2109256488554	-28.9502946536532	4.90958452614118e-09	3.08136521461927e-09	9.65298550169974e-10	3.96564809921892e-09	7.83890977092723e-10	1.43318433554028e-09	1.43295849891124e-15	3.82302280383098e-09	9.13408495881866e-12	8.98475040750004e-10	2.27030881492525e-12	8.01303472777844e-23
-13.8704126647931	-28.9502946536532	6.77554880741443e-09	4.26806361236987e-09	1.37722548048799e-09	5.67061147250533e-09	1.15247831032423e-09	1.95951851317756e-09	5.24473054635282e-15	5.8052954446543e-09	1.68962860211055e-11	1.39109178213063e-09	4.3395042933453e-12	1.1605753335968e-22
-13.5298996807307	-28.9502946536532	9.01590606431241e-09	5.68870254577715e-09	1.89787946919405e-09	7.80874181969804e-09	1.62119014680391e-09	2.58576927684111e-09	1.76444867083221e-14	8.49712481178178e-09	2.95220064152791e-11	2.10055188282147e-09	8.88557636778658e-12	1.58634640720652e-22
-13.1893866966684	-28.9502946536532	1.15678590036672e-08	7.30038258420142e-09	2.52474482110935e-09	1.03557551010582e-08	2.1820434189455e-09	3.29072684306156e-09	5.45621104095506e-14	1.19913501315918e-08	4.87460175853665e-11	3.09112496861962e-09	1.88217105150068e-11	2.0459372795341e-22
-12.8488737126061	-28.9502946536532	1.43113464946514e-08	9.02657891545067e-09	3.24035495248944e-09	1.32270458917442e-08	2.81015374301848e-09	4.03564003837905e-09	1.5508492387686e-13	1.63195564353978e-08	7.61024699510353e-11	4.42852299417997e-09	3.98111236261919e-11	2.48946697564936e-22
-12.5083607285438	-28.9502946536532	1.70720848875399e-08	1.07616676114007e-08	4.01013902627306e-09	1.62731105477193e-08	3.46300882098863e-09	4.76582417148212e-09	4.0517655663645e-13	2.14222453851006e-08	1.12412181810702e-10	6.16934111725143e-09	8.20328399624864e-11	2.85733458200853e-22
-12.1678477444815	-28.9502946536532	1.96360021000921e-08	1.23819641126867e-08	4.78397428392364e-09	1.92869858485073e-08	4.0839096167708e-09	5.41671412356317e-09	9.73005703728963e-13	2.71262820166355e-08	1.57262376435924e-10	8.34646060323891e-09	1.62332466886343e-10	3.09239140227366e-22
-11.8273347604192	-28.9502946536532	2.1774467219312e-08	1.3762081629697e-08	5.50295468084512e-09	2.20250181606573e-08	4.60986343021908e-09	5.9240767833946e-09	2.14774598905524e-12	3.31380868145774e-08	2.08744968245794e-10	1.09521962619098e-08	3.06198741871483e-10	3.15370200268013e-22
-11.4868217763569	-28.9502946536532	2.32768041748159e-08	1.47942860214457e-08	6.11196986629807e-09	2.42391432314106e-08	4.98289658113547e-09	6.23655338670004e-09	4.35759807254938e-12	3.90599625186001e-08	2.63803585747968e-10	1.39228962621561e-08	5.48471312265543e-10	3.02767495130869e-22
-11.1463087922946	-28.9502946536532	2.39841253470107e-08	1.54079330600832e-08	6.57711661330155e-09	2.57158421052073e-08	5.16254604499945e-09	6.32738890908231e-09	8.12659933203244e-12	4.44330516854718e-08	3.19528997181668e-10	1.71304296926918e-08	9.31236975714431e-10	2.73267118275889e-22
-10.8057958082322	-28.9502946536532	2.38173443212976e-08	1.55859076364233e-08	6.90501740999177e-09	2.63149818788241e-08	5.13668022940918e-09	6.20178334095592e-09	1.3930599550481e-11	4.88038726608875e-08	3.75599829863108e-10	2.0386559511266e-08	1.49739370529702e-09	2.31506495052055e-22
-10.4652828241699	-28.9502946536532	2.27928236995833e-08	1.53749681673632e-08	7.1593756162889e-09	2.60014173908844e-08	4.92806649026269e-09	5.89719127417949e-09	2.19500263612359e-11	5.18034846885725e-08	4.3778688812486e-10	2.34645112855864e-08	2.27926416928258e-09	1.83765542369385e-22
-10.1247698401076	-28.9502946536532	2.10214983432034e-08	1.48869646699563e-08	7.46932814172661e-09	2.48635357185067e-08	4.59513985936010e-09	5.47598493939266e-09	3.17920264755725e-11	5.32215403639863e-08	5.22054999392156e-10	2.61375259685958e-08	3.28356879051868e-09	1.36421096242694e-22
-9.7842568560453	-28.9502946536532	1.86910031574848e-08	1.4288428602423e-08	8.02506890821643e-09	2.31154012423862e-08	4.22676932129018e-09	5.01244016033924e-09	4.2330871833597e-11	5.30547800656326e-08	6.58358812059365e-10	2.82275025849814e-08	4.47658568769044e-09	9.45397749955654e-23
-9.44374387198299	-28.9502946536532	1.60344370564126e-08	1.37776942761677e-08	9.05905339172789e-09	2.10820714676466e-08	3.93188687535287e-09	4.57789787650358e-09	5.18273740126059e-11	5.15132152030718e-08	8.92810951716816e-10	2.96503167702269e-08	5.77531933255086e-09	6.10530200892617e-23
-9.10323088792068	-28.9502946536532	1.32927742702922e-08	1.3551854080612e-08	1.08153001364616e-08	1.91702291436033e-08	3.82529163468456e-09	4.22827862182013e-09	5.83892344688782e-11	4.89776000190761e-08	1.28661569749762e-09	3.04414516816952e-08	7.05055292117234e-09	3.66841165368011e-23
-8.76271790385837	-28.9502946536532	1.06794735554595e-08	1.37698312340779e-08	1.35134684491952e-08	1.78278840022643e-08	4.01088073556361e-09	3.99672964403494e-09	6.06573549347649e-11	4.59162513658574e-08	1.91019457407416e-09	3.07490482210645e-08	8.14485307123649e-09	2.04807067411838e-23
-8.42220491979605	-28.9502946536532	8.35484721571368e-09	1.45208992150343e-08	1.73166436971063e-08	1.74972311811187e-08	4.56351614214693e-09	3.89186909895381e-09	5.8466426522041e-11	4.27829226503055e-08	2.83153182846002e-09	3.07916373242683e-08	8.90334830410101e-09	1.06132525308157e-23
-8.08169193573374	-28.9502946536532	6.41441564142976e-09	1.58079577647562e-08	2.23105881124162e-08	1.85640224913632e-08	5.51128449089076e-09	3.90019564921156e-09	5.32585832869891e-11	3.99247609634402e-08	4.09914109482795e-09	3.07912842524629e-08	9.20940553812772e-09	5.10168633986057e-24
-7.74117895167143	-28.9502946536532	4.8910000692449e-09	1.75507676449058e-08	2.84973978648993e-08	2.13058252638506e-08	6.82117736661089e-09	3.99075417269282e-09	4.82536596269347e-11	3.75267290115647e-08	5.72214049455597e-09	3.09036835108772e-08	9.01397643117706e-09	2.27868361746866e-24
-7.40066596760911	-28.9502946536532	3.76653159001414e-09	1.96074255316969e-08	3.57997141154493e-08	2.58415167604476e-08	8.39260897379605e-09	4.12103242647051e-09	4.86869820836305e-11	3.56064769064336e-08	7.65219546943654e-09	3.11693466674787e-08	8.34846162871015e-09	9.96772826222894e-25
-7.0601529835468	-28.9502946536532	2.98801827608075e-09	2.1806032388216e-08	4.40661401780362e-08	3.2086266834413e-08	1.0063534161858e-08	4.24422336082239e-09	6.26392755056726e-11	3.40560346392244e-08	9.77356190019761e-09	3.15026198395233e-08	7.31645203290971e-09	9.86961229874864e-25
-6.71963999948449	-28.9502946536532	2.4831431300685e-09	2.39764361919205e-08	5.30678295469806e-08	3.97200112580951e-08	1.16321593649453e-08	4.31814823927146e-09	1.02976261323572e-10	3.27110748176984e-08	1.19070499270508e-08	3.17211464501129e-08	6.06733286115992e-09	6.61633780839374e-24
-6.37912701542218	-28.9502946536532	2.17344313102814e-09	2.59754400944645e-08	6.24820570072139e-08	4.81813251483649e-08	1.2893162552285e-08	4.31487681727747e-09	1.90650205664839e-10	3.14215095376423e-08	1.38308503618733e-08	3.16041785039027e-08	4.76100126953500e-09	6.17332877704223e-23
-6.03861403135986	-28.9502946536532	1.98510849269886e-09	2.77055192997583e-08	7.1869336185612e-08	5.66997103598607e-08	1.36820666709219e-08	4.22825236130314e-09	3.59086519827e-10	3.01015003939722e-08	1.53162701260252e-08	3.09599309948012e-08	3.53512048310505e-09	5.3392009047504e-22
-5.69810104729755	-28.9502946536532	1.8578622134226e-09	2.91318170111759e-08	8.06613518419219e-08	6.43747548635703e-08	1.39170321799472e-08	4.07568357358664e-09	6.5856549471568e-10	2.8749614152222e-08	1.61710639663794e-08	2.96822016780476e-08	2.4838583324913e-09	4.19526912030239e-21
-5.35758806323524	-28.9502946536532	1.75130132118592e-09	3.03006704871609e-08	8.81813702730836e-08	7.02995393397996e-08	1.36259342806101e-08	3.89183606697474e-09	1.15846383109852e-09	2.74436681666472e-08	1.62793578408989e-08	2.77825648660277e-08	1.65164603022391e-09	2.99097783946904e-20
-5.01707507917293	-28.9502946536532	1.64692662663797e-09	3.13550337269459e-08	9.37124390614677e-08	7.37104989218119e-08	1.29491676629172e-08	3.7151005933934e-09	1.94426489728097e-09	2.63224255563329e-08	1.56269102721647e-08	2.53923731807876e-08	1.03993273533619e-09	1.93443760695255e-19
-4.67656209511062	-28.9502946536532	1.54437598088696e-09	3.25329900359126e-08	9.66117227482539e-08	7.41321777105166e-08	1.21145611789378e-08	3.57146550192569e-09	3.10608570499167e-09	2.55645575876835e-08	1.43041712873783e-08	2.27355205756826e-08	6.21486709468123e-10	1.13492831202764e-18
-4.3360491110483	-28.9502946536532	1.45247186940057e-09	3.41327724411102e-08	9.64474125728931e-08	7.14793647069782e-08	1.13882073045075e-08	3.46260929568938e-09	4.71697509922446e-09	2.53670397772102e-08	1.24861434760541e-08	2.00780827079234e-08	3.56285735995603e-10	6.04021721685321e-18
-3.99553612698599	-28.9502946536532	1.37842847588006e-09	3.64366867942452e-08	9.31174363669827e-08	6.60852600545071e-08	1.10117078249165e-08	3.36409388609578e-09	6.80285556497575e-09	2.59172250695397e-08	1.03950233970873e-08	1.76657426053992e-08	2.04741916868475e-10	2.91613837900511e-17
-3.65502314292368	-28.9502946536532	1.32001493453847e-09	3.96057298820457e-08	8.69063067482372e-08	5.86422524058171e-08	1.11406214398302e-08	3.23541490803846e-09	9.31103105451336e-09	2.73515570440048e-08	8.25637059155421e-09	1.56645297605264e-08	1.36478371164068e-10	1.27713263584653e-16
-3.31451015886136	-28.9502946536532	1.26435071542606e-09	4.3577725129605e-08	7.84523517513111e-08	5.00661835835188e-08	1.17998650747522e-08	3.03813015912325e-09	1.20886042670353e-08	2.97011026085582e-08	6.26045510112202e-09	1.41226289428806e-08	1.34816489504611e-10	5.07383415367989e-16
-2.97399717479905	-28.9502946536532	1.1936614572181e-09	4.80122007743127e-08	6.86278654719654e-08	4.13171954962474e-08	1.28690926262342e-08	2.75423217512045e-09	1.48831290396888e-08	3.28362075451214e-08	4.53749641678884e-09	1.29674261556527e-08	1.97904960023377e-10	1.82855736408131e-15
-2.63348419073674	-28.9502946536532	1.09462747638968e-09	5.23162816413587e-08	5.83667482698123e-08	3.32225019919116e-08	1.41046297948222e-08	2.39668879501226e-09	1.73732994293942e-08	3.64326907739925e-08	3.15026426168125e-09	1.20410999347331e-08	3.37127685661252e-10	5.97796331069629e-15
-2.29297120667443	-28.9502946536532	9.66132067860651e-10	5.57583252381597e-08	4.84929997774781e-08	2.63446262028745e-08	1.51950805851602e-08	2.00782126327279e-09	1.92277562249587e-08	3.99833999846737e-08	2.10212673380074e-09	1.11630369878425e-08	5.72694577978463e-10	1.77285299380436e-14
-1.95245822261212	-28.9502946536532	8.21334051761032e-10	5.76410733781969e-08	3.96000189593858e-08	2.09238852705761e-08	1.58373345511633e-08	1.64672173012022e-09	2.01785197643294e-08	4.28683870111143e-08	1.35488506761285e-09	1.01952794481974e-08	9.2597330947932e-10	4.76950979576021e-14
-1.6119452385498	-28.9502946536532	6.83255776901537e-10	5.74799804251425e-08	3.20074433979397e-08	1.69015248426316e-08	1.58119603155948e-08	1.37117037141379e-09	2.00873970547342e-08	4.44765028630903e-08	8.49454870234274e-10	9.08526342083157e-09	1.40880569920483e-09	1.16404419705686e-13
-1.27143225448749	-28.9502946536532	5.76435905829443e-10	5.51278564729693e-08	2.57914039836854e-08	1.40071846749249e-08	1.50356489785869e-08	1.22066601635097e-09	1.89834933973061e-08	4.43483825392913e-08	5.23499844790877e-10	7.87051584626257e-09	2.01182418232652e-09	2.57739977246341e-13
-0.930919270425179	-28.9502946536532	5.18765229274326e-10	5.08063824522816e-08	2.08601287813056e-08	1.18781571400693e-08	1.35752224047784e-08	1.20557767193426e-09	1.70587497170863e-08	4.22961980253634e-08	3.22677955732339e-10	6.64778788699852e-09	2.69583523387811e-09	5.17778042437424e-13
-0.590406286362864	-28.9502946536532	5.16858503937938e-10	4.50393084666865e-08	1.70387210564928e-08	1.01727970718881e-08	1.16207649365073e-08	1.30473732309874e-09	1.46228112738482e-08	3.84580155996942e-08	2.05087949069655e-10	5.52475109260265e-09	3.39117825868471e-09	9.43847106174202e-13
-0.249893302300553	-28.9502946536532	5.66079260524863e-10	3.85157832947941e-08	1.41345061744923e-08	8.64759514426129e-09	9.42934779558827e-09	1.47142027821843e-09	1.20322054998798e-08	3.32656265083709e-08	1.40731968710874e-10	4.57761562864319e-09	4.00824700032908e-09	1.56142012238905e-12
0.0906196817617619	-28.9502946536532	6.54061866765277e-10	3.19315737363952e-08	1.197058279186e-08	7.18384393250668e-09	7.25958166511157e-09	1.64587207731943e-09	9.61592850821926e-09	2.73361723287783e-08	1.08697423968597e-10	3.83107429882521e-09	4.45800323217069e-09	2.3446853790532e-12
0.431132665824073	-28.9502946536532	7.65346523504624e-10	2.58553342294058e-08	1.03913415242204e-08	5.76895429453929e-09	5.31746460274527e-09	1.77102178029070e-09	7.61778164720287e-09	2.13253332119838e-08	9.4325737262727e-11	3.26324864166978e-09	4.67614066681177e-09	3.19678653741744e-12
0.771645649886384	-28.9502946536532	8.8488432789249e-10	2.06504772727625e-08	9.25345255045997e-09	4.45165198620814e-09	3.72663648945959e-09	1.80688069834009e-09	6.1671936983293e-09	1.57905383735686e-08	8.74571554288606e-11	2.82634020081896e-09	4.6415723585149e-09	3.9588438303155e-12
1.1121586339487	-28.9502946536532	9.99349111683314e-10	1.64602562206971e-08	8.41712402883188e-09	3.29435148386943e-09	2.52553181904477e-09	1.73915723449767e-09	5.27954174966645e-09	1.11028562693143e-08	8.16844853621774e-11	2.46943236485197e-09	4.38139394207345e-09	4.45526120538267e-12
1.45267161801101	-28.9502946536532	1.09669111090405e-09	1.32441068901289e-08	7.74698732325848e-09	2.33999604222634e-09	1.68498564858691e-09	1.57947974262475e-09	4.87872110470602e-09	7.42282166174202e-09	7.39515162997906e-11	2.15356958929604e-09	3.96016766139721e-09	4.55977300275755e-12
1.79318460207332	-28.9502946536532	1.16537679348779e-09	1.08426535199678e-08	7.12363772034042e-09	1.59942683358213e-09	1.13559465481333e-09	1.35785404788036e-09	4.83117887726539e-09	4.73100593439289e-09	6.38946897168734e-11	1.85648192935196e-09	3.45833063035444e-09	4.24838359926233e-12
2.13369758613564	-28.9502946536532	1.19474355850235e-09	9.04765570623553e-09	6.45986800801058e-09	1.05530910810186e-09	7.9472533318364e-10	1.1110035355583e-09	4.98139988172897e-09	2.88919081270989e-09	5.27762634835274e-11	1.57001506588577e-09	2.94892418822387e-09	3.60864007712742e-12
2.47421057019795	-28.9502946536532	1.17691799887112e-09	7.6588897695981e-09	5.71290806615258e-09	6.73951320836019e-10	5.86637024889365e-10	8.71403891691093e-10	5.18194587278643e-09	1.70609987650192e-09	4.22889153159885e-11	1.29499453545766e-09	2.48145910870626e-09	2.80017773486129e-12
2.81472355426026	-28.9502946536532	1.10947061095475e-09	6.51881183881474e-09	4.88612087200896e-09	4.17196840583472e-10	4.53417878480738e-10	6.60638804922414e-10	5.31459252807412e-09	9.8941384404101e-10	3.36498628320866e-11	1.03672305826902e-09	2.07728900292319e-09	1.99054496422417e-12
3.15523653832257	-28.9502946536532	9.97261300703489e-10	5.52450850457168e-09	4.01883673226636e-09	2.50302371563227e-10	3.5768742016021e-10	4.88112726839767e-10	5.3017537386656e-09	5.76805299277168e-10	2.72326433637857e-11	8.01978367614916e-10	1.73524190800861e-09	1.30123149085009e-12
3.49574952238489	-28.9502946536532	8.52219609543329e-10	4.62256209638746e-09	3.16830714045796e-09	1.45329433698045e-10	2.79718534246873e-10	3.5375592198389e-10	5.10902863272166e-09	3.47608379000986e-10	2.2694066964803e-11	5.97047368896439e-10	1.44245826008129e-09	7.86109564882837e-13
3.8362625064472	-28.9502946536532	6.90862249868322e-10	3.79497528279269e-09	2.39052812398844e-09	8.14744502021578e-11	2.1195790983956e-10	2.52277686327606e-10	4.74062815320593e-09	2.21219306271688e-10	1.93539884977608e-11	4.26278322141135e-10	1.18478615297874e-09	4.41572060918249e-13
4.17677549050951	-28.9502946536532	5.30474489537688e-10	3.0435132393715e-09	1.72603712699135e-09	4.39988528868338e-11	1.53369639513502e-10	1.76875093504516e-10	4.22993420474997e-09	1.4888419605383e-10	1.65659035972077e-11	2.91115969263456e-10	9.53087749578402e-10	2.3222515225259e-13
4.51728847457182	-28.9502946536532	3.85421782386956e-10	2.37708511102372e-09	1.19372037449296e-09	2.28436545261641e-11	1.05082145869421e-10	1.2141236975819e-10	3.62764608645702e-09	1.03900709777509e-10	1.39268131929072e-11	1.89851927042329e-10	7.44698791793825e-10	1.15151391188202e-13
4.85780145863414	-28.9502946536532	2.64815130719046e-10	1.80377120350851e-09	7.92132475839031e-10	1.13871280412805e-11	6.78607000234828e-11	8.11348470018719e-11	2.98987405023206e-09	7.30800126690703e-11	1.13086979909485e-11	1.18170413679865e-10	5.61466827379756e-10	5.42001777795497e-14
5.19831444269645	-28.9502946536532	1.72005113312913e-10	1.32700594029641e-09	5.05492321259615e-10	5.44545481699140e-12	4.12045863096838e-11	5.25138003242629e-11	2.3681290652707e-09	5.05362461846456e-11	8.77611322533144e-12	7.02442504240526e-11	4.06570345446988e-10	2.44378862482157e-14
5.53882742675876	-28.9502946536532	1.0560376134408e-10	9.44590777864858e-10	3.10991057851534e-10	2.49672461449526e-12	2.34944890777383e-11	3.28313435900244e-11	1.80247818549705e-09	3.37808949941346e-11	6.47071257468066e-12	3.99459317321072e-11	2.81897171875645e-10	1.0905085158832e-14
5.87934041082107	-28.9502946536532	6.12916736862414e-11	6.49288237798512e-10	1.84917116547837e-10	1.09675213385632e-12	1.2573831531676e-11	1.98595975556565e-11	1.31831733571577e-09	2.16079699765596e-11	4.51897028139005e-12	2.1792152022564e-11	1.86800099544e-10	5.63098984095813e-15
6.21985339488339	-28.9502946536532	3.36488914310806e-11	4.30165915454473e-10	1.06493598047354e-10	4.61042042921293e-13	6.31978783828083e-12	1.17221143913501e-11	9.26438246532688e-10	1.31521003787651e-11	2.9848637689496e-12	1.14465537148959e-11	1.18174076775008e-10	5.05552173147707e-15
6.5603663789457	-28.9502946536532	1.75148587372266e-11	2.74213840751515e-10	5.94865536257431e-11	1.85142243787755e-13	2.9962784552845e-12	6.8766485220732e-12	6.25502896036774e-10	7.5947260618799e-12	1.86345757806691e-12	5.81301668485417e-12	7.13281944862187e-11	8.50465587716489e-15
6.90087936300801	-28.9502946536532	8.7212245326694e-12	1.67935444258436e-10	3.2248790436314e-11	7.08625094320373e-14	1.36964915046957e-12	4.1294061242863e-12	4.05787317449373e-10	4.15425485035817e-12	1.09934786417027e-12	2.86599380490263e-12	4.10626245751829e-11	1.76506724547398e-14
7.24139234707032	-28.9502946536532	4.2916715644423e-12	9.86844044552154e-11	1.69609142875655e-11	2.57867047338931e-14	6.63268229457141e-13	2.62540826814864e-12	2.53118075809215e-10	2.1511528193448e-12	6.13152118706259e-13	1.37659833866542e-12	2.2541916792796e-11	3.6701689092087e-14
7.58190533113264	-28.9502946536532	2.31062555056357e-12	5.55873504142171e-11	8.64385035813501e-12	8.90612684781196e-15	4.42702587929267e-13	1.80309506345446e-12	1.52211439480313e-10	1.05541266134154e-12	3.2459219859091e-13	6.45814940714681e-13	1.17986155832199e-11	7.30868662697114e-14
7.92241831519495	-28.9502946536532	1.65572959194086e-12	2.99935212845566e-11	4.26128288407677e-12	2.93681463547392e-15	4.96353165385858e-13	1.3270843931968e-12	8.90043510956704e-11	4.94623296501139e-13	1.6778948599411e-13	2.96988870885153e-13	5.88723162296096e-12	1.38575017549431e-13
8.26293129925726	-28.9502946536532	1.72802792634585e-12	1.55028576261144e-11	2.0293292946289e-12	1.01934028372292e-15	7.42090147061401e-13	1.01905216939907e-12	5.19132720982501e-11	2.33917568524837e-13	1.00801385000981e-13	1.36498971429321e-13	2.80009242797761e-12	2.51331449347701e-13
8.60344428331958	-28.9502946536532	2.25197753267601e-12	7.70284673067441e-12	9.36808234587698e-13	7.69999498513753e-16	1.16761480922574e-12	8.02196677892117e-13	3.21950497839943e-11	1.48799913041977e-13	1.17451285188321e-13	7.06296365858002e-14	1.26926073260363e-12	4.40901420810987e-13
8.94395726738188	-28.9502946536532	3.18538286424609e-12	3.77222514229579e-12	4.35158130401725e-13	2.11728052292126e-15	1.80598920100095e-12	6.6952264007011e-13	2.36952894668423e-11	2.13083864721351e-13	2.78325184894232e-13	6.27079059613418e-14	5.48249854220303e-13	7.61250969618335e-13
9.2844702514442	-28.9502946536532	4.79098940189639e-12	2.09728595435739e-12	2.52647733306554e-13	7.66456192430323e-15	2.75577146798455e-12	6.86948276763366e-13	2.22809349539438e-11	5.29511113952878e-13	7.95903822810129e-13	1.20010704617205e-13	2.2562582495196e-13	1.32275281825012e-12
9.62498323550651	-28.9502946536532	7.98728682470209e-12	2.02362521424028e-12	3.00626470486937e-13	2.6202688420993e-14	4.27371178801905e-12	1.05347427781941e-12	2.52090610917865e-11	1.45068125439368e-12	2.24637534293266e-12	3.10102983655427e-13	8.84573587126201e-14	2.36373127730473e-12
9.96549621956882	-28.9502946536532	1.52327879203234e-11	3.8641931396434e-12	6.59293434420207e-13	8.1879637908508e-14	6.99439208058587e-12	2.26643480692294e-12	3.06211363673809e-11	3.88225779633695e-12	6.05089874388658e-12	8.20070768593337e-13	3.30405089252526e-14	4.39796452218968e-12
10.3060092036311	-28.9502946536532	3.24244915959371e-11	9.32434887921609e-12	1.65376396633767e-12	2.32879887473594e-13	1.236453275093e-11	5.48357108965274e-12	3.72917616919329e-11	9.93589797073736e-12	1.54829961771742e-11	2.09029826098744e-12	1.17669202519957e-14	8.49886982571691e-12
10.6465221876934	-28.9502946536532	7.26015696812502e-11	2.25866892738482e-11	4.05714915416579e-12	6.01898293590768e-13	2.34192704252479e-11	1.3233379623162e-11	4.4708647196885e-11	2.42021352530968e-11	3.76112682478603e-11	5.07628036132607e-12	4.00866217002435e-15	1.68140776858182e-11
10.9870351717558	-28.9502946536532	1.62554669713431e-10	5.23899062795269e-11	9.48131040564788e-12	1.4121691420407e-12	4.60677783233812e-11	3.06836147150727e-11	5.35147988447426e-11	5.60125371921129e-11	8.67307382742631e-11	1.17109116894386e-11	1.32192152193016e-15	3.3436962736933e-11
11.3275481558181	-28.9502946536532	3.53515324940562e-10	1.15453970644622e-10	2.10242688333474e-11	3.00523130664278e-12	9.10714330177294e-11	6.76893972484078e-11	6.6299709243386e-11	1.2307640693772e-10	1.898505097181e-10	2.56390421316639e-11	4.40742980047632e-16	6.57682867945658e-11
11.6680611398804	-28.9502946536532	7.3651551923848e-10	2.41407656647001e-10	4.42104994769492e-11	5.7974714023021e-12	1.76824730705173e-10	1.41726278070219e-10	8.86713602416404e-11	2.56670287737303e-10	3.94478011480502e-10	5.3248046266682e-11	1.80486311785414e-16	1.26433322373572e-10
12.0085741239427	-28.9502946536532	1.46123297189467e-09	4.78794019266376e-10	8.81539631868522e-11	1.01339799307446e-11	3.32774994039648e-10	2.81469874111906e-10	1.3044991040001e-10	5.07953975221474e-10	7.78010907737633e-10	1.04891611092586e-10	1.75382235401894e-16	2.35614959209932e-10
12.349087108005	-28.9502946536532	2.75383359427884e-09	9.00664039115191e-10	1.66672185318392e-10	1.60461562724072e-11	6.02727219066026e-10	5.30150998917622e-10	2.06668289890633e-10	9.53871493189468e-10	1.45635897396027e-09	1.95984824220716e-10	4.5571441554313e-16	4.23271019734585e-10
12.6896000920673	-28.9502946536532	4.92487095812542e-09	1.60685486056043e-09	2.98805035825167e-10	2.30108106774931e-11	1.04638705712161e-09	9.46971439764419e-10	3.37845369055629e-10	1.69959374520125e-09	2.5871788211749e-09	3.47370322499877e-10	1.46107759346001e-15	7.3014085591931e-10
13.0301130761296	-28.9502946536532	8.35435527891276e-09	2.71883000948506e-09	5.07944138881886e-10	2.98837194393594e-11	1.73660370792285e-09	1.60413001523762e-09	5.48790319422695e-10	2.87312552134536e-09	4.3611681988795e-09	5.84126375147713e-10	4.3587087846477e-15	1.20587713125789e-09
13.3706260601919	-28.9502946536532	1.3440661695075e-08	4.36289728572180e-09	8.18742372277588e-10	3.51487390643417e-11	2.74954670259979e-09	2.57695277026988e-09	8.65175067912156e-10	4.60756162297832e-09	6.97478095970327e-09	9.31993573098218e-10	1.15387380234703e-14	1.90244337286585e-09
13.7111390442543	-28.9502946536532	2.05063976625516e-08	6.63977686282604e-09	1.25135885309189e-09	3.7450845909045e-11	4.14628387499951e-09	3.92588126041418e-09	1.30749291491724e-09	7.00872024225902e-09	1.05812408891516e-08	1.411043664986e-09	2.68853788517632e-14	2.86163222622083e-09
14.0516520283166	-28.9502946536532	2.96693091043357e-08	9.58333357661361e-09	1.81350880550009e-09	3.61653379432432e-11	5.9473218155709e-09	5.67193786948073e-09	1.88292704410455e-09	1.0111087424802e-08	1.5224665673793e-08	2.0271998891341e-09	5.50463874136182e-14	4.09757179255372e-09
14.3921650123789	-28.9502946536532	4.07070688466826e-08	1.31178870771018e-08	2.49207092333156e-09	3.16762755396827e-11	8.10601710166965e-09	7.77122036778632e-09	2.57693255818819e-09	1.38322205608871e-08	2.07729352138853e-08	2.76356458368157e-09	9.90026616316426e-14	5.57814380358121e-09
14.7326779964412	-28.9502946536532	5.2963204007301e-08	1.70292320630975e-08	3.24715966106782e-09	2.51931489768956e-11	1.04905356322384e-08	1.00974173350908e-08	3.34748227487081e-09	1.79420663724651e-08	2.68741528884812e-08	3.57467565986798e-09	1.56403291256081e-13	7.21210718556839e-09
15.0731909805035	-28.9502946536532	6.53460708975904e-08	2.09657271391806e-08	4.01188921233408e-09	1.82232674199363e-11	1.28847647249045e-08	1.2442125740058e-08	4.12521141550221e-09	2.20649796221591e-08	3.29629691498222e-08	4.38703878379064e-09	2.17039417679878e-13	8.84950419030028e-09
15.4137039645658	-28.9502946536532	7.64548107611361e-08	2.44798245279437e-08	4.69997858983531e-09	1.20129763451711e-11	1.50145362784797e-08	1.45392479288718e-08	4.82155023731032e-09	2.57255095626007e-08	3.8332192796053e-08	5.10799742684818e-09	2.64578510799479e-13	1.0300132519954e-08
15.7542169486281	-28.9502946536532	8.48261620626672e-08	2.71075334829607e-08	5.22088741744314e-09	7.2342270480685e-12	1.65971409325124e-08	1.61121040636958e-08	5.34439675497841e-09	2.84346841604875e-08	4.22631278023648e-08	5.64230297400478e-09	2.833566100734e-13	1.13686914315782e-08
16.0947299326904	-28.9502946536532	8.92471132225865e-08	2.84678635074521e-08	5.49913526219025e-09	3.98952686521282e-12	1.74024645275711e-08	1.69326690527313e-08	5.61781011850898e-09	2.97965863103862e-08	4.41830657316576e-08	5.91257527473368e-09	2.66637105624471e-13	1.18980070992771e-08
16.4352429167528	-28.9502946536532	8.90425676009879e-08	2.83532449775859e-08	5.49220149460044e-09	2.01905011301643e-12	1.73076435856611e-08	1.68756814879648e-08	5.5999923874764e-09	2.96033812164037e-08	4.38023416947472e-08	5.87765504156106e-09	2.20477523382988e-13	1.18070551161868e-08
16.7757559008151	-28.9502946536532	8.42442237472455e-08	2.67814174320868e-08	5.20116911744846e-09	9.38798532167614e-13	1.63274582619067e-08	1.59499694023983e-08	5.29369986836869e-09	2.78872943915694e-08	4.11856464139217e-08	5.54286330676445e-09	1.60218114145147e-13	1.11110536839557e-08
17.1162688848774	-28.9502946536532	7.55825253910655e-08	2.39909322315766e-08	4.67044613897651e-09	4.00937553624739e-13	1.46102599203259e-08	1.42962102313476e-08	4.74551054700448e-09	2.4911641113646e-08	3.67336007876056e-08	4.95865730153648e-09	1.02330612060538e-13	9.91687619412333e-09
17.4567818689397	-28.9502946536532	6.43044950203859e-08	2.03818387789466e-08	3.97666422196591e-09	1.56968013277851e-13	1.24010502833557e-08	1.21519071688709e-08	4.03420750825517e-09	2.11044068877832e-08	3.10819927834881e-08	4.20815703975969e-09	5.7449069389365e-14	8.39580902774943e-09
17.797294853002	-28.9502946536532	5.18799805751922e-08	1.64218537462851e-08	3.21057444514257e-09	5.61381885299781e-14	9.98432479846048e-09	9.79558366924073e-09	3.25225508245387e-09	1.69575230277851e-08	2.4953621703887e-08	3.38778837953693e-09	2.8351292655104e-14	6.7432924513837e-09
18.1378078370643	-28.9502946536532	3.96914258295885e-08	1.25482596359325e-08	2.45781847007418e-09	1.82572868175597e-14	7.62489970810661e-09	7.48821781714032e-09	2.48634378829441e-09	1.29243915605589e-08	1.90099235359472e-08	2.58723590771228e-09	1.22997315661937e-14	5.13857234665175e-09
18.4783208211266	-28.9502946536532	2.87959834650971e-08	9.09341977979106e-09	1.78410327340202e-09	5.37236302503874e-15	5.52330229720368e-09	5.42861214516765e-09	1.8025489964181e-09	9.34437072403677e-09	1.37430297434145e-08	1.87434880114798e-09	4.69097830048983e-15	3.7153217962175e-09
18.818833805189	-28.9502946536532	1.9810952740878e-08	6.24961627278559e-09	1.22798532681847e-09	1.42336084711814e-15	3.79495622110996e-09	3.73216880401205e-09	1.23925751859087e-09	6.40926691834798e-09	9.42897327685978e-09	1.288127485763e-09	1.57282697981402e-15	2.54882716826021e-09
19.1593467892513	-28.9502946536532	1.29245956857504e-08	4.07344433709812e-09	8.01436758915768e-10	3.38045490014313e-16	2.47316430021368e-09	2.43330074902447e-09	8.07949282993962e-10	4.17063982393325e-09	6.13963951799973e-09	8.39771102494664e-10	4.63603958106361e-16	1.65908224581554e-09
19.4998597733136	-28.9502946536532	7.99588740288895e-09	2.51798132097935e-09	4.95961718306038e-10	7.17043945716318e-17	1.52874011827855e-09	1.50450030487799e-09	4.99521688216747e-10	2.57479438498912e-09	3.79426936864945e-09	5.193454926969e-10	1.20131654929618e-16	1.02462204928515e-09
19.8403727573759	-28.9502946536532	4.69088115539359e-09	1.47613296457048e-09	2.91024683342853e-10	1.35444820093523e-17	8.96285464854612e-10	8.82166751957801e-10	2.92868126667897e-10	1.5081002999567e-09	2.22548796043081e-09	3.0468072502357e-10	2.73657558951786e-17	6.00354260273215e-10
20.1808857414382	-28.9502946536532	2.60963771186976e-09	8.20692928843673e-10	1.61925125194165e-10	2.27344016220478e-18	4.9841320725199e-10	4.90536069799788e-10	1.62831067480899e-10	8.38034923755323e-10	1.23889614888853e-09	1.69561264052341e-10	5.48022727590809e-18	3.33716868127281e-10
20.5213987255005	-28.9502946536532	1.37671494400623e-09	4.3273112168522e-10	8.5428226926941e-11	3.38581161306501e-19	2.62882957563811e-10	2.58674137753643e-10	8.58518730119557e-11	4.41804772138524e-10	6.54567746573806e-10	8.95161281260792e-11	9.64828180680101e-19	1.75976693825493e-10
20.8619117095628	-28.9502946536532	6.88725010230157e-10	2.16390301020908e-10	4.27357444419492e-11	4.47013690163617e-20	1.31511785740011e-10	1.29359052003693e-10	4.29249299130658e-11	2.20965584236211e-10	3.28230844843533e-10	4.48300136017742e-11	1.49356757713458e-19	8.80280551384034e-11
21.2024246936251	-28.9502946536532	3.26727523376748e-10	1.02621811288402e-10	2.02714064965878e-11	5.23028624419692e-21	6.24016659434006e-11	6.13482733076086e-11	2.03524509842267e-11	1.04841494743457e-10	1.56207777254347e-10	2.1297536366843e-11	2.03373275407107e-20	4.17697569125395e-11
21.5429376776874	-28.9502946536532	1.4698183329683e-10	4.61555355105281e-11	9.1175723576335e-12	5.42480824496245e-22	2.80838743062055e-11	2.75911325210133e-11	9.15105439497002e-12	4.71894036439351e-11	7.05532177714626e-11	9.59804479910632e-12	2.43833392386085e-21	1.880039684197e-11
21.8834506617498	-28.9502946536532	6.27017584000919e-11	1.96874815307608e-11	3.88845682891168e-12	4.99173708421367e-23	1.19880162918743e-11	1.17678828826496e-11	3.90187049015581e-12	2.01487323023671e-11	3.0242246474274e-11	4.1032603979713e-12	2.58063270979027e-22	8.02654545925742e-12
22.2239636458121	-28.9502946536532	2.53649473429872e-11	7.9641386125996e-12	1.57245444147095e-12	4.08081876478037e-24	4.85363687895e-12	4.75980041094735e-12	1.57769066843651e-12	8.16081508344432e-12	1.23023116683641e-11	1.66405733101444e-12	2.42650541002128e-23	3.25043667895845e-12
22.5644766298744	-28.9502946536532	9.73030542837455e-12	3.05541191431819e-12	6.02950400997697e-13	2.97020037033128e-25	1.86387639181089e-12	1.82574749217935e-12	6.04948154248788e-13	3.13540886587028e-12	4.74928234293181e-12	6.40177476467696e-13	2.05965483336288e-24	1.24854094396692e-12
22.9049896139367	-28.9502946536532	3.53962567577412e-12	1.11168841507182e-12	2.19223865869815e-13	1.93021778262976e-26	6.78886289988553e-13	6.64131723138454e-13	2.19969135348168e-13	1.14267732483913e-12	1.73993111362005e-12	2.33628270887105e-13	1.6380002245995e-25	4.54893650206778e-13
23.245502597999	-28.9502946536532	1.22103093148143e-12	3.83600176787156e-13	7.55782449196119e-14	1.12406098774063e-27	2.34534820227968e-13	2.29102200430861e-13	7.58494842134736e-14	3.95018422424314e-13	6.04915143301315e-13	8.08804014697357e-14	1.31127941596153e-26	1.57203360672515e-13
23.5860155820613	-28.9502946536532	3.99424392865763e-13	1.25532733333759e-13	2.47063449006547e-14	5.89169044823233e-29	7.68507754502178e-14	7.4948993091096e-14	2.48022344526852e-14	1.29530585358462e-13	1.99577779145103e-13	2.6561591970462e-14	1.15424115986083e-27	5.15297550077121e-14
23.9265285661236	-28.9502946536532	1.23902831170567e-13	3.89598888840429e-14	7.65813334534217e-15	2.7931876545032e-30	2.38847171486844e-14	2.32521888317796e-14	7.69088429385543e-15	4.02890133062733e-14	6.24861441347708e-14	8.27480565525358e-15	1.14974950282137e-28	1.60213246401077e-14
24.267041550186	-28.9502946536532	3.64474173547814e-14	1.14672967316131e-14	2.25081642259556e-15	1.20389017692968e-31	7.04081904540618e-15	6.84105953016015e-15	2.26156481671923e-15	1.18866447717226e-14	1.85656017249067e-14	2.44542531250126e-15	1.21811146390482e-29	4.72479380887496e-15
24.6075545342483	-28.9502946536532	1.01669653607548e-14	3.20101047884418e-15	6.27277851295728e-16	4.73960459975448e-33	1.9686015359937e-15	1.90872950021528e-15	6.30651006545101e-16	3.32651921939986e-15	5.23467148141982e-15	6.85557526154627e-16	1.26602644743363e-30	1.32163499261727e-15
24.9480675183106	-28.9502946536532	2.68939856661359e-15	8.47414598916958e-16	1.65761076319297e-16	1.71066160022491e-34	5.22064732265169e-16	5.05041297294773e-16	1.66769428202578e-16	8.83037589353266e-16	1.40064327437139e-15	1.82316637162898e-16	1.22857252127555e-31	3.50658709718755e-16
25.2885805023729	-28.9502946536532	6.74618797992416e-16	2.12758878634754e-16	4.15343950881631e-17	5.67447144842782e-36	1.31317664795935e-16	1.26727507934959e-16	4.18206788957989e-17	2.22345045801672e-16	3.55653520970415e-16	4.59940443241117e-17	1.08912536238491e-32	8.82475006892331e-17
25.6290934864352	-28.9502946536532	1.60472778284779e-16	5.06596823844027e-17	9.86815468002601e-18	1.73969136521227e-37	3.13295807736152e-17	3.01561854294829e-17	9.94518829291788e-18	5.31050531153493e-17	8.57023886378191e-17	1.10070210282144e-17	8.74711281385682e-34	2.1065179174298e-17
25.9696064704975	-28.9502946536532	3.61979691018228e-17	1.14398511462191e-17	2.2231395950828e-18	5.29903024924558e-39	7.08955618248053e-18	6.80523988455719e-18	2.24275706755676e-18	1.20311072578565e-17	1.9598853411824e-17	2.49879651717135e-18	6.34579005335594e-35	4.76950333333139e-18
26.3101194545598	-28.9502946536532	7.74296313852998e-18	2.44997445427447e-18	4.74897896575964e-19	3.04356129907585e-40	1.52165766980445e-18	1.45637097567287e-18	4.79621618470576e-19	2.58546173634405e-18	4.25350367416044e-18	5.38127128704797e-19	4.15446683293849e-36	1.02429894228518e-18
26.6506324386221	-28.9502946536532	1.570618116522e-18	4.97606619928479e-19	9.61914530498312e-20	6.97532067480705e-41	3.09776698971629e-19	2.95571230026044e-19	9.72663365911126e-20	5.27029508179918e-19	8.76089693682327e-19	1.09933936811488e-19	2.45381578874814e-37	2.08653746098922e-19
26.9911454226844	-28.9502946536532	3.02116695450421e-19	9.58504820373425e-20	1.84746173161114e-20	2.36805558019231e-41	5.98156549698695e-20	5.68871135843206e-20	1.87056868806211e-20	1.01905515849597e-19	1.71255209908877e-19	2.13045111645889e-20	1.30782845502813e-38	4.03154843192991e-20
27.3316584067468	-28.9502946536532	5.51086620868114e-20	1.75100008882836e-20	3.36447374851471e-21	7.96024057533258e-42	1.0955085517871e-20	1.03831055058978e-20	3.41139535681602e-21	1.86908101755447e-20	3.17717343555963e-20	3.91655533287942e-21	6.29815281271678e-40	7.38863411164958e-21
27.6721713908091	-28.9502946536532	9.53248986744838e-21	3.03362513895643e-21	5.80980510421186e-22	2.55825271820266e-42	1.90305772744997e-21	1.79722438294887e-21	5.89980612179228e-22	3.25183162206911e-21	5.59434141896099e-21	6.8301440466043e-22	2.75777836488164e-41	1.28440913835057e-21
28.0126843748714	-28.9502946536532	1.56363190555425e-21	4.98450130395707e-22	9.51280754129705e-23	7.84319300587346e-43	3.13562369789377e-22	2.95011567721457e-22	9.67588546286875e-23	5.36660151143653e-22	9.34926485763358e-22	1.12992178651022e-22	1.13110007649639e-42	2.11782433807341e-22
28.3531973589337	-28.9502946536532	2.43223057445014e-22	7.76722253272104e-23	1.47692548282163e-23	2.29360509686605e-43	4.9004077975154e-23	4.59237711143651e-23	1.50484229824201e-23	8.40125139649493e-23	1.48298397715171e-22	1.77320904331661e-23	4.92973368745839e-44	3.31225825865991e-23
28.693710342996	-28.9502946536532	3.58771052020771e-23	1.14787396783999e-23	2.17425853814204e-24	6.39759919926233e-44	7.2640254489763e-24	6.7795028513015e-24	2.21941518677575e-24	1.24756726832318e-23	2.23273152269177e-23	2.63976451362492e-24	3.144135451227e-45	4.91367644213271e-24
29.0342233270583	-28.9502946536532	5.018487851832e-24	1.60881937954855e-24	3.03505462121679e-25	1.70210901147736e-44	1.02131545351869e-24	9.49117569254978e-25	3.10408360133234e-25	1.75736274359283e-24	3.19071961198707e-24	3.72793317733751e-25	3.39240836308253e-46	6.91412834162406e-25
29.3747363111206	-28.9502946536532	6.65689359485125e-25	2.13848004318941e-25	4.01721028060691e-26	4.31945750897286e-45	1.36201045338192e-25	1.26009735124448e-25	4.11694967176168e-26	2.34821829698622e-25	4.32817091951189e-25	4.99451944647496e-26	4.59423920282417e-47	9.22820550593026e-26
29.715249295183	-28.9502946536532	8.37363547841288e-26	2.69580304793378e-26	5.04179689381599e-27	1.04554356960353e-45	1.72281866618983e-26	1.58653687185699e-26	5.17803520533682e-27	2.97644150342028e-26	5.57308672447493e-26	6.35043291792759e-27	6.31827968621662e-48	1.16827867918595e-26
30.0557622792453	-28.9502946536532	9.98850865303972e-27	3.22297092531099e-27	5.99996689487983e-28	2.41393635210404e-46	2.06698775950073e-27	1.89434159262369e-27	6.17592100316734e-28	3.57882409003263e-27	6.81201085721469e-27	7.68195537049537e-28	8.35122442841314e-49	1.40289595382074e-27
30.3962752633076	-28.9502946536532	1.12987890074357e-27	3.65434980549757e-28	6.77041186246294e-29	5.31593853899747e-47	2.35220997319561e-28	2.14500617739402e-28	6.98531118612513e-29	4.08197006736759e-28	7.90416434923252e-28	8.99050066110295e-29	1.05270965023747e-49	1.59791895670873e-28
30.7367882473699	-28.9502946536532	1.212015869445e-28	3.92961126376632e-29	7.244093552739e-30	1.11661715224884e-47	2.53895364770743e-29	2.30335567312513e-29	7.49233308424574e-30	4.41660084204797e-29	8.70665084419007e-29	1.13243129972846e-29	1.26942795298242e-50	1.72637356786467e-29
31.0773012314322	-28.9502946536532	1.2329072468035e-29	4.00751424865784e-30	7.34946521424805e-31	2.23716819227046e-48	2.59940911286488e-30	2.34560970532858e-30	7.62071442161144e-31	4.53312636257847e-30	9.10489049249301e-30	2.34280890701612e-30	1.47427313317375e-51	1.76915559016903e-30
31.4178142154945	-28.9502946536532	1.18932008204191e-30	3.87602924045789e-31	7.07017484361106e-32	4.27526264100396e-49	2.52427332451852e-31	2.26523294629676e-31	7.35057969261608e-32	4.41368531094227e-31	9.03943107667443e-31	1.0937262701653e-30	1.6642490193561e-52	1.71968535474655e-31
31.7583271995568	-28.9502946536532	1.08796250329231e-31	3.55539756755841e-32	6.44922154283849e-33	7.79285581783507e-50	2.32509504451488e-32	2.07459083562253e-32	6.7234903536673e-33	4.07663054768176e-32	8.5204987010217e-32	7.24284413917899e-31	1.84599451153545e-53	1.58556543870509e-32
32.0988401836191	-28.9502946536532	9.43792534496862e-33	3.09319042006198e-33	5.57811116510305e-34	1.35487753080555e-50	2.03136689760296e-33	1.80183327419002e-33	5.83196990593562e-34	3.57190937481641e-33	7.62538301958405e-33	5.03499743765503e-31	2.03329735778165e-54	1.38666666645454e-33
32.4393531676814	-28.9502946536532	7.76403016738538e-34	2.55434200104239e-34	4.57477522841044e-35	2.2468438998904e-51	1.68337206273877e-34	1.48408717825592e-34	4.79714730971983e-35	2.96893910232692e-34	6.47957645319767e-34	3.46431194019998e-31	2.24055863525275e-55	1.15030559391237e-34
32.7798661517438	-28.9502946536532	6.05684717105028e-35	2.02153881012681e-35	3.55758334690872e-36	3.55398133601907e-52	1.32317327109366e-35	1.15922300521445e-35	3.74195127354825e-36	2.34102835248835e-35	5.22800289698478e-35	2.3399691631326e-31	2.47433457213861e-56	9.05124192459824e-36
33.1203791358061	-28.9502946536532	4.48079863593878e-36	1.71928017363805e-36	2.62327084820677e-37	5.36199868350258e-53	9.86504291655661e-37	8.58692060416557e-37	2.76796435746638e-37	1.7511339923529e-36	4.00539670119014e-36	1.54997545025853e-31	2.72638081466461e-57	6.75549916800649e-37
33.4608921198684	-28.9502946536532	3.14350650969349e-37	3.27777365086422e-37	1.8341460273169e-38	7.71627204557725e-54	6.97634116009783e-38	6.03213282264175e-38	1.94164644292465e-38	1.24263118291844e-37	2.91401868342616e-37	1.00671223907804e-31	2.97145132719887e-58	4.78257294810431e-38
33.8014051039307	-28.9502946536532	2.09133770891844e-38	2.14085502131628e-37	1.2159827464483e-39	1.05915028081457e-54	4.67954631981023e-39	4.01853222790215e-39	1.29159722108306e-39	8.36523547232599e-39	2.01322830004298e-38	6.41128550762216e-32	3.17141224468557e-59	3.21159825853839e-39
34.141918087993	-28.9502946536532	1.31942774780681e-39	1.89562862585586e-37	7.64405218012503e-41	1.38668186545868e-55	2.9773367319952e-40	2.53879275774661e-40	8.14763086785131e-41	5.342322224733e-40	1.32088389948111e-39	4.00353259532433e-32	3.28472220479837e-60	2.0456760168483e-40
34.4824310720553	-28.9502946536532	7.89404326477612e-41	1.70166960526192e-37	4.55640794239289e-42	1.73167049349485e-56	1.79680605525248e-41	1.52107423352661e-41	4.87397032021911e-42	3.23668881984104e-41	8.23046504833005e-41	2.451320057754e-32	3.27812418628194e-61	1.23597335735037e-41
34.8229440561176	-28.9502946536532	4.47885158229355e-42	1.50811008310306e-37	2.57527899096449e-43	2.06263711905255e-57	1.02854758530299e-42	8.64245377412192e-43	2.76491451284531e-43	1.86034627057034e-42	4.87067886642425e-42	1.47168566149726e-32	3.13647348922871e-62	7.08334797157217e-43
35.1634570401799	-28.9502946536532	2.40983877636729e-43	1.31706104882675e-37	1.38015765539828e-44	2.34341679081887e-58	5.58468178906635e-44	4.65679752814838e-44	1.48740017557363e-44	1.01440562231019e-43	2.73764629557359e-43	8.66340240132674e-33	2.86736900429793e-63	3.8505774568566e-44
35.5039700242423	-28.9502946536532	1.22960141774614e-44	1.13328343656652e-37	7.01351690258861e-46	2.53948335443923e-59	2.87623436415618e-45	2.37958610056924e-45	7.58789375380463e-46	5.24756234066915e-45	1.46152145491663e-44	5.00057913424137e-33	2.49927563191221e-64	1.98550774519509e-45
35.8444830083046	-28.9502946536532	5.94972248049629e-46	9.60787558493758e-38	3.37944791904754e-47	2.62488523330312e-60	1.4050858566348e-46	1.15313303997169e-46	3.67081034212101e-47	2.57534119438379e-46	7.41122979455294e-46	2.83015688300974e-33	2.07420053678403e-65	9.7112775706168e-47
36.1849959923669	-28.9502946536532	2.73014693986446e-47	8.02550132321755e-38	1.54403993486287e-48	2.587881454405e-61	6.51081245066908e-48	5.29933634817698e-48	1.68403046815064e-48	1.19907483236102e-47	3.5698472170546e-47	1.57057653564937e-33	1.63771701893557e-66	4.50547769872461e-48
36.5255089764292	-28.9502946536532	1.18804612980215e-48	6.60500161603409e-38	6.68920594334023e-50	2.43359072411408e-62	2.86168771091813e-49	2.30955222854127e-49	7.32630906484252e-50	5.29657716323333e-49	1.63342817990933e-48	8.54606296070191e-34	1.22960707768192e-67	1.98273950619172e-49
36.8660219604915	-28.9502946536532	4.90274835403447e-50	5.35586525631856e-38	2.74786597765389e-51	2.18282945303532e-63	1.19306756895641e-50	9.54549570709603e-51	3.02251051528408e-51	2.21965256375782e-50	7.09999429631972e-50	4.55964950161298e-34	8.77622906280814e-69	8.27659047648605e-51
37.2065349445538	-28.9502946536532	1.91869527066871e-51	4.27900026427912e-38	1.07035654943981e-52	1.86750239219142e-64	4.71807271439279e-52	3.74139661605748e-52	1.1824906099013e-52	8.82507839990843e-52	2.93183533856626e-51	2.38536707506555e-34	5.95374938314444e-70	3.27716966572229e-52
37.5470479286161	-28.9502946536532	7.12087954119947e-53	3.3683013614825e-38	3.95369424104656e-54	1.52395317958657e-65	1.76979133828942e-53	1.3907009462447e-53	4.38707320134554e-54	3.3288883011778e-53	1.1501655809579e-52	1.22359408713077e-34	3.838591962166e-71	1.23086013894019e-53
37.8875609126785	-28.9502946536532	2.50624587110879e-54	2.61237503631584e-38	1.38531212520673e-55	1.1861815818396e-66	6.29706860333301e-55	4.90228635273e-55	1.54347419251607e-55	1.19132475300985e-54	4.28682161331773e-54	6.1542892979411e-35	2.35194968826151e-72	4.38512005499122e-55
38.2280738967408	-28.9502946536532	8.36521916558058e-56	1.99625522492496e-38	4.61023503324662e-57	8.80642866654821e-68	2.12527339787354e-56	1.6388104814865e-56	5.14957280429852e-57	4.04496358724642e-56	1.51802563707764e-55	3.03512676154434e-35	1.36944667584642e-73	1.48189677565517e-56
38.5685868808031	-28.9502946536532	2.64786503294502e-57	1.50297779145897e-38	1.46556184918689e-58	6.2361644523484e-69	6.80381234406147e-58	5.19546206605109e-58	1.6292601751684e-58	1.30303413095688e-57	5.10746185818677e-57	1.46768937141602e-35	7.57731926716192e-75	4.75027547713808e-58
38.9090998648654	-28.9502946536532	7.94841510063871e-59	1.11492336652535e-38	4.56200558132801e-60	4.21215543563217e-70	2.06610373925467e-59	1.56201569374075e-59	4.88829345159075e-60	3.98251024620206e-59	1.63277515188766e-58	6.95904833655707e-36	3.98414513561088e-76	1.44439080973848e-59
39.2496128489277	-28.9502946536532	2.26273013273432e-60	8.14879567403955e-39	1.53164964977826e-61	2.7136904743776e-71	5.95134812012267e-61	4.45361932083783e-61	1.39082389450332e-61	1.15483822147538e-60	4.95969413528372e-60	3.23536993581468e-36	1.99068009077284e-77	4.1659727224736e-61
39.59012583299	-28.9502946536532	6.10877185528935e-62	5.86810391236444e-39	7.09201620221231e-63	1.66757479630306e-72	1.62608485414194e-62	1.20422850715971e-62	3.75263434035755e-63	3.1772524403978e-62	1.43153439005231e-61	1.47487911799929e-36	9.451772765342e-79	1.13976318863599e-62
39.9306388170523	-28.9502946536532	1.56403124892988e-63	4.16349569389266e-39	5.36840014700947e-64	9.7741595944148e-74	4.21441119318096e-64	3.08799780493145e-64	9.60180029632385e-65	8.29376623123412e-64	3.92624322691714e-63	6.59245686061862e-37	4.26451703128557e-80	2.95787658566748e-64
40.2711518011146	-28.9502946536532	3.79759653450346e-65	2.91054555133824e-39	5.39914028758711e-65	5.46440173148067e-75	1.03609082741766e-65	7.50980334798134e-66	2.32985822512844e-66	2.05411380439605e-65	1.02327004234391e-64	2.88932606252011e-37	1.82839844425831e-81	7.28137532958728e-66
-27.4909320272856	-28.5929742956817	6.86473530940735e-27	2.29012777423877e-28	9.38759245723103e-29	6.25396765412105e-28	4.31647357439053e-31	1.59975145710088e-27	4.37072342845354e-49	2.24549189710512e-29	9.01072630552338e-43	1.37124831397898e-29	8.24347440111413e-34	2.352942786021e-44
-27.1504190432232	-28.5929742956817	4.0730439309534e-26	1.587868497962e-27	6.65912010766434e-28	4.15087243621223e-27	3.55220257706888e-30	1.02459407192563e-26	5.41077480129716e-48	1.6132940825667e-28	1.97132458857499e-41	1.04349778043883e-28	8.00999426039834e-33	2.30573856144246e-43
-26.8099060591609	-28.5929742956817	2.32631076637436e-25	1.0560641564905e-26	4.51893736595062e-27	2.6415378373607e-26	2.79696493060403e-29	6.2927365277217e-26	6.31663716392319e-47	1.1129292170055e-27	4.03912001559921e-40	7.58719730352078e-28	7.38557256640587e-32	2.14085981658174e-42
-26.4693930750986	-28.5929742956817	1.27907710211522e-24	6.73697912614993e-26	2.93369409240041e-26	1.61185555816724e-25	2.10715738532336e-28	3.70608996099215e-25	6.9539733683872e-46	7.37222771893226e-27	7.75101454691783e-39	5.27091104935803e-27	6.46198860501891e-31	1.88343850903739e-41
-26.1288800910363	-28.5929742956817	6.77068901911946e-24	4.12210045520876e-25	1.82202829377624e-25	9.43122349705345e-25	1.5188944168594e-27	2.09305911197096e-24	7.2194021582506e-45	4.68956759259201e-26	1.393116531575e-37	3.49868037015638e-26	5.36510541563455e-30	1.57002762548676e-40
-25.788367106974	-28.5929742956817	3.45066178035486e-23	2.41897297272283e-24	1.08258166530545e-24	5.29183584287513e-24	1.0475598730694e-26	1.13353973351533e-23	7.06791712933781e-44	2.86480747428831e-25	2.34524624459839e-36	2.2188952820459e-25	4.22688453813799e-29	1.24012659101484e-39
-25.4478541229117	-28.5929742956817	1.69328734694999e-22	1.36139611153999e-23	6.15369327034477e-24	2.84752955247659e-23	6.91274887991911e-26	5.88684401410879e-23	6.52537088491094e-43	1.68078443242746e-24	3.69809204957521e-35	1.34456869887771e-24	3.1600398798349e-28	9.28199558231607e-39
-25.1073411388494	-28.5929742956817	8.00095550590157e-22	7.34788724026907e-23	3.34646369809607e-23	1.46955067394394e-22	4.36458910459507e-25	2.931702820115e-22	5.68126610923872e-42	9.47124413264384e-24	5.46226303241184e-34	7.78471497928539e-24	2.24178931906198e-27	6.58342046432114e-38
-24.7668281547871	-28.5929742956817	3.64048039003477e-21	3.80320713811692e-22	1.74107834511279e-22	7.27428718366972e-22	2.63667502433549e-24	1.40007247123264e-21	4.66461413597315e-41	5.12629532943901e-23	7.55773662277797e-33	4.30641865074773e-23	1.50913149000679e-26	4.42507784002259e-37
-24.4263151707247	-28.5929742956817	1.59515253985231e-20	1.88770336034986e-21	8.66644385233507e-22	3.45402628864538e-21	1.52401943066553e-23	6.41174611194665e-21	3.6118065822989e-40	2.66515838710472e-22	9.79614273250546e-32	2.276169244403e-22	9.64027494800902e-26	2.8189094248219e-36
-24.0858021866624	-28.5929742956817	6.73118579644074e-20	8.98467599550919e-21	4.1272853609459e-21	1.57338529320039e-20	8.42839848537443e-23	2.81578939498099e-20	2.63744754115493e-39	1.33101826637165e-21	1.18955359991913e-30	1.1495016535146e-21	5.84361793263838e-25	1.70205579916797e-35
-23.7452892026001	-28.5929742956817	2.73554527371415e-19	4.10059309990218e-20	1.88062434236455e-20	6.87653075329274e-20	4.45985022611525e-22	1.18583946024758e-19	1.81641058800823e-38	6.38561013163774e-21	1.35332252821944e-29	5.54670149378753e-21	3.36127665589688e-24	9.74211018132523e-35
-23.4047762185378	-28.5929742956817	1.0707159077271e-18	1.79456612071446e-19	8.19916568798665e-20	2.8839340981643e-19	2.25795948733325e-21	4.78915254621762e-19	1.17990692143875e-37	2.94300169794638e-20	1.44255165250574e-28	2.55732221534165e-20	1.83466492840094e-23	5.286752437741e-34
-23.0642632344755	-28.5929742956817	4.03641296063341e-18	7.53071542954416e-19	3.42048017947254e-19	1.16077050485489e-18	1.09378679088753e-20	1.8548356449754e-18	7.22998234415686e-37	1.30303720371338e-19	1.44078852265834e-27	1.12659914386294e-19	9.50253137765498e-23	2.7206469039646e-33
-22.7237502504132	-28.5929742956817	1.46561158792604e-17	3.03022745430953e-18	1.36545853786754e-18	4.48459305945605e-18	5.06955525173534e-20	6.8893061040818e-18	4.17990325839409e-36	5.54249846974608e-19	1.3484527842845e-26	4.74239582163131e-19	4.67037678979545e-22	1.32806500805818e-32
-22.3832372663509	-28.5929742956817	5.12570129322773e-17	1.16917027654184e-17	5.2164325099942e-18	1.66338724676623e-17	2.24816252683855e-19	2.45403748834465e-17	2.28073428277484e-35	2.26483579473017e-18	1.18268113620236e-25	1.90759368521919e-18	2.17818408428486e-21	6.1514907293707e-32
-22.0427242822886	-28.5929742956817	1.72665817918431e-16	4.3256223263403e-17	1.90725349785637e-17	5.92438153506474e-17	9.53907373886218e-19	8.38376230723333e-17	1.17525516038645e-34	8.89090077076642e-18	9.72138118458377e-25	7.33253610695874e-18	9.6397838526589e-21	2.70487692097009e-31
-21.7022112982262	-28.5929742956817	5.60253328752652e-16	1.53460371793613e-16	6.67462590512342e-17	2.02658754537669e-16	3.87262428816996e-18	2.74707394526967e-16	5.72838765548953e-34	3.35292663737043e-17	7.48946959957801e-24	2.6935809812953e-17	4.04827557183799e-20	1.129708292865e-30
-21.3616983141639	-28.5929742956817	1.75102766863342e-15	5.22075539373129e-16	2.23605466205222e-16	6.65980127936358e-16	1.50426787685108e-17	8.6338319430356e-16	2.65597583531734e-33	1.21467233960833e-16	5.40846685262631e-23	9.45690430213874e-17	1.61325455128195e-19	4.48486105045361e-30
-21.0211853301016	-28.5929742956817	5.27153600591249e-15	1.70324439800886e-15	7.17198458256854e-16	2.10299645193114e-15	5.59069313835106e-17	2.60300694731626e-15	1.19898139902152e-32	4.22703138408618e-16	3.6613212626073e-22	3.17363728171194e-16	6.10050512895997e-19	1.69390579291244e-29
-20.6806723460393	-28.5929742956817	1.52869977783446e-14	5.32903890415415e-15	2.20280199285738e-15	6.38279767628004e-15	1.98804763829411e-16	7.52892172137007e-15	5.7684423405748e-32	1.41297764019908e-15	2.32373449461812e-21	1.01815620523004e-15	2.18906560044403e-18	6.09365001301961e-29
-20.340159361977	-28.5929742956817	4.27025672516495e-14	1.59910054606924e-14	6.48013644149288e-15	1.862505615896e-14	6.76407751603758e-16	2.08947069455633e-14	3.72688489868796e-31	4.53669793315951e-15	1.3828316076775e-20	3.1231765150505e-15	7.45387101421429e-18	2.09080403274798e-28
-19.9996463779147	-28.5929742956817	1.14905171480217e-13	4.60245155119276e-14	1.82632108549667e-14	5.2266075281635e-14	2.20196809739428e-15	5.56496169368314e-14	3.8063939208444e-30	1.39904274228313e-14	7.71686602030635e-20	9.16221969079347e-15	2.40843629531464e-17	6.85346559981726e-28
-19.6591333938524	-28.5929742956817	2.9784314959554e-13	1.27064940436505e-13	4.93273000841214e-14	1.41091479307694e-13	6.85857870376315e-15	1.42267616580436e-13	5.01630758826623e-29	4.14374202732765e-14	4.03889899041013e-19	2.57128407003368e-14	7.38446122736426e-17	2.15023289901114e-27
-19.3186204097901	-28.5929742956817	7.4371870309582e-13	3.36532032172749e-13	1.27723836221235e-13	3.6648958490307e-13	2.04398586554787e-14	3.49209608981857e-13	6.80438298825127e-28	1.17872737742082e-13	1.98291904811982e-18	6.90557894665134e-14	2.14848928737479e-16	6.47032990403334e-27
-18.9781074257277	-28.5929742956817	1.78902177536929e-12	8.5513861777434e-13	3.17186952518556e-13	9.16261886127844e-13	5.82830549324678e-14	8.23278832173744e-13	8.73376995397754e-27	3.22023607767862e-13	9.13368748785532e-18	1.77560389618726e-13	5.9316988681928e-16	1.87122485390513e-26
-18.6375944416654	-28.5929742956817	4.14594432084249e-12	2.08499456120769e-12	7.55842956960541e-13	2.20538754717781e-12	1.59011078842149e-13	1.86492737017493e-12	1.03775446943425e-25	8.44926930573553e-13	3.94799867816883e-17	4.37352540642389e-13	1.55402591276829e-15	5.21059110517386e-26
-18.2970814576031	-28.5929742956817	9.25655814935269e-12	4.87846643459147e-12	1.72928476482211e-12	5.11161256510814e-12	4.15081252385544e-13	4.06102940848459e-12	1.13541393981675e-24	2.1292273312287e-12	1.6017736816449e-16	1.03266173640109e-12	3.86344231054975e-15	1.3989609343301e-25
-17.9565684735408	-28.5929742956817	1.99119217402651e-11	1.09553295475111e-11	3.80100255903002e-12	1.14110802797438e-11	1.03671530555964e-12	8.50563712672468e-12	1.14238062537676e-23	5.15375434509505e-12	6.10150733986337e-16	2.33934316568126e-12	9.11456061371269e-15	3.62374696265963e-25
-17.6160554894785	-28.5929742956817	4.12700919155611e-11	2.3614914231122e-11	8.03221637351144e-12	2.45394678796704e-11	2.47745947851976e-12	1.71451821700606e-11	1.0566193906013e-22	1.19830240143099e-11	2.18283081409154e-15	5.08960035357063e-12	2.04060833304962e-14	9.05361100595631e-25
-17.2755425054162	-28.5929742956817	8.2421141599247e-11	4.88677121618054e-11	1.63310471289126e-11	5.08429735231223e-11	5.66466546881767e-12	3.32840451891798e-11	8.98335080674411e-22	2.67675551926427e-11	7.3367394079317e-15	1.06476511577381e-11	4.33594464555411e-14	2.17902016516076e-24
-16.9350295213539	-28.5929742956817	1.5861558666031e-10	9.70932451795296e-11	3.19734565140194e-11	1.01499856123022e-10	1.2392605742218e-11	6.22731347676102e-11	7.02035658389022e-21	5.74547905298781e-11	2.3177053808956e-14	2.14493402327499e-11	8.7455736917893e-14	5.04173040500623e-24
-16.5945165372916	-28.5929742956817	2.94157961354776e-10	1.85244527969372e-10	6.0329050854366e-11	1.95251011242073e-10	2.59401007692788e-11	1.12370575593671e-10	5.04286986771511e-20	1.18525589275066e-10	6.88456668659413e-14	4.16725501098238e-11	1.67511504315187e-13	1.1184828203829e-23
-16.2540035532292	-28.5929742956817	5.25734249760963e-10	3.39431252541616e-10	1.09795277687544e-10	3.61929122108242e-10	5.19518894083285e-11	1.95702246067888e-10	3.32960811875236e-19	2.35058647386301e-10	1.92383437613704e-13	7.82181096542657e-11	3.04941002066418e-13	2.37216972400073e-23
-15.9134905691669	-28.5929742956817	9.05578100154172e-10	5.97412316920497e-10	1.92884443015693e-10	6.46474035784211e-10	9.95523928851319e-11	3.29155480522882e-10	2.02071436360192e-18	4.48274363034562e-10	5.06007847001687e-13	1.42088820254884e-10	5.28524765430444e-13	4.79595955179343e-23
-15.5729775851046	-28.5929742956817	1.50342599426429e-09	1.01015241428093e-09	3.27311758355486e-10	1.11265184141194e-09	1.82525162160936e-10	5.34913412531935e-10	1.12723138525147e-17	8.22344284096055e-10	1.2533844287002e-12	2.50247191519037e-10	8.75338408197418e-13	9.21886601077095e-23
-15.2324646010423	-28.5929742956817	2.40578398366711e-09	1.64126120415716e-09	5.36798729154237e-10	1.84511301080167e-09	3.20194964612791e-10	8.40196994358201e-10	5.77986260929491e-17	1.45162454681033e-09	2.9254754400191e-12	4.27989552859095e-10	1.39554169517944e-12	1.68108427751546e-22
-14.89195161698	-28.5929742956817	3.7108293669596e-09	2.56302461105971e-09	8.51149910857833e-10	2.94789635930241e-09	5.37436355345084e-10	1.27567026686626e-09	2.72406987607708e-16	2.46661263344444e-09	6.43790399668786e-12	7.11761883352233e-10	2.17214696832286e-12	2.90309685493764e-22
-14.5514386329177	-28.5929742956817	5.51754587446934e-09	3.84806593913417e-09	1.30502454421788e-09	4.53729052372669e-09	8.63098847644157e-10	1.87196158629467e-09	1.18009033332275e-15	4.0359968485832e-09	1.33652174572528e-11	1.15212330872111e-09	3.38234034626646e-12	4.74200725158034e-22
-14.2109256488554	-28.5929742956817	7.90864094249451e-09	5.5565677079794e-09	1.93478430960085e-09	6.7274379244685e-09	1.32621931574926e-09	2.65396835965411e-09	4.69903349938908e-15	6.36148078485491e-09	2.61896181878582e-11	1.81621828173858e-09	5.45542863728227e-12	7.32087796219981e-22
-13.8704126647931	-28.5929742956817	1.09284452953085e-08	7.72036595336299e-09	2.7729588062706e-09	9.60845613537851e-09	1.94980996634041e-09	3.63314491404914e-09	1.7198798485674e-14	9.6620528971266e-09	4.84648506145596e-11	2.78868310197274e-09	9.42868279412567e-12	1.06783804043741e-21
-13.5298996807307	-28.5929742956817	1.45590858380805e-08	1.0326746252792e-08	3.84033332954286e-09	1.32191269913174e-08	2.74279361248465e-09	4.79883480484294e-09	5.78607360465222e-14	1.41454731272714e-08	8.47370290016106e-11	4.16950408788362e-09	1.76651494107976e-11	1.47146412296859e-21
-13.1893866966684	-28.5929742956817	1.8700170581363e-08	1.33058682201179e-08	5.13647301356239e-09	1.75188989120858e-08	3.69166076081263e-09	6.11073373603904e-09	1.78922962726742e-13	1.99672310876322e-08	1.40040402425398e-10	6.06716364645518e-09	3.5159182713894e-11	1.91563895478882e-21
-12.8488737126061	-28.5929742956817	2.31582451393476e-08	1.65258845829394e-08	6.63057298630162e-09	2.23661723181831e-08	4.75430206808134e-09	7.49536772329476e-09	5.0856268714222e-13	2.718098684892e-08	2.18846904614625e-10	8.58569939094765e-09	7.16669131345203e-11	2.35613664648115e-21
-12.5083607285438	-28.5929742956817	2.76516621057289e-08	1.97987714944877e-08	8.25561253112183e-09	2.75105373134057e-08	5.8587714799994e-09	8.849507720147e-09	1.32867634146273e-12	3.56889032881466e-08	3.23531395942431e-10	1.18052729938934e-08	1.44770815904769e-10	2.73733451971168e-21
-12.1678477444815	-28.5929742956817	3.18339501092972e-08	2.28978941792513e-08	9.90946756252245e-09	3.26050541594406e-08	6.90909204612081e-09	1.00522661147333e-08	3.19073132334966e-12	4.52041339960407e-08	4.52710572079475e-10	1.57575972427062e-08	2.8360789538561e-10	3.00240511168167e-21
-11.8273347604192	-28.5929742956817	3.53346454762221e-08	2.55860125984944e-08	1.14663799808333e-08	3.72408144113742e-08	7.79857791873954e-09	1.09851843481781e-08	7.04299966356041e-12	5.52394727812294e-08	6.00140863270013e-10	2.03999908388937e-08	5.3229172158753e-10	3.10611942524019e-21
-11.4868217763569	-28.5929742956817	3.78118780599472e-08	2.76504137540188e-08	1.28005445508526e-08	4.10008135298713e-08	8.42891558990345e-09	1.15565145081125e-08	1.42896531530574e-11	6.51342401178329e-08	7.55072618857568e-10	2.55944840299732e-08	9.5113413330947e-10	3.02679018710779e-21
-11.1463087922946	-28.5929742956817	3.90071461613362e-08	2.89404114528502e-08	1.38204225553775e-08	4.35251437077719e-08	8.73120103164105e-09	1.17233063260031e-08	2.66491152696628e-11	7.41249426526042e-08	9.04894455302119e-10	3.11003994851318e-08	1.612999007548e-09	2.77337246559353e-21
-10.8057958082322	-28.5929742956817	3.87908932571812e-08	2.94014254939295e-08	1.45081920429762e-08	4.45762112976253e-08	8.68410134025976e-09	1.1504197210113e-08	4.56817067421569e-11	8.1454489276834e-08	1.04046734458924e-09	3.65888529525087e-08	2.59216018100138e-09	2.3846617673308e-21
-10.4652828241699	-28.5929742956817	3.71883899151074e-08	2.9099010433049e-08	1.49547204175245e-08	4.40920178501516e-08	8.3247734070895e-09	1.09778205912794e-08	7.19786736332397e-11	8.65020161272028e-08	1.16377428431319e-09	4.16842417873826e-08	3.94459676162975e-09	1.92003841843399e-21
-10.1247698401076	-28.5929742956817	3.43790243290763e-08	2.82257873929499e-08	1.53784034096067e-08	4.22175646272497e-08	7.74995051508572e-09	1.02662038073349e-08	1.04250236535407e-10	8.89046289458215e-08	1.29656375776817e-09	4.60303616435401e-08	5.68199323363335e-09	1.44452597541287e-21
-9.7842568560453	-28.5929742956817	3.06677931676529e-08	2.70851995889713e-08	1.61178886430614e-08	3.93084519395017e-08	7.10691425066674e-09	9.50780335846951e-09	1.38799711452748e-10	8.86382630324263e-08	1.48778798433899e-09	4.93685058784873e-08	7.74606339233536e-09	1.01340537163381e-21
-9.44374387198299	-28.5929742956817	2.64343948429029e-08	2.60496037279851e-08	1.75947536103796e-08	3.59056304797327e-08	6.57591767420743e-09	8.82854796924704e-09	1.69907399185475e-10	8.60308404428954e-08	1.81707375209680e-09	5.16053830865379e-08	9.99326473881645e-09	6.61715524559241e-22
-9.10323088792068	-28.5929742956817	2.20711750767807e-08	2.54968548554617e-08	2.02513920038031e-08	3.26847864870533e-08	6.34640896817835e-09	8.319506578204e-09	1.91318208798335e-10	8.16972253556094e-08	2.39141429714758e-09	5.2845167998123e-08	1.22000625734221e-08	4.01497137993185e-22
-8.76271790385837	-28.5929742956817	1.79242792937774e-08	2.5737750423778e-08	2.44784829472845e-08	3.03869091677646e-08	6.58929353945955e-09	8.02634179849153e-09	1.98433533319129e-10	7.64081482048888e-08	3.33291220994684e-09	5.33667967142907e-08	1.40940544821312e-08	2.26068329861685e-22
-8.42220491979605	-28.5929742956817	1.42511628365835e-08	2.69529199978043e-08	3.05513753785638e-08	2.9737557007609e-08	7.42733403670146e-09	7.95041512279348e-09	1.90331199491333e-10	7.09267885552737e-08	4.75691579186574e-09	5.35449089995824e-08	1.54071987569266e-08	1.18013926969449e-22
-8.08169193573374	-28.5929742956817	1.1201996130714e-08	2.91578759354579e-08	3.85923598633901e-08	3.13614040485342e-08	8.90658079678965e-09	8.05727142412465e-09	1.70783058413076e-10	6.58586585193752e-08	6.74236843676687e-09	5.3734904474548e-08	1.5937540487324e-08	5.70973612566761e-23
-7.74117895167143	-28.5929742956817	8.82447431855166e-09	3.2207046936784e-08	4.8565783058536e-08	3.56970380183178e-08	1.09736848848996e-08	8.28745957234542e-09	1.48086541339243e-10	6.15570341931722e-08	9.29938323991998e-09	5.41594515875604e-08	1.56000224895344e-08	2.56491804034943e-23
-7.40066596760911	-28.5929742956817	7.0846052952175e-09	3.58341771275127e-08	6.0298717426726e-08	4.29166309612937e-08	1.34661020542964e-08	8.56711344774896e-09	1.34409375125431e-10	5.81073527925683e-08	1.23421038530179e-08	5.48363329653106e-08	1.4448808919345e-08	1.10078231223617e-23
-7.0601529835468	-28.5929742956817	5.89336994095392e-09	3.97140358861917e-08	7.35078939975225e-08	5.28576143272615e-08	1.61226742881227e-08	8.81899318749584e-09	1.45921614154412e-10	5.53863322461358e-08	1.56763944288496e-08	5.55731324881841e-08	1.26630612861289e-08	7.21813806840666e-24
-6.71963999948449	-28.5929742956817	5.13150751331472e-09	4.35259698705586e-08	8.78106807449221e-08	6.49787679022812e-08	1.86191733737482e-08	8.97581839412926e-09	2.04935344682193e-10	5.31663298443113e-08	1.9010395885974e-08	5.60292460576274e-08	1.05012964862093e-08	3.09760897160686e-23
-6.37912701542218	-28.5929742956817	4.6698040535681e-09	4.70059627759072e-08	1.02707545162036e-07	7.83585363926373e-08	2.06268510638805e-08	8.99549741133341e-09	3.44637786546471e-10	5.12236457551218e-08	2.19909639923087e-08	5.58219287696101e-08	8.24031624868775e-09	2.74112987312602e-22
-6.03861403135986	-28.5929742956817	4.38627779580269e-09	4.99858926508803e-08	1.17543017673092e-07	9.17543587550481e-08	2.18836756579453e-08	8.87380891021587e-09	6.15983942891302e-10	4.94160647648855e-08	2.42614802057093e-08	5.46410345584203e-08	6.11848839331299e-09	2.3527871527368e-21
-5.69810104729755	-28.5929742956817	4.18184862824278e-09	5.24270847126501e-08	1.31472966470453e-07	1.03734126878081e-07	2.22610596975336e-08	8.64751267709686e-09	1.09497930094882e-09	4.77154520267211e-08	2.55289507027344e-08	5.23397705081152e-08	4.29889956946738e-09	1.84564717435456e-20
-5.35758806323524	-28.5929742956817	3.9929361008362e-09	5.44522516253553e-08	1.43476812287271e-07	1.12873638609948e-07	2.18067546770677e-08	8.3825122599274e-09	1.88694146649114e-09	4.62036291226598e-08	2.56236568818184e-08	4.89810775341318e-08	2.85853279532414e-09	1.31539209558626e-19
-5.01707507917293	-28.5929742956817	3.79628698477065e-09	5.63658536266673e-08	1.52445872332621e-07	1.17991152652731e-07	2.07487396913472e-08	8.14781858199803e-09	3.12276653432066e-09	4.5051370520263e-08	2.45350909286393e-08	4.48328600862151e-08	1.79998497358701e-09	8.50740274581937e-19
-4.67656209511062	-28.5929742956817	3.60175416677853e-09	5.86377417657952e-08	1.57352554882717e-07	1.18370199047545e-07	1.94543951645316e-08	7.98396251605505e-09	4.94183999904456e-09	4.44958459568198e-08	2.24138658870909e-08	4.03150828148728e-08	1.07630079484824e-09	4.9918055390205e-18
-4.3360491110483	-28.5929742956817	3.43362208815863e-09	6.1822756285156e-08	1.57468109456068e-07	1.13913870111128e-07	1.83510992293068e-08	7.87973797682563e-09	7.45852226712424e-09	4.48166618739371e-08	1.9538925790111e-08	3.590848418481e-08	6.1862325244632e-10	2.65712736691715e-17
-3.99553612698599	-28.5929742956817	3.30766917036527e-09	6.64084429391399e-08	1.52564726022266e-07	1.05183708160566e-07	1.7825125543274e-08	7.76991789785715e-09	1.0714929554633e-08	4.62972549398796e-08	1.62593309028231e-08	3.20421132111482e-08	3.5931906548322e-10	1.28308706811886e-16
-3.65502314292368	-28.5929742956817	3.21489900783528e-09	7.26198160240172e-08	1.43027827508411e-07	9.33032195937564e-08	1.81226256253189e-08	7.55816729037848e-09	1.46309297328629e-08	4.91576758801779e-08	1.29266091251868e-08	2.89862309998508e-08	2.47515140909235e-10	5.6206396262058e-16
-3.31451015886136	-28.5929742956817	3.12056871090075e-09	8.02462628304811e-08	1.29825955959791e-07	7.97422684795173e-08	1.92780358376937e-08	7.15734930269146e-09	1.89694668976012e-08	5.34591372217064e-08	9.83497141446384e-09	2.67835751804845e-08	2.57301995264102e-10	2.23354952170247e-15
-2.97399717479905	-28.5929742956817	2.97940681660032e-09	8.85686210681168e-08	1.14333745470578e-07	6.60323197676327e-08	2.10908549437284e-08	6.53021139316722e-09	2.33369348156464e-08	5.9002849498355e-08	7.18265650945339e-09	2.52474153249314e-08	3.90102177115385e-10	8.05151329390113e-15
-2.63348419073674	-28.5929742956817	2.75905970803215e-09	9.64404806191928e-08	9.80581938945972e-08	5.34824085044787e-08	2.31614073544911e-08	5.71251199739168e-09	2.72310737619679e-08	6.52633951389444e-08	5.06029607034721e-09	2.40347409900913e-08	6.72053886091013e-10	2.63282944364623e-14
-2.29297120667443	-28.5929742956817	2.45918108518208e-09	1.0252237980091e-07	8.23540325430057e-08	4.29652407401437e-08	2.49810600081497e-08	4.8086859731787e-09	3.01333870233176e-08	7.13992759932917e-08	3.46421127753863e-09	2.27726380715842e-08	1.1458700114869e-09	7.8095300522414e-14
-1.95245822261212	-28.5929742956817	2.11603178938998e-09	1.05604825557633e-07	6.82133389215265e-08	3.48221848926785e-08	2.6055648856497e-08	3.96240969749448e-09	3.16247665259168e-08	7.63654062627747e-08	2.32629897497274e-09	2.11901369014887e-08	1.85604906488626e-09	2.10128040232365e-13
-1.6119452385498	-28.5929742956817	1.79041155733446e-09	1.04916165260378e-07	5.61794401533713e-08	2.89014993562722e-08	2.60282145727523e-08	3.31413087049363e-09	3.14901875520875e-08	7.9117572432876e-08	1.54910569738555e-09	1.920242790988e-08	2.8277836535621e-09	5.12873398004507e-13
-1.27143225448749	-28.5929742956817	1.54532831846107e-09	1.00313946138453e-07	4.63847125357652e-08	2.47063395254143e-08	2.47646959575699e-08	2.96063161689945e-09	2.97780253997628e-08	7.88591365586703e-08	1.03540252732907e-09	1.69152783098355e-08	4.04356294041259e-09	1.13560418023441e-12
-0.930919270425179	-28.5929742956817	1.42419641793736e-09	9.23020856260196e-08	3.86703070287898e-08	2.15993998750861e-08	2.2377069015737e-08	2.92857543595196e-09	2.67933407169793e-08	7.52531412336456e-08	7.05627659664744e-10	1.45550368176347e-08	5.42570740722894e-09	2.28125626117688e-12
-0.590406286362864	-28.5929742956817	1.43875185134615e-09	8.18800192992463e-08	3.27288702027197e-08	1.89990424528751e-08	1.91795810055405e-08	3.16818748516219e-09	2.30269902361656e-08	6.85245298097309e-08	5.02309605277835e-10	1.23632721067744e-08	6.83488501579002e-09	4.15823685411847e-12
-0.249893302300553	-28.5929742956817	1.57008244079694e-09	7.02854883906589e-08	2.82202496699622e-08	1.65117654399485e-08	1.5596566325431e-08	3.56758549952345e-09	1.90438225431781e-08	5.94119810912343e-08	3.85553075157947e-10	1.05064387246172e-08	8.09122026674556e-09	6.87877040425231e-12
0.0906196817617619	-28.5929742956817	1.77980425153524e-09	5.87182962278567e-08	2.48350157595903e-08	1.39742456920708e-08	1.2054855956922e-08	3.98347157788811e-09	1.53644744226032e-08	4.89840552399259e-08	3.25776819335337e-10	9.03558719989749e-09	9.01570364392182e-09	1.03295645302401e-11
0.431132665824073	-28.5929742956817	2.02457194396938e-09	4.81229559573262e-08	2.23078697826576e-08	1.14133959901248e-08	8.89431435345832e-09	4.27962613780901e-09	1.23728102393338e-08	3.83843877381913e-08	2.98668385735661e-10	7.90080814267827e-09	9.4789746040302e-09	1.40850480054418e-11
0.771645649886384	-28.5929742956817	2.26708698228917e-09	3.90743382416347e-08	2.04018978453238e-08	8.95992600670111e-09	6.31812819563997e-09	4.36172017646097e-09	1.02679702039717e-08	2.85915240808985e-08	2.84107315022317e-10	6.99886907234138e-09	9.43843478662988e-09	1.74469879078476e-11
1.1121586339487	-28.5929742956817	2.47996974347332e-09	3.17705352937784e-08	1.88900644259322e-08	6.7589836672074e-09	4.38727166333695e-09	4.19743363927171e-09	9.06351663700784e-09	2.02626650803146e-08	2.67751300369915e-10	6.22372399190739e-09	8.94778804885842e-09	1.96433002754512e-11
1.45267161801101	-28.5929742956817	2.64334037623832e-09	2.61068882366897e-08	1.75530722454681e-08	4.90997074367063e-09	3.0490882590538e-09	3.81596927048229e-09	8.62319594903064e-09	1.36891266321177e-08	2.42657768660771e-10	5.49853091919288e-09	8.13490743382929e-09	2.0117852027237e-11
1.79318460207332	-28.5929742956817	2.74027370239605e-09	2.17914126814344e-08	1.61981302859168e-08	3.44592576531313e-09	2.18286622471026e-09	3.28917083415031e-09	8.71678487735335e-09	8.84770330487946e-09	2.08971433257019e-10	4.78433222213311e-09	7.15816416796144e-09	1.87629280891127e-11
2.13369758613564	-28.5929742956817	2.75471467683795e-09	1.84631859596912e-08	1.46889630793453e-08	2.3436965203019e-09	1.64582933145376e-09	2.70352692567491e-09	9.07985850406791e-09	5.50570601370073e-09	1.71425405756072e-10	4.07303381926064e-09	6.16007436132793e-09	1.59604302466259e-11
2.47421057019795	-28.5929742956817	2.67395802389829e-09	1.57859531089952e-08	1.2970300944216e-08	1.5476983188742e-09	1.30828394506824e-09	2.13460226278561e-09	9.46542541678392e-09	3.33438166032378e-09	1.35880141136572e-10	3.37544642686908e-09	5.23593898956776e-09	1.24094998967897e-11
2.81472355426026	-28.5929742956817	2.4942048711248e-09	1.35034605037573e-08	1.107279736817e-08	9.92489526988461e-10	1.073289459634e-09	1.63212578627995e-09	9.68050988984153e-09	1.99923462008896e-09	1.06525172064843e-10	2.71121262950741e-09	4.42581677664619e-09	8.84553777980941e-12
3.15523653832257	-28.5929742956817	2.22540505857021e-09	1.14564766952044e-08	9.0942763423774e-09	6.17114774974306e-10	8.81694966116467e-10	1.21765441795934e-09	9.6053200275273e-09	1.21479557270672e-09	8.47199309299162e-11	2.10210218258113e-09	3.72674779835298e-09	5.8034878336183e-12
3.49574952238489	-28.5929742956817	1.89192338796131e-09	9.57112600840757e-09	7.16436133633141e-09	3.71099725614018e-10	7.06679059933198e-10	8.91234418932408e-10	9.19608983365180e-09	7.66391682724432e-10	6.94172241459281e-11	1.5674111785684e-09	3.11470951354897e-09	3.52272252107738e-12
3.8362625064472	-28.5929742956817	1.52802524821584e-09	7.83239019942271e-09	5.40599872167057e-09	2.15208283298656e-10	5.43049054633896e-10	6.41263869279563e-10	8.47499561556481e-09	5.0893038898605e-10	5.84083593326615e-11	1.12040001998294e-09	2.56494343443274e-09	1.99061329122889e-12
4.17677549050951	-28.5929742956817	1.16998687212772e-09	6.25551490476978e-09	3.90669923097207e-09	1.20053585780048e-10	3.96001578667474e-10	4.5282981937048e-10	7.51179339822942e-09	3.53714312011634e-10	4.95419781376676e-11	7.65943697246803e-10	2.06360971896369e-09	1.05437697461389e-12
4.51728847457182	-28.5929742956817	8.4811451085331e-10	4.86346339266555e-09	2.70620650219253e-09	6.43010874304279e-11	2.72480237302994e-10	3.12451591403833e-10	6.40208713737405e-09	2.51792056224161e-10	4.14227474434263e-11	5.00097802731444e-10	1.60964385705378e-09	5.27036428593504e-13
4.85780145863414	-28.5929742956817	5.81543771302634e-10	3.67323428035684e-09	1.79985353050034e-09	3.30241898735961e-11	1.76377749244164e-10	2.09535144542882e-10	5.24657383113455e-09	1.78914078438755e-10	3.35317055454038e-11	3.11757922740995e-10	1.21001303471714e-09	2.50125598802434e-13
5.19831444269645	-28.5929742956817	3.77017882837147e-10	2.69001418208591e-09	1.15177218824936e-09	1.62486747931666e-11	1.07235748224818e-10	1.35966986429387e-10	4.13446940837155e-09	1.24256726978973e-10	2.59766947767933e-11	1.8571072318698e-10	8.72962145364471e-10	1.13576622515949e-13
5.53882742675876	-28.5929742956817	2.31054640298433e-10	1.90655267866626e-09	7.10850301271374e-10	7.65226241509622e-12	6.11905393080478e-11	8.52230074397775e-11	3.1328898228388e-09	8.31671731451381e-11	1.91328354674464e-11	1.05910449343425e-10	6.02806360481506e-10	5.07234268277033e-14
5.87934041082107	-28.5929742956817	1.33874583536156e-10	1.30529526201172e-09	4.24100489894803e-10	3.44545129269393e-12	3.27639073921415e-11	5.17473497951044e-11	2.28252531284086e-09	5.31955932033032e-11	1.3352746756416e-11	5.79938436669967e-11	3.9777194076326e-10	2.5531705882504e-14
6.21985339488339	-28.5929742956817	7.33972583897535e-11	8.61646003371388e-10	2.45055773226444e-10	1.48079052147158e-12	1.64776092031251e-11	3.07498230069056e-11	1.59874335701468e-09	3.23608837126231e-11	8.81546077952267e-12	3.06033132944309e-11	2.50591471616997e-10	2.1389443969757e-14
6.5603663789457	-28.5929742956817	3.82035658266122e-11	5.47465602283266e-10	1.37309566997107e-10	6.06239117688215e-13	7.82822442091198e-12	1.82508513548658e-11	1.07646804768949e-09	1.86746676523725e-11	5.50150293035782e-12	1.56271403571504e-11	1.5064696882043e-10	3.42928395250571e-14
6.90087936300801	-28.5929742956817	1.91179939016461e-11	3.34291055475771e-10	7.46345788614683e-11	2.35875831704212e-13	3.61171081224791e-12	1.11590091411755e-11	6.96897948600848e-10	1.02089578752085e-11	3.24465259251982e-12	7.75236537686113e-12	8.63979957078607e-11	7.01671465680945e-14
7.24139234707032	-28.5929742956817	9.6213991082517e-12	1.95915371322801e-10	3.93334819837324e-11	8.70236309330968e-14	1.81466318691835e-12	7.26011004126419e-12	4.34307910822947e-10	5.28456437943486e-12	1.80890971148897e-12	3.74831073122357e-12	4.72640616731634e-11	1.45211130923441e-13
7.58190533113264	-28.5929742956817	5.54115670619295e-12	1.10087375126235e-10	2.0073317325382e-11	3.04139101836666e-14	1.31878455819117e-12	5.10255841002656e-12	2.61687338893833e-10	2.59348600698232e-12	9.5564755276546e-13	1.77060368249365e-12	2.46600252295906e-11	2.88126828669443e-13
7.92241831519495	-28.5929742956817	4.44673147792285e-12	5.92676574833527e-11	9.90293703149049e-12	1.01596803284418e-14	1.59020716426609e-12	3.82246883029752e-12	1.54593703255705e-10	1.21771373878426e-12	4.86851587724423e-13	8.20150489149986e-13	1.22699045207698e-11	5.43470401113967e-13
8.26293129925726	-28.5929742956817	5.04184441379921e-12	3.0570411218214e-11	4.71608618548257e-12	3.65286633218798e-15	2.43348586663126e-12	2.96244884904537e-12	9.31576537270947e-11	5.76823305487175e-13	2.68017629786821e-13	3.79215736411541e-13	5.82124487873083e-12	9.76778989547573e-13
8.60344428331958	-28.5929742956817	6.70649293568618e-12	1.51579700101937e-11	2.17347438346351e-12	3.05438627449524e-15	3.82961011564378e-12	2.32326215214104e-12	6.25522536933366e-11	3.55071709487289e-13	2.48109002309345e-13	1.9267535922615e-13	2.63299583144842e-12	1.68594084414226e-12
8.94395726738188	-28.5929742956817	9.26758132927016e-12	7.39783142260227e-12	9.98222313589657e-13	8.64775602348053e-15	5.85996886368506e-12	1.87119643943634e-12	5.24137609421746e-11	4.56902215794537e-13	5.10145661772029e-13	1.51723846107744e-13	1.13520007046424e-12	2.8309275623585e-12
9.2844702514442	-28.5929742956817	1.30902337010404e-11	4.06042733877212e-12	5.46310740234587e-13	3.09014553221949e-14	8.73546097484322e-12	1.72053460206714e-12	5.57233803748131e-11	1.04466286899388e-12	1.41722131634642e-12	2.49565519081763e-13	4.66471255693917e-13	4.70637734145238e-12
9.62498323550651	-28.5929742956817	1.96970831354615e-11	3.7851072445113e-12	5.78668275364426e-13	1.04273983760283e-13	1.2987098042856e-11	2.22833419369243e-12	6.75992157035291e-11	2.74515800549367e-12	3.98430263233294e-12	6.0086638498966e-13	1.82696881764344e-13	7.89891297976813e-12
9.96549621956882	-28.5929742956817	3.33656200228901e-11	7.03057377064138e-12	1.20025422750465e-12	3.225254494872e-13	1.99173259080606e-11	4.28428528526435e-12	8.43584424994577e-11	7.18973534039711e-12	1.07303368302049e-11	1.54489960347903e-12	6.8257543152749e-14	1.3594472636907e-11
10.3060092036311	-28.5929742956817	6.45562573433676e-11	1.67928584558649e-11	2.97661858341006e-12	9.1016950256106e-13	3.24507452438552e-11	9.95697504798198e-12	1.03112191711357e-10	1.81871136308222e-11	2.74684557119959e-11	3.8870378963513e-12	2.44180436274682e-14	2.41331226316115e-11
10.6465221876934	-28.5929742956817	1.36576867960977e-10	4.05192935159122e-11	7.28774099583243e-12	2.3385517422287e-12	5.65599050469306e-11	2.37653986544441e-11	1.2204903368763e-10	4.40106257292886e-11	6.67667674666930e-11	9.37286528029308e-12	8.48133187426918e-15	4.3951551212857e-11
10.9870351717558	-28.5929742956817	2.974433302025e-10	9.38109033537008e-11	1.7024073164364e-11	5.46252285372841e-12	1.03486236682465e-10	5.4949822726627e-11	1.41446143890478e-10	1.01456317439446e-10	1.54076894993604e-10	2.15211390662693e-11	2.99354320394991e-15	8.10973588473214e-11
11.3275481558181	-28.5929742956817	6.39031667626634e-10	2.06538831836233e-10	3.77461877874971e-11	1.15868919067934e-11	1.9302069911206e-10	1.21137453442914e-10	1.65327333658014e-10	2.22356693951195e-10	3.37567994408181e-10	4.69354656565576e-11	1.21847337321614e-15	1.49510116667455e-10
11.6680611398804	-28.5929742956817	1.32457690351374e-09	4.31650296058252e-10	7.93716936089814e-11	2.22993634900755e-11	3.58068071092821e-10	2.53591114122513e-10	2.03565461618306e-10	4.62873691893899e-10	7.02140626610676e-10	9.71221188692229e-11	7.68369242074192e-16	2.72174525733521e-10
12.0085741239427	-28.5929742956817	2.62240280381241e-09	8.55902577904611e-10	1.58262779296765e-10	3.89128567218722e-11	6.50374104582777e-10	5.03614435602776e-10	2.74076389018243e-10	9.14834404918519e-10	1.38645080107085e-09	1.90615280306648e-10	1.12838643715732e-15	4.84963701855833e-10
12.349087108005	-28.5929742956817	4.93785423465682e-09	1.60985985061492e-09	2.9922637019494e-10	6.15428754607749e-11	1.14634985131385e-09	9.48555161085339e-10	4.04520687256118e-10	1.71639741296902e-09	2.59873705388953e-09	3.54837654929974e-10	3.17768628696666e-15	8.40398892785121e-10
12.6896000920673	-28.5929742956817	8.82743079673012e-09	2.87196192688747e-09	5.3644612121103e-10	8.81931369574813e-11	1.95027672371683e-09	1.69433845868018e-09	6.32596622383563e-10	3.05663183916551e-09	4.6231418135179e-09	6.26665335743741e-10	1.01882137076755e-14	1.40960599671926e-09
13.0301130761296	-28.5929742956817	1.49720419102817e-08	4.85929742407011e-09	9.11920878789001e-10	1.14507705940259e-10	3.19030949068039e-09	2.87014600704852e-09	1.00367648293658e-09	5.16611277254677e-09	7.80455655847199e-09	1.05029031373371e-09	3.03594913586673e-14	2.27962246127863e-09
13.3706260601919	-28.5929742956817	2.40854945075684e-08	7.79760611943566e-09	1.46991843539949e-09	1.34723737330587e-10	5.00190772673931e-09	4.61075667030605e-09	1.56449395787978e-09	8.28524568327509e-09	1.24996311374711e-08	1.6709689985865e-09	8.03772310566811e-14	3.54253066800821e-09
13.7111390442543	-28.5929742956817	3.67458630818964e-08	1.18668908670389e-08	2.24664503582205e-09	1.43698358638278e-10	7.49531376451666e-09	7.02431908312311e-09	2.35222859237172e-09	1.26059577760876e-08	1.89878104558395e-08	2.52396122567451e-09	1.87329433325492e-13	5.27378665355655e-09
14.0516520283166	-28.5929742956817	5.3164189686395e-08	1.71276693435596e-08	3.25597024555326e-09	1.39061774280905e-10	1.07094279013138e-08	1.01484526220735e-08	3.37990834984873e-09	1.81918243070946e-08	2.73508269339108e-08	3.61962852080233e-09	3.83585637101447e-13	7.50062600903356e-09
14.3921650123789	-28.5929742956817	7.2942180696347e-08	2.34446857424974e-08	4.4743504586469e-09	1.22256377315448e-10	1.45628315674963e-08	1.39046108771425e-08	4.62133400944291e-09	2.48949805921208e-08	3.73493441760224e-08	4.9280483113213e-09	6.89788389892135e-13	1.01673729535539e-08
14.7326779964412	-28.5929742956817	9.49035897869097e-08	3.04351201680439e-08	5.83017203688385e-09	9.782711389767e-11	1.88201368725314e-08	1.8066795823946e-08	6.00081467920363e-09	3.22999277049392e-08	4.8342962405826e-08	6.3686793411234e-09	1.08927472957415e-12	1.31104775847187e-08
15.0731909805035	-28.5929742956817	1.17092335212235e-07	3.74705287720563e-08	7.20331650762835e-09	7.14278606230237e-11	2.30933164170853e-08	2.22621240547527e-08	7.39354171498639e-09	3.97269451647692e-08	5.93026082223074e-08	7.81113966204172e-09	1.51058953236589e-12	1.6058125771891e-08
15.4137039645658	-28.5929742956817	1.36998187194779e-07	4.37510558816617e-08	8.43881998972359e-09	4.77352953129286e-11	2.68897770143241e-08	2.60144772573177e-08	8.64034661332901e-09	4.63154880304099e-08	6.894370500885e-08	9.09089296542214e-09	1.8398632496383e-12	1.86640181393251e-08
15.7542169486281	-28.5929742956817	1.51999055018609e-07	4.84474447860148e-08	9.37407372070995e-09	2.92975113338073e-11	2.97028429168592e-08	2.88287974736455e-08	9.57596896565776e-09	5.11814812896146e-08	7.59667801108342e-08	1.00387361952469e-08	1.96839159475943e-12	2.05727524143982e-08
16.0947299326904	-28.5929742956817	1.59921266670249e-07	5.08787644195197e-08	9.87354185497134e-09	1.65635812919647e-11	3.11223898667315e-08	3.02970780917793e-08	1.00644173533499e-08	5.36112450291817e-08	7.93454215058155e-08	1.05172365345834e-08	1.85007763284718e-12	2.15001303798454e-08
16.4352429167528	-28.5929742956817	1.59555058697616e-07	5.067401742545e-08	9.86091268442924e-09	8.64244940741407e-12	3.09322863974354e-08	3.01951814638159e-08	1.00310986127863e-08	5.32335990893544e-08	7.85729596815948e-08	1.04533711664073e-08	1.52788333899922e-12	2.13029152080142e-08
16.7757559008151	-28.5929742956817	1.50957194024958e-07	4.78648849012916e-08	9.33819238527023e-09	4.16190346816751e-12	2.9163073188735e-08	2.85388923728364e-08	9.48127924004817e-09	5.01127568934399e-08	7.37858458394133e-08	9.85672452109791e-09	1.10886937553465e-12	2.00142958758058e-08
17.1162688848774	-28.5929742956817	1.35436529000924e-07	4.28776959292588e-08	8.38517104104276e-09	1.84567025413715e-12	2.60828098983448e-08	2.55799128856084e-08	8.49860352846954e-09	4.47300131012576e-08	6.57230305393684e-08	8.81705342285286e-09	7.07331919617019e-13	1.783334159445e-08
17.4567818689397	-28.5929742956817	1.15227585568456e-07	3.64274241984911e-08	7.13946471963807e-09	7.50519058461928e-13	2.21301107897846e-08	2.17431970677803e-08	7.22422305534201e-09	3.7861559243384e-08	5.55384587550807e-08	7.48210409699592e-09	3.96618204071785e-13	1.50734191535055e-08
17.797294853002	-28.5929742956817	9.29641774449712e-08	2.93499909583511e-08	5.7640063810589e-09	2.78262576688861e-13	1.78122290978996e-08	1.75270997492677e-08	5.82365872713022e-09	3.03953220544147e-08	4.45322544574857e-08	6.0232270469355e-09	1.95511003829681e-13	1.208821200571e-08
18.1378078370643	-28.5929742956817	7.11235126272293e-08	2.24269321203693e-08	4.41253520175126e-09	9.34877467262303e-14	1.36002721449833e-08	1.33985855634561e-08	4.45203750480265e-09	2.31461555841523e-08	3.38857175992515e-08	4.59977433684742e-09	8.473236711621e-14	9.19911847167312e-09
18.4783208211266	-28.5929742956817	5.15999218466246e-08	1.62522717392832e-08	3.20299578898672e-09	2.82938497986463e-14	9.85046758914715e-09	9.71337182340915e-09	3.22757688081363e-09	1.67209702834166e-08	2.44714982016627e-08	3.33229125338256e-09	3.22868264710731e-14	6.64355326742017e-09
18.818833805189	-28.5929742956817	3.54995678886661e-08	1.11696748992023e-08	2.20459317348669e-09	7.67385499117776e-15	6.76754560459006e-09	6.67794998289135e-09	2.21894498169737e-09	1.14601555575354e-08	1.67738721489487e-08	2.29005814194005e-09	1.08170002047156e-14	4.55339667271943e-09
19.1593467892513	-28.5929742956817	2.3159819910169e-08	7.28029876230667e-09	1.43881179592849e-09	1.85724143559704e-15	4.4101979136657e-09	4.35389874729061e-09	1.44666059954261e-09	7.45230022196721e-09	1.09131728904275e-08	1.49295160285404e-09	3.18634675295838e-15	2.96170192204549e-09
19.4998597733136	-28.5929742956817	1.43279912274379e-08	4.50028541533228e-09	8.90394842563853e-10	3.99769734365601e-16	2.72601441174584e-09	2.69200233597806e-09	8.94407998016248e-10	4.59805381610888e-09	6.73940116352723e-09	9.23293081499207e-10	8.25236806134435e-16	1.82807272507351e-09
19.8403727573759	-28.5929742956817	8.40569060392386e-09	2.63823264753531e-09	5.22473417408055e-10	7.63405104831368e-17	1.59821464908745e-09	1.57846304252603e-09	5.2438811019093e-10	2.69181189570357e-09	3.95044037781029e-09	5.41660743518528e-10	1.87914038475871e-16	1.07067932092788e-09
20.1808857414382	-28.5929742956817	4.67626833028671e-09	1.46679119336002e-09	2.90702371253502e-10	1.29100857329001e-17	8.88740803127514e-10	8.77718436139773e-10	2.91553136313108e-10	1.49519309117802e-09	2.19796310322168e-09	3.01445369080071e-10	3.76219979348706e-17	5.94982934281932e-10
20.5213987255005	-28.5929742956817	2.46696710691694e-09	7.73402673139205e-10	1.5336833784373e-10	1.93114440884016e-18	4.68755153948187e-10	4.62847353253894e-10	1.53719901447162e-10	7.87990248056007e-10	1.16075180073528e-09	1.59141362259918e-10	6.62315905415458e-18	3.13686612232365e-10
20.8619117095628	-28.5929742956817	1.23414221016098e-09	3.86745454540192e-10	7.6723001931808e-11	2.55336271021394e-19	2.34502167563734e-10	2.31463256484634e-10	7.68581389948107e-11	3.94004149186391e-10	5.81826441319926e-10	7.96985778088859e-11	1.02552561993659e-18	1.56893692497636e-10
21.2024246936251	-28.5929742956817	5.85470452772241e-10	1.83411662215949e-10	3.63930282472125e-11	2.98343382257672e-20	1.11269747441486e-10	1.09771095299407e-10	3.64415604764894e-11	1.86904980733378e-10	2.76803881458025e-10	3.78626526333312e-11	1.39763729026527e-19	7.44406475373792e-11
21.5429376776874	-28.5929742956817	2.63379954813417e-10	8.2491815867973e-11	1.63686751635695e-11	3.08109517249686e-21	5.0076812640743e-11	4.93691396666127e-11	1.63851860465754e-11	8.41133196475871e-11	1.24986834542849e-10	1.70633551148008e-11	1.67953461767031e-20	3.35036864369885e-11
21.8834506617498	-28.5929742956817	1.12356567712188e-10	3.5186574001546e-11	6.98090283337969e-12	2.81416295219479e-22	2.13759616151695e-11	2.1056428312518e-11	6.98639421429993e-12	3.59101584289957e-11	5.35621957817537e-11	7.29475534783019e-12	1.78764660060842e-21	1.43034354031353e-11
22.2239636458121	-28.5929742956817	4.54519248599781e-11	1.42339464139807e-11	2.82300978207868e-12	2.27580389563617e-23	8.65454433808593e-12	8.51677955104707e-12	2.82489358906172e-12	1.45433759486807e-11	2.17843006261731e-11	2.95835260249951e-12	1.70414676582868e-22	5.7922180565644e-12
22.5644766298744	-28.5929742956817	1.74358950122029e-11	5.46079564008533e-12	1.08247007685098e-12	1.63231037784659e-24	3.32347580343027e-12	3.26683824081341e-12	1.08317441158137e-12	5.58724170703297e-12	8.40833774633224e-12	1.13810423867468e-12	1.4939992792843e-23	2.22484974729587e-12
22.9049896139367	-28.5929742956817	6.34270412021475e-12	1.98686708801488e-12	3.93570141992439e-13	1.04088214890242e-25	1.21051684018642e-12	1.1883417513459e-12	3.9386009697535e-13	2.03612892529902e-12	3.07999111295876e-12	4.15343143232672e-13	1.27305752736936e-24	8.10595699766291e-13
23.245502597999	-28.5929742956817	2.18797829657206e-12	6.85589331701102e-13	1.35684773491769e-13	5.9203451710031e-27	4.18195546777074e-13	4.09936474901858e-13	1.3581034975148e-13	7.03853227775943e-13	1.07066774447852e-12	1.43788763417145e-13	1.14741807530025e-25	2.80126213884596e-13
23.5860155820613	-28.5929742956817	7.15731349794945e-13	2.24358066702203e-13	4.43550232639054e-14	3.01627786724918e-28	1.37030896327332e-13	1.34107551798152e-13	4.44090051569643e-14	2.30793353274168e-13	3.53200124364174e-13	4.72210621406474e-14	1.16252435452798e-26	9.18222651431058e-14
23.9265285661236	-28.5929742956817	2.22021832326822e-13	6.9630866360426e-14	1.37485607060286e-14	1.38366941986717e-29	4.25881141399967e-14	4.1605558986428e-14	1.37707157360295e-14	7.17836890850589e-14	1.10571855810452e-13	1.47109071053292e-14	1.28864337030348e-27	2.8548715037804e-14
24.267041550186	-28.5929742956817	6.53100612329647e-14	2.04948365197094e-14	4.04086542094526e-15	5.74961810058172e-31	1.25542115814736e-14	1.22408319770369e-14	4.04938691308936e-15	2.11781361460783e-14	3.28491766465207e-14	4.34746459360775e-15	1.443606778244e-28	8.41917042089952e-15
24.6075545342483	-28.5929742956817	1.82181148398961e-14	5.72097111787729e-15	1.12614487489067e-15	2.177971444265e-32	3.51011969601731e-15	3.41532437969034e-15	1.12919599462756e-15	5.92663751748599e-15	9.26105988467445e-15	1.21878065815459e-15	1.53538772120416e-29	2.35502901222293e-15
24.9480675183106	-28.5929742956817	4.81909959315668e-15	1.51452966861429e-15	2.97588996913797e-16	7.56621006543957e-34	9.30863923368906e-16	9.03679495738881e-16	2.98604724956078e-16	1.57321320567427e-15	2.47773524146386e-15	3.24121583611384e-16	1.50259106542233e-30	6.24838261559297e-16
25.2885805023729	-28.5929742956817	1.2088368538067e-15	3.80249501526114e-16	7.45662325931029e-17	2.42439623753142e-35	2.34143778096136e-16	2.26755773479038e-16	7.48809446296544e-17	3.96119159683441e-16	6.29086177548551e-16	8.17679763899343e-17	1.33590805637038e-31	1.57247443014875e-16
25.6290934864352	-28.5929742956817	2.87547121459476e-16	9.05404133982455e-17	1.77161871642436e-17	7.30507427325326e-37	5.5861368587053e-17	5.39589816548902e-17	1.78071019781623e-17	9.46071625259345e-17	1.51576073736333e-16	1.95682255993299e-17	1.07393829643885e-32	3.75356948855916e-17
25.9696064704975	-28.5929742956817	6.48619698882775e-17	2.04455767707925e-17	3.99117752364049e-18	2.57061816102899e-38	1.26407675023632e-17	1.2176728352921e-17	4.01571117991473e-18	2.14330129087372e-17	3.46594521520059e-17	4.44234764790533e-18	7.79354047084633e-34	8.49866112398908e-18
26.3101194545598	-28.5929742956817	1.38743061543042e-17	4.37864226107081e-18	8.52578855160707e-19	2.89395130547688e-39	2.71311779952012e-18	2.60590747510348e-18	8.58774195066647e-19	4.60579728195279e-18	7.52123977537024e-18	9.56679652831525e-19	5.10282480631892e-35	1.82516469631385e-18
26.6506324386221	-28.5929742956817	2.81431503872643e-18	8.89329924770713e-19	1.72691434324666e-19	9.01415852044761e-40	5.52328716545972e-19	5.28869949765863e-19	1.74157745806946e-19	9.38837220160504e-19	1.54896227467719e-18	1.954399897486e-19	3.01416477440941e-36	3.71791474897995e-19
26.9911454226844	-28.5929742956817	5.41345753853451e-19	1.71304921087133e-19	3.31672727853047e-20	3.146869365538e-40	1.06649988126623e-19	1.01788882144367e-19	3.34929881711736e-20	1.81527023547331e-19	3.02749605856104e-19	3.78750508455436e-20	1.60674268983886e-37	7.1836134277601e-20
27.3316584067468	-28.5929742956817	9.87455761048685e-20	3.12939525865203e-20	6.0402018989951e-21	1.05965018354425e-40	1.95325381614782e-20	1.85786171702303e-20	6.10818651366421e-21	3.32935039232924e-20	5.6159855852563e-20	6.96283203725625e-21	7.74270173481327e-39	1.3165367590536e-20
27.6721713908091	-28.5929742956817	1.70805469750928e-20	5.42169164947964e-21	1.04302777926991e-21	3.40577741389663e-41	3.39306140525732e-21	3.21579274634818e-21	1.05637466247829e-21	5.79224280515625e-21	9.88728234323444e-21	1.21425953650731e-21	3.40017724861768e-40	2.28860002447224e-21
28.0126843748714	-28.5929742956817	2.8017375754171e-21	8.9082663608521e-22	1.70782364407165e-22	1.04414762987879e-41	5.59062585794409e-22	5.27866842833711e-22	1.7324908698714e-22	9.55883434170092e-22	1.652136386713e-21	2.00876940162016e-22	1.4128431636477e-41	3.77358428495038e-22
28.3531973589337	-28.5929742956817	4.35807851466786e-22	1.3881479055937e-22	2.65150771645991e-23	3.05339236705728e-42	8.73706029930099e-23	8.2171729577256e-23	2.69445680429499e-23	1.49635965640976e-22	2.62025071198754e-22	3.15240402748447e-23	6.46586870084429e-43	5.90181844759646e-23
28.693710342996	-28.5929742956817	6.42843031626602e-23	2.05145808738296e-23	3.90342191161091e-24	8.51680606189041e-43	1.29511094346274e-23	1.21305987310817e-23	3.97391697359231e-24	2.22198923921393e-23	3.94437579939333e-23	4.69297756833914e-24	4.5411017579369e-44	8.75519190245278e-24
29.0342233270583	-28.5929742956817	8.99202541276826e-24	2.87524006684808e-24	5.44879944292053e-25	2.26591505747357e-43	1.82089921804849e-24	1.6982587644174e-24	5.55793732704168e-25	3.12985999429897e-24	5.63589906376371e-24	6.62764928412054e-25	5.22898291124477e-45	1.23195242702632e-24
29.3747363111206	-28.5929742956817	1.1927604372943e-24	3.82182097071636e-25	7.21205245732606e-26	5.75019581349086e-44	2.42830213237144e-25	2.25469276393231e-25	7.37149870719168e-26	4.18202888995799e-25	7.64379624622287e-25	8.88045463241629e-26	7.21409398745878e-46	1.64426219281073e-25
29.715249295183	-28.5929742956817	1.50034965045481e-25	4.8178308256859e-26	9.0514812861355e-27	1.39185270575929e-44	3.07155295343803e-26	2.8387870834925e-26	9.27139821109355e-27	5.3006670766104e-26	9.84074442785443e-26	1.12996335242361e-26	9.96167058075862e-47	2.08160107748127e-26
30.0557622792453	-28.5929742956817	1.78968152816859e-26	5.7599399580362e-27	1.07716731177825e-27	3.21347644453687e-45	3.68512636098725e-27	3.38953624112472e-27	1.10581370481231e-27	6.37320218209047e-27	1.2026305337092e-26	1.37349520977877e-27	1.31856209291457e-47	2.49961822127698e-27
30.3962752633076	-28.5929742956817	2.02443357991706e-27	6.53085140752052e-28	1.21548443071316e-28	7.07665118221075e-46	4.19359503967495e-28	3.83804292901534e-28	1.25073698935502e-28	7.2689366296986e-28	1.39519486015682e-27	1.65880675766728e-28	1.66430544930151e-48	2.84708256172666e-28
30.7367882473699	-28.5929742956817	2.17158242782724e-28	7.02275196650409e-29	1.30052397207942e-29	1.48645226340984e-46	4.52648390608716e-29	4.1213693518608e-29	1.34152049570075e-29	7.86452502105026e-29	1.53655920412541e-28	2.47298642629879e-29	2.01057019380182e-49	3.07593469421998e-29
31.0773012314322	-28.5929742956817	2.20899454955281e-29	7.16194260084898e-30	1.31944122801666e-30	2.97813504283497e-47	4.63421877320347e-30	4.19696639119291e-30	1.36450748698975e-30	8.07170004269057e-30	1.6065320863196e-29	7.5919226977921e-30	2.34098945191109e-50	3.15213863030562e-30
31.4178142154945	-28.5929742956817	2.13088034102887e-30	6.92693486211075e-31	1.26930054174037e-31	5.69125215006128e-48	4.50022098515673e-31	4.05314161173664e-31	1.31613920551154e-31	7.85870452756932e-31	1.59466522472793e-30	4.44897953927281e-30	2.65182661738422e-51	3.06397451345567e-31
31.7583271995568	-28.5929742956817	1.9492617101456e-31	6.35395708127803e-32	1.15782149369711e-32	1.03738772293008e-48	4.1450867203889e-32	3.7120215379237e-32	1.20385733131092e-32	7.25826672807165e-32	1.50281124610545e-31	3.08244844082674e-30	2.95439293361778e-52	2.82499139826303e-32
32.0988401836191	-28.5929742956817	1.69094123480569e-32	5.52851920232431e-33	1.00143202684089e-33	1.80361594096375e-49	3.62140093151043e-33	3.22397537939027e-33	1.04422842272951e-33	6.35936199980473e-33	1.34465026780721e-32	2.15627484698581e-30	3.27085936145969e-53	2.47059618494319e-33
32.4393531676814	-28.5929742956817	1.39102450307164e-33	4.57146457822375e-34	8.21304254026964e-35	2.99100119795611e-50	3.00098317016515e-34	2.6554343306659e-34	8.58940915270165e-35	5.28561503492842e-34	1.14235172585807e-33	1.48479398271504e-30	3.62364557965504e-54	2.04946064182954e-34
32.7798661517438	-28.5929742956817	1.08514957136021e-34	3.67679338663168e-35	6.38688939019108e-36	4.7310612362046e-51	2.3588224312721e-35	2.07415945264515e-35	6.70005493741896e-36	4.16755767599335e-35	9.21492718073462e-35	1.00300067136721e-30	4.02183858585866e-55	1.61261655045935e-35
33.1203791358061	-28.5929742956817	8.02774680244302e-36	3.68475311796491e-36	4.70952866440031e-37	7.13789132511592e-52	1.75862187972907e-36	1.53642565175402e-36	4.9561076305258e-37	3.11727141534454e-36	7.0583282964483e-36	6.64386549736882e-31	4.45015450577164e-56	1.20358537722918e-36
33.4608921198684	-28.5929742956817	5.63180591865659e-37	1.16165564252861e-36	3.29282174454058e-38	1.02718958890507e-52	1.24364390190949e-37	1.07930430217802e-37	3.47656526922322e-38	2.21196053034701e-37	5.13388698991519e-37	4.31520984961788e-31	4.86566080451619e-57	8.52074382837299e-38
33.8014051039307	-28.5929742956817	3.74672987734382e-38	9.16284965117485e-37	2.18304015579706e-39	1.40993973651878e-53	8.3419350248672e-39	7.19017292625285e-39	2.31263629743763e-39	1.48899343389149e-38	3.54602788707859e-38	2.74815833339084e-31	5.20473738661145e-58	5.7218108537709e-39
34.141918087993	-28.5929742956817	2.36378812371379e-39	8.26072517215744e-37	1.37232809610217e-40	1.84594907495405e-54	5.30744622682429e-40	4.54253157659983e-40	1.4588531607279e-40	9.50875778351501e-40	2.3259827565027e-39	1.71608979472223e-31	5.39869824430599e-59	3.6445628607392e-40
34.4824310720553	-28.5929742956817	1.41421997840452e-40	7.42500445130205e-37	8.18006798542559e-42	2.30519714597797e-55	3.20297331956519e-41	2.72157241849548e-41	8.72696262597768e-42	5.76067481914523e-41	1.44896073662591e-40	1.05074337252728e-31	5.39292496881043e-60	2.20198288924179e-41
[truncated: 38,617 more rows]
