# Supplementary material for: Predicting fertility from sperm motility landscapes
Source: Commun Biol. 2022 Sep 28;5:1027. doi: 10.1038/s42003-022-03954-0 (PMC9519750; doi:10.1038/s42003-022-03954-0)
Supplement: Supplementary file 4 — Supplementary Data [file 42003_2022_3954_MOESM4_ESM.zip › MS_DATA/RAW_DATA/cap_motdata.csv]

VCL	VSL	ALH	BCF	Condition
17.9	7.2	1	3	Fresh
122.9	31.2	4	7.5	Fresh
53	18.5	2.6	8	Fresh
33.3	8	1.6	6	Fresh
113.2	53.1	4.2	15	Fresh
18.4	8.6	1.1	2	Fresh
100.9	40.4	3.9	12	Fresh
113.7	37.8	4.3	11	Fresh
78.4	8.8	2.8	16	Fresh
112.6	56.5	4.2	13	Fresh
108.2	51.3	3.3	12	Fresh
119.2	53.8	3.9	12	Fresh
120.2	14.7	4.4	9	Fresh
99	46.8	3.4	13	Fresh
38.4	21	1.3	12	Fresh
102.7	52	3.8	11	Fresh
130.1	7.7	5.6	9	Fresh
90.3	37.6	3.4	17	Fresh
111	60.8	3.4	11	Fresh
72.7	33.4	2.5	17	Fresh
95.2	54.2	3.9	13	Fresh
111.7	59.8	4.1	14	Fresh
140.9	50.1	4.5	15	Fresh
155	32	6.1	11.4	Fresh
0	5.6	0	0	Fresh
78.4	36.8	3.3	15	Fresh
15.5	10.3	1.1	3	Fresh
25.1	7.5	1.5	3	Fresh
105.1	62.4	3.7	11	Fresh
95.9	25.9	4.2	17	Fresh
94	48.2	3.3	9	Fresh
57.6	13.6	2.8	10	Fresh
85.2	35	3.8	12.5	Fresh
128.9	54.9	4.5	12	Fresh
91.3	43.6	3.1	9	Fresh
112.8	59.1	4.2	13	Fresh
134.5	41.4	4.9	9	Fresh
86.3	26.8	3.6	15	Fresh
113.6	51.5	4.3	10	Fresh
133.6	37.5	5.1	10	Fresh
109.3	51.8	4.2	14	Fresh
117.3	56.8	4.3	13	Fresh
143.6	46	5	13	Fresh
118.4	53.8	3.8	13	Fresh
99	44.1	3.1	15	Fresh
95.2	38.9	3.3	7.1	Fresh
23.6	7.7	1.3	2	Fresh
101.2	42.2	3.8	15	Fresh
114	41	4.5	12	Fresh
0	6.1	0	0	Fresh
15.5	6.9	1.1	4	Fresh
117.3	52.1	4	11	Fresh
119.9	4.9	4.7	9	Fresh
14.5	11.4	1	4	Fresh
98.4	45.5	3.8	17	Fresh
115.9	50.7	4	11	Fresh
119.3	58.5	4.2	11	Fresh
122.6	54.6	4.2	12	Fresh
132.6	57.1	4.6	15	Fresh
129.9	44.7	4.7	12	Fresh
106.4	53.9	3.9	14	Fresh
119.9	53.8	4.3	12	Fresh
121.6	24.4	4.8	9.1	Fresh
115.4	59.2	4.7	10	Fresh
45.5	19.3	2.1	7	Fresh
91	39.4	3.3	15	Fresh
119.2	45.1	3.9	11	Fresh
102	49.5	3.7	10	Fresh
107.6	57.9	3.7	12	Fresh
87.7	55	2.9	12	Fresh
149.5	29.3	6	11	Fresh
106.4	53.5	3.8	12	Fresh
132.2	32	5.1	9	Fresh
107.5	53	4	13	Fresh
100	47.5	4.4	7.3	Fresh
134.7	38.3	4.7	10	Fresh
80.9	28.6	3.5	5	Fresh
99.2	34.5	4.2	11.8	Fresh
100.9	58.9	3.1	10	Fresh
34.1	9.4	1.8	7	Fresh
0	4.2	0	0	Fresh
113.2	57.9	4.3	11.5	Fresh
110.6	50.2	3.6	13.5	Fresh
115	47.5	4.1	17.4	Fresh
80.1	55.2	2.8	8.7	Fresh
164.9	35.1	7.7	12	Fresh
113.8	58.7	4	6.8	Fresh
99.5	40.6	3.9	15.9	Fresh
118.1	51.9	4.1	9.5	Fresh
142.3	55.1	4.9	13.1	Fresh
87.3	45.7	3.1	13.1	Fresh
114.4	52.5	3.7	13.9	Fresh
118.4	47.8	4.1	13.6	Fresh
88.2	37.4	3.6	7.9	Fresh
111.5	40.5	4.6	10.5	Fresh
124.7	16.2	5.2	8.3	Fresh
129.4	53.7	4.5	14.7	Fresh
118.5	44.6	4.9	8.8	Fresh
105.5	55.1	3.6	14.7	Fresh
88.8	40.9	2.8	17.2	Fresh
107.1	49	4.1	8.3	Fresh
91.6	45.6	3.1	10.7	Fresh
124.5	70.4	4.1	7.7	Fresh
125.3	47.5	3.8	14.6	Fresh
116	41.7	4.3	8.3	Fresh
116.3	52.6	3.6	8.3	Fresh
108.3	54	3.7	4.5	Fresh
124.6	36.3	4.2	12.5	Fresh
115.5	23.9	4.3	6.9	Fresh
107.6	32.8	4.2	7.3	Fresh
108.4	33.5	4.1	7	Fresh
124.8	3.5	5.1	10.4	Fresh
103.6	24.4	4.4	10.4	Fresh
64.9	22.6	3.2	9	Fresh
118	32.8	4.9	11	Fresh
105.4	53.2	3.9	12	Fresh
31.6	8.3	1.9	6	Fresh
108.1	46.7	4	9	Fresh
90	50.4	3.4	15	Fresh
105.1	19.3	4.1	10	Fresh
139.7	61.6	5.4	14	Fresh
137.9	56.1	5.3	13	Fresh
137.8	57.5	5.4	13	Fresh
132.3	50.1	4.6	10	Fresh
113.3	49.4	3.9	12	Fresh
123.5	24.5	4.7	10	Fresh
145.4	36.5	6.8	6	Fresh
146.2	26.4	6.8	7	Fresh
97.2	30.9	4.4	7.4	Fresh
146.2	48.4	6.1	10.9	Fresh
153.2	25.3	6.7	5	Fresh
143.2	52.7	5.7	10	Fresh
105	39.5	4.4	8	Fresh
97.6	38	4.2	12	Fresh
98	26.2	4.1	9	Fresh
97.3	32.6	4.1	8	Fresh
88.2	56.1	3.5	9.1	Fresh
28.3	11.3	1.8	7	Fresh
86.5	39.3	3.4	18.5	Fresh
103.5	43.6	3.7	13	Fresh
135.2	33.6	5.7	13	Fresh
135.7	43.6	5.3	13	Fresh
98.9	29.8	4.2	8	Fresh
104.8	49.2	3.9	7.5	Fresh
119.9	36.7	4.9	9	Fresh
133.9	13.6	4.9	11	Fresh
114	42.9	4.2	11	Fresh
60.4	7.3	3.1	9.8	Fresh
97.6	37.9	3.8	10	Fresh
124.8	58	4.6	11	Fresh
130.6	63	4.7	14	Fresh
89.3	7.2	3.2	14	Fresh
82.3	12.2	3.1	14	Fresh
151.4	34.4	5.7	11	Fresh
81	16	3.3	12	Fresh
102.6	25.2	4.7	9	Fresh
98.6	32.3	3.4	14.7	Fresh
111.7	12	4.3	9	Fresh
114.5	13.7	4.1	11	Fresh
112.9	6.3	4.2	10	Fresh
104.8	49.6	3.7	10	Fresh
72.4	48.9	2.8	11	Fresh
114.4	16.2	5.4	0	Fresh
115.1	44.3	4.6	10	Fresh
88.4	41	3.4	10	Fresh
58.9	20.7	3.4	10	Fresh
58.2	24.7	3.3	10	Fresh
166.4	19.8	7.1	10	Fresh
159.8	23.2	6.7	10	Fresh
122.2	18.7	5.5	10.7	Fresh
125.1	53.9	4.5	13	Fresh
115.6	28.7	4.2	12	Fresh
102.8	27.7	4.4	11.9	Fresh
112.7	61.9	3.6	10.4	Fresh
52.8	8.4	2.7	7	Fresh
126.1	52.1	5.1	7.5	Fresh
128.3	48.4	5.2	8.8	Fresh
111.3	40.3	4.6	10	Fresh
109.7	46	4.3	11	Fresh
123.6	22.3	4.8	13	Fresh
136.7	75.6	5.1	10	Fresh
113.8	23.1	5	9	Fresh
133.4	65.7	5.4	9	Fresh
123.7	45.2	5	11	Fresh
118.8	43	4.8	11	Fresh
109.1	49	3.6	12.5	Fresh
96.1	36.4	5.7	6	Fresh
92.2	34.9	3.3	6.3	Fresh
93.3	30.8	3.4	9	Fresh
119.2	44.1	3.9	8.3	Fresh
107.9	60.6	3.8	12	Fresh
101.6	51.4	4.1	11	Fresh
104.8	59.7	3.9	12.5	Fresh
117.5	37.9	4.8	10	Fresh
140.1	40.5	5.5	13	Fresh
114.3	28.5	4.2	14	Fresh
98.9	45	3.7	15	Fresh
102.8	50.4	3.7	15	Fresh
93.4	55.8	3.8	15	Fresh
90.8	49.9	3.6	13.8	Fresh
80.4	49.6	3.1	11	Fresh
88.4	50	3.6	10.5	Fresh
117.1	49.8	4.3	12	Fresh
63.6	7.2	3.2	2	Fresh
80.8	4.4	3.5	4.2	Fresh
86.2	10.9	3.5	7	Fresh
134.8	58	4.4	16	Fresh
112	58.7	4.2	12	Fresh
0	3.6	0	0	Fresh
99	41	3.6	9	Fresh
90.7	40	3.1	6.3	Fresh
126.3	10.9	5.4	8	Fresh
109.5	50.1	4.6	9	Fresh
121.7	20.5	5.1	9	Fresh
121.7	33.5	4.7	11	Fresh
128.8	49.1	5.6	9	Fresh
84.2	32.1	3.3	13.9	Fresh
60.8	8.8	2.7	11	Fresh
81.6	39.2	3	12	Fresh
115.1	36.1	4.2	17	Fresh
114.4	58.3	4.8	8	Fresh
113.5	60	4.7	8	Fresh
133.5	31.6	5.6	10	Fresh
149.5	46.6	5.8	15	Fresh
92.4	35	3.4	11	Fresh
99.2	29.4	3.5	12	Fresh
118	53.8	4.1	19	Fresh
111.8	40.8	4.8	10	Fresh
111.3	26.8	4.8	12	Fresh
112.8	25.8	4.8	13	Fresh
133.7	18.7	6.1	6	Fresh
179.1	50	7.5	10.7	Fresh
110.1	43.8	4.1	10.9	Fresh
85.6	35.3	3.8	6	Fresh
132.5	36.8	5	14	Fresh
103.6	45.3	3.4	8.3	Fresh
96.2	44.9	3.9	11	Fresh
111	32.1	4.3	13	Fresh
101	31.1	4.1	8	Fresh
113.3	41.4	4.7	8	Fresh
83	40.2	3.1	16	Fresh
77.3	41.6	3	15	Fresh
120.7	22.9	5.1	11	Fresh
108.3	37.7	4.4	12	Fresh
110	42.7	4.5	11.3	Fresh
103.7	43.5	4.6	11	Fresh
120.2	28.6	4.4	13.1	Fresh
88.6	36.5	3.4	10	Fresh
123.7	15.7	4.1	10	Fresh
137.5	58.3	4.1	13.5	Fresh
96.4	58.5	3.4	9	Fresh
113.9	48.1	4.2	9.8	Fresh
116.8	46	4.5	12	Fresh
116.2	36.7	3.9	14	Fresh
116.1	48.8	3.8	13	Fresh
102.1	49.8	3.9	10.9	Fresh
103.2	52.9	3.7	12	Fresh
112	13.8	4.4	10	Fresh
99.8	27.8	3.5	12	Fresh
101.5	33.6	3.8	10	Fresh
98.5	25.6	3.8	9	Fresh
146.3	36.1	5.7	12	Fresh
97	40.4	3.5	13	Fresh
113.8	30.1	3.8	13	Fresh
108.7	43.8	4.1	7	Fresh
106.9	25.6	3.9	9	Fresh
113.5	42.9	4.3	9	Fresh
128.7	40.2	4.5	13	Fresh
122.4	27.3	4.9	10	Fresh
152.7	65.9	6.1	10.4	Fresh
102.9	52.9	3.8	12	Fresh
107.4	36.9	4	11	Fresh
119	24.5	4	11	Fresh
108.1	39	4.1	11	Fresh
111.9	33.7	3.5	10	Fresh
115.9	56	3.7	19	Fresh
123.8	47.7	4.1	16	Fresh
37.3	4.2	2.1	4	Fresh
104.8	50.8	4.1	15	Fresh
114.7	17.3	5.1	10	Fresh
99	37	4	18	Fresh
78.1	20	3.2	11	Fresh
74.5	35.7	3	12.5	Fresh
145.5	35	5.6	13.5	Fresh
99.9	49.9	4	10	Fresh
34	15.8	1.8	10	Fresh
96.7	37.9	3.2	15	Fresh
110.2	16	4.6	10	Fresh
106.3	2.7	4.4	10	Fresh
124.1	39.2	5.2	12	Fresh
127.3	28.6	4.8	11	Fresh
125.9	36.1	4.9	11	Fresh
128	35	4.9	11.1	Fresh
136.1	12.8	5.8	10	Fresh
126.3	54.8	4.6	9	Fresh
125.5	54.9	4.5	10	Fresh
134.7	49.4	4.8	11	Fresh
115.5	52.6	4.9	10	Fresh
123.3	44	5.1	12	Fresh
122.3	30.7	5.6	10	Fresh
40.9	10.1	2.3	4	Fresh
96.7	24.4	3.3	12	Fresh
110.9	41.2	4.2	12	Fresh
104.2	52.7	3.4	12.5	Fresh
113.2	32.8	4.4	14	Fresh
121.9	18.1	4.7	11	Fresh
110.1	15.1	4.5	11	Fresh
133.4	56.6	4.3	12	Fresh
127.8	57.1	4.1	11	Fresh
127.5	47.1	4.1	13	Fresh
113.7	45.4	3.8	17	Fresh
44.7	17.6	2	3	Fresh
98	49.3	3.8	11	Fresh
106	2.5	4.5	13	Fresh
112.7	12.4	4.6	12	Fresh
141.7	47.2	5.4	12	Fresh
98.2	28.7	4.4	9.1	Fresh
137.9	24.2	6.2	11.8	Fresh
90.1	43.5	4.1	6.6	Fresh
126.6	26	5.3	5	Fresh
128.7	34.5	5.3	5.7	Fresh
118.8	49.2	4.9	13	Fresh
101.8	39.1	4.8	11	Fresh
113.5	56	4.6	12.5	Fresh
86.2	35.5	3.6	9	Fresh
124.1	26.4	5	14	Fresh
107.8	19.6	4.2	14	Fresh
54.1	5.1	2.8	2.1	Fresh
98	14	4	8.3	Fresh
139.4	47.1	4.8	7.1	Fresh
120	43	4.6	11.5	Fresh
92.8	47.3	3.5	14	Fresh
117.7	37.2	4.4	14	Fresh
85.7	36.8	3.5	14	Fresh
107.9	38.4	3.8	13	Fresh
116.7	42	4.3	15	Fresh
101.6	36.2	3.5	12.5	Fresh
112.8	48.7	4.1	14	Fresh
140.9	24.9	5.6	11	Fresh
105.9	42.1	4.4	11	Fresh
84.9	38.8	2.9	12	Fresh
102.5	49.4	3.5	15	Fresh
109.1	19.6	5	10	Fresh
96.1	46.6	3.5	10	Fresh
106.9	23.5	5	10	Fresh
124.6	17.5	5.6	8	Fresh
92.5	47.2	3.6	13	Fresh
103.6	47.3	3.4	14	Fresh
87.1	32	3.8	15	Fresh
0	1.9	0	0	Fresh
102	51.1	3.3	13	Fresh
65.1	30.1	2.7	15	Fresh
109.9	22.2	4.6	11	Fresh
0	7.2	0	0	Fresh
102.3	48.5	3.5	11	Fresh
101.7	51.4	3.6	12	Fresh
92.6	49.8	3.1	10	Fresh
90.9	42.1	3	12	Fresh
110.6	47.4	4.3	11	Fresh
93.2	38	3.9	10	Fresh
119.2	41.8	4.2	15	Fresh
44.5	17.1	2	5	Fresh
105.3	37	3.9	12	Fresh
90.1	42	3	10.9	Fresh
107.3	56.9	3.4	15	Fresh
89.7	38.1	4.1	12	Fresh
155.8	28.2	5.4	10.4	Fresh
88.7	34	4.2	13	Fresh
113.9	28.1	4.4	13	Fresh
120.7	41	4.6	9	Fresh
94.6	48.1	3.2	11	Fresh
122	42.8	4.6	12	Fresh
133.2	51.1	4.8	11	Fresh
113.4	42	4.3	10	Fresh
0	0	0	0	Fresh
104	37.3	4.2	13	Fresh
139.5	52.9	5.5	15	Fresh
84	32	3.8	15	Fresh
90.7	40.8	3.5	11	Fresh
99.8	42.2	3.6	11	Fresh
113.3	47.9	3.9	14	Fresh
103.3	41.8	3.8	12	Fresh
86.5	41.3	3.2	11	Fresh
113.7	25.5	4.1	12.5	Fresh
16.6	7.2	1.1	5	Fresh
75.4	25	3.4	9	Fresh
104	43.8	4	9	Fresh
88.3	29.7	3.9	16	Fresh
122.5	28.1	4.6	11	Fresh
111	34.5	4.5	13	Fresh
78	30.4	3.5	14	Fresh
119.1	32.9	4.4	9	Fresh
118	40.5	3.9	9.6	Fresh
117.5	41.1	4.5	12	Fresh
95.5	48.5	3.7	9	Fresh
93.8	58.9	3.5	10	Fresh
45.1	3	3.3	2	Fresh
88.4	38.8	3.3	11	Fresh
74	4.3	3.7	9	Fresh
100.6	41.6	5.2	10	Fresh
110.9	33.3	5.3	11	Fresh
150.7	42.8	5.1	16	Fresh
100.9	43.9	4.1	9	Fresh
92.8	4.3	3.8	9	Fresh
107	55.6	3.9	15	Fresh
111.9	38.6	3.7	15	Fresh
117.8	50.6	4.2	12	Fresh
108.5	32.1	4.1	10	Fresh
98.3	20.3	4.2	7	Fresh
19.2	6.1	1.1	5	Fresh
86.1	38.4	2.9	12	Fresh
101.2	32	3.4	13.6	Fresh
89	41.4	3.3	10	Fresh
20.6	8.3	1.1	6	Fresh
99.6	36.4	3.5	6.9	Fresh
100	24.5	3.5	11	Fresh
136.6	35.7	4.8	13.5	Fresh
106.2	48.1	4.2	8.3	Fresh
130.2	23.2	4.9	10.2	Fresh
94.6	42.6	3.4	11.4	Fresh
106.4	37.1	4.4	10.7	Fresh
93.8	53	3.2	8.3	Fresh
112.8	49.2	4	12.5	Fresh
96	15	4.8	5.4	Fresh
122.4	53.2	3.9	12.5	Fresh
80.6	40.4	3.9	10	Fresh
128.3	43.5	4.2	15.4	Fresh
131.1	47.8	4.5	10.4	Fresh
92.9	36.1	2.6	8.3	Fresh
95.8	46.2	3.5	12.5	Fresh
135.9	35.2	4.4	9.1	Fresh
97.6	21	4.2	5	Fresh
123.9	43.2	4.7	11	Fresh
118.4	21.3	4.3	10	Fresh
114.2	37.2	3.2	10	Fresh
112.5	19.3	4.3	14	Fresh
113.3	43.9	4.2	13.5	Fresh
113.5	39.3	5.1	5	Fresh
102.8	48.1	4.3	8	Fresh
94.4	20	4.1	7	Fresh
109.9	45.2	4.1	6.7	Fresh
114.7	38.8	5	11	Fresh
124.5	31.5	5	11	Fresh
111.7	32.7	4.8	8	Fresh
144.1	26.1	5.9	8.3	Fresh
141.1	20.8	5.9	8	Fresh
132.3	18.2	5.3	10.5	Fresh
95	32.2	4.7	11	Fresh
97.9	35.3	4.7	12	Fresh
57.7	17	2.5	13	Fresh
115.1	39.7	4.5	9	Fresh
110.6	44.5	4.5	9	Fresh
93.8	57.2	3.6	11	Fresh
103	43.5	4.1	11	Fresh
133.7	42.7	5.1	5.4	Fresh
105.8	48.6	3.9	10	Fresh
134.5	50.4	5.9	7	Fresh
108.1	32.4	4.8	5	Fresh
101.3	47.8	4	7	Fresh
73.1	31	2.7	10.5	Fresh
156.4	33.1	6.5	11	Fresh
155.3	22	6.4	10	Fresh
152.6	36.6	6.4	9.5	Fresh
117	61	5	2.5	Fresh
101.3	26.3	4	5	Fresh
135.5	50.2	5.4	6.3	Fresh
104.9	27.1	4.4	6	Fresh
135.3	13	5.3	9	Fresh
119.2	29	5.3	4.3	Fresh
118.3	3.5	5.3	3	Fresh
126.7	11.7	5.3	2.9	Fresh
107.6	55.2	4.2	12	Fresh
133.1	42.5	5.4	12	Fresh
97.9	34.6	3.7	11	Fresh
115.8	36.8	3.7	17	Fresh
113	49	4.2	14.6	Fresh
58	20.2	2.2	15	Fresh
55.7	11.2	2.1	14	Fresh
101.9	33.6	4.5	10	Fresh
100	22.9	4.3	11	Fresh
85	47.9	3.3	9.5	Fresh
110.5	48.6	4	13.2	Fresh
104.2	53.8	4.1	13	Fresh
110.8	46.3	3.5	15	Fresh
112.3	63.3	2.9	12.5	Fresh
107.7	37.4	3.4	14	Fresh
133	21.1	5.7	10	Fresh
129.9	56.5	4.8	14	Fresh
134.5	43	5.3	14	Fresh
133.5	57	6	6.3	Fresh
102.1	4.7	3.9	10.7	Fresh
131.6	31.4	4.8	11.5	Fresh
127.8	25.9	5.4	9.4	Fresh
113.7	39.4	4.8	11	Fresh
110.3	33.3	4.2	11	Fresh
95.4	15.1	4.2	9	Fresh
74.8	24.4	3.4	7	Fresh
140.5	33.5	5.4	14	Fresh
130.1	27.9	5.2	13	Fresh
114.6	26.2	4.6	12	Fresh
141.1	57.1	4.7	12.5	Fresh
142.6	45.8	5.1	16	Fresh
102.2	51.1	4	10	Fresh
97.5	29	4.6	7	Fresh
125.5	42.7	4.6	11.5	Fresh
101.8	39.2	3.6	13.5	Fresh
108.6	58.9	4.5	12	Fresh
107.9	17.1	4.1	14	Fresh
139.7	50.7	5.3	11	Fresh
125.4	37.2	4.8	10	Fresh
42.2	19.7	1.8	9	Fresh
79	39.6	3.1	11	Fresh
98.2	31.2	4.2	12	Fresh
136.7	35.6	5.3	11.4	Fresh
157.1	50.7	6.6	12	Fresh
162.1	37.3	6.9	11	Fresh
144	30.8	6.4	9	Fresh
132	27.3	5.8	10.2	Fresh
88.8	56.2	2.9	9	Fresh
86.1	52.1	2.8	9	Fresh
81.6	50.8	3.5	11	Fresh
139.6	27.4	5.1	14	Fresh
99	54.6	3.3	10.9	Fresh
97.6	35.7	3.9	10	Fresh
99.5	27.1	4.1	5.3	Fresh
158.3	7.9	7.4	0	Fresh
110	43.6	5.2	10	Fresh
98.1	47.5	4.2	7	Fresh
106.5	40	4.9	10	Fresh
112.1	55.6	4.2	13	Fresh
102.6	30.3	4	10	Fresh
145.5	50.4	5.5	9.7	Fresh
91.8	32.8	3.6	5	Fresh
107.1	46.5	4.2	7	Fresh
52	16	3	4	Fresh
143	23.6	5.7	10.2	Fresh
98.5	34.2	3.7	10	Fresh
59.9	16.5	2.5	10	Fresh
60.1	12.8	2.5	9	Fresh
126.2	62.2	5	12	Fresh
121.8	41.4	4.3	8.3	Fresh
120.9	45.5	4.7	8	Fresh
121.9	38.3	4.3	8.8	Fresh
51.9	14.3	2.6	2	Fresh
51.9	2.4	2.5	3	Fresh
97.6	52.2	3.8	8.3	Fresh
113.7	21.4	5.1	4	Fresh
107.3	10.1	5.6	7	Fresh
132.2	47	5.5	14	Fresh
80.2	17.3	3	9	Fresh
87.3	42.9	3.2	12	Fresh
92.9	32.2	4.6	9	Fresh
89.6	43.3	4.5	7.6	Fresh
102.5	52	4.5	9	Fresh
101.8	43.7	4.6	8	Fresh
73.4	36.8	3.1	16	Fresh
135.2	34.5	5.3	11	Fresh
94	9.3	4.4	8	Fresh
91.8	26.9	4.1	6	Fresh
137.3	49.1	4.9	14	Fresh
95.7	53.2	3.6	10	Fresh
93.1	28.2	3.4	10	Fresh
92.3	42.2	3.7	5	Fresh
115.3	47.3	4.3	11	Fresh
116.4	40.4	5.6	10	Fresh
121.6	39.2	5.8	10	Fresh
112	35.4	5.2	9	Fresh
116	37.9	5.5	9	Fresh
30	4.3	1.8	3	Fresh
103.3	30.4	4.4	8	Fresh
76.7	29.3	3.9	15	Fresh
78.1	26.8	4	15	Fresh
138.5	24.4	7	8	Fresh
137.5	32.3	6.8	9.8	Fresh
133.1	18.5	6.7	8	Fresh
137.5	33.3	6	7.7	Fresh
155.4	40	8.6	11	Fresh
157.9	37.6	8.9	8.7	Fresh
122.8	5.9	5.1	13	Fresh
124.3	64.5	4.3	10	Fresh
58.3	23.8	2.7	9	Fresh
63.8	17	2.7	9	Fresh
34	11.3	2.1	4	Fresh
143.1	46.5	5.6	13	Fresh
144.2	44	5.6	12.5	Fresh
112.3	6.6	4.6	11	Fresh
127.2	12.5	5.5	11	Fresh
117.9	29.7	5.1	8	Fresh
95.1	22.3	4.8	7	Fresh
85.1	12.7	4.6	8	Fresh
74.1	11.9	3.9	8.7	Fresh
82.8	22	4.3	7	Fresh
58.1	3.8	3.2	7	Fresh
106.2	44.1	3.8	11	Fresh
114.7	44.5	4.3	11	Fresh
112.4	48.9	4.3	11	Fresh
107.9	12.5	5	9	Fresh
48.4	14.5	2.3	6	Fresh
47.9	18.7	2.8	4.3	Fresh
138.4	11.3	5.3	9	Fresh
105.7	12	4	12	Fresh
103.8	59.7	3.8	10	Fresh
142.2	52.8	4.7	10.9	Fresh
114.6	42.9	4.5	9	Fresh
117.1	43.5	4.6	10	Fresh
111.9	48.3	3	7.5	Fresh
114.9	50.5	4.4	14	Fresh
114	50.5	4.3	13	Fresh
124.5	43.6	4.7	13	Fresh
115.7	5.9	4.9	11	Fresh
104.6	26.3	4.4	9	Fresh
94.8	36.1	4.7	10.7	Fresh
81.5	53.2	3.3	5	Fresh
96.2	26.2	3.9	7.5	Fresh
144.7	41.1	5.9	12	Fresh
117.2	49.7	4.8	11	Fresh
111.7	22.1	4.9	12	Fresh
120.4	24.1	4.8	9	Fresh
124.7	23.2	4.7	9.1	Fresh
121	28.7	4	12.5	Fresh
127.5	13.1	5.4	10	Fresh
119.8	20	5.2	8.7	Fresh
88.8	25	3.9	9	Fresh
92.9	45	3.9	9	Fresh
102.5	25.4	3.5	10.9	Fresh
120.5	32.4	4.7	13	Fresh
119.4	12.4	4.8	7.4	Fresh
105.2	53.1	3.7	12	Fresh
39.8	2	2.1	6.3	Fresh
88.9	41	3.2	8.8	Fresh
92.7	40.9	3.1	8.3	Fresh
115	49.6	4.7	6.9	Fresh
110.9	21.3	4.3	6.8	Fresh
118.1	49.2	4.4	10.9	Fresh
111.6	25.3	4.9	5.8	Fresh
137.1	30.7	5.6	8.3	Fresh
128.7	29	5	6.3	Fresh
93.5	27.4	3.3	5	Fresh
98.9	23	4.1	14.6	Fresh
50.8	19.6	2.2	15	Fresh
104.7	34.3	5.1	9	Fresh
105.9	49.3	4.4	12	Fresh
106.9	29.8	3.4	11.7	Fresh
94.1	31.9	4.3	10	Fresh
101.9	34.8	3.8	13	Fresh
103.2	46.7	3.7	12	Fresh
85.8	41.3	2.4	16	Fresh
111.4	54.5	3.7	8.3	Fresh
94.2	45.6	3.2	13	Fresh
89	43.3	3.4	6.3	Fresh
90	42.2	3	13	Fresh
88.6	42.9	3.3	12	Fresh
92.4	53.2	3.4	12	Fresh
102.2	43.8	5	7.8	Fresh
112.2	41.2	3.9	15	Fresh
118.4	34.8	4.5	13	Fresh
107.3	42.3	3.6	16	Fresh
89.7	47.3	4	14	Fresh
119.1	48.1	4.4	13	Fresh
51.7	14.3	2.1	9	Fresh
111.6	24.1	4.6	11	Fresh
51.4	4.3	2.5	8	Fresh
75.6	37.7	2.8	11	Fresh
103.4	37	4.6	9	Fresh
86.6	41.1	3	14	Fresh
39.2	13.7	1.8	6	Fresh
108.5	42.1	3.9	13	Fresh
104.8	37.4	3.8	13	Fresh
92.5	38	3.5	11	Fresh
126.5	38	4.7	12	Fresh
78.3	30.8	4.5	8	Fresh
116.9	31.6	4.5	13	Fresh
72.3	44.1	2.4	11	Fresh
37.4	7.2	1.8	9	Fresh
109.8	38.1	4	11	Fresh
110.8	39	4.1	10	Fresh
78.7	31.1	3.4	11	Fresh
97.1	35.9	3.6	12	Fresh
104.7	51	3.7	12	Fresh
100.2	44	3.5	14	Fresh
115.2	42.5	4.5	13	Fresh
114.8	41.3	4.4	14	Fresh
122.9	36.4	4.7	11	Fresh
116.6	54.9	4.1	12	Fresh
135.5	36.1	5	15	Fresh
0	1.2	0	0	Fresh
123.7	34.6	4.9	12	Fresh
141.2	48.3	5	15.6	Fresh
93.2	44.1	4.1	8	Fresh
136.9	42.7	4.9	13	Fresh
102.2	33.5	4	9	Fresh
122.9	36.8	5.1	13	Fresh
113.3	55.3	3.8	16	Fresh
107.2	40	3.9	17	Fresh
86.5	47.8	3.1	12	Fresh
107.5	39.8	3.9	11	Fresh
96.5	37.4	3.9	15	Fresh
95.8	44.5	3.3	14	Fresh
99	47.4	3.6	12	Fresh
109	43.7	4.4	13	Fresh
85.1	39.4	3.3	15	Fresh
86.7	44.4	2.9	13	Fresh
86.6	40.7	3.1	11	Fresh
87.2	37	3.8	15	Fresh
81.9	39.1	3	11	Fresh
100.8	41.3	3.7	14	Fresh
90.2	43.1	3	15	Fresh
102.6	39.4	3.6	8	Fresh
94.1	37.9	3.2	13	Fresh
96.1	37.2	4.1	15	Fresh
63.8	19.6	2.9	6	Fresh
87.2	13.7	3.4	8	Fresh
107	45	4.1	14	Fresh
112.9	45.5	4	12	Fresh
94.2	37.8	3.2	8	Fresh
65	24.7	2.9	12	Fresh
65.8	47	2.1	5.9	Fresh
131.2	44.5	4.4	12.5	Fresh
72.9	10.2	3.2	5.9	Fresh
116.8	52.9	4.1	12.5	Fresh
89.5	34.7	3.6	10.4	Fresh
103	10.7	4.4	0	Fresh
57.7	17.1	2.3	7.6	Fresh
107.1	3.4	4.3	11.4	Fresh
105.1	38.7	3.5	13.6	Fresh
90.2	46.8	3.7	6.8	Fresh
118.6	44.9	4.4	12.5	Fresh
118	34.5	4.4	15	Fresh
104.3	43.6	3.6	13.9	Fresh
106.2	58.4	3.6	11.7	Fresh
101.9	38.4	3.6	8.9	Fresh
97	24.8	3.1	10.7	Fresh
135	7.9	5.3	13.6	Fresh
128	38.7	4.7	11.4	Fresh
130.5	42.5	5.9	10	Fresh
56.8	5.1	3.2	4	Fresh
96.4	49.3	3.8	12	Fresh
112.6	24.5	4.3	13	Fresh
99.9	15.2	4	10	Fresh
117.3	34.3	4.4	10	Fresh
64.1	27.4	3.2	6	Fresh
89.8	46.2	3.2	7	Fresh
88	37.3	3.4	5	Fresh
86	35.4	3.6	14	Fresh
81.7	41.1	3.5	15.6	Fresh
111.9	41.2	4.1	15	Fresh
133.3	34.2	5.4	9.4	Fresh
128	37.5	4.7	13	Fresh
66.7	17.6	3.2	6	Fresh
108.6	54.2	3.9	12	Fresh
109.7	49.1	4.3	9.4	Fresh
121.1	45.6	4.6	12	Fresh
114.3	36.8	3.9	6.3	Fresh
114.4	46.2	4.3	12.5	Fresh
100.2	38.3	3.8	13	Fresh
66.2	21.3	2.6	11	Fresh
72.5	53.5	2.9	9	Fresh
124.7	10.1	4.7	14	Fresh
111.4	57	3.9	13	Fresh
97.6	5.5	4	8.3	Fresh
90.9	45.3	3.6	8	Fresh
122.3	25.7	4.8	11	Fresh
110.2	42.8	4	15	Fresh
97	26.8	3.9	8	Fresh
35.9	6.4	1.6	4	Fresh
115.5	39.2	4.8	7	Fresh
83.4	32.8	3.6	12	Fresh
124.7	28.2	4.4	8.3	Fresh
109.3	19.2	5.2	5	Fresh
104.1	33.8	4.5	11	Fresh
103.3	39.3	4	8.8	Fresh
91.1	35.3	3.7	16	Fresh
109.1	21	4.4	9.2	Fresh
88.6	23.7	3.7	10	Fresh
78.2	37.8	3	12	Fresh
120.1	35.4	4.8	11	Fresh
100.6	33.6	4.7	12	Fresh
95	35.7	3.5	15	Fresh
103.9	37.2	3.6	18	Fresh
99.1	36.9	3.9	10	Fresh
126.5	36.5	4.8	10.9	Fresh
125.3	23.5	4.6	7.5	Fresh
88.2	32.7	4.2	10	Fresh
39.6	2.4	2.4	2	Fresh
103.6	47.1	3.9	14	Fresh
104.2	18.4	3.7	14	Fresh
110.9	36.3	4	13	Fresh
108.3	49.4	3.9	14	Fresh
105.9	51.8	3.8	15	Fresh
101.2	9.6	4.3	9	Fresh
103.2	42.4	3.8	10	Fresh
112.1	49.9	4	11	Fresh
131.6	10.2	6.3	7.9	Fresh
130.4	15.1	7	4.5	Fresh
129.7	28.1	6.6	6.8	Fresh
129.2	34.9	5.3	9	Fresh
101.4	14.1	4.6	8	Fresh
122.4	47.6	4.7	11.9	Fresh
63.9	8.3	2.8	7	Fresh
55.8	1.2	2.6	6	Fresh
112	49.6	4.6	12	Fresh
115.5	29	4.7	12	Fresh
99.8	22.6	3.9	8.3	Fresh
98.9	43.9	3.8	11	Fresh
79.2	24.7	3.3	10	Fresh
128.2	24.4	4.8	11	Fresh
125.7	34.3	5.2	9.2	Fresh
94.5	37.8	4	9	Fresh
94.1	41.4	4.2	7	Fresh
129.9	24.4	6.2	7	Fresh
97.5	42	3.6	12	Fresh
132.2	40.5	4.9	17	Fresh
132.9	44	4.8	17	Fresh
75.6	29.7	2.9	12	Fresh
98.6	50.6	3.6	10	Fresh
93.5	50	3.5	11	Fresh
101	38.7	4.3	11	Fresh
113	39.2	4	6.7	Fresh
97	19.5	4.8	8	Fresh
98.7	25.8	4.1	7	Fresh
97.1	14	4.2	5	Fresh
100.2	39.4	4.2	5	Fresh
82.3	20.4	4.3	10	Fresh
51.8	6.7	2.9	5	Fresh
94.6	45.6	3.3	12	Fresh
91.9	40.2	4.1	9	Fresh
84.3	24.1	3.5	7.5	Fresh
91.1	42.8	3.3	13	Fresh
91	24.8	4.5	8.7	Fresh
118.9	44.7	4.3	11.5	Fresh
126.4	29.8	5.2	6.3	Fresh
98.2	44.3	4	8	Fresh
138.6	52.2	5.1	8	Fresh
93.5	49.8	4	11	Fresh
85.8	32.8	4.7	7	Fresh
78.9	37.5	3.2	10	Fresh
129.7	41.2	5.1	12.5	Fresh
121.8	32.7	4.8	11	Fresh
138.7	43.2	5.3	11	Fresh
94.3	24.8	4.3	9	Fresh
119	27.8	6	5	Fresh
122	33.5	5.9	5	Fresh
127.3	23.2	6	10	Fresh
107	26.6	4.7	9	Fresh
109.3	15.1	4.8	10	Fresh
81.8	47.6	3	13	Fresh
99.8	39.4	4.2	12	Fresh
102.5	32.7	4.4	13	Fresh
104.7	15.1	3.4	5	Fresh
99.6	23.2	3.3	2.5	Fresh
76.1	15.4	4.2	8	Fresh
72.1	3	3.6	7	Fresh
112.6	45.7	4.6	12.5	Fresh
128.1	29.9	5.3	11.1	Fresh
115.2	35.4	5.2	5.9	Fresh
83.5	27.5	3.4	8.7	Fresh
84	31.1	3.5	9.8	Fresh
101	46.6	3.9	12	Fresh
91.2	21.5	4.2	12	Fresh
83	11.4	4	11	Fresh
86.9	31	3.5	6.5	Fresh
121.6	44.9	4.7	12	Fresh
117.2	45.1	4.9	11	Fresh
82.5	20.3	3.4	7	Fresh
137.3	49.2	5.3	10	Fresh
73.8	33.8	3.1	9	Fresh
72.9	26.1	3.1	10	Fresh
41	3.4	2.2	5	Fresh
128.6	18.4	4.9	10	Fresh
121	15.1	5.3	8.8	Fresh
74.8	28.2	3	9	Fresh
90.2	33.1	3.4	10	Fresh
90.3	41.6	3.4	6.3	Fresh
44.9	4.3	2.2	6	Fresh
40	3.4	2.2	5	Fresh
34.6	6.1	1.8	5	Fresh
0	2.7	0	0	Fresh
133	44.5	5.1	14	Fresh
127.2	30.1	5.3	9.7	Fresh
97.2	40.3	4.1	8.3	Fresh
105.1	3	4	10	Fresh
106.2	45	3.9	11.4	Fresh
97.1	45	3.6	10.9	Fresh
94.9	36.9	3.8	9.8	Fresh
106.8	10.7	5	6.7	Fresh
121	38.7	4.3	16	Fresh
58.4	6.9	3.3	6	Fresh
94.8	44.7	3.2	10	Fresh
0	5.1	0	0	Fresh
76.6	36.2	3.6	15	Fresh
124	46.7	4.8	11	Fresh
85.6	27.9	3.9	12	Fresh
125.1	42.2	4.8	14	Fresh
119.6	40.7	4.4	12	Fresh
88.8	44.7	3.6	16	Fresh
96.5	21.2	4	10	Fresh
123.4	34.4	4.8	9	Fresh
105.1	48.7	4	12	Fresh
134.8	15.8	5	10.9	Fresh
63.8	13.1	2.2	16	Fresh
84.9	24.4	3.9	14	Fresh
114.9	44.5	4.5	13	Fresh
49.8	6.8	2.3	12	Fresh
127.3	40.6	5	10	Fresh
81.3	35.3	3.9	13	Fresh
117.6	44.3	4.8	15	Fresh
90.4	47	3	13	Fresh
61.8	14	3	7	Fresh
85.5	52.7	3.1	10	Fresh
85.8	38.7	3.5	14	Fresh
115.8	38	4.6	12	Fresh
120.2	32.2	4.7	12	Fresh
121.2	58.2	5.1	12	Fresh
103	45.5	3.8	11	Fresh
119.6	48.6	4.2	16	Fresh
84.9	47	2.9	14	Fresh
97	37.8	3.8	15	Fresh
119.4	44.6	4.7	13	Fresh
107.7	36.4	4.2	11	Fresh
118.3	45.5	4.1	15	Fresh
39.8	11.2	1.3	8	Fresh
94.9	37.6	3.6	12	Fresh
96.4	40.2	3.8	12	Fresh
73.2	35.9	3.3	12	Fresh
121.3	43.5	4.5	11	Fresh
89.3	34.7	3.7	9	Fresh
123.2	34.3	5.3	13	Fresh
127.1	33.6	5.2	12	Fresh
21.4	5.3	1.3	4	Fresh
83.3	48.7	3.1	9	Fresh
85.9	40.5	3.2	8	Fresh
99.5	46.5	3.8	14	Fresh
76.5	32.4	3.4	15	Fresh
0	2.5	0	0	Fresh
96.4	29.3	4.8	11	Fresh
92.8	44.9	3.4	12	Fresh
106.3	33.9	3.8	13	Fresh
92.5	42.8	3.3	13	Fresh
113.2	36.2	4.5	15	Fresh
112.8	40.7	4.2	16	Fresh
90.7	50.5	3.5	15	Fresh
80.2	42.2	2.8	10	Fresh
88	30.8	4	14	Fresh
107.3	39.6	3.8	12	Fresh
91.4	37.6	4.5	15	Fresh
71.3	40.3	2.9	12	Fresh
78.4	36.4	3.2	11	Fresh
108.6	37.2	4.1	14	Fresh
44.5	6.8	2.1	6	Fresh
120.8	40.2	4.7	14.1	Fresh
130	31.7	5.2	10	Fresh
83.7	31.2	3.3	10	Fresh
108.6	50.2	3.7	13	Fresh
74.5	29.2	3.2	14	Fresh
90.5	54.8	3.6	9.8	Fresh
90.4	44.5	3.2	14	Fresh
111.1	36.1	3.9	13	Fresh
78.8	44.3	2.7	12	Fresh
93.2	38.7	3.9	11	Fresh
94.9	35	3.7	15	Fresh
99.7	37.5	3.7	10	Fresh
105.2	47.5	4	15	Fresh
114.3	27.9	4.9	13	Fresh
89	37.2	3.9	13	Fresh
94.9	25.4	3.5	10.5	Fresh
89.7	49.5	3.1	16	Fresh
104.6	39.5	3.9	15	Fresh
99.1	27	3.4	11.4	Fresh
68.8	24.3	3.5	13.6	Fresh
0	4.5	0	0	Fresh
63.2	22.1	3.2	10.9	Fresh
89.7	51	3.5	10.2	Fresh
97.4	42.5	3.5	13.8	Fresh
119.5	46.6	4.5	12.5	Fresh
115.6	42	4.8	10	Fresh
83.2	39	3	11.3	Fresh
74.1	30.3	3.6	11.8	Fresh
0	8.9	0	0	Fresh
103.5	47.6	3.7	15.3	Fresh
100.7	37.6	3.6	15.3	Fresh
112	32.3	4	16.2	Fresh
95.5	35.4	3.7	13.2	Fresh
106.5	35.5	4.1	11.4	Fresh
108.5	44.3	3.8	12.5	Fresh
101.9	30.5	3.5	4.5	Fresh
153.1	56.5	4.8	15	Fresh
125.1	39.8	5.1	9	Fresh
134.5	40.4	5.4	10.9	Fresh
141.2	26	4.9	7.5	Fresh
84.6	37.8	4.1	13	Fresh
95.2	29.7	5	7.4	Fresh
84.1	24.1	3.9	6	Fresh
104.3	18.4	4.2	9.5	Fresh
112.2	58.9	4.6	11	Fresh
94.1	40	3.8	9	Fresh
77.2	22.6	3.8	11	Fresh
125	41.3	5.2	10	Fresh
124.7	25.3	5.2	10	Fresh
87.5	44.4	3.4	11	Fresh
94.3	49.1	3.5	9.2	Fresh
0	1.7	0	0	Fresh
127.4	41.7	5.4	7	Fresh
141.7	22	6.6	9	Fresh
118.2	48	5.6	3	Fresh
86.2	31.6	4.8	9	Fresh
97.6	41.7	3.6	11	Fresh
95.3	56.8	3.5	11	Fresh
88.2	17.8	3.2	15	Fresh
90.3	41.1	4	14.3	Fresh
80.6	31.6	3.4	7	Fresh
127.3	31.5	5.3	9	Fresh
141.9	31.1	5.8	8.7	Fresh
107.5	39.2	4.2	11	Fresh
58.5	7.9	2.8	9	Fresh
80	35.9	3.3	9	Fresh
108.9	47.2	4.6	12	Fresh
108.9	35.7	4.6	11	Fresh
110.4	44	4.4	11.3	Fresh
99.2	29.1	4	12	Fresh
80.3	50	2.8	9.8	Fresh
91.5	33.6	3.4	11	Fresh
92.9	47.1	3.3	13	Fresh
106.8	17.7	4.2	11	Fresh
110.5	18.4	4.9	11	Fresh
92.4	28.7	3.8	12.5	Fresh
140.7	48.5	6.2	10.7	Fresh
77.8	26.7	3.1	8	Fresh
81	47.6	3.4	10	Fresh
75.4	39.5	3	11	Fresh
120	48.3	4.6	14	Fresh
122.2	22	4.7	14	Fresh
134.7	33.7	4.9	11.7	Fresh
97.3	38.2	3.5	13	Fresh
109.4	22.9	4.6	12	Fresh
122.9	45.6	4.8	6.3	Fresh
133.5	15.4	5.6	12	Fresh
126.2	35.2	5.3	10.2	Fresh
135.8	37.7	4.8	11.4	Fresh
148	18	7	10	Fresh
143.4	38.9	5.7	10.7	Fresh
108.5	48.2	4.4	13	Fresh
98.3	25.4	3.9	9	Fresh
111.9	21.8	4.8	10	Fresh
106.2	40.2	4.5	10	Fresh
104.6	11	4.3	10	Fresh
96.1	43.4	3.8	10.2	Fresh
78.2	44.1	2.8	11.1	Fresh
83.9	37.2	4.1	10.2	Fresh
83	34.1	4.3	10	Fresh
83.7	41.1	4.2	11	Fresh
84.2	36.9	4	10.5	Fresh
103.8	13.7	5.7	4	Fresh
66.9	49.4	2.6	6	Fresh
60	22.2	3.2	4	Fresh
103.6	17.8	4.5	8	Fresh
109.8	8.4	4.4	8	Fresh
93.2	9.6	3.3	12	Fresh
81.6	47.2	3.4	11	Fresh
69.4	40.6	2.8	13	Fresh
115.1	21.9	5.3	9	Fresh
111.6	31.5	5.2	9	Fresh
91.5	32.9	3.9	8	Fresh
95.2	33.3	4.1	10	Fresh
108.6	39.8	5.1	12	Fresh
107.1	39.6	5.3	10	Fresh
80.8	58.7	3.1	11	Fresh
106.7	36.3	4.7	9	Fresh
124	45.4	4.9	10	Fresh
117.1	30.6	4.7	8.3	Fresh
126.3	35.9	5.2	13	Fresh
122.2	44.7	4.6	11	Fresh
124.9	42.8	4.5	13	Fresh
117.7	39.6	5.3	9	Fresh
143.1	61.7	6.1	10.7	Fresh
119.7	45.8	4.8	4.2	Fresh
34.9	6.8	2	6	Fresh
101.1	14.5	4.2	8	Fresh
106.9	28.9	4	11	Fresh
119	47.3	4.5	11	Fresh
92	48.1	3	14	Fresh
106.4	41.8	4.7	10	Fresh
112.1	39	4.3	15	Fresh
114.7	46.2	4.4	13	Fresh
121.6	25.1	5.2	10.4	Fresh
129.4	47.6	5.7	10	Fresh
115.6	28.4	4.3	14	Fresh
104	50.4	4.1	13	Fresh
102.3	45.7	4.1	13	Fresh
104.3	42.8	4.3	12	Fresh
114.2	40.4	5.3	9	Fresh
117.5	47.6	5.2	11	Fresh
117.4	59.2	4.2	14	Fresh
120.3	52.5	4.1	13.9	Fresh
73.6	24.1	3.7	8	Fresh
93	40.8	3.2	16	Fresh
86.6	38	3.7	11	Fresh
102.6	37.8	3.9	9	Fresh
0	13.1	0	0	Fresh
113.1	31.2	5.3	4	Fresh
116.1	34.7	5.3	4.3	Fresh
121.3	9.1	5.5	10	Fresh
130	21.6	5.7	11.3	Fresh
126.3	9.3	5.7	13	Fresh
117	38.7	4.5	12	Fresh
111.1	54.2	3.7	16	Fresh
144.9	53	6.1	8.9	Fresh
116.9	13.7	5	11	Fresh
104.1	35.1	4.5	11	Fresh
127.4	7.5	5.3	12	Fresh
122.1	45.7	4.8	14	Fresh
121.9	6.6	6.1	6	Fresh
62.4	15.1	3	4	Fresh
95.3	43.7	3.8	11	Fresh
103.1	45.1	3.6	15	Fresh
108.7	27.9	4.1	13	Fresh
100	45.9	4.1	11	Fresh
96.5	43.8	4	11	Fresh
89.9	22.7	4.3	6	Fresh
67.3	14.4	3.6	4	Fresh
43.3	8.8	2.2	6	Fresh
43.7	6.7	2.3	5	Fresh
82.4	30.9	3.7	13	Fresh
81.4	28.6	3.7	12	Fresh
80.2	30.4	3.7	13	Fresh
92	44.7	4	10	Fresh
76.8	36.1	2.8	9	Fresh
97.5	43.2	3.6	10	Fresh
126.2	41.1	4.4	17	Fresh
98.6	41.4	3.5	11	Fresh
61.5	20.7	2.8	7	Fresh
117.7	51.1	5.1	11	Fresh
122.7	5.9	4.8	12	Fresh
107.8	15.7	4.4	10	Fresh
108.9	37.5	4.1	10.7	Fresh
113.3	16.8	4.3	12.5	Fresh
112.1	17.3	4	10	Fresh
115.6	18	4.3	9	Fresh
80.9	30.4	3.8	12	Fresh
100	44.6	3.7	13	Fresh
102.4	42.1	3.9	10	Fresh
95.1	32.1	4.1	9	Fresh
120.4	22.7	5	8.9	Fresh
150.1	33.7	6.7	13	Fresh
145.5	33.1	6.6	14.1	Fresh
136.9	49.3	5.6	9.5	Fresh
75.8	27.9	3.6	9	Fresh
61.3	16.8	3.2	7.3	Fresh
105.5	11.2	4.4	10	Fresh
119.2	45.2	4.4	12	Fresh
83.2	40	3.8	7.5	Fresh
86.5	37.6	3.8	8.8	Fresh
70.6	22.4	3.4	9	Fresh
71	11.8	3.5	8	Fresh
52.4	15.6	2.5	4	Fresh
52.6	2.7	2.6	3	Fresh
87.2	41.9	3.3	10.4	Fresh
111.4	34.7	4.3	11.5	Fresh
108.1	38.3	4	10.7	Fresh
102	34.2	4.4	11.5	Fresh
98.6	51.9	4.2	6.8	Fresh
90.1	21	3.5	6.9	Fresh
124.2	44.5	4.7	12.5	Fresh
104.6	39.9	3.8	15.6	Fresh
103.2	29.9	4.7	9.7	Fresh
96.8	49	3.9	10.4	Fresh
91.5	51.1	3.6	7.5	Fresh
106.1	49.3	4	11	Fresh
86.9	11.7	4.2	7	Fresh
102.2	28.6	4	11.9	Fresh
90.1	34.4	3.3	10	Fresh
110.7	37.3	4.1	13	Fresh
105.6	18	4.9	10	Fresh
95.4	35.3	3.6	15	Fresh
82	27.1	4.1	10	Fresh
81.6	40.3	3	11	Fresh
72.3	33.9	2.6	10	Fresh
92.8	34.5	4	16	Fresh
84.6	15.5	4.3	6	Fresh
88.7	49.2	3.1	13	Fresh
98.5	36.5	3.6	13.6	Fresh
110.4	37.1	4.2	11	Fresh
83.8	45	3.6	6	Fresh
83.8	43.4	2.9	13	Fresh
125.3	32.6	5.3	11	Fresh
96.5	51.6	3.2	15	Fresh
94.8	47	3.4	11	Fresh
97.7	49.2	3.9	14	Fresh
100.4	35.7	3.8	13	Fresh
33.2	6.6	2	6	Fresh
110.7	39.8	4.4	12	Fresh
101.9	36.5	4.2	14	Fresh
104.7	34.5	4.3	12	Fresh
93.4	36	4.1	2.9	Fresh
91.4	44	3	13	Fresh
99.2	28.7	4.2	13	Fresh
40.5	7.2	2.1	8	Fresh
28.2	4.9	1.5	7	Fresh
83.3	40.4	4.1	12	Fresh
101.7	35.3	4.4	11	Fresh
107.4	35.6	4	14	Fresh
35.9	5.4	1.8	4	Fresh
99.5	36.1	4.2	15	Fresh
97.7	31.4	5.1	7	Fresh
101.3	40.4	3.9	11	Fresh
106.1	34.8	4.6	8	Fresh
123.1	33.3	4.9	14	Fresh
85.9	31.9	3.8	11	Fresh
85.7	40.7	3.1	15	Fresh
68.7	31.5	3	8	Fresh
115.1	28.7	4.2	12.5	Fresh
115.9	33.6	5.1	8	Fresh
77.2	38.4	3.1	13	Fresh
100	39.9	4.1	13	Fresh
103.3	38.8	3.9	14	Fresh
83	36.2	3.1	14	Fresh
93.7	36.1	3.9	12	Fresh
97.5	32	4	12	Fresh
66.6	42.7	2.4	13	Fresh
106.5	48.7	4.3	4.2	Fresh
86.5	41.7	3.7	15	Fresh
29.3	8.4	1.8	3	Fresh
123.4	41.7	5.3	12	Fresh
100.2	58.5	3.8	13	Fresh
97.6	37.9	4.3	10	Fresh
77.9	27.7	4.1	9	Fresh
102.3	40.6	3.9	12	Fresh
41.2	7.7	1.9	7	Fresh
112.1	35.9	4.6	14	Fresh
70	35.8	2.8	15	Fresh
0	3.8	0	0	Fresh
106.2	45.5	3.8	14	Fresh
71.3	56.4	2.6	13	Fresh
77.5	44.6	2.9	12	Fresh
105.4	36.3	3.8	14	Fresh
91.5	42.9	3.2	13	Fresh
30.1	5.6	1.3	2	Fresh
124.9	24.7	5.8	12	Fresh
40	10.3	1.8	8	Fresh
93.1	38.5	3.3	13	Fresh
87.3	31	3.9	9	Fresh
104.7	41	4.4	13	Fresh
91.3	45.6	3.2	12.5	Fresh
115.2	43	4.7	11	Fresh
93.8	38.3	3.6	14	Fresh
101	52.6	4	12	Fresh
87.8	44	3.1	12	Fresh
103.5	35.9	4.7	8	Fresh
110.2	48.9	3.7	18	Fresh
75.3	35.7	2.7	13	Fresh
81.8	41.8	3.4	11	Fresh
64	39.9	2.3	9	Fresh
55	20.5	2.7	7	Fresh
96.4	42.2	3.9	14	Fresh
101.1	41	4.2	11.5	Fresh
91.1	28.3	3.8	7.3	Fresh
84.7	28.8	3.3	12.5	Fresh
126	35.3	5.7	10.4	Fresh
116.2	37.7	5.3	10.4	Fresh
91.8	34.4	4.7	14.6	Fresh
121.9	50.7	4.3	10.9	Fresh
79.3	31.2	3.7	12	Fresh
110.6	39.4	4.4	12	Fresh
112	46.3	4.1	10.2	Fresh
101.6	43.3	3.3	13.6	Fresh
99.3	37.8	4.1	9.1	Fresh
97.4	35	3.5	11.9	Fresh
87.9	36.7	3.5	9.5	Fresh
104.5	31.3	4	11.9	Fresh
102	45.7	3.9	13.8	Fresh
98.7	24.2	4.5	9.2	Fresh
107.3	36.6	4.3	11.8	Fresh
101.2	35.6	3.5	10.5	Fresh
92.1	45.1	3.9	8.3	Fresh
117.7	38.1	4.9	7.4	Fresh
122.6	32.9	5.2	8.8	Fresh
126.2	42	4.5	11.8	Fresh
106.2	35.3	4.1	12.5	Fresh
115.2	30.4	4.3	8.9	Fresh
121.6	42.4	4.3	14.3	Fresh
110.8	34.7	3.8	9.6	Fresh
113.2	38.4	4.1	11.5	Fresh
110.8	47.1	4.5	14.6	Fresh
106.2	55.5	4.2	11.4	Fresh
99.9	32	4.1	13.6	Fresh
98.6	37.9	3.5	10	Fresh
96.3	16.9	4.3	5	Fresh
91.6	15	4.5	6	Fresh
98.3	13.5	4.5	6	Fresh
93.1	19.6	4.3	7	Fresh
82.8	22.1	3.5	7.5	Fresh
115.4	37	4.9	12	Fresh
115.6	32.1	5	11	Fresh
119.9	41.6	4.8	11	Fresh
86.7	36.9	3.7	13	Fresh
87.3	11.4	3.9	11	Fresh
61.1	19.3	3	9	Fresh
101.2	39.1	4.2	10	Fresh
103.4	25.4	4.6	12.5	Fresh
103.4	26.8	3.4	14	Fresh
102.9	24.4	3.9	11	Fresh
104.2	24.2	3.7	11	Fresh
101.4	22.1	4.6	8	Fresh
94.7	28.2	4.5	8	Fresh
98.4	35.6	4.4	8	Fresh
115.4	40.8	4.4	10.2	Fresh
130.6	49.9	4.8	11.1	Fresh
81.2	30.1	3.7	13	Fresh
73.2	24.4	3.6	11	Fresh
106.8	50.4	4.2	10	Fresh
113.8	38.8	4.3	11.8	Fresh
98.1	0	3.8	9	Fresh
99.8	30.6	3.6	10	Fresh
123.7	35.1	5.7	11	Fresh
107.3	35.1	4.7	11	Fresh
94.8	29.7	4.7	9	Fresh
100.7	38	4.1	9.4	Fresh
123.1	44	5.3	10.4	Fresh
101	33.2	4.4	10.4	Fresh
110.1	36.9	4.4	10	Fresh
101.6	41.2	4	11	Fresh
108.8	35.7	4.2	11	Fresh
113	43.7	4.3	12	Fresh
138.1	10.3	5.5	9.6	Fresh
98.2	23.2	4.5	6.6	Fresh
101.8	19.7	4.6	6	Fresh
98.3	34	4.6	7	Fresh
91.3	55.6	3.1	13	Fresh
123.9	20.1	5	12.5	Fresh
122.9	17.6	5	11.8	Fresh
116.7	39.4	5	10	Fresh
146.2	38	5.9	13	Fresh
99.8	21.8	5	10	Fresh
91	27.7	4.5	10	Fresh
129	18.9	5.2	9	Fresh
127.4	14.3	5.3	10	Fresh
91.4	9	4.2	11.3	Fresh
108.7	7.6	5.6	9	Fresh
117.8	36	5	5.9	Fresh
90.8	39.8	4.4	9	Fresh
100.6	39.9	3.9	11	Fresh
171.9	64.4	7	5	Fresh
59.7	9.1	2.9	10	Fresh
115.7	34.3	5	10	Fresh
92.9	40.6	4.2	5	Fresh
86.9	37.8	3.6	12	Fresh
94.2	33.1	3.9	12	Fresh
106.8	23.8	4.6	5	Fresh
108.9	12.8	4.7	4	Fresh
107.6	22.5	5.1	5	Fresh
78.8	20.3	3.4	13.2	Fresh
121.7	44.1	4.6	13	Fresh
75.5	37.8	3.1	13	Fresh
94.6	17	4.3	10	Fresh
98.6	25.2	4.4	9	Fresh
111.8	32.9	4.7	5	Fresh
118.4	19.3	5.1	3	Fresh
103.6	17.5	3.8	12	Fresh
106.7	39.9	4.3	7	Fresh
99.2	36.5	4.3	5.2	Fresh
101	38.7	4.1	13	Fresh
112.4	31.6	4.9	10	Fresh
109.1	34.5	4.7	10	Fresh
113.7	47.4	5	8	Fresh
99.6	34	3.3	15	Fresh
108.6	44.9	3.9	16	Fresh
71	30.3	3.1	12	Fresh
123.1	45.6	4.8	12.5	Fresh
72.9	17.8	3.1	10	Fresh
91.7	30	4.2	7	Fresh
104.3	37.8	4.4	8	Fresh
92.9	29.7	3.9	8	Fresh
32.4	6.6	1.8	4	Fresh
97.3	22.3	3.7	9.1	Fresh
87.1	37.6	3.4	14	Fresh
112.5	43.5	4.3	12	Fresh
119.3	45.6	4.2	14	Fresh
81.2	32.3	3.1	12	Fresh
111	48.7	4.1	10.9	Fresh
100	33.3	4.8	15	Fresh
102.9	31.9	4.5	12	Fresh
106.5	36.5	3.9	10	Fresh
105.4	42.1	4	12	Fresh
105.9	46.9	3.9	13	Fresh
121.9	0.8	5.8	10	Fresh
109.9	8.3	5.2	10.4	Fresh
115.1	32.2	5.1	9.2	Fresh
101.6	27.2	4.8	4.5	Fresh
47.1	8.4	2.6	2	Fresh
123.9	45.7	4.9	9.6	Fresh
30.4	12	2.6	1	Fresh
118.6	25.8	4.7	12	Fresh
105.5	43.7	4.1	11	Fresh
33	6.1	1.8	4	Fresh
77.2	35.9	3.6	14	Fresh
77.1	30.9	3	13	Fresh
123.2	38.7	5.7	11.8	Fresh
107.4	27.5	4.4	10	Fresh
125.7	45.2	5.6	10	Fresh
124.5	61	4.8	13.5	Fresh
114	21.6	5	9.1	Fresh
110.9	43.1	4.4	11.4	Fresh
102.1	30.4	4.5	11	Fresh
83.3	46.7	3	12	Fresh
88.8	23.7	3	12	Fresh
69.3	32.7	3.3	13	Fresh
130.2	30.8	5.8	8	Fresh
120.5	37	5.3	6	Fresh
125.9	39.7	5.2	5.6	Fresh
89.6	39.3	3.3	13	Fresh
98.1	9.8	4.2	14	Fresh
89.7	16	4.1	13	Fresh
98.9	33.7	4.5	12	Fresh
92.2	28.2	4.3	13	Fresh
92.5	26	4.8	4.5	Fresh
115.3	29.2	4.9	12	Fresh
94.2	19.6	4.2	10.5	Fresh
80.9	42.2	3.2	14	Fresh
98.5	45.6	4.2	12	Fresh
107.6	47.5	4.8	9	Fresh
99.9	38	4.1	10	Fresh
55.2	7.9	2.8	5	Fresh
99	38.1	4.1	13	Fresh
106.7	31.8	4.4	11	Fresh
87.3	42.6	3.6	13	Fresh
92	51.6	3.5	12	Fresh
126.1	31.6	5.1	11	Fresh
130.5	42.1	4.9	10.4	Fresh
131	48.3	4.5	12.5	Fresh
99.2	43	3.7	13	Fresh
95.3	48.6	4.4	10.5	Fresh
90.6	42.2	3.7	13	Fresh
99.2	14.7	4.2	9	Fresh
106.3	25.7	4.1	11	Fresh
59.2	4.5	3.4	8	Fresh
128.9	42.8	5.5	12	Fresh
81.3	47.4	3.3	10	Fresh
110.4	45	4.2	13	Fresh
109.7	48.1	4.4	13	Fresh
96.7	16.2	4.2	6	Fresh
111	28.6	4.7	7.6	Fresh
127.6	30.1	5.5	10.2	Fresh
156.8	4.7	6.1	7.5	Fresh
89.9	36.4	3.8	6.8	Fresh
94.4	37	5.1	9	Fresh
113.2	42.2	5.1	10	Fresh
127.3	23.7	5.8	11	Fresh
94.3	40.1	4	8	Fresh
96.8	42.1	3.7	9	Fresh
114.6	41.3	4.5	15	Fresh
106.9	47	4	9.6	Fresh
63.8	34.3	2.8	10	Fresh
100.6	37.8	4.1	14	Fresh
34.5	6.1	1.7	3	Fresh
101.6	20.3	4.3	9	Fresh
97.5	28.4	4.3	9	Fresh
110.4	22.9	4.8	11	Fresh
119.3	18.1	4.8	7.5	Fresh
50.6	6.9	2.8	8	Fresh
102.8	40.4	4	8.7	Fresh
124.8	12.7	5.6	9	Fresh
99.2	7.7	4.8	8	Fresh
122.4	38.5	5.5	10	Fresh
143.1	40.8	6.1	8.3	Fresh
96.9	24.4	4.1	11	Fresh
114	24.7	5.2	7	Fresh
84.3	32.6	4.2	11	Fresh
104.6	8.2	5.8	6.8	Fresh
107.9	44	4.1	12	Fresh
102.8	37.9	4.1	11	Fresh
94.8	29.1	3.8	12	Fresh
98.6	16.8	4.2	10	Fresh
89.5	26.7	3.8	9	Fresh
59.3	22.9	3.1	7	Fresh
99.5	33.9	4.5	10	Fresh
108.5	51.3	3.6	13	Fresh
110.8	30.1	5.1	11	Fresh
122.6	36.2	4.9	14	Fresh
126.4	46.5	4.6	15	Fresh
127.3	40.8	4.7	13.2	Fresh
103.2	37.1	4.1	13	Fresh
136.4	35.9	6	9.7	Fresh
76.1	22.2	3.5	14	Fresh
90.7	3	3.9	13	Fresh
108.4	39.6	5	6	Fresh
112.4	8.9	5.2	8	Fresh
113.4	51.1	4.1	7.5	Fresh
118.9	31.7	5.1	8	Fresh
111.5	38.5	4.5	9	Fresh
125.5	25.5	5.2	9.6	Fresh
116.3	19.9	4.5	6.8	Fresh
82.4	39.5	3.2	10	Fresh
88.5	41.2	3.4	11	Fresh
107.2	29.3	4.3	9	Fresh
95.4	42.1	3.3	10	Fresh
106.4	52.5	3.7	10.4	Fresh
110.1	37	4.5	10	Fresh
45.2	16.3	2.8	7	Fresh
74.5	12.6	4	8	Fresh
68.9	3	4	6	Fresh
36.7	11.5	2	10.2	Fresh
109.1	32.2	5.2	9	Fresh
99.5	6.8	4.4	12	Fresh
120.2	26.8	5.5	9	Fresh
120.8	29.4	5.4	10	Fresh
96.1	32	4.3	12	Fresh
98.8	45.6	3.8	7	Fresh
101.8	37.8	3.9	13	Fresh
84	43.6	3.2	12	Fresh
111.2	35.4	4.2	13.2	Fresh
104.6	8.7	4.4	12	Fresh
102	52.2	4.4	10.7	Fresh
104.6	8.4	4.2	7.9	Fresh
19.6	1.1	1.9	2.6	Fresh
144.1	10.8	6.2	4.2	Fresh
99.5	43.6	3.8	5.4	Fresh
99.5	55	3.5	5.8	Fresh
56.3	28.3	2.4	11	Fresh
90.8	34.7	4.5	9	Fresh
69.8	15.9	3.2	11	Fresh
57.9	14.3	2.4	14	Fresh
70.3	23.8	3.2	13	Fresh
69.6	25.7	2.6	16	Fresh
71.8	21	3.7	12	Fresh
109.7	30.3	3.4	10	Fresh
73.3	27.6	2.8	11	Fresh
121.9	53.2	4.3	12.5	Fresh
73.2	27.8	3.2	13	Fresh
136.5	37.6	5	13	Fresh
34.1	6.8	2.1	4	Fresh
68.4	26.1	3.4	15	Fresh
90.7	29.8	4.1	17	Fresh
71.3	29.1	3.4	11	Fresh
73.9	21.9	3.3	12	Fresh
38.8	23.3	1.7	10	Fresh
82.8	23.4	4	12	Fresh
124.9	16	5.8	12	Fresh
89	25.1	3.4	16	Fresh
63.5	29	2.5	13	Fresh
40.6	22	2	12	Fresh
52.9	25.6	2.2	14	Fresh
79	33.1	3.2	13	Fresh
76.7	14.3	3.4	5	Fresh
51.1	19.6	2.3	13	Fresh
55.1	20.7	3.1	11	Fresh
114.9	46.3	4.6	9	Fresh
113.3	19.2	4.3	17	Fresh
79.2	23.4	3.4	14	Fresh
85.3	27.6	3.9	14	Fresh
70.7	30.5	3.2	13	Fresh
121.8	35.2	4.6	12.5	Fresh
53.7	31.1	2.4	13	Fresh
83.8	17.3	3.4	13	Fresh
99.2	35.3	3.8	12	Fresh
80.5	17	3.2	13	Fresh
75.3	29	3.7	11	Fresh
59.5	23.2	3.2	6	Fresh
55.2	23.5	2.7	14	Fresh
61	21.4	2.2	11	Fresh
82.4	31.5	3.8	14	Fresh
50.5	26.1	1.8	14	Fresh
55.3	27.1	2	14	Fresh
90.1	33	4.8	15	Fresh
113.9	17.6	4.3	12	Fresh
61.5	26.4	3.1	13	Fresh
41.8	8.9	2.4	4	Fresh
53.6	21.8	2.1	16	Fresh
72	23.9	3.5	12	Fresh
49.2	26.4	2.6	11	Fresh
64.5	31.5	3.2	13	Fresh
102.8	28.7	4.2	10	Fresh
59.2	27.5	2.3	14	Fresh
93.5	39.3	4.2	15	Fresh
69.3	11	2.4	10	Fresh
84.3	24.4	4.6	12	Fresh
56.8	16.7	2	14	Fresh
54.6	17.3	2.1	8	Fresh
64.2	25.2	3.3	8	Fresh
84.8	26.3	3.8	14	Fresh
96.2	42.7	3.4	11	Fresh
81.8	29.8	3.6	15	Fresh
57.2	33.1	2.4	12	Fresh
64.4	21.1	2.4	13	Fresh
55.4	32.8	1.5	10	Fresh
79.6	28.8	3.5	12	Fresh
61.1	26.8	3	12	Fresh
74.9	31.4	3.3	16	Fresh
111.9	38.8	4.3	14	Fresh
58.9	30.4	2.4	15	Fresh
86.9	37.8	4.4	11	Fresh
60.2	25.1	3	12	Fresh
58	16.9	2.5	14	Fresh
60.4	15.5	2.6	11	Fresh
97.8	30	3.5	10.4	Fresh
60.5	17.7	2.4	13.5	Fresh
123.5	16.1	4.8	12.5	Fresh
88.5	36.5	4.3	12.5	Fresh
60.9	27.5	3.2	12.5	Fresh
101	49.4	3.3	9.1	Fresh
86	37.8	3.6	13.6	Fresh
98.1	27.5	4.4	12.5	Fresh
72.3	28.7	2	19	Fresh
76.2	22.3	4.4	3.8	Fresh
98.6	44.3	3.8	12.5	Fresh
92.5	36.8	4.1	13.8	Fresh
101.1	2.2	4.3	10.5	Fresh
87.8	31.7	3.9	11.3	Fresh
87	42.1	3.3	7.9	Fresh
94.7	23	3.3	14.5	Fresh
109.5	49.7	4.2	9.2	Fresh
114.1	43.4	3.6	16.7	Fresh
107.4	37.7	3.7	13.9	Fresh
101.5	35.4	3.5	11.8	Fresh
86.3	28.7	4.8	5.9	Fresh
104.4	44	3.1	14.1	Fresh
62.7	24.5	2.3	12.5	Fresh
101.4	28.3	3.4	11.7	Fresh
98.7	69	2.6	11.7	Fresh
120.4	12.9	4.6	10	Fresh
60.8	22.6	2.9	8.3	Fresh
94.4	52.3	4.2	10.7	Fresh
106.9	28.5	3.7	10.7	Fresh
105.1	39.6	3.9	3.8	Fresh
109.5	27.7	4.2	12.5	Fresh
108.5	33	3.6	11.4	Fresh
124.8	24.3	4.4	15.9	Fresh
145.8	63	5.2	10	Fresh
115	33.9	6	6	Fresh
109.3	37	5.6	6.3	Fresh
59.1	17.7	3.3	7.9	Fresh
58.2	25.4	3.4	7.9	Fresh
135.2	6.6	6.9	2.5	Fresh
96.7	27.6	4	10.5	Fresh
89.6	35.6	3.8	10	Fresh
47.6	9.3	2.4	6	Fresh
103.9	19.1	5.1	5.6	Fresh
100.9	11.7	5.2	2.8	Fresh
85.6	20.6	4.2	10	Fresh
84.1	5.9	4.1	9	Fresh
76.3	29.5	3.8	9	Fresh
78.6	28.4	4.2	8	Fresh
89.1	27.8	4.2	9.5	Fresh
89.2	12.1	4.3	10	Fresh
109.1	38	5	11	Fresh
93.8	31	4.5	11	Fresh
140.2	29.7	5.8	9	Fresh
128.6	20.3	5.9	9.8	Fresh
182.4	38.9	8.2	8.3	Fresh
108.5	34	4.9	11.1	Fresh
85.3	33.9	4.4	7	Fresh
78	28.7	3.7	7	Fresh
86.3	28.3	4.1	8.7	Fresh
59	13.3	3.3	5.3	Fresh
76	16.6	3.1	13.2	Fresh
74.9	23.9	3	13.2	Fresh
59.5	30.1	2.6	11	Fresh
114.7	42.2	4.6	11.7	Fresh
33	5.6	1.9	4	Fresh
70.9	22.2	3.3	9	Fresh
92.2	15.2	4.6	10	Fresh
92.1	8.1	4.1	11.9	Fresh
72.5	16.7	3.3	8	Fresh
76.8	20.2	3.3	9.4	Fresh
106.8	35.2	4.8	11	Fresh
136.4	59.8	5.2	10.7	Fresh
89.9	33.3	3.8	14	Fresh
82	33.9	3.5	15	Fresh
58.1	23.3	2.6	7	Fresh
70.7	6.1	3.7	4	Fresh
84.2	7.6	4	6	Fresh
78.6	4.7	3.7	5.2	Fresh
87.6	28.2	3.7	6	Fresh
139.1	20.7	5.4	13	Fresh
86.6	27.3	4	9	Fresh
88.6	34.5	4	10	Fresh
92.1	44.1	4.2	9	Fresh
86	37	4.1	10	Fresh
135.2	47.5	5.2	13	Fresh
102.2	39.5	4.2	8	Fresh
144.7	49.5	4.8	10	Fresh
141.2	44.5	4.8	11	Fresh
79	32.6	3.4	13	Fresh
79.2	42.2	3.5	13	Fresh
98.3	25.2	5.7	10	Fresh
101.7	34.2	5.7	8	Fresh
86	32.8	4.9	9	Fresh
88	28.2	4	10	Fresh
72.6	28.7	3.2	14.1	Fresh
81.8	32.8	3.8	11	Fresh
90.4	18.5	4.2	9.2	Fresh
124.7	42.3	4.5	11	Fresh
128.8	32.9	4.6	10	Fresh
89.6	27.9	4.4	10	Fresh
95.5	15.7	4.5	8.3	Fresh
90.4	15.7	4.4	7.3	Fresh
102.9	11.7	5.6	10	Fresh
117.6	24.1	6	6.9	Fresh
123	36	5.6	10	Fresh
80.4	17.5	3.7	6.6	Fresh
90	1.7	4.3	6	Fresh
89.9	6.9	4.3	5.7	Fresh
81.9	17.9	3.9	5.7	Fresh
136.7	35.4	5.5	11	Fresh
78.6	31.3	3.4	11	Fresh
76	21.5	3.5	8	Fresh
70.4	20.4	2.8	10	Fresh
62.3	26.9	2.5	12	Fresh
100.8	19.4	4.3	13	Fresh
92.6	38.1	4.2	11.4	Fresh
131.5	30.6	4.7	14.1	Fresh
67.1	20.9	2.5	10.9	Fresh
112.9	56.8	4.8	13.8	Fresh
123.1	63.8	5	11.8	Fresh
90.1	9.3	4.6	7	Fresh
94.4	23.2	4.7	6	Fresh
128.4	50.7	6	6	Fresh
81.1	17.7	3.2	12	Fresh
91.8	40.1	3.7	13	Fresh
66	28.5	2.6	12	Fresh
71.6	25.3	2.8	11	Fresh
126.1	34.9	4.5	14.3	Fresh
68.9	25.5	2.9	12	Fresh
83.2	29.3	3.5	12.5	Fresh
132.2	38.4	4.3	9.6	Fresh
75.7	29.7	3.6	12	Fresh
78.8	30.3	3.5	13	Fresh
70.6	2.7	4.1	5	Fresh
72	12.6	4.3	4	Fresh
131.5	13.4	6.1	3.6	Fresh
107	33.4	4.2	10.3	Fresh
118.3	22.2	4.7	12	Fresh
104.2	45.5	3.7	16	Fresh
66.7	29.4	3	13	Fresh
68.7	21.2	3.2	13	Fresh
60.3	23.2	2.6	11.3	Fresh
61.6	15.9	3.2	5	Fresh
109.5	5.4	5.3	8	Fresh
117.3	15.5	5.8	11	Fresh
99.8	10	4.4	10.5	Fresh
69.2	14.7	3.4	8	Fresh
84	26.3	4.5	9	Fresh
72.5	22	3.4	11	Fresh
85	23.3	3.7	14.3	Fresh
56.9	26.4	2.4	8	Fresh
70.3	32.8	2.7	9.8	Fresh
121.8	28.2	4.1	13	Fresh
72.4	30.5	2.7	8.3	Fresh
71.4	10.9	3.4	5	Fresh
57.9	9.4	3.3	6	Fresh
66.4	34.1	3.2	12	Fresh
89.4	12.7	4.1	11.4	Fresh
78.1	29.7	3.7	13.5	Fresh
65.2	29.8	2.5	15	Fresh
89.4	20.6	3	15	Fresh
89.3	15.1	3.1	15	Fresh
117.7	54.9	5.3	7.7	Fresh
115.4	27.7	4.7	3.8	Fresh
111.8	55	4.3	7.7	Fresh
130.5	57.4	5.1	3.8	Fresh
153.9	61.9	6.1	7.4	Fresh
119.4	52.6	4.9	7.1	Fresh
82.3	34.8	3.7	9	Fresh
76.5	18.4	3.4	7.4	Fresh
49.6	20	1.8	8	Fresh
48.8	25.1	2	10	Fresh
105.2	22.8	5	7.7	Fresh
79	15.2	3.7	10	Fresh
70.9	4.1	3.5	9.5	Fresh
90.2	13.9	4.4	11	Fresh
122.5	21.8	5.2	7	Fresh
118.1	38.8	4.8	8	Fresh
58.6	25.3	2.2	12	Fresh
94.8	24.2	4.5	10	Fresh
99.7	18.5	4.3	11	Fresh
95.2	25	3.2	10	Fresh
74.4	23.9	3.2	9	Fresh
72.7	14.5	3	9	Fresh
109.9	14.7	4	12	Fresh
57.8	28	2.7	13	Fresh
70	36.2	3.1	14	Fresh
74.2	42.5	3.1	14	Fresh
68.9	30.6	3.1	13	Fresh
70.3	5.1	3.1	10	Fresh
126.6	51.1	5.8	7	Fresh
79.7	10.8	4.1	6	Fresh
81.9	19.4	4.2	6	Fresh
61.8	30.4	2.8	6	Fresh
121	38.4	4.5	12.5	Fresh
117.3	35.9	3.8	12.5	Fresh
71.6	21.1	3.5	12	Fresh
138.3	48.4	5.2	13	Fresh
106.2	29.4	4.6	12	Fresh
75.8	25.7	3.1	16	Fresh
99	23.8	4.2	10	Fresh
97.8	21.9	4.1	11.5	Fresh
97.3	23.3	3.2	10.4	Fresh
127.8	43.8	5.2	10	Fresh
131	50.7	5.1	9	Fresh
75.8	33	3.4	11	Fresh
66.1	24.8	2.9	10	Fresh
71.8	11.6	3.1	10.2	Fresh
83.1	0.8	3.9	6	Fresh
127	37.8	5.9	4	Fresh
126.5	33.9	5.9	5	Fresh
113.2	25.7	5.4	3.1	Fresh
106.3	12	5.8	7	Fresh
112.3	9.3	5.7	7	Fresh
104.7	1.9	5	8	Fresh
86.7	23.7	3.7	9.2	Fresh
83.4	31.8	3.9	13	Fresh
68.8	29.3	2.8	9	Fresh
103	31.8	4.6	11	Fresh
95.8	24.5	4.4	9.4	Fresh
107.6	33.3	4.3	7.1	Fresh
91.3	23.2	4.3	11	Fresh
97.6	22	4.4	12	Fresh
120	27.9	5.1	13	Fresh
110.1	12.7	4.9	9	Fresh
69.8	26.5	3.6	10	Fresh
63.8	31.2	3.1	8	Fresh
90.7	9	3.6	10.2	Fresh
86.9	16.7	3.5	9	Fresh
108	33.1	4	12	Fresh
129.7	32.7	5.2	12	Fresh
95.2	48.5	4.5	12	Fresh
125.8	47.8	5.5	9.4	Fresh
138.7	47.6	5.7	9.7	Fresh
90.8	18.5	4.4	11	Fresh
103.5	21.9	5.5	9	Fresh
110.6	40.1	5.5	10	Fresh
117.6	32.2	5.9	9.2	Fresh
160.5	39.6	4.8	10	Fresh
115.5	30.6	4.2	8.3	Fresh
78.9	24.7	4	6	Fresh
89.5	34.2	3.3	12	Fresh
94.3	48.5	3.3	13	Fresh
95.5	23.5	3.3	14	Fresh
114.3	33.8	4.8	11	Fresh
70.2	20.3	3.5	12	Fresh
62.6	12.8	2.6	12	Fresh
125.7	38.3	4.8	13.1	Fresh
129.7	33.3	5.4	14	Fresh
133	45.5	5.2	14	Fresh
109.9	12.6	4.6	13	Fresh
86.3	43	3.4	12	Fresh
71.6	25.7	3.3	11.5	Fresh
66.6	25.3	3.1	13	Fresh
86.8	14	3.7	9	Fresh
93.4	14.3	4.6	9	Fresh
87.2	2.7	4.5	7	Fresh
83.2	19.2	4	9	Fresh
61.1	18	3.1	9	Fresh
57.8	11.5	2.4	11.7	Fresh
110.6	11.2	4.9	8	Fresh
71.3	22.7	3.4	10	Fresh
119.6	4.2	5.7	9	Fresh
120.5	17.7	5.9	10	Fresh
92.3	42.4	4.2	11	Fresh
107.7	44.7	4.3	16	Fresh
81.2	22.2	3.8	10	Fresh
77.9	22.2	4	11	Fresh
77.4	21.9	3.3	10	Fresh
92.2	19.2	3.9	11	Fresh
88.6	23.7	3.9	14	Fresh
90.8	18	4	14	Fresh
84.5	35.4	4.1	13	Fresh
132.4	32.7	5.7	7	Fresh
74.4	20.3	3.1	7	Fresh
73.4	21.8	3.3	12	Fresh
81.5	18.1	3.5	15.5	Fresh
65.8	34.1	2.8	12	Fresh
89.1	41.8	3.5	11	Fresh
82.3	24.9	3.7	13.8	Fresh
89.8	17.3	4	7	Fresh
84.7	27.4	3.4	12	Fresh
119.4	27.8	4.9	15	Fresh
115.8	39.1	4.8	14	Fresh
76.7	28.7	3.6	7	Fresh
67	30.8	2.9	13	Fresh
68.6	22.4	2.9	11	Fresh
88.1	25.9	3.7	17	Fresh
93.2	20.2	3.9	15.9	Fresh
81.8	32.9	3.6	8	Fresh
77.3	23.5	3.7	7	Fresh
76.6	33.1	3.4	7.6	Fresh
136.6	41.2	4.4	14.1	Fresh
132.6	35.3	4.4	12.5	Fresh
158.2	31.8	6	11.1	Fresh
162.3	34.4	6.1	12.5	Fresh
108.6	55.1	4.5	8.3	Fresh
85.1	35	3.8	9.4	Fresh
125.3	30.9	5.9	10.7	Fresh
114.2	27	5.7	9.4	Fresh
92.5	31.2	4.6	11	Fresh
111.5	36.1	5	9	Fresh
161.7	41.2	5.9	11.7	Fresh
132.7	53.5	5.2	9.6	Fresh
129.4	43.2	5.5	10	Fresh
128.4	36.7	5.6	10	Fresh
134.1	48.9	6	9	Fresh
125.1	27.9	5.2	7	Fresh
125.6	18	5.1	7	Fresh
103.5	6.1	4.8	7	Fresh
114.5	25.8	4.7	6.7	Fresh
113.4	37.7	5.2	6.8	Fresh
89.6	25.1	4.2	8	Fresh
72.6	19	3.2	9	Fresh
82.2	30.1	3.4	12	Fresh
171.1	53.3	6.7	13.2	Fresh
146.7	48.6	6.1	12	Fresh
98.8	32.5	4.1	17	Fresh
64.8	11.8	3.1	13	Fresh
112.6	30.6	5.5	7	Fresh
108.7	20.7	4.5	10	Fresh
90.3	42.1	3.4	14	Fresh
141.7	58.8	4.8	11	Fresh
85.9	41.4	3.3	9	Fresh
99.7	35.8	3.6	11.9	Fresh
86.5	39.8	3.5	12	Fresh
74.4	26.4	3.4	13	Fresh
85.6	15	3.3	11	Fresh
69.8	34.5	2.7	11	Fresh
121.4	29.2	4.8	13	Fresh
69	25.2	3.2	13	Fresh
69.7	29.5	3.2	13	Fresh
85.1	54.2	3.4	14	Fresh
114.4	36.8	4.5	8	Fresh
114.3	39.8	5.2	7	Fresh
114.4	37.6	5.1	8.3	Fresh
0	3.5	0	0	Fresh
94.1	26.2	4.3	10	Fresh
102.8	27.4	4.9	2.5	Fresh
100.2	26.4	4.3	13	Fresh
72.3	42.4	2.6	9	Fresh
54.5	26.1	2.5	10	Fresh
102.1	37.5	3.9	14	Fresh
115.6	53.2	4.4	13	Fresh
57.3	19	2.5	9	Fresh
71.6	18	3	10	Fresh
72	28.4	2.8	8	Fresh
87.1	17.9	3.9	10.9	Fresh
70.3	5.9	3.4	8	Fresh
88.5	17.9	4.3	8	Fresh
83.7	29.5	3.8	11	Fresh
42.4	12.7	2.1	5	Fresh
93.6	40.7	4.4	11	Fresh
109.3	26.8	5.5	7	Fresh
96.7	39.3	4	11.5	Fresh
103.8	38.2	4.2	9.1	Fresh
108.2	13.7	4.8	9.4	Fresh
69.1	22.8	3	11	Fresh
95.5	32.7	4.4	7	Fresh
67.8	25.1	3.1	13	Fresh
68.1	23.6	2.9	11.9	Fresh
117.2	50.5	4.7	9	Fresh
131.7	41.2	5.4	9	Fresh
0	3	0	0	Fresh
22.4	6.8	1.1	2	Fresh
28.9	13.1	1.3	2	Fresh
85.3	29.5	3.8	14	Fresh
114.2	23.4	4.9	9	Fresh
104.5	10.8	4.6	10.7	Fresh
117.5	27.1	4	16	Fresh
131.5	10.8	4.4	17	Fresh
116.7	42.5	4.5	14	Fresh
73.5	25.6	3.3	10	Fresh
95.8	41.2	3.1	9	Fresh
98.7	63.1	3.3	9.4	Fresh
113.7	33.9	4.2	10.2	Fresh
106.3	53.2	3.4	13.1	Fresh
114.3	54.2	4.5	13	Fresh
106	46.3	3.9	12	Fresh
146.2	27.1	6.1	9	Fresh
96.8	17.1	4.4	9	Fresh
81.9	27.8	3.3	13	Fresh
125.6	28.8	4.5	12.5	Fresh
162.5	25.4	7.8	8.3	Fresh
162.5	26.3	7.8	8	Fresh
124.5	36.8	5.7	7	Fresh
120.6	37.7	5.8	8	Fresh
106.8	40	5.1	11	Fresh
102.5	9.3	4.8	4.7	Fresh
80.5	21.1	3.7	12	Fresh
97.2	37.2	4.3	10	Fresh
87.2	30.6	3.9	15	Fresh
92.1	40.9	3.8	12.5	Fresh
91.8	23.8	3.3	15	Fresh
76.8	29	3.3	15	Fresh
106.7	14.4	4	13	Fresh
97.3	21.4	4.4	9	Fresh
94.5	18.3	4.4	12	Fresh
72.7	25.4	3.3	11	Fresh
101.7	26.2	4.3	11	Fresh
78.5	16.9	3.8	11	Fresh
100.6	28.6	4.4	11	Fresh
110.5	55.8	3.9	13.2	Fresh
92.4	32	4.2	6	Fresh
108.3	44.6	4.2	8	Fresh
53.4	6.6	3.9	4.2	Fresh
93.3	14.8	5.8	1.6	Fresh
[truncated: 65,517 more rows]
