# Supplementary material for: Predicting fertility from sperm motility landscapes
Source: Commun Biol. 2022 Sep 28;5:1027. doi: 10.1038/s42003-022-03954-0 (PMC9519750; doi:10.1038/s42003-022-03954-0)
Supplement: Supplementary file 4 — Supplementary Data [file 42003_2022_3954_MOESM4_ESM.zip › MS_DATA/RAW_DATA/fertility_data.csv]

Boar	Boar_age	Sow	Sow_parity	Sow_age	Ins_date	Total_born	Dead_born	Alive_born	Ext_date	Success	Ejaculate
Boar 1	11.3	Sow 137	1	10.5	07/03/2017	14	0	14	05/03/2017	1	1002
Boar 1	11.3	Sow 86	3	19.7	07/03/2017	11	1	10	05/03/2017	1	1002
Boar 1	11.3	Sow 76	3	19.7	07/03/2017	20	2	18	05/03/2017	1	1002
Boar 1	11.6	Sow 127	1	10.8	15/03/2017	16	1	15	12/03/2017	1	1008
Boar 1	11.7	Sow 72	3	20.1	20/03/2017	24	2	22	19/03/2017	1	1015
Boar 1	11.7	Sow 158	8	43.1	20/03/2017	11	0	11	19/03/2017	1	1015
Boar 1	11.8	Sow 159	8	43.2	23/03/2017	11	0	11	22/03/2017	1	1018
Boar 1	11.8	Sow 51	4	24.1	23/03/2017	16	0	16	22/03/2017	1	1018
Boar 1	11.8	Sow 22	2	18.6	23/03/2017	14	0	14	22/03/2017	1	1018
Boar 1	11.8	Sow 54	4	24.1	23/03/2017	17	0	17	22/03/2017	1	1018
Boar 1	11.8	Sow 15	4	25.9	23/03/2017	18	1	17	22/03/2017	1	1018
Boar 1	11.8	Sow 186	6	36	23/03/2017	14	1	13	22/03/2017	1	1018
Boar 1	11.8	Sow 73	3	20.2	23/03/2017	15	0	15	22/03/2017	1	1018
Boar 1	11.8	Sow 52	4	24.1	23/03/2017	0	0	0	22/03/2017	0	1018
Boar 1	11.8	Sow 70	3	20.3	23/03/2017	18	0	18	22/03/2017	1	1018
Boar 1	11.8	Sow 58	4	24.1	23/03/2017	17	0	17	22/03/2017	1	1018
Boar 1	11.9	Sow 45	2	16.7	24/03/2017	20	6	14	22/03/2017	1	1018
Boar 1	11.9	Sow 57	4	24.1	24/03/2017	14	0	14	22/03/2017	1	1018
Boar 1	11.9	Sow 128	1	11	24/03/2017	0	0	0	22/03/2017	0	1018
Boar 1	11.9	Sow 23	3	18.7	25/03/2017	12	0	12	22/03/2017	1	1018
Boar 1	12.2	Sow 119	1	11.4	03/04/2017	14	0	14	02/04/2017	1	1001
Boar 1	12.2	Sow 87	3	20.6	04/04/2017	18	0	18	02/04/2017	1	1001
Boar 1	12.3	Sow 140	1	11.4	05/04/2017	0	0	0	02/04/2017	0	1001
Boar 2	10.2	Sow 206	6	31.1	13/03/2017	17	3	14	12/03/2017	1	2008
Boar 2	10.3	Sow 134	1	10.8	15/03/2017	14	0	14	12/03/2017	1	2008
Boar 2	10.8	Sow 97	2	13.1	30/03/2017	17	1	16	29/03/2017	1	2023
Boar 2	10.8	Sow 170	7	37.2	30/03/2017	13	1	12	29/03/2017	1	2023
Boar 2	10.8	Sow 173	7	37.2	30/03/2017	19	9	10	29/03/2017	1	2023
Boar 2	10.8	Sow 90	3	20.4	30/03/2017	17	2	15	29/03/2017	1	2023
Boar 2	10.8	Sow 63	4	24.3	30/03/2017	19	1	18	29/03/2017	1	2023
Boar 2	10.8	Sow 108	2	13	30/03/2017	18	1	17	29/03/2017	1	2023
Boar 2	10.8	Sow 216	5	29.9	30/03/2017	21	2	19	29/03/2017	1	2023
Boar 2	10.8	Sow 202	6	31.7	30/03/2017	16	2	14	29/03/2017	1	2023
Boar 2	10.8	Sow 198	6	33.5	30/03/2017	15	2	13	29/03/2017	1	2023
Boar 2	10.8	Sow 169	7	37.2	30/03/2017	15	0	15	29/03/2017	1	2023
Boar 2	10.8	Sow 4	5	26.2	30/03/2017	20	3	17	29/03/2017	1	2023
Boar 2	10.8	Sow 166	7	37.2	30/03/2017	18	1	17	29/03/2017	1	2023
Boar 2	10.8	Sow 67	4	24.3	31/03/2017	16	5	11	29/03/2017	1	2023
Boar 2	10.8	Sow 96	2	13.1	31/03/2017	17	1	16	29/03/2017	1	2023
Boar 2	10.8	Sow 138	1	11.2	31/03/2017	13	3	10	29/03/2017	1	2023
Boar 2	10.8	Sow 102	1	13.1	01/04/2017	18	3	15	29/03/2017	1	2023
Boar 2	11	Sow 121	1	11.5	08/04/2017	15	1	14	05/04/2017	1	2003
Boar 2	11	Sow 132	1	11.5	08/04/2017	12	0	12	05/04/2017	1	2003
Boar 2	11	Sow 136	1	11.5	08/04/2017	17	2	15	05/04/2017	1	2003
Boar 2	11.1	Sow 141	1	11.5	09/04/2017	19	3	16	05/04/2017	1	2003
Boar 2	11.6	Sow 82	4	21.3	25/04/2017	19	1	18	23/04/2017	1	2019
Boar 2	11.6	Sow 199	6	32.7	25/04/2017	14	2	12	23/04/2017	1	2019
Boar 2	11.6	Sow 56	4	25.2	25/04/2017	16	0	16	23/04/2017	1	2019
Boar 2	11.6	Sow 68	4	25.1	25/04/2017	16	4	12	23/04/2017	1	2019
Boar 2	11.6	Sow 213	6	30.7	25/04/2017	16	0	16	23/04/2017	1	2019
Boar 2	11.8	Sow 34	3	19.8	01/05/2017	15	0	15	30/04/2017	1	2024
Boar 2	11.8	Sow 197	6	34.6	01/05/2017	15	6	9	30/04/2017	1	2024
Boar 2	11.8	Sow 195	6	34.6	01/05/2017	18	2	16	30/04/2017	1	2024
Boar 2	11.8	Sow 75	3	21.5	01/05/2017	15	8	7	30/04/2017	1	2024
Boar 2	11.8	Sow 99	2	14.2	01/05/2017	23	3	20	30/04/2017	1	2024
Boar 3	11.9	Sow 104	2	14.7	17/05/2017	19	1	18	14/05/2017	1	3010
Boar 3	12.7	Sow 152	1	8.2	12/06/2017	13	0	13	11/06/2017	1	3007
Boar 3	12.7	Sow 144	1	8.3	12/06/2017	14	3	11	11/06/2017	1	3007
Boar 3	12.7	Sow 153	1	8.2	12/06/2017	12	0	12	11/06/2017	1	3007
Boar 4	7.2	Sow 130	1	10.6	11/03/2017	15	0	15	08/03/2017	1	4005
Boar 4	7.2	Sow 142	1	10.6	11/03/2017	16	1	15	08/03/2017	1	4005
Boar 4	7.2	Sow 118	1	10.7	11/03/2017	13	0	13	08/03/2017	1	4005
Boar 4	7.4	Sow 43	2	16.5	17/03/2017	15	1	14	15/03/2017	1	4012
Boar 4	7.4	Sow 162	5	27.5	17/03/2017	22	0	22	15/03/2017	1	4012
Boar 4	7.4	Sow 55	4	23.9	17/03/2017	14	2	12	15/03/2017	1	4012
Boar 4	7.4	Sow 69	4	23.8	17/03/2017	16	0	16	15/03/2017	1	4012
Boar 4	7.4	Sow 217	5	29.4	17/03/2017	16	0	16	15/03/2017	1	4012
Boar 4	7.4	Sow 64	4	23.9	17/03/2017	19	0	19	15/03/2017	1	4012
Boar 4	7.4	Sow 53	4	23.9	17/03/2017	17	1	16	15/03/2017	1	4012
Boar 5	7.1	Sow 60	4	23.7	10/03/2017	18	1	17	08/03/2017	1	5005
Boar 5	7.1	Sow 160	5	27.4	10/03/2017	14	0	14	08/03/2017	1	5005
Boar 5	7.1	Sow 135	1	10.6	10/03/2017	12	0	12	08/03/2017	1	5005
Boar 5	7.3	Sow 32	3	18.3	16/03/2017	17	1	16	15/03/2017	1	5012
Boar 5	7.3	Sow 74	3	20	16/03/2017	14	0	14	15/03/2017	1	5012
Boar 5	7.3	Sow 180	6	35.8	16/03/2017	18	2	16	15/03/2017	1	5012
Boar 5	7.3	Sow 27	3	18.4	16/03/2017	19	1	18	15/03/2017	1	5012
Boar 5	7.3	Sow 161	5	27.6	16/03/2017	18	1	17	15/03/2017	1	5012
Boar 5	7.3	Sow 164	7	37.4	16/03/2017	15	1	14	15/03/2017	1	5012
Boar 5	7.3	Sow 177	7	36.6	16/03/2017	16	0	16	15/03/2017	1	5012
Boar 6	6.9	Sow 31	3	18.2	11/03/2017	7	0	7	08/03/2017	1	6005
Boar 6	6.9	Sow 122	1	10.6	11/03/2017	0	0	0	08/03/2017	0	6005
Boar 6	7.1	Sow 71	3	20.1	17/03/2017	12	0	12	15/03/2017	1	6012
Boar 6	7.1	Sow 65	4	23.9	17/03/2017	14	0	14	15/03/2017	1	6012
Boar 6	7.1	Sow 66	4	23.9	17/03/2017	9	1	8	15/03/2017	1	6012
Boar 6	7.1	Sow 50	4	24	18/03/2017	12	0	12	15/03/2017	1	6012
Boar 6	7.1	Sow 194	5	33.1	18/03/2017	0	0	0	15/03/2017	0	6012
Boar 6	7.1	Sow 89	3	20	18/03/2017	15	0	15	15/03/2017	1	6012
Boar 6	7.1	Sow 123	1	10.9	18/03/2017	0	0	0	15/03/2017	0	6012
Boar 7	8.1	Sow 154	8	42.5	27/04/2017	12	0	12	26/04/2017	1	7020
Boar 7	8.2	Sow 91	2	14.1	28/04/2017	12	2	10	26/04/2017	1	7020
Boar 7	8.9	Sow 30	3	20.4	19/05/2017	17	0	17	17/05/2017	1	7013
Boar 7	8.9	Sow 215	6	31.5	19/05/2017	18	4	14	17/05/2017	1	7013
Boar 7	8.9	Sow 84	3	22.1	19/05/2017	14	1	13	17/05/2017	1	7013
Boar 7	8.9	Sow 19	3	20.5	19/05/2017	0	0	0	17/05/2017	0	7013
Boar 7	8.9	Sow 29	3	20.4	19/05/2017	19	3	16	17/05/2017	1	7013
Boar 7	8.9	Sow 219	6	31.5	19/05/2017	13	0	13	17/05/2017	1	7013
Boar 7	8.9	Sow 85	3	22.1	19/05/2017	15	0	15	17/05/2017	1	7013
Boar 7	8.9	Sow 93	2	14.8	20/05/2017	0	0	0	17/05/2017	0	7013
Boar 8	8.7	Sow 106	2	14.6	15/05/2017	17	0	17	14/05/2017	1	8010
Boar 8	8.7	Sow 111	2	14.6	17/05/2017	0	0	0	14/05/2017	0	8010
Boar 8	9.1	Sow 167	7	39.2	30/05/2017	0	0	0	28/05/2017	0	8021
Boar 8	9.1	Sow 150	1	7.7	30/05/2017	12	0	12	28/05/2017	1	8021
Boar 8	9.2	Sow 148	1	7.8	31/05/2017	0	0	0	28/05/2017	0	8021
Boar 8	9.2	Sow 147	1	7.8	31/05/2017	15	1	14	28/05/2017	1	8021
Boar 8	9.2	Sow 145	1	7.8	31/05/2017	7	0	7	28/05/2017	1	8021
Boar 8	9.2	Sow 149	1	7.8	31/05/2017	0	0	0	28/05/2017	0	8021
Boar 8	9.8	Sow 133	2	13.9	19/06/2017	0	0	0	18/06/2017	0	8014
Boar 8	9.8	Sow 103	2	15.7	19/06/2017	21	1	20	18/06/2017	1	8014
Boar 8	9.8	Sow 101	2	15.7	19/06/2017	14	3	11	18/06/2017	1	8014
Boar 9	7.5	Sow 61	4	24.8	13/04/2017	15	4	11	12/04/2017	1	9009
Boar 9	7.5	Sow 196	6	34	13/04/2017	20	2	18	12/04/2017	1	9009
Boar 9	7.5	Sow 105	2	13.5	13/04/2017	16	2	14	12/04/2017	1	9009
Boar 9	7.5	Sow 109	2	13.5	13/04/2017	17	3	14	12/04/2017	1	9009
Boar 9	7.5	Sow 203	6	32.2	13/04/2017	0	0	0	12/04/2017	0	9009
Boar 9	7.5	Sow 174	7	37.6	13/04/2017	14	1	13	12/04/2017	1	9009
Boar 9	7.5	Sow 205	6	32.2	13/04/2017	17	0	17	12/04/2017	1	9009
Boar 9	7.5	Sow 200	6	32.2	13/04/2017	16	0	16	12/04/2017	1	9009
Boar 10	6.9	Sow 80	3	21.2	21/04/2017	17	0	17	19/04/2017	1	10016
Boar 10	6.9	Sow 62	4	25	21/04/2017	10	0	10	19/04/2017	1	10016
Boar 10	6.9	Sow 83	3	21.2	21/04/2017	11	0	11	19/04/2017	1	10016
Boar 10	6.9	Sow 59	4	25	21/04/2017	5	1	4	19/04/2017	1	10016
Boar 10	6.9	Sow 201	6	32.5	22/04/2017	0	0	0	19/04/2017	0	10016
Boar 10	6.9	Sow 171	7	37.9	22/04/2017	0	0	0	19/04/2017	0	10016
Boar 10	6.9	Sow 116	1	12	22/04/2017	15	1	14	19/04/2017	1	10016
Boar 10	6.9	Sow 191	6	34.3	22/04/2017	0	0	0	19/04/2017	0	10016
Boar 11	7.4	Sow 21	3	20.2	11/05/2017	19	3	16	10/05/2017	1	11006
Boar 11	7.4	Sow 125	2	12.6	11/05/2017	16	0	16	10/05/2017	1	11006
Boar 11	7.4	Sow 100	2	14.5	11/05/2017	17	1	16	10/05/2017	1	11006
Boar 11	7.4	Sow 2	5	27.6	11/05/2017	15	1	14	10/05/2017	1	11006
Boar 11	7.4	Sow 26	3	20.2	11/05/2017	16	1	15	10/05/2017	1	11006
Boar 11	7.5	Sow 157	8	44.9	12/05/2017	17	2	15	10/05/2017	1	11006
Boar 11	7.5	Sow 193	6	35	12/05/2017	20	1	19	10/05/2017	1	11006
Boar 11	7.5	Sow 98	2	14.5	12/05/2017	12	0	12	10/05/2017	1	11006
Boar 11	7.5	Sow 33	3	20.2	12/05/2017	15	0	15	10/05/2017	1	11006
Boar 11	7.5	Sow 24	3	20.2	12/05/2017	17	1	16	10/05/2017	1	11006
Boar 11	7.5	Sow 155	8	45	12/05/2017	15	3	12	10/05/2017	1	11006
Boar 12	7.3	Sow 156	8	45	11/05/2017	15	1	14	10/05/2017	1	12006
Boar 12	7.3	Sow 172	7	38.6	11/05/2017	16	1	15	10/05/2017	1	12006
Boar 12	7.3	Sow 188	7	37.6	11/05/2017	15	1	14	10/05/2017	1	12006
Boar 12	7.3	Sow 25	3	20.2	11/05/2017	13	0	13	10/05/2017	1	12006
Boar 12	7.3	Sow 176	7	38.5	11/05/2017	15	0	15	10/05/2017	1	12006
Boar 12	8	Sow 10	5	28.3	01/06/2017	17	1	16	31/05/2017	1	12025
Boar 12	8	Sow 107	2	15.1	01/06/2017	0	0	0	31/05/2017	0	12025
Boar 12	8	Sow 210	6	32	01/06/2017	18	3	15	31/05/2017	1	12025
Boar 12	8	Sow 112	2	15.1	01/06/2017	15	0	15	31/05/2017	1	12025
Boar 12	8	Sow 165	5	30	01/06/2017	18	4	14	31/05/2017	1	12025
Boar 12	8	Sow 113	2	15.1	01/06/2017	16	1	15	31/05/2017	1	12025
Boar 12	8	Sow 212	6	31.9	01/06/2017	16	1	15	31/05/2017	1	12025
Boar 12	8	Sow 49	3	19	01/06/2017	18	2	16	31/05/2017	1	12025
Boar 12	8.1	Sow 42	3	19.1	04/06/2017	6	0	6	31/05/2017	1	12025
Boar 13	7.4	Sow 182	7	38.4	01/06/2017	15	2	13	31/05/2017	1	13025
Boar 13	7.4	Sow 47	3	19	01/06/2017	13	0	13	31/05/2017	1	13025
Boar 13	7.4	Sow 48	3	19	01/06/2017	11	0	11	31/05/2017	1	13025
Boar 13	7.4	Sow 95	2	15.2	01/06/2017	0	0	0	31/05/2017	0	13025
Boar 13	7.4	Sow 185	7	38.3	01/06/2017	13	3	10	31/05/2017	1	13025
Boar 13	7.4	Sow 38	3	19.1	01/06/2017	0	0	0	31/05/2017	0	13025
Boar 13	7.4	Sow 36	3	19.1	01/06/2017	13	0	13	31/05/2017	1	13025
Boar 13	7.4	Sow 18	5	28.2	01/06/2017	14	3	11	31/05/2017	1	13025
Boar 13	7.5	Sow 94	2	15.3	04/06/2017	0	0	0	31/05/2017	0	13025
Boar 14	7.4	Sow 16	5	28.7	15/06/2017	17	2	15	14/06/2017	1	14011
Boar 14	7.4	Sow 151	1	8.3	15/06/2017	11	0	11	14/06/2017	1	14011
Boar 14	7.4	Sow 146	1	8.3	15/06/2017	15	0	15	14/06/2017	1	14011
Boar 14	7.5	Sow 129	2	13.8	17/06/2017	13	0	13	14/06/2017	1	14011
Boar 14	7.5	Sow 115	2	13.9	18/06/2017	0	0	0	14/06/2017	0	14011
Boar 14	7.5	Sow 77	4	23.1	18/06/2017	0	0	0	14/06/2017	0	14011
Boar 14	7.5	Sow 39	3	19.6	18/06/2017	0	0	0	14/06/2017	0	14011
Boar 14	7.7	Sow 211	6	32.6	22/06/2017	15	1	14	14/06/2017	1	14011
Boar 14	7.7	Sow 187	7	39	22/06/2017	9	1	8	14/06/2017	1	14011
Boar 14	7.7	Sow 143	2	13.9	22/06/2017	16	1	15	14/06/2017	1	14011
Boar 14	7.7	Sow 9	5	29	22/06/2017	9	0	9	14/06/2017	1	14011
Boar 14	7.7	Sow 7	5	29	22/06/2017	14	1	13	14/06/2017	1	14011
Boar 14	7.7	Sow 117	2	14	22/06/2017	11	0	11	14/06/2017	1	14011
Boar 14	7.7	Sow 8	5	29	22/06/2017	16	1	15	14/06/2017	1	14011
Boar 14	7.7	Sow 79	4	23.2	22/06/2017	16	2	14	14/06/2017	1	14011
Boar 14	7.9	Sow 181	7	39.3	29/06/2017	10	0	10	14/06/2017	1	14011
Boar 14	7.9	Sow 168	7	40.2	29/06/2017	12	1	11	14/06/2017	1	14011
Boar 14	7.9	Sow 114	2	14.3	29/06/2017	10	0	10	14/06/2017	1	14011
Boar 14	7.9	Sow 190	7	39.2	29/06/2017	17	5	12	14/06/2017	1	14011
Boar 14	7.9	Sow 189	7	39.2	29/06/2017	13	0	13	14/06/2017	1	14011
Boar 14	7.9	Sow 28	3	21.8	29/06/2017	19	3	16	14/06/2017	1	14011
Boar 14	7.9	Sow 88	4	23.4	29/06/2017	15	2	13	14/06/2017	1	14011
Boar 14	7.9	Sow 14	5	29.2	29/06/2017	18	3	15	14/06/2017	1	14011
Boar 14	7.9	Sow 13	5	29.2	29/06/2017	0	0	0	14/06/2017	0	14011
Boar 14	7.9	Sow 179	7	40	29/06/2017	8	0	8	14/06/2017	1	14011
Boar 15	7.2	Sow 37	3	19.3	08/06/2017	20	1	19	07/06/2017	1	15004
Boar 15	7.2	Sow 46	3	19.2	08/06/2017	19	2	17	07/06/2017	1	15004
Boar 15	7.2	Sow 35	3	19.4	08/06/2017	0	0	0	07/06/2017	0	15004
Boar 15	7.2	Sow 209	6	32.2	08/06/2017	14	1	13	07/06/2017	1	15004
Boar 15	7.2	Sow 214	6	32.2	08/06/2017	14	0	14	07/06/2017	1	15004
Boar 15	7.2	Sow 1	5	28.5	08/06/2017	17	1	16	07/06/2017	1	15004
Boar 15	7.2	Sow 207	6	32.2	08/06/2017	17	3	14	07/06/2017	1	15004
Boar 15	7.2	Sow 11	5	28.6	10/06/2017	0	0	0	07/06/2017	0	15004
Boar 16	7.4	Sow 20	3	21.4	15/06/2017	20	4	16	14/06/2017	1	16011
Boar 16	7.4	Sow 78	4	23	15/06/2017	18	0	18	14/06/2017	1	16011
Boar 16	7.4	Sow 184	7	38.8	15/06/2017	13	2	11	14/06/2017	1	16011
Boar 16	7.4	Sow 220	6	32.3	15/06/2017	18	8	10	14/06/2017	1	16011
Boar 16	7.4	Sow 44	3	19.4	15/06/2017	17	1	16	14/06/2017	1	16011
Boar 16	7.4	Sow 183	7	38.8	15/06/2017	10	0	10	14/06/2017	1	16011
Boar 16	7.4	Sow 110	2	15.6	15/06/2017	6	0	6	14/06/2017	1	16011
Boar 16	7.9	Sow 6	5	29.2	29/06/2017	8	0	8	28/06/2017	1	16022
Boar 16	7.9	Sow 12	5	29.2	29/06/2017	12	2	10	28/06/2017	1	16022
Boar 16	7.9	Sow 139	2	14.2	29/06/2017	0	0	0	28/06/2017	0	16022
Boar 16	7.9	Sow 126	2	14.2	29/06/2017	0	0	0	28/06/2017	0	16022
Boar 16	7.9	Sow 111	2	16	29/06/2017	4	0	4	28/06/2017	1	16022
Boar 16	7.9	Sow 208	6	32.9	29/06/2017	17	2	15	28/06/2017	1	16022
Boar 16	7.9	Sow 40	3	20	29/06/2017	15	1	14	28/06/2017	1	16022
Boar 16	7.9	Sow 5	5	29.2	29/06/2017	13	1	12	28/06/2017	1	16022
Boar 16	7.9	Sow 163	6	30.9	29/06/2017	14	0	14	28/06/2017	1	16022
Boar 16	7.9	Sow 124	2	14.2	29/06/2017	0	0	0	28/06/2017	0	16022
Boar 17	6.7	Sow 92	2	15.2	02/06/2017	14	3	11	21/06/2017	1	17017
Boar 17	6.7	Sow 218	6	31.9	02/06/2017	19	1	18	21/06/2017	1	17017
Boar 17	6.7	Sow 41	3	19	02/06/2017	16	0	16	21/06/2017	1	17017
Boar 17	6.7	Sow 3	5	28.3	02/06/2017	17	3	14	21/06/2017	1	17017
Boar 17	7.3	Sow 192	7	36.3	22/06/2017	20	2	18	21/06/2017	1	17017
Boar 17	7.3	Sow 17	5	28.8	22/06/2017	6	1	5	21/06/2017	1	17017
Boar 17	7.3	Sow 81	4	23.2	22/06/2017	18	1	17	21/06/2017	1	17017
Boar 17	7.3	Sow 178	7	39.8	22/06/2017	20	1	19	21/06/2017	1	17017
Boar 17	7.3	Sow 204	6	34.5	22/06/2017	18	6	12	21/06/2017	1	17017
Boar 17	7.3	Sow 131	2	14	22/06/2017	13	2	11	21/06/2017	1	17017
Boar 17	7.3	Sow 175	7	39.9	22/06/2017	15	1	14	21/06/2017	1	17017
Boar 17	7.3	Sow 120	2	14	22/06/2017	13	0	13	21/06/2017	1	17017
