# Supplementary material for: Predicting fertility from sperm motility landscapes
Source: Commun Biol. 2022 Sep 28;5:1027. doi: 10.1038/s42003-022-03954-0 (PMC9519750; doi:10.1038/s42003-022-03954-0)
Supplement: Supplementary file 4 — Supplementary Data [file 42003_2022_3954_MOESM4_ESM.zip › MS_DATA/Fig_6/BHtsne_s2nr.csv]

H	K
0.0869242839530702	39
0.0930629309689628	38
0.0985554932484699	37
0.100469798281431	36
0.104605610492523	35
0.110957241975825	34
0.1204375638499	33
0.124239370503764	32
0.130396831354357	31
0.142891095517289	30
0.144639141327225	29
0.153277502838022	28
0.161783521971026	27
0.177536025042563	26
0.176554718971821	25
0.189094131782787	24
0.190752157219021	23
0.213910129543609	22
0.216346200112256	21
0.239403273968576	20
0.250007068393791	19
0.267049404480641	18
0.296650476836851	17
0.287528632622434	16
0.313318252949596	15
0.329029989617553	14
0.35739248252228	13
0.355288690712467	12
0.488733752736751	11
0.148773970679982	10
0.157909650580017	9
0.194232705497622	8
0.203687666537284	7
0.247964022164555	6
0.21362610711981	5
0.122928151974601	4
0.110725508986082	3
0.123494159737774	2
