# Supplementary material for: Predicting fertility from sperm motility landscapes
Source: Commun Biol. 2022 Sep 28;5:1027. doi: 10.1038/s42003-022-03954-0 (PMC9519750; doi:10.1038/s42003-022-03954-0)
Supplement: Supplementary file 4 — Supplementary Data [file 42003_2022_3954_MOESM4_ESM.zip › MS_DATA/Fig_6/BHtsne_loo.csv]

n_clusters	elpd_diff
2	-2.55059500804004
3	-2.50128869588754
4	-3.023450570693
5	-1.64033882451862
6	-1.83725464354755
7	-1.56761387181257
8	-1.06413084861272
9	-1.6616061475959
10	-0.622971634080391
11	0
12	-0.255235255622098
13	-0.899767696144266
14	-1.08959128604513
15	-1.12550589033696
