# Supplementary material for: Predicting fertility from sperm motility landscapes
Source: Commun Biol. 2022 Sep 28;5:1027. doi: 10.1038/s42003-022-03954-0 (PMC9519750; doi:10.1038/s42003-022-03954-0)
Supplement: Supplementary file 4 — Supplementary Data [file 42003_2022_3954_MOESM4_ESM.zip › MS_DATA/Fig_5/cluster_capacitated_borders.csv]

x	y
-40.4341473136479	-38.786680471891
-18.4533372486606	-39.1773979105804
-18.4533372486606	-38.786680471891
-14.7898689044961	-39.1773979105804
-14.7898689044961	-38.786680471891
-14.0571752356632	-39.1773979105804
-14.0571752356632	-38.786680471891
1.32939180982792	-39.1773979105804
0.963044975411471	-38.786680471891
4.62651331957601	-39.1773979105804
28.4390575566455	-39.1773979105804
28.0727107222291	-38.786680471891
-40.0678004792314	-38.786680471891
-40.0678004792314	-38.3959630332016
-18.0869904142442	-38.786680471891
-18.0869904142442	-38.3959630332016
-14.4235220700796	-38.786680471891
-14.4235220700796	-38.3959630332016
-13.6908284012467	-38.786680471891
-13.6908284012467	-38.3959630332016
0.963044975411471	-38.786680471891
0.596698140995017	-38.3959630332016
4.62651331957601	-38.786680471891
4.62651331957601	-38.3959630332016
28.0727107222291	-38.786680471891
27.7063638878126	-38.3959630332016
-39.701453644815	-38.3959630332016
-39.701453644815	-38.0052455945122
-17.7206435798277	-38.3959630332016
-17.7206435798277	-38.0052455945122
-14.0571752356632	-38.3959630332016
-14.0571752356632	-38.0052455945122
-13.3244815668303	-38.3959630332016
-13.3244815668303	-38.0052455945122
0.596698140995017	-38.3959630332016
0.230351306578562	-38.0052455945122
4.99286015399247	-38.3959630332016
4.99286015399247	-38.0052455945122
27.7063638878126	-38.3959630332016
27.3400170533962	-38.0052455945122
-39.3351068103985	-38.0052455945122
-39.3351068103985	-37.6145281558229
-17.3542967454112	-38.0052455945122
-17.3542967454112	-37.6145281558229
-13.6908284012467	-38.0052455945122
-13.6908284012467	-37.6145281558229
-12.9581347324138	-38.0052455945122
-12.9581347324138	-37.6145281558229
0.230351306578562	-38.0052455945122
-0.135995527837892	-37.6145281558229
5.35920698840892	-38.0052455945122
5.35920698840892	-37.6145281558229
27.3400170533962	-38.0052455945122
26.9736702189797	-37.6145281558229
-38.9687599759821	-37.6145281558229
-38.9687599759821	-37.2238107171335
-16.9879499109948	-37.6145281558229
-16.9879499109948	-37.2238107171335
-13.3244815668303	-37.6145281558229
-13.3244815668303	-37.2238107171335
-12.5917878979973	-37.6145281558229
-12.5917878979973	-37.2238107171335
-0.135995527837892	-37.6145281558229
-0.502342362254346	-37.2238107171335
5.72555382282538	-37.6145281558229
5.72555382282538	-37.2238107171335
26.9736702189797	-37.6145281558229
26.6073233845633	-37.2238107171335
-38.6024131415656	-37.2238107171335
-38.6024131415656	-36.8330932784441
-16.6216030765783	-37.2238107171335
-16.6216030765783	-36.8330932784441
-12.9581347324138	-37.2238107171335
-12.9581347324138	-36.8330932784441
-12.2254410635809	-37.2238107171335
-12.2254410635809	-36.8330932784441
-0.502342362254346	-37.2238107171335
-0.8686891966708	-36.8330932784441
6.09190065724183	-37.2238107171335
26.6073233845633	-37.2238107171335
26.2409765501468	-36.8330932784441
-38.2360663071491	-36.8330932784441
-38.2360663071491	-36.4423758397547
-16.2552562421619	-36.8330932784441
-16.2552562421619	-36.4423758397547
-12.5917878979973	-36.8330932784441
-12.5917878979973	-36.4423758397547
-11.8590942291644	-36.8330932784441
-11.8590942291644	-36.4423758397547
-0.8686891966708	-36.8330932784441
-1.23503603108725	-36.4423758397547
6.09190065724183	-36.8330932784441
6.09190065724183	-36.4423758397547
26.2409765501468	-36.8330932784441
25.8746297157304	-36.4423758397547
-37.8697194727327	-36.4423758397547
-37.8697194727327	-36.0516584010654
-15.8889094077454	-36.4423758397547
-15.8889094077454	-36.0516584010654
-12.2254410635809	-36.4423758397547
-12.2254410635809	-36.0516584010654
-11.492747394748	-36.4423758397547
-11.492747394748	-36.0516584010654
-1.23503603108725	-36.4423758397547
-1.60138286550371	-36.0516584010654
6.45824749165828	-36.4423758397547
6.45824749165828	-36.0516584010654
25.8746297157304	-36.4423758397547
25.5082828813139	-36.0516584010654
-40.4341473136479	-35.660940962376
-37.5033726383162	-36.0516584010654
-37.5033726383162	-35.660940962376
-15.522562573329	-36.0516584010654
-15.522562573329	-35.660940962376
-11.8590942291644	-36.0516584010654
-11.8590942291644	-35.660940962376
-11.1264005603315	-36.0516584010654
-11.1264005603315	-35.660940962376
-1.60138286550371	-36.0516584010654
-1.96772969992016	-35.660940962376
6.82459432607474	-36.0516584010654
6.82459432607474	-35.660940962376
25.5082828813139	-36.0516584010654
25.1419360468975	-35.660940962376
-40.0678004792314	-35.660940962376
-40.0678004792314	-35.2702235236866
-37.1370258038998	-35.660940962376
-37.1370258038998	-35.2702235236866
-15.1562157389125	-35.660940962376
-11.492747394748	-35.660940962376
-11.492747394748	-35.2702235236866
-10.7600537259151	-35.660940962376
-10.7600537259151	-35.2702235236866
-1.96772969992016	-35.660940962376
-2.33407653433662	-35.2702235236866
7.19094116049119	-35.660940962376
25.1419360468975	-35.660940962376
24.775589212481	-35.2702235236866
-39.701453644815	-35.2702235236866
-39.701453644815	-34.8795060849973
-36.7706789694833	-35.2702235236866
-36.7706789694833	-34.8795060849973
-15.1562157389125	-35.2702235236866
-15.1562157389125	-34.8795060849973
-11.1264005603315	-35.2702235236866
-11.1264005603315	-34.8795060849973
-10.3937068914986	-35.2702235236866
-10.3937068914986	-34.8795060849973
-2.33407653433662	-35.2702235236866
-2.70042336875307	-34.8795060849973
7.19094116049119	-35.2702235236866
7.19094116049119	-34.8795060849973
24.775589212481	-35.2702235236866
24.4092423780645	-34.8795060849973
-39.3351068103985	-34.8795060849973
-39.3351068103985	-34.4887886463079
-36.4043321350669	-34.8795060849973
-36.4043321350669	-34.4887886463079
-14.7898689044961	-34.8795060849973
-14.7898689044961	-34.4887886463079
-10.7600537259151	-34.8795060849973
-10.7600537259151	-34.4887886463079
-10.0273600570822	-34.8795060849973
-10.0273600570822	-34.4887886463079
-2.70042336875307	-34.8795060849973
-3.06677020316953	-34.4887886463079
7.55728799490765	-34.8795060849973
7.55728799490765	-34.4887886463079
24.4092423780645	-34.8795060849973
24.0428955436481	-34.4887886463079
-38.9687599759821	-34.4887886463079
-38.9687599759821	-34.0980712076185
-36.0379853006504	-34.4887886463079
-36.0379853006504	-34.0980712076185
-14.4235220700796	-34.4887886463079
-14.4235220700796	-34.0980712076185
-10.3937068914986	-34.4887886463079
-10.3937068914986	-34.0980712076185
-9.66101322266571	-34.4887886463079
-9.66101322266571	-34.0980712076185
-3.06677020316953	-34.4887886463079
-3.43311703758598	-34.0980712076185
7.9236348293241	-34.4887886463079
24.0428955436481	-34.4887886463079
23.6765487092316	-34.0980712076185
-38.6024131415656	-34.0980712076185
-38.6024131415656	-33.7073537689291
-35.671638466234	-34.0980712076185
-35.671638466234	-33.7073537689291
-14.0571752356632	-34.0980712076185
-10.0273600570822	-34.0980712076185
-10.0273600570822	-33.7073537689291
-9.29466638824925	-34.0980712076185
-9.29466638824925	-33.7073537689291
-3.43311703758598	-34.0980712076185
-3.79946387200243	-33.7073537689291
7.9236348293241	-34.0980712076185
7.9236348293241	-33.7073537689291
23.6765487092316	-34.0980712076185
23.3102018748152	-33.7073537689291
-38.2360663071491	-33.7073537689291
-38.2360663071491	-33.3166363302398
-35.3052916318175	-33.7073537689291
-35.3052916318175	-33.3166363302398
-14.0571752356632	-33.7073537689291
-14.0571752356632	-33.3166363302398
-9.66101322266571	-33.7073537689291
-9.66101322266571	-33.3166363302398
-8.9283195538328	-33.7073537689291
-8.9283195538328	-33.3166363302398
-3.79946387200243	-33.7073537689291
8.28998166374056	-33.7073537689291
23.3102018748152	-33.7073537689291
22.9438550403987	-33.3166363302398
-37.8697194727327	-33.3166363302398
-37.8697194727327	-32.9259188915504
-34.9389447974011	-33.3166363302398
-34.9389447974011	-32.9259188915504
-13.6908284012467	-33.3166363302398
-13.6908284012467	-32.9259188915504
-9.29466638824925	-33.3166363302398
-9.29466638824925	-32.9259188915504
-8.56197271941634	-33.3166363302398
-8.56197271941634	-32.9259188915504
-3.79946387200243	-33.3166363302398
-3.79946387200243	-32.9259188915504
8.28998166374056	-33.3166363302398
22.9438550403987	-33.3166363302398
22.5775082059823	-32.9259188915504
-37.5033726383162	-32.9259188915504
-37.5033726383162	-32.535201452861
-34.5725979629846	-32.9259188915504
-34.5725979629846	-32.535201452861
-13.3244815668303	-32.9259188915504
-8.9283195538328	-32.9259188915504
-8.9283195538328	-32.535201452861
-8.19562588499989	-32.9259188915504
-8.19562588499989	-32.535201452861
-3.43311703758598	-32.9259188915504
-3.43311703758598	-32.535201452861
8.28998166374056	-32.9259188915504
8.28998166374056	-32.535201452861
22.5775082059823	-32.9259188915504
22.2111613715658	-32.535201452861
-37.1370258038998	-32.535201452861
-37.1370258038998	-32.1444840141716
-34.2062511285681	-32.535201452861
-34.2062511285681	-32.1444840141716
-13.3244815668303	-32.535201452861
-8.56197271941634	-32.535201452861
-8.56197271941634	-32.1444840141716
-7.82927905058344	-32.535201452861
-7.82927905058344	-32.1444840141716
-3.06677020316953	-32.535201452861
-3.06677020316953	-32.1444840141716
8.65632849815701	-32.535201452861
22.2111613715658	-32.535201452861
21.8448145371494	-32.1444840141716
-36.7706789694833	-32.1444840141716
-36.7706789694833	-31.7537665754823
-33.8399042941517	-32.1444840141716
-33.8399042941517	-31.7537665754823
-13.3244815668303	-32.1444840141716
-8.19562588499989	-32.1444840141716
-8.19562588499989	-31.7537665754823
-7.46293221616698	-32.1444840141716
-7.46293221616698	-31.7537665754823
-2.70042336875307	-32.1444840141716
-2.70042336875307	-31.7537665754823
8.65632849815701	-32.1444840141716
21.8448145371494	-32.1444840141716
21.4784677027329	-31.7537665754823
-40.4341473136479	-31.3630491367929
-36.4043321350669	-31.7537665754823
-36.4043321350669	-31.3630491367929
-33.4735574597352	-31.7537665754823
-33.4735574597352	-31.3630491367929
-13.3244815668303	-31.7537665754823
-13.6908284012467	-31.3630491367929
-7.82927905058344	-31.7537665754823
-7.82927905058344	-31.3630491367929
-7.09658538175053	-31.7537665754823
-7.09658538175053	-31.3630491367929
-2.33407653433662	-31.7537665754823
-2.33407653433662	-31.3630491367929
8.65632849815701	-31.7537665754823
21.4784677027329	-31.7537665754823
21.1121208683165	-31.3630491367929
-40.0678004792314	-31.3630491367929
-40.0678004792314	-30.9723316981035
-36.0379853006504	-31.3630491367929
-36.0379853006504	-30.9723316981035
-33.1072106253188	-31.3630491367929
-33.1072106253188	-30.9723316981035
-13.6908284012467	-31.3630491367929
-14.0571752356632	-30.9723316981035
-7.46293221616698	-31.3630491367929
-7.46293221616698	-30.9723316981035
-6.73023854733407	-31.3630491367929
-6.73023854733407	-30.9723316981035
-1.96772969992016	-31.3630491367929
-1.96772969992016	-30.9723316981035
8.65632849815701	-31.3630491367929
21.1121208683165	-31.3630491367929
20.7457740339	-30.9723316981035
-39.701453644815	-30.9723316981035
-39.701453644815	-30.5816142594142
-35.671638466234	-30.9723316981035
-35.671638466234	-30.5816142594142
-32.7408637909023	-30.9723316981035
-32.7408637909023	-30.5816142594142
-14.0571752356632	-30.9723316981035
-14.4235220700796	-30.5816142594142
-7.09658538175053	-30.9723316981035
-7.09658538175053	-30.5816142594142
-6.36389171291762	-30.9723316981035
-6.36389171291762	-30.5816142594142
-1.60138286550371	-30.9723316981035
-1.60138286550371	-30.5816142594142
8.65632849815701	-30.9723316981035
20.7457740339	-30.9723316981035
20.3794271994836	-30.5816142594142
-39.3351068103985	-30.5816142594142
-39.3351068103985	-30.1908968207248
-35.3052916318175	-30.5816142594142
-35.3052916318175	-30.1908968207248
-32.3745169564859	-30.5816142594142
-32.3745169564859	-30.1908968207248
-14.4235220700796	-30.5816142594142
-14.7898689044961	-30.1908968207248
-6.73023854733407	-30.5816142594142
-6.73023854733407	-30.1908968207248
-5.99754487850117	-30.5816142594142
-5.99754487850117	-30.1908968207248
-1.23503603108725	-30.5816142594142
-1.23503603108725	-30.1908968207248
8.65632849815701	-30.5816142594142
20.3794271994836	-30.5816142594142
20.0130803650671	-30.1908968207248
-38.9687599759821	-30.1908968207248
-38.9687599759821	-29.8001793820354
-34.9389447974011	-30.1908968207248
-34.9389447974011	-29.8001793820354
-32.0081701220694	-30.1908968207248
-32.0081701220694	-29.8001793820354
-14.7898689044961	-30.1908968207248
-14.7898689044961	-29.8001793820354
-6.36389171291762	-30.1908968207248
-6.36389171291762	-29.8001793820354
-5.63119804408471	-30.1908968207248
-5.63119804408471	-29.8001793820354
-0.8686891966708	-30.1908968207248
-0.8686891966708	-29.8001793820354
8.65632849815701	-30.1908968207248
20.0130803650671	-30.1908968207248
19.6467335306506	-29.8001793820354
-38.6024131415656	-29.8001793820354
-38.6024131415656	-29.409461943346
-34.5725979629846	-29.8001793820354
-34.5725979629846	-29.409461943346
-31.641823287653	-29.8001793820354
-31.641823287653	-29.409461943346
-14.4235220700796	-29.8001793820354
-14.4235220700796	-29.409461943346
-5.99754487850117	-29.8001793820354
-5.99754487850117	-29.409461943346
-5.26485120966825	-29.8001793820354
-5.26485120966825	-29.409461943346
-0.502342362254346	-29.8001793820354
-0.502342362254346	-29.409461943346
8.65632849815701	-29.8001793820354
19.6467335306506	-29.8001793820354
19.2803866962342	-29.409461943346
-38.2360663071491	-29.409461943346
-38.2360663071491	-29.0187445046567
-34.2062511285681	-29.409461943346
-34.2062511285681	-29.0187445046567
-31.2754764532365	-29.409461943346
-31.2754764532365	-29.0187445046567
-14.0571752356632	-29.409461943346
-14.0571752356632	-29.0187445046567
-5.63119804408471	-29.409461943346
-5.63119804408471	-29.0187445046567
-4.8985043752518	-29.409461943346
-4.8985043752518	-29.0187445046567
-0.135995527837892	-29.409461943346
-0.135995527837892	-29.0187445046567
8.65632849815701	-29.409461943346
19.2803866962342	-29.409461943346
18.9140398618177	-29.0187445046567
-37.8697194727327	-29.0187445046567
-37.8697194727327	-28.6280270659673
-33.8399042941517	-29.0187445046567
-33.8399042941517	-28.6280270659673
-30.9091296188201	-29.0187445046567
-30.9091296188201	-28.6280270659673
-13.6908284012467	-29.0187445046567
-13.6908284012467	-28.6280270659673
-5.26485120966825	-29.0187445046567
-5.26485120966825	-28.6280270659673
-4.53215754083534	-29.0187445046567
-4.53215754083534	-28.6280270659673
0.230351306578562	-29.0187445046567
0.230351306578562	-28.6280270659673
8.65632849815701	-29.0187445046567
18.9140398618177	-29.0187445046567
18.5476930274013	-28.6280270659673
32.4688727352265	-28.6280270659673
-37.5033726383162	-28.6280270659673
-37.5033726383162	-28.2373096272779
-33.4735574597352	-28.6280270659673
-33.4735574597352	-28.2373096272779
-30.5427827844036	-28.6280270659673
-30.5427827844036	-28.2373096272779
-13.3244815668303	-28.6280270659673
-13.3244815668303	-28.2373096272779
-4.8985043752518	-28.6280270659673
-4.8985043752518	-28.2373096272779
-4.16581070641889	-28.6280270659673
-4.16581070641889	-28.2373096272779
0.596698140995017	-28.6280270659673
0.596698140995017	-28.2373096272779
8.65632849815701	-28.6280270659673
18.5476930274013	-28.6280270659673
18.1813461929848	-28.2373096272779
32.4688727352265	-28.6280270659673
32.1025259008101	-28.2373096272779
-37.1370258038998	-28.2373096272779
-37.1370258038998	-27.8465921885885
-33.1072106253188	-28.2373096272779
-33.1072106253188	-27.8465921885885
-30.1764359499871	-28.2373096272779
-30.1764359499871	-27.8465921885885
-12.9581347324138	-28.2373096272779
-12.9581347324138	-27.8465921885885
-4.53215754083534	-28.2373096272779
-4.53215754083534	-27.8465921885885
-3.79946387200243	-28.2373096272779
-3.79946387200243	-27.8465921885885
0.963044975411471	-28.2373096272779
0.963044975411471	-27.8465921885885
8.65632849815701	-28.2373096272779
18.1813461929848	-28.2373096272779
17.8149993585684	-27.8465921885885
32.1025259008101	-28.2373096272779
31.7361790663936	-27.8465921885885
-36.7706789694833	-27.8465921885885
-36.7706789694833	-27.4558747498992
-32.7408637909023	-27.8465921885885
-32.7408637909023	-27.4558747498992
-29.8100891155707	-27.8465921885885
-29.8100891155707	-27.4558747498992
-12.5917878979973	-27.8465921885885
-12.5917878979973	-27.4558747498992
-4.16581070641889	-27.8465921885885
-4.16581070641889	-27.4558747498992
-3.43311703758598	-27.8465921885885
-3.43311703758598	-27.4558747498992
1.32939180982792	-27.8465921885885
1.32939180982792	-27.4558747498992
8.65632849815701	-27.8465921885885
17.8149993585684	-27.8465921885885
17.4486525241519	-27.4558747498992
31.7361790663936	-27.8465921885885
31.3698322319772	-27.4558747498992
-36.4043321350669	-27.4558747498992
-36.4043321350669	-27.0651573112098
-32.3745169564859	-27.4558747498992
-32.3745169564859	-27.0651573112098
-29.4437422811542	-27.4558747498992
-29.4437422811542	-27.0651573112098
-12.2254410635809	-27.4558747498992
-12.2254410635809	-27.0651573112098
-3.79946387200243	-27.4558747498992
-3.79946387200243	-27.0651573112098
-3.06677020316953	-27.4558747498992
-3.06677020316953	-27.0651573112098
1.69573864424438	-27.4558747498992
1.69573864424438	-27.0651573112098
8.65632849815701	-27.4558747498992
8.65632849815701	-27.0651573112098
17.4486525241519	-27.4558747498992
17.0823056897355	-27.0651573112098
31.3698322319772	-27.4558747498992
31.0034853975607	-27.0651573112098
-36.0379853006504	-27.0651573112098
-36.0379853006504	-26.6744398725204
-32.0081701220694	-27.0651573112098
-32.0081701220694	-26.6744398725204
-29.0773954467378	-27.0651573112098
-29.0773954467378	-26.6744398725204
-11.8590942291644	-27.0651573112098
-11.8590942291644	-26.6744398725204
-3.43311703758598	-27.0651573112098
-3.43311703758598	-26.6744398725204
-2.70042336875307	-27.0651573112098
-2.70042336875307	-26.6744398725204
2.06208547866083	-27.0651573112098
2.06208547866083	-26.6744398725204
9.02267533257346	-27.0651573112098
17.0823056897355	-27.0651573112098
16.715958855319	-26.6744398725204
31.0034853975607	-27.0651573112098
30.6371385631443	-26.6744398725204
-35.671638466234	-26.6744398725204
-35.671638466234	-26.2837224338311
-31.641823287653	-26.6744398725204
-31.641823287653	-26.2837224338311
-28.7110486123213	-26.6744398725204
-28.7110486123213	-26.2837224338311
-11.492747394748	-26.6744398725204
-11.492747394748	-26.2837224338311
-3.06677020316953	-26.6744398725204
-3.06677020316953	-26.2837224338311
-2.33407653433662	-26.6744398725204
-2.33407653433662	-26.2837224338311
2.42843231307729	-26.6744398725204
2.42843231307729	-26.2837224338311
9.02267533257346	-26.6744398725204
16.715958855319	-26.6744398725204
16.3496120209025	-26.2837224338311
30.6371385631443	-26.6744398725204
30.2707917287278	-26.2837224338311
-35.3052916318175	-26.2837224338311
-35.3052916318175	-25.8930049951417
-31.2754764532365	-26.2837224338311
-31.2754764532365	-25.8930049951417
-28.3447017779049	-26.2837224338311
-28.3447017779049	-25.8930049951417
-11.1264005603315	-26.2837224338311
-11.1264005603315	-25.8930049951417
-2.70042336875307	-26.2837224338311
-2.70042336875307	-25.8930049951417
-1.96772969992016	-26.2837224338311
-1.96772969992016	-25.8930049951417
2.79477914749374	-26.2837224338311
9.02267533257346	-26.2837224338311
8.65632849815701	-25.8930049951417
16.3496120209025	-26.2837224338311
15.9832651864861	-25.8930049951417
30.2707917287278	-26.2837224338311
29.9044448943114	-25.8930049951417
-34.9389447974011	-25.8930049951417
-34.9389447974011	-25.5022875564523
-30.9091296188201	-25.8930049951417
-30.9091296188201	-25.5022875564523
-27.9783549434884	-25.8930049951417
-27.9783549434884	-25.5022875564523
-10.7600537259151	-25.8930049951417
-10.7600537259151	-25.5022875564523
-2.33407653433662	-25.8930049951417
-1.60138286550371	-25.8930049951417
-1.60138286550371	-25.5022875564523
2.79477914749374	-25.8930049951417
8.65632849815701	-25.8930049951417
15.9832651864861	-25.8930049951417
15.6169183520696	-25.5022875564523
29.9044448943114	-25.8930049951417
29.5380980598949	-25.5022875564523
-34.5725979629846	-25.5022875564523
-34.5725979629846	-25.1115701177629
-30.5427827844036	-25.5022875564523
-30.5427827844036	-25.1115701177629
-27.612008109072	-25.5022875564523
-27.612008109072	-25.1115701177629
-27.2456612746555	-25.1115701177629
-10.3937068914986	-25.5022875564523
-10.3937068914986	-25.1115701177629
-2.33407653433662	-25.5022875564523
-2.33407653433662	-25.1115701177629
-1.23503603108725	-25.5022875564523
-1.23503603108725	-25.1115701177629
2.79477914749374	-25.5022875564523
2.79477914749374	-25.1115701177629
8.65632849815701	-25.5022875564523
15.6169183520696	-25.5022875564523
15.2505715176532	-25.1115701177629
29.5380980598949	-25.5022875564523
29.1717512254784	-25.1115701177629
-34.2062511285681	-25.1115701177629
-34.2062511285681	-24.7208526790736
-30.1764359499871	-25.1115701177629
-30.1764359499871	-24.7208526790736
-26.8793144402391	-25.1115701177629
-26.8793144402391	-24.7208526790736
-10.0273600570822	-25.1115701177629
-10.0273600570822	-24.7208526790736
-1.96772969992016	-25.1115701177629
-2.33407653433662	-24.7208526790736
-0.8686891966708	-25.1115701177629
-0.8686891966708	-24.7208526790736
3.1611259819102	-25.1115701177629
3.1611259819102	-24.7208526790736
8.65632849815701	-25.1115701177629
15.2505715176532	-25.1115701177629
14.8842246832367	-24.7208526790736
29.1717512254784	-25.1115701177629
28.805404391062	-24.7208526790736
-33.8399042941517	-24.7208526790736
-33.8399042941517	-24.3301352403842
-29.8100891155707	-24.7208526790736
-29.8100891155707	-24.3301352403842
-26.5129676058226	-24.7208526790736
-26.5129676058226	-24.3301352403842
-26.1466207714062	-24.3301352403842
-21.7504587584087	-24.3301352403842
-9.66101322266571	-24.7208526790736
-9.66101322266571	-24.3301352403842
-2.33407653433662	-24.7208526790736
-0.502342362254346	-24.7208526790736
3.52747281632665	-24.7208526790736
8.65632849815701	-24.7208526790736
8.28998166374056	-24.3301352403842
14.8842246832367	-24.7208526790736
14.5178778488203	-24.3301352403842
28.805404391062	-24.7208526790736
28.4390575566455	-24.3301352403842
-33.4735574597352	-24.3301352403842
-33.4735574597352	-23.9394178016948
-29.4437422811542	-24.3301352403842
-29.4437422811542	-23.9394178016948
-25.7802739369897	-24.3301352403842
-25.7802739369897	-23.9394178016948
-25.4139271025732	-23.9394178016948
-22.4831524272416	-23.9394178016948
-21.7504587584087	-24.3301352403842
-22.1168055928252	-23.9394178016948
-21.3841119239922	-24.3301352403842
-21.3841119239922	-23.9394178016948
-9.29466638824925	-24.3301352403842
-9.29466638824925	-23.9394178016948
-2.33407653433662	-24.3301352403842
-0.502342362254346	-24.3301352403842
-0.502342362254346	-23.9394178016948
3.52747281632665	-24.3301352403842
3.52747281632665	-23.9394178016948
8.28998166374056	-24.3301352403842
14.5178778488203	-24.3301352403842
14.1515310144038	-23.9394178016948
28.4390575566455	-24.3301352403842
28.0727107222291	-23.9394178016948
-33.1072106253188	-23.9394178016948
-33.1072106253188	-23.5487003630054
-29.0773954467378	-23.9394178016948
-29.0773954467378	-23.5487003630054
-25.0475802681568	-23.9394178016948
-25.0475802681568	-23.5487003630054
-24.6812334337403	-23.5487003630054
-24.3148865993239	-23.5487003630054
-23.2158460960745	-23.5487003630054
-22.4831524272416	-23.9394178016948
-22.8494992616581	-23.5487003630054
-21.0177650895758	-23.9394178016948
-21.0177650895758	-23.5487003630054
-8.9283195538328	-23.9394178016948
-2.33407653433662	-23.9394178016948
-2.70042336875307	-23.5487003630054
-0.135995527837892	-23.9394178016948
-0.135995527837892	-23.5487003630054
2.79477914749374	-23.5487003630054
3.1611259819102	-23.5487003630054
3.8938196507431	-23.9394178016948
3.52747281632665	-23.5487003630054
3.8938196507431	-23.5487003630054
8.28998166374056	-23.9394178016948
14.1515310144038	-23.9394178016948
13.7851841799874	-23.5487003630054
28.0727107222291	-23.9394178016948
27.7063638878126	-23.5487003630054
-32.7408637909023	-23.5487003630054
-32.7408637909023	-23.1579829243161
-28.7110486123213	-23.5487003630054
-28.7110486123213	-23.1579829243161
-23.9485397649074	-23.5487003630054
-23.9485397649074	-23.1579829243161
-23.2158460960745	-23.5487003630054
-23.582192930491	-23.1579829243161
-20.6514182551593	-23.5487003630054
-20.6514182551593	-23.1579829243161
-8.9283195538328	-23.5487003630054
-2.70042336875307	-23.5487003630054
-3.06677020316953	-23.1579829243161
0.230351306578562	-23.5487003630054
0.230351306578562	-23.1579829243161
2.79477914749374	-23.5487003630054
2.42843231307729	-23.1579829243161
4.26016648515956	-23.5487003630054
4.26016648515956	-23.1579829243161
4.62651331957601	-23.1579829243161
8.28998166374056	-23.5487003630054
7.9236348293241	-23.1579829243161
13.7851841799874	-23.5487003630054
13.4188373455709	-23.1579829243161
27.7063638878126	-23.5487003630054
27.3400170533962	-23.1579829243161
-32.3745169564859	-23.1579829243161
-32.3745169564859	-22.7672654856267
-28.3447017779049	-23.1579829243161
-28.3447017779049	-22.7672654856267
-20.2850714207429	-23.1579829243161
-20.2850714207429	-22.7672654856267
-8.9283195538328	-23.1579829243161
-3.06677020316953	-23.1579829243161
-3.43311703758598	-22.7672654856267
0.596698140995017	-23.1579829243161
0.596698140995017	-22.7672654856267
1.32939180982792	-22.7672654856267
1.69573864424438	-22.7672654856267
2.42843231307729	-23.1579829243161
2.06208547866083	-22.7672654856267
4.99286015399247	-23.1579829243161
4.99286015399247	-22.7672654856267
7.9236348293241	-23.1579829243161
12.686143676738	-22.7672654856267
13.4188373455709	-23.1579829243161
13.0524905111545	-22.7672654856267
27.3400170533962	-23.1579829243161
26.9736702189797	-22.7672654856267
-32.0081701220694	-22.7672654856267
-32.0081701220694	-22.3765480469373
-27.9783549434884	-22.7672654856267
-27.9783549434884	-22.3765480469373
-19.9187245863264	-22.7672654856267
-19.9187245863264	-22.3765480469373
-8.9283195538328	-22.7672654856267
-3.43311703758598	-22.7672654856267
-0.135995527837892	-22.3765480469373
0.230351306578562	-22.3765480469373
0.963044975411471	-22.7672654856267
0.596698140995017	-22.3765480469373
1.32939180982792	-22.7672654856267
0.963044975411471	-22.3765480469373
5.35920698840892	-22.7672654856267
5.35920698840892	-22.3765480469373
7.9236348293241	-22.7672654856267
7.55728799490765	-22.3765480469373
11.9534500079051	-22.3765480469373
12.686143676738	-22.7672654856267
12.3197968423216	-22.3765480469373
26.9736702189797	-22.7672654856267
26.6073233845633	-22.3765480469373
-31.641823287653	-22.3765480469373
-31.641823287653	-21.985830608248
-27.612008109072	-22.3765480469373
-27.612008109072	-21.985830608248
-19.55237775191	-22.3765480469373
-19.55237775191	-21.985830608248
-8.9283195538328	-22.3765480469373
-8.9283195538328	-21.985830608248
-4.53215754083534	-21.985830608248
-4.16581070641889	-21.985830608248
-3.43311703758598	-22.3765480469373
-3.79946387200243	-21.985830608248
-3.43311703758598	-21.985830608248
-0.135995527837892	-22.3765480469373
-0.502342362254346	-21.985830608248
5.72555382282538	-22.3765480469373
5.72555382282538	-21.985830608248
7.55728799490765	-22.3765480469373
11.9534500079051	-22.3765480469373
11.5871031734886	-21.985830608248
26.6073233845633	-22.3765480469373
26.2409765501468	-21.985830608248
-31.2754764532365	-21.985830608248
-31.2754764532365	-21.5951131695586
-27.2456612746555	-21.985830608248
-27.2456612746555	-21.5951131695586
-19.1860309174935	-21.985830608248
-19.1860309174935	-21.5951131695586
-8.56197271941634	-21.985830608248
-5.63119804408471	-21.5951131695586
-5.26485120966825	-21.5951131695586
-4.53215754083534	-21.985830608248
-4.8985043752518	-21.5951131695586
-3.43311703758598	-21.985830608248
-3.06677020316953	-21.985830608248
-3.43311703758598	-21.5951131695586
-3.06677020316953	-21.5951131695586
-0.502342362254346	-21.985830608248
-0.8686891966708	-21.5951131695586
6.09190065724183	-21.985830608248
6.09190065724183	-21.5951131695586
7.55728799490765	-21.985830608248
11.5871031734886	-21.985830608248
11.2207563390722	-21.5951131695586
26.2409765501468	-21.985830608248
25.8746297157304	-21.5951131695586
-30.9091296188201	-21.5951131695586
-30.9091296188201	-21.2043957308692
-26.8793144402391	-21.5951131695586
-26.8793144402391	-21.2043957308692
-18.8196840830771	-21.5951131695586
-18.8196840830771	-21.2043957308692
-8.56197271941634	-21.5951131695586
-6.36389171291762	-21.2043957308692
-5.63119804408471	-21.5951131695586
-5.99754487850117	-21.2043957308692
-3.06677020316953	-21.5951131695586
-2.70042336875307	-21.5951131695586
-3.06677020316953	-21.2043957308692
-2.70042336875307	-21.2043957308692
-0.8686891966708	-21.5951131695586
-1.23503603108725	-21.2043957308692
6.45824749165828	-21.5951131695586
6.45824749165828	-21.2043957308692
7.55728799490765	-21.5951131695586
11.2207563390722	-21.5951131695586
10.8544095046557	-21.2043957308692
25.8746297157304	-21.5951131695586
25.5082828813139	-21.2043957308692
-30.5427827844036	-21.2043957308692
-30.5427827844036	-20.8136782921798
-26.5129676058226	-21.2043957308692
-26.5129676058226	-20.8136782921798
-18.4533372486606	-21.2043957308692
-18.4533372486606	-20.8136782921798
-8.56197271941634	-21.2043957308692
-7.46293221616698	-20.8136782921798
-7.09658538175053	-20.8136782921798
-6.36389171291762	-21.2043957308692
-6.73023854733407	-20.8136782921798
-2.70042336875307	-21.2043957308692
-2.33407653433662	-21.2043957308692
-2.70042336875307	-20.8136782921798
-2.33407653433662	-20.8136782921798
-1.23503603108725	-21.2043957308692
-1.60138286550371	-20.8136782921798
6.82459432607474	-21.2043957308692
6.45824749165828	-20.8136782921798
6.82459432607474	-20.8136782921798
7.55728799490765	-21.2043957308692
7.19094116049119	-20.8136782921798
7.55728799490765	-20.8136782921798
7.9236348293241	-20.8136782921798
8.28998166374056	-20.8136782921798
8.65632849815701	-20.8136782921798
9.02267533257346	-20.8136782921798
10.8544095046557	-21.2043957308692
10.4880626702393	-20.8136782921798
25.5082828813139	-21.2043957308692
25.1419360468975	-20.8136782921798
-30.1764359499871	-20.8136782921798
-30.1764359499871	-20.4229608534905
-26.1466207714062	-20.8136782921798
-26.1466207714062	-20.4229608534905
-18.0869904142442	-20.8136782921798
-18.0869904142442	-20.4229608534905
-8.56197271941634	-20.8136782921798
-8.56197271941634	-20.4229608534905
-8.19562588499989	-20.4229608534905
-7.46293221616698	-20.8136782921798
-7.82927905058344	-20.4229608534905
-2.33407653433662	-20.8136782921798
-1.96772969992016	-20.8136782921798
-2.33407653433662	-20.4229608534905
-1.60138286550371	-20.8136782921798
-1.96772969992016	-20.4229608534905
6.45824749165828	-20.8136782921798
6.09190065724183	-20.4229608534905
8.28998166374056	-20.8136782921798
8.28998166374056	-20.4229608534905
9.38902216698992	-20.8136782921798
9.38902216698992	-20.4229608534905
9.75536900140637	-20.4229608534905
10.4880626702393	-20.8136782921798
10.1217158358228	-20.4229608534905
25.1419360468975	-20.8136782921798
24.775589212481	-20.4229608534905
-29.8100891155707	-20.4229608534905
-29.8100891155707	-20.0322434148011
-25.7802739369897	-20.4229608534905
-25.7802739369897	-20.0322434148011
-17.7206435798277	-20.4229608534905
-17.7206435798277	-20.0322434148011
-8.56197271941634	-20.4229608534905
-1.96772969992016	-20.4229608534905
-1.60138286550371	-20.4229608534905
-1.96772969992016	-20.0322434148011
6.09190065724183	-20.4229608534905
5.72555382282538	-20.0322434148011
8.65632849815701	-20.4229608534905
8.65632849815701	-20.0322434148011
24.775589212481	-20.4229608534905
24.4092423780645	-20.0322434148011
-29.4437422811542	-20.0322434148011
-29.4437422811542	-19.6415259761117
-25.4139271025732	-20.0322434148011
-25.4139271025732	-19.6415259761117
-17.3542967454112	-20.0322434148011
-17.3542967454112	-19.6415259761117
-8.56197271941634	-20.0322434148011
-1.60138286550371	-20.0322434148011
5.72555382282538	-20.0322434148011
5.35920698840892	-19.6415259761117
9.02267533257346	-20.0322434148011
9.02267533257346	-19.6415259761117
24.4092423780645	-20.0322434148011
24.0428955436481	-19.6415259761117
-29.0773954467378	-19.6415259761117
-29.0773954467378	-19.2508085374223
-25.0475802681568	-19.6415259761117
-25.0475802681568	-19.2508085374223
-16.9879499109948	-19.6415259761117
-16.9879499109948	-19.2508085374223
-8.56197271941634	-19.6415259761117
-1.60138286550371	-19.6415259761117
-1.96772969992016	-19.2508085374223
5.35920698840892	-19.6415259761117
4.99286015399247	-19.2508085374223
9.38902216698992	-19.6415259761117
9.38902216698992	-19.2508085374223
24.0428955436481	-19.6415259761117
23.6765487092316	-19.2508085374223
-28.7110486123213	-19.2508085374223
-28.7110486123213	-18.860091098733
-24.6812334337403	-19.2508085374223
-24.6812334337403	-18.860091098733
-16.6216030765783	-19.2508085374223
-16.6216030765783	-18.860091098733
-8.56197271941634	-19.2508085374223
-1.96772969992016	-19.2508085374223
-2.33407653433662	-18.860091098733
4.99286015399247	-19.2508085374223
4.62651331957601	-18.860091098733
9.75536900140637	-19.2508085374223
23.6765487092316	-19.2508085374223
23.3102018748152	-18.860091098733
-28.3447017779049	-18.860091098733
-28.3447017779049	-18.4693736600436
-24.3148865993239	-18.860091098733
-24.3148865993239	-18.4693736600436
-16.2552562421619	-18.860091098733
-16.2552562421619	-18.4693736600436
-8.56197271941634	-18.860091098733
-2.33407653433662	-18.860091098733
-2.70042336875307	-18.4693736600436
4.62651331957601	-18.860091098733
4.26016648515956	-18.4693736600436
9.75536900140637	-18.860091098733
23.3102018748152	-18.860091098733
22.9438550403987	-18.4693736600436
-27.9783549434884	-18.4693736600436
-27.9783549434884	-18.0786562213542
-23.9485397649074	-18.4693736600436
-23.9485397649074	-18.0786562213542
-15.8889094077454	-18.4693736600436
-15.8889094077454	-18.0786562213542
-8.56197271941634	-18.4693736600436
-2.70042336875307	-18.4693736600436
-3.06677020316953	-18.0786562213542
4.26016648515956	-18.4693736600436
9.75536900140637	-18.4693736600436
22.9438550403987	-18.4693736600436
22.5775082059823	-18.0786562213542
-40.4341473136479	-17.6879387826649
-27.612008109072	-18.0786562213542
-27.612008109072	-17.6879387826649
-23.582192930491	-18.0786562213542
-23.582192930491	-17.6879387826649
-15.522562573329	-18.0786562213542
-15.522562573329	-17.6879387826649
-8.56197271941634	-18.0786562213542
-3.06677020316953	-18.0786562213542
-3.43311703758598	-17.6879387826649
4.26016648515956	-18.0786562213542
9.75536900140637	-18.0786562213542
22.5775082059823	-18.0786562213542
22.2111613715658	-17.6879387826649
-40.0678004792314	-17.6879387826649
-40.0678004792314	-17.2972213439755
-27.2456612746555	-17.6879387826649
-23.2158460960745	-17.6879387826649
-23.2158460960745	-17.2972213439755
-15.1562157389125	-17.6879387826649
-15.1562157389125	-17.2972213439755
-14.7898689044961	-17.2972213439755
-14.4235220700796	-17.2972213439755
-8.56197271941634	-17.6879387826649
-8.56197271941634	-17.2972213439755
-3.43311703758598	-17.6879387826649
-3.79946387200243	-17.2972213439755
4.26016648515956	-17.6879387826649
3.8938196507431	-17.2972213439755
9.75536900140637	-17.6879387826649
22.2111613715658	-17.6879387826649
21.8448145371494	-17.2972213439755
-39.701453644815	-17.2972213439755
-39.701453644815	-16.9065039052861
-27.2456612746555	-17.2972213439755
-27.2456612746555	-16.9065039052861
-22.8494992616581	-17.2972213439755
-22.8494992616581	-16.9065039052861
-14.0571752356632	-17.2972213439755
-14.0571752356632	-16.9065039052861
-13.6908284012467	-16.9065039052861
-8.19562588499989	-17.2972213439755
-3.79946387200243	-17.2972213439755
-4.16581070641889	-16.9065039052861
3.8938196507431	-17.2972213439755
9.75536900140637	-17.2972213439755
21.8448145371494	-17.2972213439755
21.4784677027329	-16.9065039052861
-39.3351068103985	-16.9065039052861
-39.3351068103985	-16.5157864665967
-26.8793144402391	-16.9065039052861
-26.8793144402391	-16.5157864665967
-22.4831524272416	-16.9065039052861
-22.4831524272416	-16.5157864665967
-13.3244815668303	-16.9065039052861
-13.3244815668303	-16.5157864665967
-12.9581347324138	-16.5157864665967
-8.19562588499989	-16.9065039052861
-4.16581070641889	-16.9065039052861
3.8938196507431	-16.9065039052861
9.75536900140637	-16.9065039052861
21.4784677027329	-16.9065039052861
21.1121208683165	-16.5157864665967
-38.9687599759821	-16.5157864665967
-38.9687599759821	-16.1250690279074
-26.5129676058226	-16.5157864665967
-26.5129676058226	-16.1250690279074
-22.1168055928252	-16.5157864665967
-22.1168055928252	-16.1250690279074
-12.5917878979973	-16.5157864665967
-12.5917878979973	-16.1250690279074
-12.2254410635809	-16.1250690279074
-8.19562588499989	-16.5157864665967
-4.16581070641889	-16.5157864665967
3.8938196507431	-16.5157864665967
3.52747281632665	-16.1250690279074
3.8938196507431	-16.1250690279074
9.75536900140637	-16.5157864665967
21.1121208683165	-16.5157864665967
20.7457740339	-16.1250690279074
-38.6024131415656	-16.1250690279074
-38.6024131415656	-15.734351589218
-26.1466207714062	-16.1250690279074
-21.7504587584087	-16.1250690279074
-21.7504587584087	-15.734351589218
-11.8590942291644	-16.1250690279074
-11.8590942291644	-15.734351589218
-8.19562588499989	-16.1250690279074
-8.19562588499989	-15.734351589218
-4.16581070641889	-16.1250690279074
3.52747281632665	-16.1250690279074
3.1611259819102	-15.734351589218
4.26016648515956	-16.1250690279074
4.26016648515956	-15.734351589218
4.62651331957601	-15.734351589218
9.75536900140637	-16.1250690279074
20.7457740339	-16.1250690279074
20.3794271994836	-15.734351589218
-38.2360663071491	-15.734351589218
-38.2360663071491	-15.3436341505286
-26.1466207714062	-15.734351589218
-26.1466207714062	-15.3436341505286
-21.3841119239922	-15.734351589218
-21.3841119239922	-15.3436341505286
-11.492747394748	-15.734351589218
-11.492747394748	-15.3436341505286
-7.82927905058344	-15.734351589218
-7.82927905058344	-15.3436341505286
-4.16581070641889	-15.734351589218
3.1611259819102	-15.734351589218
2.79477914749374	-15.3436341505286
4.99286015399247	-15.734351589218
4.99286015399247	-15.3436341505286
9.75536900140637	-15.734351589218
20.3794271994836	-15.734351589218
20.0130803650671	-15.3436341505286
-37.8697194727327	-15.3436341505286
-37.8697194727327	-14.9529167118393
-25.7802739369897	-15.3436341505286
-25.7802739369897	-14.9529167118393
-21.0177650895758	-15.3436341505286
-21.0177650895758	-14.9529167118393
-11.1264005603315	-15.3436341505286
-11.1264005603315	-14.9529167118393
-10.7600537259151	-14.9529167118393
-8.56197271941634	-14.9529167118393
-7.46293221616698	-15.3436341505286
-7.46293221616698	-14.9529167118393
-4.16581070641889	-15.3436341505286
2.79477914749374	-15.3436341505286
2.42843231307729	-14.9529167118393
5.35920698840892	-15.3436341505286
5.35920698840892	-14.9529167118393
5.72555382282538	-14.9529167118393
6.09190065724183	-14.9529167118393
9.75536900140637	-15.3436341505286
20.0130803650671	-15.3436341505286
19.6467335306506	-14.9529167118393
-37.5033726383162	-14.9529167118393
-37.5033726383162	-14.5621992731499
-25.4139271025732	-14.9529167118393
-20.6514182551593	-14.9529167118393
-20.6514182551593	-14.5621992731499
-10.3937068914986	-14.9529167118393
-10.3937068914986	-14.5621992731499
-10.0273600570822	-14.5621992731499
-9.66101322266571	-14.5621992731499
-9.29466638824925	-14.5621992731499
-8.56197271941634	-14.9529167118393
-8.9283195538328	-14.5621992731499
-8.19562588499989	-14.9529167118393
-8.19562588499989	-14.5621992731499
-7.82927905058344	-14.5621992731499
-7.09658538175053	-14.9529167118393
-7.46293221616698	-14.5621992731499
-7.09658538175053	-14.5621992731499
-4.16581070641889	-14.9529167118393
2.42843231307729	-14.9529167118393
2.06208547866083	-14.5621992731499
6.45824749165828	-14.9529167118393
6.45824749165828	-14.5621992731499
9.75536900140637	-14.9529167118393
19.6467335306506	-14.9529167118393
19.2803866962342	-14.5621992731499
-37.1370258038998	-14.5621992731499
-37.1370258038998	-14.1714818344605
-25.4139271025732	-14.5621992731499
-25.4139271025732	-14.1714818344605
-20.2850714207429	-14.5621992731499
-20.2850714207429	-14.1714818344605
-7.09658538175053	-14.5621992731499
-6.73023854733407	-14.5621992731499
-7.09658538175053	-14.1714818344605
-6.73023854733407	-14.1714818344605
-4.16581070641889	-14.5621992731499
2.06208547866083	-14.5621992731499
1.69573864424438	-14.1714818344605
6.82459432607474	-14.5621992731499
6.82459432607474	-14.1714818344605
9.75536900140637	-14.5621992731499
19.2803866962342	-14.5621992731499
18.9140398618177	-14.1714818344605
-36.7706789694833	-14.1714818344605
-36.7706789694833	-13.7807643957711
-25.0475802681568	-14.1714818344605
-25.0475802681568	-13.7807643957711
-19.9187245863264	-14.1714818344605
-19.9187245863264	-13.7807643957711
-6.36389171291762	-14.1714818344605
-6.36389171291762	-13.7807643957711
-4.16581070641889	-14.1714818344605
1.69573864424438	-14.1714818344605
1.32939180982792	-13.7807643957711
7.19094116049119	-14.1714818344605
7.19094116049119	-13.7807643957711
9.75536900140637	-14.1714818344605
9.38902216698992	-13.7807643957711
18.9140398618177	-14.1714818344605
18.5476930274013	-13.7807643957711
-36.4043321350669	-13.7807643957711
-36.4043321350669	-13.3900469570818
-24.6812334337403	-13.7807643957711
-19.55237775191	-13.7807643957711
-19.55237775191	-13.3900469570818
-5.99754487850117	-13.7807643957711
-5.99754487850117	-13.3900469570818
-5.63119804408471	-13.3900469570818
-5.26485120966825	-13.3900469570818
-4.8985043752518	-13.3900469570818
-4.16581070641889	-13.7807643957711
-4.53215754083534	-13.3900469570818
-4.16581070641889	-13.3900469570818
-3.79946387200243	-13.3900469570818
1.32939180982792	-13.7807643957711
0.963044975411471	-13.3900469570818
7.55728799490765	-13.7807643957711
7.55728799490765	-13.3900469570818
9.38902216698992	-13.7807643957711
10.1217158358228	-13.3900469570818
10.4880626702393	-13.3900469570818
18.5476930274013	-13.7807643957711
18.1813461929848	-13.3900469570818
-36.0379853006504	-13.3900469570818
-36.0379853006504	-12.9993295183924
-24.6812334337403	-13.3900469570818
-24.6812334337403	-12.9993295183924
-19.1860309174935	-13.3900469570818
-19.1860309174935	-12.9993295183924
-5.26485120966825	-13.3900469570818
-5.63119804408471	-12.9993295183924
-4.16581070641889	-13.3900469570818
-4.53215754083534	-12.9993295183924
-3.43311703758598	-13.3900469570818
-3.43311703758598	-12.9993295183924
-3.06677020316953	-12.9993295183924
-2.70042336875307	-12.9993295183924
-2.33407653433662	-12.9993295183924
-1.96772969992016	-12.9993295183924
0.963044975411471	-13.3900469570818
0.596698140995017	-12.9993295183924
7.9236348293241	-13.3900469570818
7.9236348293241	-12.9993295183924
9.38902216698992	-13.3900469570818
9.02267533257346	-12.9993295183924
10.1217158358228	-13.3900469570818
9.75536900140637	-12.9993295183924
10.8544095046557	-13.3900469570818
10.8544095046557	-12.9993295183924
18.1813461929848	-13.3900469570818
17.8149993585684	-12.9993295183924
-35.671638466234	-12.9993295183924
-35.671638466234	-12.608612079703
-24.3148865993239	-12.9993295183924
-24.3148865993239	-12.608612079703
-18.8196840830771	-12.9993295183924
-18.8196840830771	-12.608612079703
-5.63119804408471	-12.9993295183924
-5.99754487850117	-12.608612079703
-4.53215754083534	-12.9993295183924
-4.8985043752518	-12.608612079703
-1.60138286550371	-12.9993295183924
-1.60138286550371	-12.608612079703
-1.23503603108725	-12.608612079703
-0.8686891966708	-12.608612079703
-0.502342362254346	-12.608612079703
0.596698140995017	-12.9993295183924
0.230351306578562	-12.608612079703
8.28998166374056	-12.9993295183924
8.28998166374056	-12.608612079703
9.02267533257346	-12.9993295183924
9.75536900140637	-12.9993295183924
9.38902216698992	-12.608612079703
11.2207563390722	-12.9993295183924
11.2207563390722	-12.608612079703
17.8149993585684	-12.9993295183924
17.4486525241519	-12.608612079703
-35.3052916318175	-12.608612079703
-35.3052916318175	-12.2178946410136
-23.9485397649074	-12.608612079703
-23.9485397649074	-12.2178946410136
-18.4533372486606	-12.608612079703
-18.4533372486606	-12.2178946410136
-18.0869904142442	-12.2178946410136
-5.99754487850117	-12.608612079703
-6.36389171291762	-12.2178946410136
-4.8985043752518	-12.608612079703
-5.26485120966825	-12.2178946410136
-0.135995527837892	-12.608612079703
0.230351306578562	-12.608612079703
-0.135995527837892	-12.2178946410136
8.65632849815701	-12.608612079703
9.02267533257346	-12.608612079703
8.65632849815701	-12.2178946410136
9.38902216698992	-12.608612079703
9.02267533257346	-12.2178946410136
11.5871031734886	-12.608612079703
11.5871031734886	-12.2178946410136
17.4486525241519	-12.608612079703
17.0823056897355	-12.2178946410136
-34.9389447974011	-12.2178946410136
-34.9389447974011	-11.8271772023243
-23.582192930491	-12.2178946410136
-23.582192930491	-11.8271772023243
-17.7206435798277	-12.2178946410136
-17.7206435798277	-11.8271772023243
-17.3542967454112	-11.8271772023243
-16.9879499109948	-11.8271772023243
-16.6216030765783	-11.8271772023243
-16.2552562421619	-11.8271772023243
-6.36389171291762	-12.2178946410136
-6.73023854733407	-11.8271772023243
-5.26485120966825	-12.2178946410136
-5.63119804408471	-11.8271772023243
0.230351306578562	-12.2178946410136
0.230351306578562	-11.8271772023243
0.596698140995017	-11.8271772023243
8.65632849815701	-12.2178946410136
9.02267533257346	-12.2178946410136
8.65632849815701	-11.8271772023243
11.9534500079051	-12.2178946410136
11.9534500079051	-11.8271772023243
17.0823056897355	-12.2178946410136
16.715958855319	-11.8271772023243
-34.5725979629846	-11.8271772023243
-34.5725979629846	-11.4364597636349
-23.2158460960745	-11.8271772023243
-23.2158460960745	-11.4364597636349
-15.8889094077454	-11.8271772023243
-15.8889094077454	-11.4364597636349
-15.522562573329	-11.4364597636349
-15.1562157389125	-11.4364597636349
-6.73023854733407	-11.8271772023243
-7.09658538175053	-11.4364597636349
-5.63119804408471	-11.8271772023243
-5.99754487850117	-11.4364597636349
0.963044975411471	-11.8271772023243
0.963044975411471	-11.4364597636349
8.65632849815701	-11.8271772023243
8.28998166374056	-11.4364597636349
12.3197968423216	-11.8271772023243
12.3197968423216	-11.4364597636349
16.715958855319	-11.8271772023243
16.3496120209025	-11.4364597636349
-34.2062511285681	-11.4364597636349
-34.2062511285681	-11.0457423249455
-22.8494992616581	-11.4364597636349
-14.7898689044961	-11.4364597636349
-14.7898689044961	-11.0457423249455
-7.09658538175053	-11.4364597636349
-7.46293221616698	-11.0457423249455
-5.99754487850117	-11.4364597636349
1.32939180982792	-11.4364597636349
1.32939180982792	-11.0457423249455
8.28998166374056	-11.4364597636349
7.9236348293241	-11.0457423249455
12.686143676738	-11.4364597636349
12.686143676738	-11.0457423249455
16.3496120209025	-11.4364597636349
15.9832651864861	-11.0457423249455
-33.8399042941517	-11.0457423249455
-33.8399042941517	-10.6550248862562
-22.8494992616581	-11.0457423249455
-14.4235220700796	-11.0457423249455
-9.29466638824925	-10.6550248862562
-8.9283195538328	-10.6550248862562
-8.56197271941634	-10.6550248862562
-8.19562588499989	-10.6550248862562
-7.46293221616698	-11.0457423249455
-7.82927905058344	-10.6550248862562
-5.99754487850117	-11.0457423249455
-6.36389171291762	-10.6550248862562
1.69573864424438	-11.0457423249455
1.69573864424438	-10.6550248862562
7.9236348293241	-11.0457423249455
13.0524905111545	-11.0457423249455
13.0524905111545	-10.6550248862562
15.9832651864861	-11.0457423249455
15.6169183520696	-10.6550248862562
16.3496120209025	-11.0457423249455
16.3496120209025	-10.6550248862562
-33.4735574597352	-10.6550248862562
-33.4735574597352	-10.2643074475668
-22.8494992616581	-10.6550248862562
-22.8494992616581	-10.2643074475668
-14.4235220700796	-10.6550248862562
-9.29466638824925	-10.6550248862562
-9.66101322266571	-10.2643074475668
-6.36389171291762	-10.6550248862562
2.06208547866083	-10.6550248862562
2.06208547866083	-10.2643074475668
7.9236348293241	-10.6550248862562
7.55728799490765	-10.2643074475668
13.4188373455709	-10.6550248862562
13.4188373455709	-10.2643074475668
15.6169183520696	-10.6550248862562
15.2505715176532	-10.2643074475668
16.715958855319	-10.6550248862562
16.715958855319	-10.2643074475668
-33.1072106253188	-10.2643074475668
-33.1072106253188	-9.8735900088774
-22.4831524272416	-10.2643074475668
-14.4235220700796	-10.2643074475668
-13.6908284012467	-9.8735900088774
-9.66101322266571	-10.2643074475668
-10.0273600570822	-9.8735900088774
-6.36389171291762	-10.2643074475668
-6.36389171291762	-9.8735900088774
2.42843231307729	-10.2643074475668
2.06208547866083	-9.8735900088774
2.42843231307729	-9.8735900088774
7.55728799490765	-10.2643074475668
7.19094116049119	-9.8735900088774
13.7851841799874	-10.2643074475668
15.2505715176532	-10.2643074475668
14.8842246832367	-9.8735900088774
17.0823056897355	-10.2643074475668
17.0823056897355	-9.8735900088774
-32.7408637909023	-9.8735900088774
-32.7408637909023	-9.48287257018803
-22.4831524272416	-9.8735900088774
-14.4235220700796	-9.8735900088774
-14.4235220700796	-9.48287257018803
-13.6908284012467	-9.8735900088774
-14.0571752356632	-9.48287257018803
-13.3244815668303	-9.8735900088774
-13.3244815668303	-9.48287257018803
-12.9581347324138	-9.48287257018803
-12.5917878979973	-9.48287257018803
-12.2254410635809	-9.48287257018803
-11.8590942291644	-9.48287257018803
-11.492747394748	-9.48287257018803
-11.1264005603315	-9.48287257018803
-10.7600537259151	-9.48287257018803
-10.0273600570822	-9.8735900088774
-10.3937068914986	-9.48287257018803
-5.99754487850117	-9.8735900088774
2.06208547866083	-9.8735900088774
1.69573864424438	-9.48287257018803
2.42843231307729	-9.8735900088774
2.79477914749374	-9.8735900088774
2.42843231307729	-9.48287257018803
2.79477914749374	-9.48287257018803
7.19094116049119	-9.8735900088774
13.7851841799874	-9.8735900088774
13.7851841799874	-9.48287257018803
14.1515310144038	-9.48287257018803
14.8842246832367	-9.8735900088774
14.5178778488203	-9.48287257018803
17.4486525241519	-9.8735900088774
17.4486525241519	-9.48287257018803
-32.3745169564859	-9.48287257018803
-32.3745169564859	-9.09215513149866
-22.4831524272416	-9.48287257018803
-22.4831524272416	-9.09215513149866
-14.4235220700796	-9.48287257018803
-14.7898689044961	-9.09215513149866
-10.3937068914986	-9.48287257018803
-10.3937068914986	-9.09215513149866
-5.99754487850117	-9.48287257018803
1.69573864424438	-9.48287257018803
1.32939180982792	-9.09215513149866
2.79477914749374	-9.48287257018803
3.1611259819102	-9.48287257018803
2.79477914749374	-9.09215513149866
3.1611259819102	-9.09215513149866
3.52747281632665	-9.09215513149866
7.19094116049119	-9.48287257018803
6.82459432607474	-9.09215513149866
14.1515310144038	-9.48287257018803
13.7851841799874	-9.09215513149866
17.8149993585684	-9.48287257018803
17.8149993585684	-9.09215513149866
-32.0081701220694	-9.09215513149866
-32.0081701220694	-8.70143769280929
-22.1168055928252	-9.09215513149866
-22.1168055928252	-8.70143769280929
-14.7898689044961	-9.09215513149866
-15.1562157389125	-8.70143769280929
-10.0273600570822	-9.09215513149866
-10.0273600570822	-8.70143769280929
-5.99754487850117	-9.09215513149866
1.32939180982792	-9.09215513149866
0.963044975411471	-8.70143769280929
3.8938196507431	-9.09215513149866
3.8938196507431	-8.70143769280929
4.26016648515956	-8.70143769280929
4.62651331957601	-8.70143769280929
6.82459432607474	-9.09215513149866
6.45824749165828	-8.70143769280929
13.7851841799874	-9.09215513149866
18.1813461929848	-9.09215513149866
18.1813461929848	-8.70143769280929
-31.641823287653	-8.70143769280929
-31.641823287653	-8.31072025411991
-21.7504587584087	-8.70143769280929
-21.7504587584087	-8.31072025411991
-15.1562157389125	-8.70143769280929
-15.522562573329	-8.31072025411991
-9.66101322266571	-8.70143769280929
-9.66101322266571	-8.31072025411991
-5.99754487850117	-8.70143769280929
-5.99754487850117	-8.31072025411991
0.963044975411471	-8.70143769280929
0.596698140995017	-8.31072025411991
4.99286015399247	-8.70143769280929
4.99286015399247	-8.31072025411991
5.35920698840892	-8.31072025411991
5.72555382282538	-8.31072025411991
6.45824749165828	-8.70143769280929
13.7851841799874	-8.70143769280929
18.5476930274013	-8.70143769280929
-31.2754764532365	-8.31072025411991
-31.2754764532365	-7.92000281543054
-21.3841119239922	-8.31072025411991
-21.3841119239922	-7.92000281543054
-15.522562573329	-8.31072025411991
-9.29466638824925	-8.31072025411991
-5.63119804408471	-8.31072025411991
0.596698140995017	-8.31072025411991
0.230351306578562	-7.92000281543054
6.09190065724183	-8.31072025411991
6.45824749165828	-8.31072025411991
6.09190065724183	-7.92000281543054
13.7851841799874	-8.31072025411991
13.4188373455709	-7.92000281543054
18.5476930274013	-8.31072025411991
18.5476930274013	-7.92000281543054
-30.9091296188201	-7.92000281543054
-30.9091296188201	-7.52928537674117
-21.0177650895758	-7.92000281543054
-15.522562573329	-7.92000281543054
-15.8889094077454	-7.52928537674117
-9.29466638824925	-7.92000281543054
-9.29466638824925	-7.52928537674117
-5.63119804408471	-7.92000281543054
-5.63119804408471	-7.52928537674117
-1.96772969992016	-7.52928537674117
-1.60138286550371	-7.52928537674117
-1.23503603108725	-7.52928537674117
-0.8686891966708	-7.52928537674117
-0.502342362254346	-7.52928537674117
0.230351306578562	-7.92000281543054
-0.135995527837892	-7.52928537674117
6.45824749165828	-7.92000281543054
13.4188373455709	-7.92000281543054
18.9140398618177	-7.92000281543054
-30.5427827844036	-7.52928537674117
-30.5427827844036	-7.1385679380518
-21.0177650895758	-7.52928537674117
-21.0177650895758	-7.1385679380518
-15.8889094077454	-7.52928537674117
-16.2552562421619	-7.1385679380518
-8.9283195538328	-7.52928537674117
-8.9283195538328	-7.1385679380518
-5.26485120966825	-7.52928537674117
-5.63119804408471	-7.1385679380518
-4.16581070641889	-7.1385679380518
-3.79946387200243	-7.1385679380518
-3.43311703758598	-7.1385679380518
-3.06677020316953	-7.1385679380518
-2.70042336875307	-7.1385679380518
-1.96772969992016	-7.52928537674117
-2.33407653433662	-7.1385679380518
6.45824749165828	-7.52928537674117
6.45824749165828	-7.1385679380518
13.4188373455709	-7.52928537674117
18.9140398618177	-7.52928537674117
-30.1764359499871	-7.1385679380518
-30.1764359499871	-6.74785049936242
-20.6514182551593	-7.1385679380518
-20.6514182551593	-6.74785049936242
-16.2552562421619	-7.1385679380518
-8.56197271941634	-7.1385679380518
-8.56197271941634	-6.74785049936242
-5.63119804408471	-7.1385679380518
-5.63119804408471	-6.74785049936242
-5.26485120966825	-6.74785049936242
-4.8985043752518	-6.74785049936242
-4.16581070641889	-7.1385679380518
-4.53215754083534	-6.74785049936242
6.82459432607474	-7.1385679380518
13.4188373455709	-7.1385679380518
18.9140398618177	-7.1385679380518
-29.8100891155707	-6.74785049936242
-29.8100891155707	-6.35713306067305
-20.2850714207429	-6.74785049936242
-20.2850714207429	-6.35713306067305
-16.2552562421619	-6.74785049936242
-16.6216030765783	-6.35713306067305
-8.19562588499989	-6.74785049936242
-8.19562588499989	-6.35713306067305
-5.63119804408471	-6.74785049936242
-5.99754487850117	-6.35713306067305
6.82459432607474	-6.74785049936242
13.4188373455709	-6.74785049936242
13.0524905111545	-6.35713306067305
18.9140398618177	-6.74785049936242
18.5476930274013	-6.35713306067305
-29.4437422811542	-6.35713306067305
-29.4437422811542	-5.96641562198368
-19.9187245863264	-6.35713306067305
-19.9187245863264	-5.96641562198368
-17.7206435798277	-5.96641562198368
-17.3542967454112	-5.96641562198368
-16.6216030765783	-6.35713306067305
-16.9879499109948	-5.96641562198368
-7.82927905058344	-6.35713306067305
-7.82927905058344	-5.96641562198368
-5.99754487850117	-6.35713306067305
-6.36389171291762	-5.96641562198368
-5.63119804408471	-6.35713306067305
-5.63119804408471	-5.96641562198368
6.82459432607474	-6.35713306067305
13.0524905111545	-6.35713306067305
18.5476930274013	-6.35713306067305
-29.0773954467378	-5.96641562198368
-29.0773954467378	-5.57569818329431
-19.55237775191	-5.96641562198368
-19.55237775191	-5.57569818329431
-19.1860309174935	-5.57569818329431
-18.8196840830771	-5.57569818329431
-18.4533372486606	-5.57569818329431
-17.7206435798277	-5.96641562198368
-18.0869904142442	-5.57569818329431
-7.46293221616698	-5.96641562198368
-7.82927905058344	-5.57569818329431
-6.36389171291762	-5.96641562198368
-6.73023854733407	-5.57569818329431
-5.26485120966825	-5.96641562198368
-5.26485120966825	-5.57569818329431
6.82459432607474	-5.96641562198368
6.82459432607474	-5.57569818329431
13.0524905111545	-5.96641562198368
13.0524905111545	-5.57569818329431
18.5476930274013	-5.96641562198368
-28.7110486123213	-5.57569818329431
-28.7110486123213	-5.18498074460494
-18.8196840830771	-5.57569818329431
-19.1860309174935	-5.18498074460494
-7.82927905058344	-5.57569818329431
-8.19562588499989	-5.18498074460494
-6.73023854733407	-5.57569818329431
-7.09658538175053	-5.18498074460494
-4.8985043752518	-5.57569818329431
-4.8985043752518	-5.18498074460494
6.82459432607474	-5.57569818329431
7.19094116049119	-5.57569818329431
7.19094116049119	-5.18498074460494
13.0524905111545	-5.57569818329431
12.686143676738	-5.18498074460494
13.4188373455709	-5.57569818329431
13.4188373455709	-5.18498074460494
17.8149993585684	-5.18498074460494
18.5476930274013	-5.57569818329431
18.1813461929848	-5.18498074460494
-28.3447017779049	-5.18498074460494
-28.3447017779049	-4.79426330591556
-19.1860309174935	-5.18498074460494
-19.55237775191	-4.79426330591556
-8.19562588499989	-5.18498074460494
-7.09658538175053	-5.18498074460494
-7.46293221616698	-4.79426330591556
-4.53215754083534	-5.18498074460494
-4.53215754083534	-4.79426330591556
6.82459432607474	-5.18498074460494
7.55728799490765	-5.18498074460494
7.55728799490765	-4.79426330591556
12.686143676738	-5.18498074460494
12.3197968423216	-4.79426330591556
13.7851841799874	-5.18498074460494
13.7851841799874	-4.79426330591556
16.3496120209025	-4.79426330591556
16.715958855319	-4.79426330591556
17.0823056897355	-4.79426330591556
17.8149993585684	-5.18498074460494
17.4486525241519	-4.79426330591556
18.5476930274013	-5.18498074460494
18.5476930274013	-4.79426330591556
-27.9783549434884	-4.79426330591556
-27.9783549434884	-4.40354586722619
-26.8793144402391	-4.40354586722619
-26.5129676058226	-4.40354586722619
-19.55237775191	-4.79426330591556
-19.9187245863264	-4.40354586722619
-8.19562588499989	-4.79426330591556
-8.56197271941634	-4.40354586722619
-7.46293221616698	-4.79426330591556
-7.82927905058344	-4.40354586722619
-4.16581070641889	-4.79426330591556
-4.16581070641889	-4.40354586722619
6.82459432607474	-4.79426330591556
6.45824749165828	-4.40354586722619
7.9236348293241	-4.79426330591556
7.9236348293241	-4.40354586722619
12.3197968423216	-4.79426330591556
11.9534500079051	-4.40354586722619
14.1515310144038	-4.79426330591556
14.1515310144038	-4.40354586722619
15.2505715176532	-4.40354586722619
15.6169183520696	-4.40354586722619
16.3496120209025	-4.79426330591556
15.9832651864861	-4.40354586722619
18.9140398618177	-4.79426330591556
18.9140398618177	-4.40354586722619
-27.612008109072	-4.40354586722619
-27.612008109072	-4.01282842853681
-26.8793144402391	-4.40354586722619
-27.2456612746555	-4.01282842853681
-26.1466207714062	-4.40354586722619
-26.1466207714062	-4.01282842853681
-19.9187245863264	-4.40354586722619
-20.2850714207429	-4.01282842853681
-8.56197271941634	-4.40354586722619
-7.82927905058344	-4.40354586722619
-8.19562588499989	-4.01282842853681
-3.79946387200243	-4.40354586722619
-3.79946387200243	-4.01282842853681
6.45824749165828	-4.40354586722619
8.28998166374056	-4.40354586722619
8.28998166374056	-4.01282842853681
11.9534500079051	-4.40354586722619
11.5871031734886	-4.01282842853681
14.5178778488203	-4.40354586722619
14.5178778488203	-4.01282842853681
15.2505715176532	-4.40354586722619
14.8842246832367	-4.01282842853681
19.2803866962342	-4.40354586722619
19.2803866962342	-4.01282842853681
-27.2456612746555	-4.01282842853681
-27.612008109072	-3.62211098984744
-25.7802739369897	-4.01282842853681
-25.7802739369897	-3.62211098984744
-20.2850714207429	-4.01282842853681
-8.56197271941634	-4.01282842853681
-8.19562588499989	-4.01282842853681
-8.56197271941634	-3.62211098984744
-3.43311703758598	-4.01282842853681
-3.43311703758598	-3.62211098984744
6.45824749165828	-4.01282842853681
6.09190065724183	-3.62211098984744
8.65632849815701	-4.01282842853681
8.65632849815701	-3.62211098984744
11.5871031734886	-4.01282842853681
11.2207563390722	-3.62211098984744
19.6467335306506	-4.01282842853681
19.6467335306506	-3.62211098984744
-28.3447017779049	-3.23139355115807
-27.612008109072	-3.62211098984744
-27.9783549434884	-3.23139355115807
-25.4139271025732	-3.62211098984744
-25.4139271025732	-3.23139355115807
-20.2850714207429	-3.62211098984744
-9.29466638824925	-3.23139355115807
-8.56197271941634	-3.62211098984744
-8.9283195538328	-3.23139355115807
-3.06677020316953	-3.62211098984744
-3.06677020316953	-3.23139355115807
6.09190065724183	-3.62211098984744
5.72555382282538	-3.23139355115807
6.45824749165828	-3.62211098984744
9.02267533257346	-3.62211098984744
9.02267533257346	-3.23139355115807
11.2207563390722	-3.62211098984744
10.8544095046557	-3.23139355115807
20.0130803650671	-3.62211098984744
20.0130803650671	-3.23139355115807
-29.0773954467378	-2.8406761124687
-28.3447017779049	-3.23139355115807
-28.7110486123213	-2.8406761124687
-25.0475802681568	-3.23139355115807
-25.0475802681568	-2.8406761124687
-20.2850714207429	-3.23139355115807
-9.29466638824925	-3.23139355115807
-9.66101322266571	-2.8406761124687
-8.9283195538328	-3.23139355115807
-8.9283195538328	-2.8406761124687
-2.70042336875307	-3.23139355115807
-1.96772969992016	-2.8406761124687
5.72555382282538	-3.23139355115807
5.35920698840892	-2.8406761124687
6.45824749165828	-3.23139355115807
9.38902216698992	-3.23139355115807
9.38902216698992	-2.8406761124687
9.75536900140637	-2.8406761124687
10.8544095046557	-3.23139355115807
10.4880626702393	-2.8406761124687
20.3794271994836	-3.23139355115807
20.3794271994836	-2.8406761124687
-29.8100891155707	-2.44995867377933
-29.0773954467378	-2.8406761124687
-29.4437422811542	-2.44995867377933
-24.6812334337403	-2.8406761124687
-24.6812334337403	-2.44995867377933
-20.2850714207429	-2.8406761124687
-9.66101322266571	-2.8406761124687
-10.0273600570822	-2.44995867377933
-8.56197271941634	-2.8406761124687
-8.56197271941634	-2.44995867377933
-2.70042336875307	-2.8406761124687
-1.96772969992016	-2.8406761124687
-2.33407653433662	-2.44995867377933
-1.60138286550371	-2.8406761124687
-1.60138286550371	-2.44995867377933
5.35920698840892	-2.8406761124687
4.99286015399247	-2.44995867377933
6.45824749165828	-2.8406761124687
10.1217158358228	-2.8406761124687
10.4880626702393	-2.8406761124687
10.1217158358228	-2.44995867377933
20.7457740339	-2.8406761124687
20.7457740339	-2.44995867377933
-30.5427827844036	-2.05924123508995
-29.8100891155707	-2.44995867377933
-30.1764359499871	-2.05924123508995
-24.3148865993239	-2.44995867377933
-24.3148865993239	-2.05924123508995
-20.2850714207429	-2.44995867377933
-20.2850714207429	-2.05924123508995
-10.7600537259151	-2.05924123508995
-10.0273600570822	-2.44995867377933
-10.3937068914986	-2.05924123508995
-8.19562588499989	-2.44995867377933
-8.19562588499989	-2.05924123508995
-2.70042336875307	-2.44995867377933
-2.33407653433662	-2.44995867377933
-2.70042336875307	-2.05924123508995
-1.23503603108725	-2.44995867377933
-1.23503603108725	-2.05924123508995
4.99286015399247	-2.44995867377933
4.62651331957601	-2.05924123508995
6.45824749165828	-2.44995867377933
10.4880626702393	-2.44995867377933
10.4880626702393	-2.05924123508995
21.1121208683165	-2.44995867377933
21.1121208683165	-2.05924123508995
-30.5427827844036	-2.05924123508995
-30.9091296188201	-1.66852379640058
-23.9485397649074	-2.05924123508995
-23.9485397649074	-1.66852379640058
-19.9187245863264	-2.05924123508995
-15.1562157389125	-1.66852379640058
-14.7898689044961	-1.66852379640058
-14.4235220700796	-1.66852379640058
-14.0571752356632	-1.66852379640058
-13.6908284012467	-1.66852379640058
-13.3244815668303	-1.66852379640058
-12.9581347324138	-1.66852379640058
-12.5917878979973	-1.66852379640058
-12.2254410635809	-1.66852379640058
-11.8590942291644	-1.66852379640058
-11.492747394748	-1.66852379640058
-10.7600537259151	-2.05924123508995
-11.1264005603315	-1.66852379640058
-7.82927905058344	-2.05924123508995
-7.82927905058344	-1.66852379640058
-2.70042336875307	-2.05924123508995
-0.8686891966708	-2.05924123508995
-0.8686891966708	-1.66852379640058
4.62651331957601	-2.05924123508995
4.26016648515956	-1.66852379640058
6.45824749165828	-2.05924123508995
10.8544095046557	-2.05924123508995
10.8544095046557	-1.66852379640058
11.2207563390722	-1.66852379640058
21.4784677027329	-2.05924123508995
21.4784677027329	-1.66852379640058
-30.9091296188201	-1.66852379640058
-31.2754764532365	-1.27780635771121
-23.582192930491	-1.66852379640058
-23.582192930491	-1.27780635771121
-19.9187245863264	-1.66852379640058
-16.2552562421619	-1.27780635771121
-15.8889094077454	-1.27780635771121
-15.1562157389125	-1.66852379640058
-15.522562573329	-1.27780635771121
-13.3244815668303	-1.66852379640058
-13.3244815668303	-1.27780635771121
-7.46293221616698	-1.66852379640058
-7.46293221616698	-1.27780635771121
-2.70042336875307	-1.66852379640058
-3.06677020316953	-1.27780635771121
-0.502342362254346	-1.66852379640058
-0.502342362254346	-1.27780635771121
-0.135995527837892	-1.27780635771121
0.230351306578562	-1.27780635771121
4.26016648515956	-1.66852379640058
3.8938196507431	-1.27780635771121
6.45824749165828	-1.66852379640058
6.45824749165828	-1.27780635771121
11.5871031734886	-1.66852379640058
11.5871031734886	-1.27780635771121
11.9534500079051	-1.27780635771121
21.8448145371494	-1.66852379640058
21.8448145371494	-1.27780635771121
-31.2754764532365	-1.27780635771121
-31.641823287653	-0.887088919021835
-23.2158460960745	-1.27780635771121
-23.2158460960745	-0.887088919021835
-19.9187245863264	-1.27780635771121
-19.9187245863264	-0.887088919021835
-16.9879499109948	-0.887088919021835
-16.2552562421619	-1.27780635771121
-16.6216030765783	-0.887088919021835
-12.9581347324138	-1.27780635771121
-7.09658538175053	-1.27780635771121
-7.09658538175053	-0.887088919021835
-3.06677020316953	-1.27780635771121
0.596698140995017	-1.27780635771121
0.596698140995017	-0.887088919021835
3.8938196507431	-1.27780635771121
3.52747281632665	-0.887088919021835
6.82459432607474	-1.27780635771121
12.3197968423216	-1.27780635771121
12.3197968423216	-0.887088919021835
12.686143676738	-0.887088919021835
13.0524905111545	-0.887088919021835
13.4188373455709	-0.887088919021835
13.7851841799874	-0.887088919021835
22.2111613715658	-1.27780635771121
22.2111613715658	-0.887088919021835
-31.641823287653	-0.887088919021835
-32.0081701220694	-0.496371480332463
-22.8494992616581	-0.887088919021835
-22.8494992616581	-0.496371480332463
-21.3841119239922	-0.496371480332463
-21.0177650895758	-0.496371480332463
-20.6514182551593	-0.496371480332463
-20.2850714207429	-0.496371480332463
-19.55237775191	-0.887088919021835
-19.9187245863264	-0.496371480332463
-16.9879499109948	-0.887088919021835
-17.3542967454112	-0.496371480332463
-12.9581347324138	-0.887088919021835
-12.9581347324138	-0.496371480332463
-6.73023854733407	-0.887088919021835
-6.73023854733407	-0.496371480332463
-3.06677020316953	-0.887088919021835
0.963044975411471	-0.887088919021835
0.963044975411471	-0.496371480332463
2.79477914749374	-0.496371480332463
3.52747281632665	-0.887088919021835
3.1611259819102	-0.496371480332463
6.82459432607474	-0.887088919021835
12.686143676738	-0.887088919021835
14.1515310144038	-0.887088919021835
14.1515310144038	-0.496371480332463
14.5178778488203	-0.496371480332463
14.8842246832367	-0.496371480332463
22.5775082059823	-0.887088919021835
22.5775082059823	-0.496371480332463
-32.0081701220694	-0.496371480332463
-32.3745169564859	-0.105654041643092
-22.4831524272416	-0.496371480332463
-22.8494992616581	-0.105654041643092
-22.4831524272416	-0.105654041643092
-22.1168055928252	-0.105654041643092
-21.3841119239922	-0.496371480332463
-21.7504587584087	-0.105654041643092
-19.55237775191	-0.496371480332463
-19.55237775191	-0.105654041643092
-19.1860309174935	-0.105654041643092
-17.3542967454112	-0.496371480332463
-17.7206435798277	-0.105654041643092
-12.5917878979973	-0.496371480332463
-6.36389171291762	-0.496371480332463
-6.36389171291762	-0.105654041643092
-3.06677020316953	-0.496371480332463
1.32939180982792	-0.496371480332463
1.32939180982792	-0.105654041643092
2.79477914749374	-0.496371480332463
2.42843231307729	-0.105654041643092
6.82459432607474	-0.496371480332463
12.686143676738	-0.496371480332463
15.2505715176532	-0.496371480332463
15.2505715176532	-0.105654041643092
22.9438550403987	-0.496371480332463
22.9438550403987	-0.105654041643092
-32.3745169564859	-0.105654041643092
-32.7408637909023	0.285063397046287
-23.582192930491	0.285063397046287
-22.8494992616581	-0.105654041643092
-23.2158460960745	0.285063397046287
-19.1860309174935	-0.105654041643092
-18.8196840830771	-0.105654041643092
-19.1860309174935	0.285063397046287
-18.8196840830771	0.285063397046287
-18.4533372486606	0.285063397046287
-17.7206435798277	-0.105654041643092
-18.0869904142442	0.285063397046287
-12.5917878979973	-0.105654041643092
-5.99754487850117	-0.105654041643092
-5.99754487850117	0.285063397046287
-3.06677020316953	-0.105654041643092
1.69573864424438	-0.105654041643092
1.69573864424438	0.285063397046287
2.42843231307729	-0.105654041643092
2.06208547866083	0.285063397046287
6.82459432607474	-0.105654041643092
12.686143676738	-0.105654041643092
12.3197968423216	0.285063397046287
15.6169183520696	-0.105654041643092
15.6169183520696	0.285063397046287
23.3102018748152	-0.105654041643092
23.3102018748152	0.285063397046287
-32.7408637909023	0.285063397046287
-33.1072106253188	0.675780835735658
-24.3148865993239	0.675780835735658
-23.582192930491	0.285063397046287
-23.9485397649074	0.675780835735658
-18.8196840830771	0.285063397046287
-18.8196840830771	0.675780835735658
-12.5917878979973	0.285063397046287
-5.63119804408471	0.285063397046287
-5.63119804408471	0.675780835735658
-3.06677020316953	0.285063397046287
2.06208547866083	0.285063397046287
6.82459432607474	0.285063397046287
12.3197968423216	0.285063397046287
15.9832651864861	0.285063397046287
15.9832651864861	0.675780835735658
23.6765487092316	0.285063397046287
23.6765487092316	0.675780835735658
-33.1072106253188	0.675780835735658
-33.4735574597352	1.06649827442503
-25.7802739369897	1.06649827442503
-25.4139271025732	1.06649827442503
-25.0475802681568	1.06649827442503
-24.3148865993239	0.675780835735658
-24.6812334337403	1.06649827442503
-18.4533372486606	0.675780835735658
-18.4533372486606	1.06649827442503
-12.5917878979973	0.675780835735658
-5.26485120966825	0.675780835735658
-5.26485120966825	1.06649827442503
-3.06677020316953	0.675780835735658
2.06208547866083	0.675780835735658
6.82459432607474	0.675780835735658
12.3197968423216	0.675780835735658
16.3496120209025	0.675780835735658
16.3496120209025	1.06649827442503
24.0428955436481	0.675780835735658
24.0428955436481	1.06649827442503
-33.4735574597352	1.06649827442503
-33.8399042941517	1.4572157131144
-25.7802739369897	1.06649827442503
[truncated: 1,741 more rows]
