# Supplementary material for: Predicting fertility from sperm motility landscapes
Source: Commun Biol. 2022 Sep 28;5:1027. doi: 10.1038/s42003-022-03954-0 (PMC9519750; doi:10.1038/s42003-022-03954-0)
Supplement: Supplementary file 4 — Supplementary Data [file 42003_2022_3954_MOESM4_ESM.zip › MS_DATA/Fig_5/pakde_capacitated.csv]

x	y	Fresh_norm	Capacitated_norm	hardC	Fresh	Capacitated
-40.4341473136479	-39.1773979105804	2.59865128249913e-35	1.47343054972325e-49	NA	2.46066646633765e-35	7.8236931649893e-51
-40.0678004792314	-39.1773979105804	1.20875075731944e-34	6.56605938171387e-49	NA	1.14456775125124e-34	3.48647813195387e-50
-39.701453644815	-39.1773979105804	5.48745757713957e-34	2.82937083140121e-48	NA	5.19608111194208e-34	1.50235307928233e-49
-39.3351068103985	-39.1773979105804	2.43137096811408e-33	1.17892165736864e-47	NA	2.30226850703552e-33	6.25989553056665e-49
-38.9687599759821	-39.1773979105804	1.05142157459104e-32	4.749963021136e-47	NA	9.95592532173841e-33	2.52215845730861e-48
-38.6024131415656	-39.1773979105804	4.43759967505505e-32	1.85057307525324e-46	NA	4.20196922341098e-32	9.8262628821504e-48
-38.2360663071491	-39.1773979105804	1.82795251515568e-31	6.97163002097923e-46	NA	1.73089074566997e-31	3.70183000170686e-47
-37.8697194727327	-39.1773979105804	7.34898267418916e-31	2.53967451235355e-45	NA	6.95876178148951e-31	1.34852871941132e-46
-37.5033726383162	-39.1773979105804	2.88360012115847e-30	8.94636946494023e-45	NA	2.73048491278829e-30	4.75038675202362e-46
-37.1370258038998	-39.1773979105804	1.10430316761647e-29	3.0476541758504e-44	NA	1.04566618519552e-29	1.61825823072085e-45
-36.7706789694833	-39.1773979105804	4.12749965249219e-29	1.00415742019687e-43	NA	3.90833508639928e-29	5.33192388772118e-45
-36.4043321350669	-39.1773979105804	1.50567483215528e-28	3.20137455844893e-43	NA	1.42572556527477e-28	1.69988142679762e-44
-36.0379853006504	-39.1773979105804	5.36069043762032e-28	9.88693134304747e-43	NA	5.07604513352923e-28	5.24981087068189e-44
-35.671638466234	-39.1773979105804	1.86275454901288e-27	2.96696247587569e-42	NA	1.76384483929903e-27	1.57541215957877e-43
-35.3052916318175	-39.1773979105804	6.31736364238649e-27	8.72325163406061e-42	NA	5.98192030426318e-27	4.631914561477e-43
-34.9389447974011	-39.1773979105804	2.09103564019112e-26	2.56717593223438e-41	NA	1.98000451787701e-26	1.36313155704011e-42
-34.5725979629846	-39.1773979105804	6.75510777845636e-26	7.94690105845644e-41	NA	6.39642082756048e-26	4.21968415854891e-42
-34.2062511285681	-39.1773979105804	2.12984693793429e-25	2.82334115933815e-40	NA	2.01675498898286e-25	1.49915141469653e-41
-33.8399042941517	-39.1773979105804	6.55404990134828e-25	1.24629849475426e-39	NA	6.20603884775243e-25	6.61765633729858e-41
-33.4735574597352	-39.1773979105804	1.96841337445091e-24	6.73674112334768e-39	NA	1.86389332613485e-24	3.57710755291027e-40
-33.1072106253188	-39.1773979105804	5.76989698802445e-24	4.07957954645033e-38	NA	5.46352337778862e-24	2.16619498079422e-39
-32.7408637909023	-39.1773979105804	1.65068793258393e-23	2.56452175626802e-37	NA	1.56303866911734e-23	1.36172222978199e-38
-32.3745169564859	-39.1773979105804	4.60900344870984e-23	1.60977538800106e-36	NA	4.36427169195553e-23	8.54766361579611e-38
-32.0081701220694	-39.1773979105804	1.25601320562475e-22	9.93212552571043e-36	NA	1.18932062842453e-22	5.2738082975076e-37
-31.641823287653	-39.1773979105804	3.34061533028777e-22	5.98827753667188e-35	NA	3.16323324161727e-22	3.17968471893831e-36
-31.2754764532365	-39.1773979105804	8.67169115487102e-22	3.52080618771327e-34	NA	8.21123625741234e-22	1.8694947862482e-35
-30.9091296188201	-39.1773979105804	2.19698037926718e-21	2.01719366306005e-33	NA	2.08032373672912e-21	1.07109929796874e-34
-30.5427827844036	-39.1773979105804	5.4324229540206e-21	1.12592507377522e-32	NA	5.14396875176956e-21	5.97849169452867e-34
-30.1764359499871	-39.1773979105804	1.31100989749567e-20	6.12196073951633e-32	NA	1.24139707144621e-20	3.25066847589682e-33
-29.8100891155707	-39.1773979105804	3.08790079791437e-20	3.24248583106159e-31	NA	2.92393750403397e-20	1.72171089019541e-32
-29.4437422811542	-39.1773979105804	7.0984848637351e-20	1.67289185115182e-30	NA	6.72156506093433e-20	8.88280248029411e-32
-29.0773954467378	-39.1773979105804	1.59262273257274e-19	8.40733686735177e-30	NA	1.50805665152576e-19	4.46416860280366e-31
-28.7110486123213	-39.1773979105804	3.48742652636379e-19	4.11575357191369e-29	NA	3.30224896469641e-19	2.18540284069782e-30
-28.3447017779049	-39.1773979105804	7.4531885283986e-19	1.96263912977035e-28	NA	7.0574344478746e-19	1.04213166666111e-29
-27.9783549434884	-39.1773979105804	1.55461913546644e-18	9.11657410666792e-28	NA	1.47207099326163e-18	4.8407628401524e-29
-27.612008109072	-39.1773979105804	3.16483265645962e-18	4.12499082791876e-27	NA	2.99678438648804e-18	2.1903076837991e-28
-27.2456612746555	-39.1773979105804	6.28814158303157e-18	1.81808594625462e-26	NA	5.95424989614947e-18	9.65376114520434e-28
-26.8793144402391	-39.1773979105804	1.21937888041526e-17	7.80559353876021e-26	NA	1.15463153559896e-17	4.14465200476217e-27
-26.5129676058226	-39.1773979105804	2.30780867351939e-17	3.2643562968546e-25	NA	2.18526720068076e-17	1.73332377644729e-26
-26.1466207714062	-39.1773979105804	4.26290532844015e-17	1.3298090273179e-24	NA	4.03655090681383e-17	7.06108462303997e-26
-25.7802739369897	-39.1773979105804	7.68522005878171e-17	5.27692714440573e-24	NA	7.27714542248358e-17	2.8019684293629e-25
-25.4139271025732	-39.1773979105804	1.35223334085166e-16	2.03973157557406e-23	NA	1.28043160654377e-16	1.08306658832539e-24
-25.0475802681568	-39.1773979105804	2.32215745356695e-16	7.68006753686191e-23	NA	2.1988540802031e-16	4.07799959801897e-24
-24.6812334337403	-39.1773979105804	3.8920316112847e-16	2.81680743743707e-22	NA	3.68537007497372e-16	1.49568210727725e-23
-24.3148865993239	-39.1773979105804	6.3665727406129e-16	1.00635075744736e-21	NA	6.02851646691876e-16	5.34357017648476e-23
-23.9485397649074	-39.1773979105804	1.01643516818448e-15	3.50220606892362e-21	NA	9.62463855924719e-16	1.85961840474723e-22
-23.582192930491	-39.1773979105804	1.58379246314156e-15	1.18722795504618e-20	NA	1.49969525728085e-15	6.3040007137925e-22
-23.2158460960745	-39.1773979105804	2.40858208935757e-15	3.92036615725544e-20	NA	2.2806896864607e-15	2.08165508137019e-21
-22.8494992616581	-39.1773979105804	3.57494368914459e-15	1.2610120835905e-19	NA	3.38511908626064e-15	6.69578326661475e-21
-22.4831524272416	-39.1773979105804	5.1787090386414e-15	3.95104489345914e-19	NA	4.90372669704629e-15	2.0979450258669e-20
-22.1168055928252	-39.1773979105804	7.32180825066985e-15	1.20588190934641e-18	NA	6.93303028255914e-15	6.40305038721357e-20
-21.7504587584087	-39.1773979105804	1.01032175805598e-14	3.58507045434552e-18	NA	9.566750594827e-15	1.90361813897075e-19
-21.3841119239922	-39.1773979105804	1.36064727838317e-14	1.0382231521404e-17	NA	1.28839877554144e-14	5.51280776732924e-19
-21.0177650895758	-39.1773979105804	1.7884462263347e-14	2.92876026085781e-17	NA	1.69348218655859e-14	1.55512736172528e-18
-20.6514182551593	-39.1773979105804	2.29430248588338e-14	8.04779743221482e-17	NA	2.17247817306947e-14	4.27325860560336e-18
-20.2850714207429	-39.1773979105804	2.87256527600461e-14	2.15412226231868e-16	NA	2.72003600276555e-14	1.14380631129302e-17
-19.9187245863264	-39.1773979105804	3.5102137314599e-14	5.61647410858834e-16	NA	3.32382620047991e-14	2.98226272714078e-17
-19.55237775191	-39.1773979105804	4.18640867137594e-14	1.42645236267419e-15	NA	3.96411611723951e-14	7.57424610351205e-17
-19.1860309174935	-39.1773979105804	4.87297373296168e-14	3.52899370457783e-15	NA	4.6142255164423e-14	1.87384223375725e-16
-18.8196840830771	-39.1773979105804	5.53593383436017e-14	8.50441792082683e-15	NA	5.24198334644334e-14	4.51571717254558e-16
-18.4533372486606	-39.1773979105804	6.13807322885443e-14	1.99635790475213e-14	NA	5.81214996559355e-14	1.0600358257276e-15
-18.0869904142442	-39.1773979105804	6.64228609175105e-14	4.56491098143192e-14	NA	6.28958981755885e-14	2.42389862562044e-15
-17.7206435798277	-39.1773979105804	7.015318770572e-14	1.01677842313281e-13	NA	6.64281497316343e-14	5.39893950269112e-15
-17.3542967454112	-39.1773979105804	7.23138603959877e-14	2.20607579507216e-13	NA	6.84740936678136e-14	1.17139285069095e-14
-16.9879499109948	-39.1773979105804	7.2751168145595e-14	4.66245482653452e-13	NA	6.88881809761704e-14	2.47569293071065e-14
-16.6216030765783	-39.1773979105804	7.14336213818802e-14	9.59862320949476e-13	NA	6.76405941371288e-14	5.09672361629377e-14
-16.2552562421619	-39.1773979105804	6.84557007396841e-14	1.92487862662587e-12	NA	6.48207969935045e-14	1.02208141112558e-13
-15.8889094077454	-39.1773979105804	6.40266552095443e-14	3.76008667367043e-12	NA	6.06269277016552e-14	1.996549101964e-13
-15.522562573329	-39.1773979105804	5.84461941154039e-14	7.15471701458401e-12	NA	5.53427814318074e-14	3.79904642366398e-13
-15.1562157389125	-39.1773979105804	5.20709945746621e-14	1.32613325440756e-11	NA	4.93060962360053e-14	7.04156682533982e-13
-14.7898689044961	-39.1773979105804	4.52772161685202e-14	2.39431876720823e-11	NA	4.28730581380096e-14	1.27134701919484e-12
-14.4235220700796	-39.1773979105804	3.842445949745e-14	4.21091885942893e-11	NA	3.63841734399991e-14	2.23593416771674e-12
-14.0571752356632	-39.1773979105804	3.18258520310325e-14	7.21392920296096e-11	NA	3.01359429727224e-14	3.83048719931342e-12
-13.6908284012467	-39.1773979105804	2.57274403413536e-14	1.20383503427942e-10	NA	2.4361348573014e-14	6.39218179047233e-12
-13.3244815668303	-39.1773979105804	2.02981986387986e-14	1.95687092134565e-10	NA	1.92203921526239e-14	1.03906883530913e-11
-12.9581347324138	-39.1773979105804	1.56301457336745e-14	3.09854266762222e-10	NA	1.48002064493377e-14	1.64527924948054e-11
-12.5917878979973	-39.1773979105804	1.17466394669541e-14	4.77917442672367e-10	NA	1.11229090348339e-14	2.53766927146127e-11
-12.2254410635809	-39.1773979105804	8.61609075444348e-15	7.18039575161833e-10	NA	8.15858816192974e-15	3.81268144429381e-11
-11.8590942291644	-39.1773979105804	6.16814681816395e-15	1.05085786897172e-09	NA	5.8406266885901e-15	5.57989620100761e-11
-11.492747394748	-39.1773979105804	4.30973326457733e-15	1.4980961206549e-09	NA	4.08089234381869e-15	7.9546636126597e-11
-11.1264005603315	-39.1773979105804	2.93902921286962e-15	2.0803455469559e-09	NA	2.78297079581221e-15	1.10463199229797e-10
-10.7600537259151	-39.1773979105804	1.95626647955182e-15	2.81404718460108e-09	NA	1.85239141468193e-15	1.49421645480719e-10
-10.3937068914986	-39.1773979105804	1.27100991804479e-15	3.70789452971216e-09	NA	1.20352103599973e-15	1.96883586362853e-10
-10.0273600570822	-39.1773979105804	8.06170211676393e-16	4.7590850774142e-09	NA	7.63363679995062e-16	2.52700213109886e-10
-9.66101322266571	-39.1773979105804	4.9937264838093e-16	5.95003697503846e-09	NA	4.72856646196655e-16	3.15937955961248e-10
-9.29466638824925	-39.1773979105804	3.02467434134159e-16	7.24629415669585e-09	NA	2.86406828551982e-16	3.84767249979253e-10
-8.9283195538328	-39.1773979105804	1.79973214155622e-16	8.59631565969613e-09	NA	1.70416883517303e-16	4.56451348069901e-10
-8.56197271941634	-39.1773979105804	1.07171678682898e-16	9.93364987636697e-09	NA	1.01481009649939e-16	5.27461770462997e-10
-8.19562588499989	-39.1773979105804	6.84987292306804e-17	1.11816383646025e-08	NA	6.48615407306902e-17	5.93728069931454e-10
-7.82927905058344	-39.1773979105804	5.688247011847e-17	1.22603293047497e-08	NA	5.38620890327247e-17	6.51004925886088e-10
-7.46293221616698	-39.1773979105804	7.48219520477499e-17	1.30948017452507e-08	NA	7.08490090955032e-17	6.95314149217627e-10
-7.09658538175053	-39.1773979105804	1.38316985427668e-16	1.36237234559781e-08	NA	1.30972543356975e-16	7.2339909135358e-10
-6.73023854733407	-39.1773979105804	2.8522766653896e-16	1.38067929038071e-08	NA	2.70082468952581e-16	7.33119801895159e-10
-6.36389171291762	-39.1773979105804	5.90143923497053e-16	1.36298131233364e-08	NA	5.5880809119783e-16	7.23722443471516e-10
-5.99754487850117	-39.1773979105804	1.18811385359273e-15	1.31065108509393e-08	NA	1.12502663878597e-15	6.95935885003959e-10
-5.63119804408471	-39.1773979105804	2.30917218527648e-15	1.22767773863438e-08	NA	2.18655831183512e-15	6.51878294118947e-10
-5.26485120966825	-39.1773979105804	4.32395004642391e-15	1.12016440926871e-08	NA	4.09435423406334e-15	5.94790343807247e-10
-4.8985043752518	-39.1773979105804	7.7971885700444e-15	9.95587094059352e-09	NA	7.38316855948751e-15	5.28641675334256e-10
-4.53215754083534	-39.1773979105804	1.35405187787395e-14	8.61939623806443e-09	NA	1.28215358174633e-14	4.57676891840918e-10
-4.16581070641889	-39.1773979105804	2.26489575510515e-14	7.26899772764396e-09	NA	2.14463289933154e-14	3.85972775226988e-10
-3.79946387200243	-39.1773979105804	3.64988579723774e-14	5.97134714529377e-09	NA	3.45608187128046e-14	3.17069493741583e-10
-3.43311703758598	-39.1773979105804	5.66813561807247e-14	4.77826471310244e-09	NA	5.36716539690224e-14	2.53718622730001e-10
-3.06677020316953	-39.1773979105804	8.48481638748311e-14	3.72450182367104e-09	NA	8.03428428366623e-14	1.97765408531257e-10
-2.70042336875307	-39.1773979105804	1.22458891344797e-13	2.82791451062787e-09	NA	1.15956492302898e-13	1.50157979499807e-10
-2.33407653433662	-39.1773979105804	1.70441902286676e-13	2.09153174911002e-09	NA	1.61391671225808e-13	1.11057169630043e-10
-1.96772969992016	-39.1773979105804	2.28811313423251e-13	1.50682476054234e-09	NA	2.16661746749569e-13	8.00101136908423e-11
-1.60138286550371	-39.1773979105804	2.96314094221333e-13	1.0574531637586e-09	NA	2.80580222542381e-13	5.61491621790281e-11
-1.23503603108725	-39.1773979105804	3.70202691375803e-13	7.22869094006748e-10	NA	3.50545436608303e-13	3.83832545824767e-11
-0.8686891966708	-39.1773979105804	4.46228838854777e-13	4.81347095654674e-10	NA	4.22534700010525e-13	2.55588020960219e-11
-0.502342362254346	-39.1773979105804	5.18925405353647e-13	3.12217646024285e-10	NA	4.91371178612465e-13	1.65782843558392e-11
-0.135995527837892	-39.1773979105804	5.82185498703856e-13	1.97268463047513e-10	NA	5.51272247837324e-13	1.04746567546238e-11
0.230351306578562	-39.1773979105804	6.30072500709363e-13	1.21412002684971e-10	NA	5.96616515766599e-13	6.44679354403563e-12
0.596698140995017	-39.1773979105804	6.57721749850241e-13	7.27911722949263e-11	NA	6.2279762772978e-13	3.8651010545583e-12
0.963044975411471	-39.1773979105804	6.62148723788998e-13	4.25150562447932e-11	NA	6.26989535428905e-13	2.25748512553918e-12
1.32939180982792	-39.1773979105804	6.42779467961256e-13	2.41978303928388e-11	NA	6.08648760499149e-13	1.28486816217827e-12
1.69573864424438	-39.1773979105804	6.01572765666342e-13	1.34346653596328e-11	NA	5.69630077535292e-13	7.13360392641647e-13
2.06208547866083	-39.1773979105804	5.42698154482957e-13	7.30340831126392e-12	NA	5.13881627393763e-13	3.87799925125036e-13
2.42843231307729	-39.1773979105804	4.71841878814542e-13	3.94048294004137e-12	NA	4.46787722705185e-13	2.0923367884933e-13
2.79477914749374	-39.1773979105804	3.95300734405263e-13	2.20894585631629e-12	NA	3.74310808002767e-13	1.1729168097634e-13
3.1611259819102	-39.1773979105804	3.19064632257694e-13	1.4570882523097e-12	NA	3.02122738236667e-13	7.7369180396883e-14
3.52747281632665	-39.1773979105804	2.48072497228045e-13	1.35591484848863e-12	NA	2.34900188132455e-13	7.1997025814488e-14
3.8938196507431	-39.1773979105804	1.85762609180493e-13	1.80067420361794e-12	NA	1.75898869612944e-13	9.56130742766555e-14
4.26016648515956	-39.1773979105804	1.33952210948641e-13	2.86265387406123e-12	NA	1.26839532411644e-13	1.52002587108226e-13
4.62651331957601	-39.1773979105804	9.30008324291748e-14	4.78043862651738e-12	NA	8.80626158812188e-14	2.53834054241375e-13
4.99286015399247	-39.1773979105804	6.21593089448706e-14	7.98313484443335e-12	NA	5.88587349604943e-14	4.23892375038053e-13
5.35920698840892	-39.1773979105804	3.99906978861967e-14	1.31406360889057e-11	NA	3.78672467201405e-14	6.97747883479774e-13
5.72555382282538	-39.1773979105804	2.47655829979982e-14	2.12372152464418e-11	NA	2.34505645343342e-14	1.12766397980686e-12
6.09190065724183	-39.1773979105804	1.47693626321781e-14	3.36642380596553e-11	NA	1.39851297490098e-14	1.78752007864482e-12
6.45824749165828	-39.1773979105804	8.49794767971351e-15	5.23254779685267e-11	NA	8.04671832230336e-15	2.77840366764524e-12
6.82459432607474	-39.1773979105804	4.74937256923205e-15	7.97444734598729e-11	NA	4.49718740485031e-15	4.23431082022063e-12
7.19094116049119	-39.1773979105804	2.63679605331178e-15	1.19157998702367e-10	NA	2.4967858021781e-15	6.32710934476428e-12
7.55728799490765	-39.1773979105804	1.55354526454932e-15	1.74573790238483e-10	NA	1.4710541434162e-15	9.2696039846034e-12
7.9236348293241	-39.1773979105804	1.11699614814291e-15	2.50765400924404e-10	NA	1.05768518587853e-15	1.33152631699985e-11
8.28998166374056	-39.1773979105804	1.10989879595977e-15	3.53174058176305e-10	NA	1.05096469335441e-15	1.87530078395923e-11
8.65632849815701	-39.1773979105804	1.42912995684307e-15	4.87688541364356e-10	NA	1.35324511777524e-15	2.58955232632619e-11
9.02267533257346	-39.1773979105804	2.0450887899687e-15	6.60281113371478e-10	NA	1.93649738233422e-15	3.50599275590305e-11
9.38902216698992	-39.1773979105804	2.9708437334568e-15	8.764916108364e-10	NA	2.81309600902519e-15	4.65403776659797e-11
9.75536900140637	-39.1773979105804	4.23847016327667e-15	1.14077295729929e-09	NA	4.01341321538052e-15	6.05733170830717e-11
10.1217158358228	-39.1773979105804	5.88008936298859e-15	1.45573805769118e-09	NA	5.56786468889351e-15	7.72974871066203e-11
10.4880626702393	-39.1773979105804	7.91212956728602e-15	1.82137687982024e-09	NA	7.49200634754496e-15	9.6712355042426e-11
10.8544095046557	-39.1773979105804	1.03225849739886e-14	2.23433849350547e-09	NA	9.77446988077103e-15	1.18639991570655e-10
11.2207563390722	-39.1773979105804	1.30620395775111e-14	2.68738990066906e-09	NA	1.23684632050539e-14	1.4269633544299e-10
11.5871031734886	-39.1773979105804	1.60396509690424e-14	3.16916578552620e-09	NA	1.51879675187992e-14	1.68277905596544e-10
11.9534500079051	-39.1773979105804	1.91250723713664e-14	3.66430657043063e-09	NA	1.81095572797454e-14	1.94569131710268e-10
12.3197968423216	-39.1773979105804	2.21565466760801e-14	4.15404511459438e-09	NA	2.0980064459916e-14	2.20573507018798e-10
12.686143676738	-39.1773979105804	2.49543984684329e-14	4.61724778021791e-09	NA	2.36293541624591e-14	2.45168867347959e-10
13.0524905111545	-39.1773979105804	2.73381972688742e-14	5.03185037161733e-09	NA	2.58865765186271e-14	2.67183637308631e-10
13.4188373455709	-39.1773979105804	2.91452322415384e-14	5.37656400641382e-09	NA	2.75976604146002e-14	2.85487409474496e-10
13.7851841799874	-39.1773979105804	3.02477568226908e-14	5.63267232226716e-09	NA	2.86416424538316e-14	2.99086373338895e-10
14.1515310144038	-39.1773979105804	3.05667115910015e-14	5.78571076252548e-09	NA	2.89436611617461e-14	3.07212482840659e-10
14.5178778488203	-39.1773979105804	3.00801924166077e-14	5.82681883203916e-09	NA	2.84829754877107e-14	3.09395259100732e-10
14.8842246832367	-39.1773979105804	2.88256523763603e-14	5.75358954351231e-09	NA	2.72950498016041e-14	3.05506894737497e-10
15.2505715176532	-39.1773979105804	2.6895604085778e-14	5.57030278182278e-09	NA	2.54674844260447e-14	2.95774645158901e-10
15.6169183520696	-39.1773979105804	2.44273706020451e-14	5.28751111611154e-09	NA	2.31303107523719e-14	2.80758835811412e-10
15.9832651864861	-39.1773979105804	2.15881811760575e-14	4.92103381302417e-09	NA	2.04418783877995e-14	2.61299445806047e-10
16.3496120209025	-39.1773979105804	1.85575539735527e-14	4.49049244110736e-09	NA	1.75721733298733e-14	2.3843835072869e-10
16.715958855319	-39.1773979105804	1.55093323182527e-14	4.01757649975191e-09	NA	1.46858080604449e-14	2.13327230162525e-10
17.0823056897355	-39.1773979105804	1.2595808455506e-14	3.52425159697283e-09	NA	1.1926988315673e-14	1.87132424640699e-10
17.4486525241519	-39.1773979105804	9.93599680003832e-15	3.03111364925861e-09	NA	9.40840900822201e-15	1.60947546149798e-10
17.8149993585684	-39.1773979105804	7.60934058510757e-15	2.5560544437749e-09	NA	7.20529504470847e-15	1.35722621502984e-10
18.1813461929848	-39.1773979105804	5.65511640013781e-15	2.11334570064581e-09	NA	5.35483748156958e-15	1.12215457433727e-10
18.5476930274013	-39.1773979105804	4.07678971939011e-15	1.7131822027694e-09	NA	3.86031778113987e-15	9.09673814806255e-11
18.9140398618177	-39.1773979105804	2.84981832853038e-15	1.3616614063359e-09	NA	2.69849688697947e-15	7.23021593368e-11
19.2803866962342	-39.1773979105804	1.93105843080436e-15	1.06112676141126e-09	NA	1.8285218787221e-15	5.63442246531394e-11
19.6467335306506	-39.1773979105804	1.26802444862661e-15	8.10770561550752e-10	NA	1.20069409090977e-15	4.3050689440168e-11
20.0130803650671	-39.1773979105804	8.06686862606314e-16	6.07381052987738e-10	NA	7.63852897469766e-16	3.22510144349642e-11
20.3794271994836	-39.1773979105804	4.97088889225375e-16	4.46125526709007e-10	NA	4.70694151517546e-16	2.36885901048821e-11
20.7457740339	-39.1773979105804	2.96643874848747e-16	3.21281317505799e-10	NA	2.8089249227114e-16	1.7059551590545e-11
21.1121208683165	-39.1773979105804	1.71412290696233e-16	2.2685399682208e-10	NA	1.62310533342784e-16	1.20456038102425e-11
21.4784677027329	-39.1773979105804	9.58953775802236e-17	1.57050731401239e-10	NA	9.08034646578335e-17	8.33915608748054e-12
21.8448145371494	-39.1773979105804	5.19344899664853e-17	1.06602172656866e-10	NA	4.91768398351549e-17	5.66041398927954e-12
22.2111613715658	-39.1773979105804	2.72256324011837e-17	7.09454771247062e-11	NA	2.57799886909031e-17	3.76709743510968e-12
22.5775082059823	-39.1773979105804	1.38144077568093e-17	4.62930650517324e-11	NA	1.30808816667408e-17	2.45809167388088e-12
22.9438550403987	-39.1773979105804	6.78410874464458e-18	2.96169084957624e-11	NA	6.42388188225117e-18	1.57261300581783e-12
23.3102018748152	-39.1773979105804	3.22432215379833e-18	1.85778766784731e-11	NA	3.05311507317404e-18	9.86457127664991e-13
23.6765487092316	-39.1773979105804	1.48303706778711e-18	1.14257572431268e-11	NA	1.40428983512168e-18	6.0669041282379e-13
24.0428955436481	-39.1773979105804	6.60115133036043e-19	6.88979776548803e-12	NA	6.25063925553602e-19	3.65837831285173e-13
24.4092423780645	-39.1773979105804	2.84335007032008e-19	4.07343247025191e-12	NA	2.69237208440173e-19	2.16293097638985e-13
24.775589212481	-39.1773979105804	1.18515459982248e-19	2.36127806256552e-12	NA	1.12222451732901e-19	1.25380290521348e-13
25.1419360468975	-39.1773979105804	4.78020565815422e-20	1.34204262109276e-12	NA	4.52638329907257e-20	7.1260431540122e-14
25.5082828813139	-39.1773979105804	1.8656896533626e-20	7.47856115805788e-13	NA	1.76662409363655e-20	3.97100276136135e-14
25.8746297157304	-39.1773979105804	7.04610379900059e-21	4.08603756898147e-13	NA	6.67196535883836e-21	2.16962409299402e-14
26.2409765501468	-39.1773979105804	2.57496967489052e-21	2.18886625580142e-13	NA	2.4382423195874e-21	1.16225484586334e-14
26.6073233845633	-39.1773979105804	9.10555420695408e-22	1.14965798901189e-13	NA	8.6220617769553e-22	6.10450988164805e-15
26.9736702189797	-39.1773979105804	3.11566749361933e-22	5.92039471003042e-14	NA	2.95022982630989e-22	3.14363996563014e-15
27.3400170533962	-39.1773979105804	1.03159347152689e-22	2.98927057419242e-14	NA	9.76817274166105e-23	1.58725742207569e-15
27.7063638878126	-39.1773979105804	3.30513040448998e-23	1.47983180470188e-14	NA	3.12963251667231e-23	7.85768285987727e-16
28.0727107222291	-39.1773979105804	1.02475719628676e-23	7.18277151629341e-15	NA	9.70343995757679e-24	3.81394293937097e-16
28.4390575566455	-39.1773979105804	3.07532761480589e-24	3.41825384789164e-15	NA	2.91203193969045e-24	1.81504104628287e-16
28.805404391062	-39.1773979105804	8.93806071461294e-25	1.59495757578409e-15	NA	8.46346195915394e-25	8.46898327610601e-17
29.1717512254784	-39.1773979105804	2.5198181294527e-25	7.29670057403795e-16	NA	2.38601924551068e-25	3.87443754432788e-17
29.5380980598949	-39.1773979105804	6.92207808274646e-26	3.27292820744554e-16	NA	6.55452523787817e-26	1.73787533120594e-17
29.9044448943114	-39.1773979105804	1.87649325199465e-26	1.43939171273472e-16	NA	1.77685403601038e-26	7.64295209352084e-18
30.2707917287278	-39.1773979105804	5.1904434786198e-27	6.20660463786695e-17	NA	4.91483805436868e-27	3.29561310454648e-18
30.6371385631443	-39.1773979105804	1.57775745059383e-27	2.62398730833567e-17	NA	1.49398069561568e-27	1.39329753771567e-18
31.0034853975607	-39.1773979105804	5.86933344501797e-28	1.08768200495181e-17	NA	5.55767989540343e-28	5.77542678847109e-19
31.3698322319772	-39.1773979105804	2.80340158502815e-28	4.42053386114487e-18	NA	2.65454480884504e-28	2.34723656038888e-19
31.7361790663936	-39.1773979105804	1.5984526714444e-28	1.76148952358702e-18	NA	1.51357702864558e-28	9.3532427086411e-20
32.1025259008101	-39.1773979105804	9.82483136862452e-29	6.88205235785696e-19	NA	9.3031463086293e-29	3.65426561865283e-20
32.4688727352265	-39.1773979105804	6.12921093571836e-29	2.63626124336082e-19	NA	5.80375824805852e-29	1.39981481140609e-20
-40.4341473136479	-38.786680471891	6.25350189325718e-35	1.34513922546451e-48	NA	5.92144952635525e-35	7.14248565444933e-50
-40.0678004792314	-38.786680471891	2.90878710593914e-34	5.99435343155193e-48	NA	2.75433450324907e-34	3.18291092714019e-49
-39.701453644815	-38.786680471891	1.32052385156862e-33	2.58301746480808e-47	NA	1.25040584761685e-33	1.37154317102104e-48
-39.3351068103985	-38.786680471891	5.85094746220037e-33	1.07627249635463e-46	NA	5.54027018303663e-33	5.71484402503888e-48
-38.9687599759821	-38.786680471891	2.53018195649174e-32	4.33637748501902e-46	NA	2.39583276755945e-32	2.30255079866025e-47
-38.6024131415656	-38.786680471891	1.06788107530618e-31	1.68943681035263e-45	NA	1.01117805599351e-31	8.97065370900574e-47
-38.2360663071491	-38.786680471891	4.39885431218396e-31	6.36454120904802e-45	NA	4.165281186126e-31	3.37947503293416e-46
-37.8697194727327	-38.786680471891	1.76848667805514e-30	2.31847904916019e-44	NA	1.67458246289596e-30	1.23107727700451e-45
-37.5033726383162	-38.786680471891	6.93920160608711e-30	8.16679916500277e-44	NA	6.57073952563339e-30	4.33644672421606e-45
-37.1370258038998	-38.786680471891	2.65743524042006e-29	2.78174773263659e-43	NA	2.51632907678053e-29	1.47706593477658e-44
-36.7706789694833	-38.786680471891	9.93256280515723e-29	9.16247828978305e-43	NA	9.40515735375556e-29	4.86513726646993e-44
-36.4043321350669	-38.786680471891	3.62330896654348e-28	2.91857218713759e-42	NA	3.4309162338164e-28	1.54971764881114e-43
-36.0379853006504	-38.786680471891	1.29001514905706e-27	8.99248522304164e-42	NA	1.22151711533205e-27	4.77487352145595e-43
-35.671638466234	-38.786680471891	4.4825962013049e-27	2.68155020321803e-41	NA	4.24457649587972e-27	1.42386256348718e-42
-35.3052916318175	-38.786680471891	1.52023164319324e-26	7.75108732846427e-41	NA	1.43950942962746e-26	4.1157100322327e-42
-34.9389447974011	-38.786680471891	5.03193743309335e-26	2.18101545179938e-40	NA	4.76474846229242e-26	1.15808618778699e-41
-34.5725979629846	-38.786680471891	1.62557116376988e-25	6.0432276290336e-40	NA	1.53925556625174e-25	3.20886238612504e-41
-34.2062511285681	-38.786680471891	5.12533203134958e-25	1.69808919071741e-39	NA	4.85318393557577e-25	9.01659653890939e-41
-33.8399042941517	-38.786680471891	1.57718727045836e-24	5.16073225235312e-39	NA	1.49344079126276e-24	2.74027070068954e-40
-33.4735574597352	-38.786680471891	4.73685112553387e-24	1.868853265928e-38	NA	4.48533083262543e-24	9.92332792730212e-40
-33.1072106253188	-38.786680471891	1.38848565557157e-23	8.5248242915467e-38	NA	1.31475897311241e-23	4.52655264647771e-39
-32.7408637909023	-38.786680471891	3.97226509780211e-23	4.64690447890405e-37	NA	3.76134327348647e-23	2.4674359315265e-38
-32.3745169564859	-38.786680471891	1.10912422742552e-22	2.75218585287686e-36	NA	1.05023125334615e-22	1.46136902414418e-37
-32.0081701220694	-38.786680471891	3.02250672698217e-22	1.66212122586577e-35	NA	2.8620157685076e-22	8.82561209052724e-37
-31.641823287653	-38.786680471891	8.03895231723857e-22	9.94609888947018e-35	NA	7.61209498355342e-22	5.28122794212944e-36
-31.2754764532365	-38.786680471891	2.08678015434939e-21	5.83265743421554e-34	NA	1.97597499249235e-21	3.09705280037578e-35
-30.9091296188201	-38.786680471891	5.28687433926672e-21	3.33878562272205e-33	NA	5.00614856867737e-21	1.77284462174084e-34
-30.5427827844036	-38.786680471891	1.30727302482856e-20	1.86303540722314e-32	NA	1.23785862158845e-20	9.89243597831093e-34
-30.1764359499871	-38.786680471891	3.15484923401111e-20	1.01288207288989e-31	NA	2.98733107006818e-20	5.37825047274694e-33
-29.8100891155707	-38.786680471891	7.43080551779658e-20	5.36453472106207e-31	NA	7.03623994441237e-20	2.84848672632751e-32
-29.4437422811542	-38.786680471891	1.70819769856124e-19	2.76768781756534e-30	NA	1.61749474545983e-19	1.46960033271859e-31
-29.0773954467378	-38.786680471891	3.83252767414458e-19	1.39093275905736e-29	NA	3.62902571521993e-19	7.38564238541191e-31
-28.7110486123213	-38.786680471891	8.39222992215119e-19	6.80920715550616e-29	NA	7.94661403255816e-19	3.6155859189655e-30
-28.3447017779049	-38.786680471891	1.79355348727777e-18	3.24703876905849e-28	NA	1.69831825895587e-18	1.7241284313475e-29
-27.9783549434884	-38.786680471891	3.74107275570115e-18	1.50826841144995e-27	NA	3.54242692741375e-18	8.00867693685778e-29
-27.612008109072	-38.786680471891	7.61592777350627e-18	6.82448588044387e-27	NA	7.21153246244486e-18	3.62369869061174e-28
-27.2456612746555	-38.786680471891	1.5131929109713e-17	3.00788589323036e-26	NA	1.43284444442506e-17	1.5971418746784e-27
-26.8793144402391	-38.786680471891	2.93434096572148e-17	1.29137649701591e-25	NA	2.77853148815249e-17	6.85701370521259e-27
-26.5129676058226	-38.786680471891	5.55356208737498e-17	5.40063093703127e-25	NA	5.25867556341981e-17	2.86765327056763e-26
-26.1466207714062	-38.786680471891	1.02583483154443e-16	2.20006859472282e-24	NA	9.71364410062338e-17	1.16820311824494e-25
-25.7802739369897	-38.786680471891	1.84938778433127e-16	8.73027739117201e-24	NA	1.75118783147464e-16	4.63564513214433e-25
-25.4139271025732	-38.786680471891	3.25404265337359e-16	3.37458182961209e-23	NA	3.08125745501656e-16	1.79185186570159e-24
-25.0475802681568	-38.786680471891	5.58808740452538e-16	1.27060916594049e-22	NA	5.29136763361939e-16	6.74674232104698e-24
-24.6812334337403	-38.786680471891	9.3658632324035e-16	4.66019514998754e-22	NA	8.86854875045657e-16	2.47449307667212e-23
-24.3148865993239	-38.786680471891	1.53206462402883e-15	1.66493131788424e-21	NA	1.45071409542276e-15	8.84053325374189e-23
-23.9485397649074	-38.786680471891	2.44596923131687e-15	5.79413541718198e-21	NA	2.31609162249999e-15	3.07659819249327e-22
-23.582192930491	-38.786680471891	3.81126815870942e-15	1.9641789795411e-20	NA	3.60889505087332e-15	1.04294930357849e-21
-23.2158460960745	-38.786680471891	5.79605657492505e-15	6.48594969942884e-20	NA	5.48829392653175e-15	3.44394110339419e-21
-22.8494992616581	-38.786680471891	8.60280934667175e-15	2.08624924725544e-19	NA	8.14601197868047e-15	1.10776676778436e-20
-22.4831524272416	-38.786680471891	1.24621373751021e-14	6.53670535129334e-19	NA	1.18004149861601e-14	3.47089158617408e-20
-22.1168055928252	-38.786680471891	1.76193265661791e-14	1.99504053798573e-18	NA	1.66837645100093e-14	1.05933632391749e-19
-21.7504587584087	-38.786680471891	2.43125544690694e-14	5.93122828406211e-18	NA	2.30215911984592e-14	3.14939242943782e-19
-21.3841119239922	-38.786680471891	3.27428422221709e-14	1.717661787561e-17	NA	3.10042422433828e-14	9.12052406516782e-19
-21.0177650895758	-38.786680471891	4.30374605679195e-14	4.8454126404632e-17	NA	4.07522304854861e-14	2.57284076021534e-18
-20.6514182551593	-38.786680471891	5.52104593725664e-14	1.33144729963386e-16	NA	5.22788597624071e-14	7.06978360102924e-18
-20.2850714207429	-38.786680471891	6.91258565664806e-14	3.56383258078114e-16	NA	6.54553684657618e-14	1.89234114961582e-17
-19.9187245863264	-38.786680471891	8.44703153560905e-14	9.29203219679628e-16	NA	7.99850575556275e-14	4.93392842985306e-17
-19.55237775191	-38.786680471891	1.00742358045126e-13	2.35995769318986e-15	NA	9.53930771130719e-14	1.25310180906331e-16
-19.1860309174935	-38.786680471891	1.17263944237934e-13	5.83845353708405e-15	NA	1.11037389756765e-13	3.10013044325515e-16
-18.8196840830771	-38.786680471891	1.33217492745673e-13	1.40699171059111e-14	NA	1.2614382673677e-13	7.47091298698531e-16
-18.4533372486606	-38.786680471891	1.47707439043415e-13	3.30282336722959e-14	NA	1.39864376775173e-13	1.75374920848591e-15
-18.0869904142442	-38.786680471891	1.59840864285122e-13	7.55230042814807e-14	NA	1.51353533791026e-13	4.01015719748352e-15
-17.7206435798277	-38.786680471891	1.68817549287694e-13	1.68218310315196e-13	NA	1.59853569141466e-13	8.93213762186654e-15
-17.3542967454112	-38.786680471891	1.74016996467862e-13	3.64978577663839e-13	NA	1.64776932813188e-13	1.93798099542081e-14
-16.9879499109948	-38.786680471891	1.7506931576043e-13	7.71367935232164e-13	NA	1.65773375395747e-13	4.09584696319846e-14
-16.6216030765783	-38.786680471891	1.71898732040346e-13	1.58801971099906e-12	NA	1.62771145319219e-13	8.4321442643803e-14
-16.2552562421619	-38.786680471891	1.64732606439272e-13	3.18456630044505e-12	NA	1.55985531151254e-13	1.69095649624796e-13
-15.8889094077454	-38.786680471891	1.54074479932559e-13	6.22077939984876e-12	NA	1.45893336532578e-13	3.30313968857538e-13
-15.522562573329	-38.786680471891	1.40645578150753e-13	1.18369389003006e-11	NA	1.33177491002718e-13	6.28523536355838e-13
-15.1562157389125	-38.786680471891	1.25304214562137e-13	2.19398730572879e-11	NA	1.18650732762922e-13	1.16497404585019e-12
-14.7898689044961	-38.786680471891	1.08955585482219e-13	3.96121955592605e-11	NA	1.03170193446828e-13	2.10334761760856e-12
-14.4235220700796	-38.786680471891	9.24650397871414e-14	6.96664719954433e-11	NA	8.75552730930421e-14	3.69918419895695e-12
-14.0571752356632	-38.786680471891	7.65860935107847e-14	1.19349009936361e-10	NA	7.25194770683321e-14	6.33725175212859e-12
-13.6908284012467	-38.786680471891	6.19108394536924e-14	1.99165413778917e-10	NA	5.86234588582455e-14	1.05753819667785e-11
-13.3244815668303	-38.786680471891	4.8845903895556e-14	3.23749513566056e-10	NA	4.62522534451624e-14	1.71906090648868e-11
-12.9581347324138	-38.786680471891	3.76127281026775e-14	5.1263048086817e-10	NA	3.5615543868097e-14	2.72199024927697e-11
-12.5917878979973	-38.786680471891	2.82675277986406e-14	7.90678311492892e-10	NA	2.67665608728729e-14	4.19838213785789e-11
-12.2254410635809	-38.786680471891	2.07342939621876e-14	1.18794224311926e-09	NA	1.96333314129304e-14	6.30779347532865e-11
-11.8590942291644	-38.786680471891	1.48437350587532e-14	1.73856497225022e-09	NA	1.40555531018182e-14	9.23151681145659e-11
-11.492747394748	-38.786680471891	1.03718794441247e-14	2.47848687947031e-09	NA	9.82114688220503e-15	1.31603901263413e-10
-11.1264005603315	-38.786680471891	7.07370429114835e-15	3.44177457761567e-09	NA	6.69810030273784e-15	1.82753019769974e-10
-10.7600537259151	-38.786680471891	4.70912331104834e-15	4.65562852014807e-09	NA	4.45907532702955e-15	2.47206826535891e-10
-10.3937068914986	-38.786680471891	3.06050952434065e-15	6.13443143977564e-09	NA	2.89800066948942e-15	3.25729022894787e-10
-10.0273600570822	-38.786680471891	1.94236014412975e-15	7.87354680385774e-09	NA	1.83922348658277e-15	4.18073415982419e-10
-9.66101322266571	-38.786680471891	1.20460886101654e-15	9.84388676512245e-09	NA	1.14064578395681e-15	5.22695485143042e-10
-9.29466638824925	-38.786680471891	7.31487256638218e-16	1.19884463650449e-08	NA	6.92646287358715e-16	6.36568353375459e-10
-8.9283195538328	-38.786680471891	4.3786714860171e-16	1.42219549737757e-08	NA	4.14617004032542e-16	7.55164279320896e-10
-8.56197271941634	-38.786680471891	2.64870670283925e-16	1.64344734255533e-08	NA	2.50806401256436e-16	8.72645659707887e-10
-8.19562588499989	-38.786680471891	1.76423609037439e-16	1.84991761179743e-08	NA	1.67055757558666e-16	9.82278247042685e-10
-7.82927905058344	-38.786680471891	1.58550433797458e-16	2.02837888042348e-08	NA	1.50131623390998e-16	1.07703847906225e-09
-7.46293221616698	-38.786680471891	2.23734634441493e-16	2.16643604288094e-08	NA	2.11854632453433e-16	1.15034474236045e-09
-7.09658538175053	-38.786680471891	4.23688009525609e-16	2.25394214494145e-08	NA	4.0119075777893e-16	1.19680915785084e-09
-6.73023854733407	-38.786680471891	8.75319508381869e-16	2.28422960234956e-08	NA	8.28841243960613e-16	1.21289133923043e-09
-6.36389171291762	-38.786680471891	1.8062059820875e-15	2.25494963441024e-08	NA	1.71029892365816e-15	1.19734411950697e-09
-5.99754487850117	-38.786680471891	3.62663547339111e-15	2.16837322597749e-08	NA	3.43406610771642e-15	1.15137335725884e-09
-5.63119804408471	-38.786680471891	7.03398464906993e-15	2.03110009128982e-08	NA	6.66048971913413e-15	1.07848340083746e-09
-5.26485120966825	-38.786680471891	1.31500855015754e-14	1.85322740840449e-08	NA	1.24518340114033e-14	9.84035698935957e-10
-4.8985043752518	-38.786680471891	2.36817382280941e-14	1.64712364979446e-08	NA	2.24242704340139e-14	8.74597723198399e-10
-4.53215754083534	-38.786680471891	4.1078112502094e-14	1.42601400473942e-08	NA	3.88969211125317e-14	7.57191848923887e-10
-4.16581070641889	-38.786680471891	6.86382021474188e-14	1.20260077083604e-08	NA	6.49936078269921e-14	6.38562803843591e-10
-3.79946387200243	-38.786680471891	1.10501794021488e-13	9.87914283223121e-09	NA	1.04634300435005e-13	5.24567528934417e-10
-3.43311703758598	-38.786680471891	1.71446980003883e-13	7.90527806243284e-09	NA	1.62343380695813e-13	4.19758297776659e-10
-3.06677020316953	-38.786680471891	2.56426312922836e-13	6.16190695321661e-09	NA	2.42810427680397e-13	3.27187931064928e-10
-2.70042336875307	-38.786680471891	3.6981094692136e-13	4.67857096351267e-09	NA	3.50174493246679e-13	2.48425035547327e-10
-2.33407653433662	-38.786680471891	5.1437991909066e-13	3.46028130383236e-09	NA	4.87067051430855e-13	1.83735698915829e-10
-1.96772969992016	-38.786680471891	6.9018185523285e-13	2.49292775403692e-09	NA	6.53534146071694e-13	1.32370689841704e-10
-1.60138286550371	-38.786680471891	8.93487935901613e-13	1.74947638729525e-09	NA	8.46044952917256e-13	9.28945477353031e-11
-1.23503603108725	-38.786680471891	1.11611707493793e-12	1.19593231248938e-09	NA	1.05685279025411e-12	6.35021953411406e-11
-0.8686891966708	-38.786680471891	1.34541420140087e-12	7.96352402279368e-10	NA	1.27397455403779e-12	4.22851070096664e-11
-0.502342362254346	-38.786680471891	1.56507799273964e-12	5.16540488411178e-10	NA	1.48197449956957e-12	2.74275179741714e-11
-0.135995527837892	-38.786680471891	1.75686622229871e-12	3.2636571701001e-10	NA	1.66357903738982e-12	1.73295255072433e-11
0.230351306578562	-38.786680471891	1.90298653286512e-12	2.00866867932112e-10	NA	1.80194056003161e-12	1.06657266065811e-11
0.596698140995017	-38.786680471891	1.98876695370141e-12	1.20427240453753e-10	NA	1.88316615826471e-12	6.39450416033198e-12
0.963044975411471	-38.786680471891	2.00506457988423e-12	7.03374141196109e-11	NA	1.89859840286753e-12	3.73481021005017e-12
1.32939180982792	-38.786680471891	1.94986986930177e-12	4.00323860837006e-11	NA	1.8463344556561e-12	2.12565909835445e-12
1.69573864424438	-38.786680471891	1.82871678191039e-12	2.22244362194319e-11	NA	1.73161443090905e-12	1.1800839189765e-12
2.06208547866083	-38.786680471891	1.65378233075077e-12	1.20785987135573e-11	NA	1.56596875898892e-12	6.41355306605095e-13
2.42843231307729	-38.786680471891	1.44187467270034e-12	6.51085301014636e-12	NA	1.36531310671403e-12	3.45716438438852e-13
2.79477914749374	-38.786680471891	1.21176970611247e-12	3.63867079080968e-12	NA	1.1474263980072e-12	1.93207910620904e-13
3.1611259819102	-38.786680471891	9.81482970531422e-13	2.38119428100199e-12	NA	9.29367571991238e-13	1.26437811570325e-13
3.52747281632665	-38.786680471891	7.66024644267888e-13	2.18965975443739e-12	NA	7.25349787111673e-13	1.16267618162673e-13
3.8938196507431	-38.786680471891	5.76006240353501e-13	2.88342908535044e-12	NA	5.4542109962365e-13	1.53105719377305e-13
4.26016648515956	-38.786680471891	4.17217543623626e-13	4.56868538456038e-12	NA	3.95063864734905e-13	2.42590277654317e-13
4.62651331957601	-38.786680471891	2.91054574467418e-13	7.62176668647132e-12	NA	2.7559997606812e-13	4.04704272904408e-13
4.99286015399247	-38.786680471891	1.95519399315546e-13	1.27245756974122e-11	NA	1.8513758758411e-13	6.75655706540982e-13
5.35920698840892	-38.786680471891	1.26458606857312e-13	2.09437848340695e-11	NA	1.19743828411756e-13	1.11208326911705e-12
5.72555382282538	-38.786680471891	7.8748317930204e-14	3.3847631345066e-11	NA	7.45668903389748e-14	1.79725798447175e-12
6.09190065724183	-38.786680471891	4.72327823437851e-14	5.36534219379362e-11	NA	4.4724786433601e-14	2.8489154821241e-12
6.45824749165828	-38.786680471891	2.73372028353321e-14	8.33952489838561e-11	NA	2.58856348881412e-14	4.42816147384841e-12
6.82459432607474	-38.786680471891	1.53690240078338e-14	1.2709502926964e-10	NA	1.45529499287204e-14	6.7485536524797e-12
7.19094116049119	-38.786680471891	8.57837582499581e-15	1.89911444504795e-10	NA	8.12287584346778e-15	1.0084010207366e-11
7.55728799490765	-38.786680471891	5.06710141641721e-15	2.78231930601777e-10	NA	4.79804528636828e-15	1.47736943158927e-11
7.9236348293241	-38.786680471891	3.62689550005471e-15	3.99664469624441e-10	NA	3.4343123273211e-15	2.12215783083711e-11
8.28998166374056	-38.786680471891	3.56408033143824e-15	5.62881170827237e-10	NA	3.37483255793733e-15	2.98881380580129e-11
8.65632849815701	-38.786680471891	4.54310978785826e-15	7.7726744285245e-10	NA	4.30187689404875e-15	4.12717245557019e-11
9.02267533257346	-38.786680471891	6.46029920200458e-15	1.05234174885668e-09	NA	6.11726618186058e-15	5.5877753785608e-11
9.38902216698992	-38.786680471891	9.34637989638258e-15	1.39693336051942e-09	NA	8.85009995283532e-15	7.41750467077945e-11
9.75536900140637	-38.786680471891	1.32909601606347e-14	1.8181392509876e-09	NA	1.25852284194328e-14	9.65404418526697e-11
10.1217158358228	-38.786680471891	1.83818863962764e-14	2.3201238115848e-09	NA	1.74058334598269e-14	1.23195062095288e-10
10.4880626702393	-38.786680471891	2.46554234758655e-14	2.90287105321828e-09	NA	2.33462543316205e-14	1.54138058439028e-10
10.8544095046557	-38.786680471891	3.20569154977101e-14	3.56104033588487e-09	NA	3.03547372864798e-14	1.89085850984606e-10
11.2207563390722	-38.786680471891	4.04144891515873e-14	4.28310386378285e-09	NA	3.82685352510398e-14	2.27426331226207e-10
11.5871031734886	-38.786680471891	4.94294399644897e-14	5.05094784257998e-09	NA	4.68048045498043e-14	2.68197684106203e-10
11.9534500079051	-38.786680471891	5.86859429053881e-14	5.84009250983226e-09	NA	5.55697998901254e-14	3.101000712973e-10
12.3197968423216	-38.786680471891	6.7680084685906e-14	6.62062720270615e-09	NA	6.40863650875623e-14	3.51545281883041e-10
12.686143676738	-38.786680471891	7.58648564773676e-14	7.35886958664633e-09	NA	7.18365367314111e-14	3.90744834888258e-10
13.0524905111545	-38.786680471891	8.27047728548008e-14	8.01965422408026e-09	NA	7.83132629377519e-14	4.25831498812749e-10
13.4188373455709	-38.786680471891	8.77320813765031e-14	8.56905135500193e-09	NA	8.30736282774945e-14	4.55003654764476e-10
13.7851841799874	-38.786680471891	9.05964822912232e-14	8.97723124616892e-09	NA	8.57859334353532e-14	4.76677389065758e-10
14.1515310144038	-38.786680471891	9.11017098828545e-14	9.22114060022823e-09	NA	8.62643341353502e-14	4.89628606526189e-10
14.5178778488203	-38.786680471891	8.92246689559084e-14	9.28665775176731e-09	NA	8.44869615051765e-14	4.93107468090326e-10
14.8842246832367	-38.786680471891	8.51154265910642e-14	9.16994649652544e-09	NA	8.05959142695114e-14	4.86910277119332e-10
15.2505715176532	-38.786680471891	7.90787732935787e-14	8.87782802239661e-09	NA	7.48797989761412e-14	4.7139922836418e-10
15.6169183520696	-38.786680471891	7.15401090690017e-14	8.42712078570131e-09	NA	6.77414274742303e-14	4.47467356395009e-10
15.9832651864861	-38.786680471891	6.30000733048118e-14	7.84303719126216e-09	NA	5.96548558869657e-14	4.16453401740313e-10
16.3496120209025	-38.786680471891	5.39836028815797e-14	7.15684967038322e-09	NA	5.11171476670942e-14	3.80017883160833e-10
16.715958855319	-38.786680471891	4.49898125150291e-14	6.40312647779409e-09	NA	4.26009152240253e-14	3.39996322651849e-10
17.0823056897355	-38.786680471891	3.64489816516969e-14	5.61687592417428e-09	NA	3.45135907562915e-14	2.98247608513407e-10
17.4486525241519	-38.786680471891	2.8691803560869e-14	4.83092333549079e-09	NA	2.71683081744929e-14	2.56514715862011e-10
17.8149993585684	-38.786680471891	2.19339564250177e-14	4.07378425491811e-09	NA	2.07692934456551e-14	2.16311776872214e-10
18.1813461929848	-38.786680471891	1.62763748694099e-14	3.3682046411246e-09	NA	1.54121217049872e-14	1.78846567515526e-10
18.5476930274013	-38.786680471891	1.17189536564209e-14	2.73043271845993e-09	NA	1.10966933028382e-14	1.44981843907679e-10
18.9140398618177	-38.786680471891	8.18344337012224e-15	2.17018648064029e-09	NA	7.74891375985909e-15	1.15233616803498e-10
19.2803866962342	-38.786680471891	5.54042692756642e-15	1.69120086766435e-09	NA	5.24623786256761e-15	8.98002058628066e-11
19.6467335306506	-38.786680471891	3.63557017388935e-15	1.29218857448071e-09	NA	3.44252638788208e-15	6.86132571361498e-11
20.0130803650671	-38.786680471891	2.31155429716616e-15	9.68030777444165e-10	NA	2.18881393685317e-15	5.14009688370567e-11
20.3794271994836	-38.786680471891	1.4237535018424e-15	7.11025209517898e-10	NA	1.34815414515532e-15	3.77543622458834e-11
20.7457740339	-38.786680471891	8.49330708505317e-16	5.12051210740851e-10	NA	8.04232413684975e-16	2.71891441259322e-11
21.1121208683165	-38.786680471891	4.90632184464316e-16	3.61554990610527e-10	NA	4.64580288916751e-16	1.91980226644457e-11
21.4784677027329	-38.786680471891	2.74416575649724e-16	2.5030405684977e-10	NA	2.59845432150134e-16	1.32907664980373e-11
21.8448145371494	-38.786680471891	1.48589496022546e-16	1.69900235719645e-10	NA	1.40699597739433e-16	9.02144531467416e-12
22.2111613715658	-38.786680471891	7.78837147747646e-17	1.13071366054883e-10	NA	7.37481964243249e-17	6.00391836538035e-12
22.5775082059823	-38.786680471891	3.95139913101024e-17	7.37808852150785e-11	NA	3.74158526089038e-17	3.91765331234982e-12
22.9438550403987	-38.786680471891	1.94031456907373e-17	4.72027877979005e-11	NA	1.83728652875444e-17	2.5063965745263e-12
23.3102018748152	-38.786680471891	9.22119139634381e-18	2.96090177918131e-11	NA	8.7315587903134e-18	1.5721940213834e-12
23.6765487092316	-38.786680471891	4.24108177658541e-18	1.82101246203602e-11	NA	4.0158861556073e-18	9.66930050097545e-13
24.0428955436481	-38.786680471891	1.88766836075871e-18	1.09808105711409e-11	NA	1.78743576183815e-18	5.83064418120106e-13
24.4092423780645	-38.786680471891	8.13058702287225e-19	6.49214851475432e-12	NA	7.69886401209683e-19	3.44723258049177e-13
24.775589212481	-38.786680471891	3.38887404021184e-19	3.76335387385437e-12	NA	3.20892948028484e-19	1.99828393580144e-13
25.1419360468975	-38.786680471891	1.3668423581358e-19	2.13891848530524e-12	NA	1.29426490506264e-19	1.13573333585998e-13
25.5082828813139	-38.786680471891	5.33463490793721e-20	1.19191689243304e-12	NA	5.05137311670817e-20	6.32889826148588e-14
25.8746297157304	-38.786680471891	2.0146954839742e-20	6.5122382483127e-13	NA	1.90771791916982e-20	3.45789992488453e-14
26.2409765501468	-38.786680471891	7.3625621019516e-21	3.48856766753229e-13	NA	6.97162016027705e-21	1.85237662007222e-14
26.6073233845633	-38.786680471891	2.60352152912437e-21	1.8323000222408e-13	NA	2.46527810955205e-21	9.72923573690508e-15
26.9736702189797	-38.786680471891	8.90852875909261e-22	9.4357969609611e-14	NA	8.43549810993583e-22	5.01026534325383e-15
27.3400170533962	-38.786680471891	2.9496333573631e-22	4.76423474800895e-14	NA	2.79301187478846e-22	2.52973652822681e-15
27.7063638878126	-38.786680471891	9.45069610637524e-23	2.35852390413812e-14	NA	8.94887711526302e-23	1.25234048878213e-15
28.0727107222291	-38.786680471891	2.93050169825974e-23	1.14477457947008e-14	NA	2.77489608052314e-23	6.07857971625186e-16
28.4390575566455	-38.786680471891	8.79713484070959e-24	5.44793900566873e-15	NA	8.33001905571835e-24	2.89277313884491e-16
28.805404391062	-38.786680471891	2.55890657741667e-24	2.54200886656223e-15	NA	2.42303215054102e-24	1.3497682261577e-16
29.1717512254784	-38.786680471891	7.23094213848267e-25	1.16293234613063e-15	NA	6.84698903620521e-25	6.17499470842119e-17
29.5380980598949	-38.786680471891	1.99940012236851e-25	5.21632214503141e-16	NA	1.8932347202708e-25	2.76978809215881e-17
29.9044448943114	-38.786680471891	5.51754040440705e-26	2.29407136075647e-16	NA	5.2245665823737e-26	1.21811716395586e-17
30.2707917287278	-38.786680471891	1.59592302642111e-26	9.89195214985441e-17	NA	1.51118170430081e-26	5.25247684308931e-18
30.6371385631443	-38.786680471891	5.31368005539066e-27	4.1820541842669e-17	NA	5.03153093806897e-27	2.22060746217115e-18
31.0034853975607	-38.786680471891	2.24034172253898e-27	1.73352404011652e-17	NA	2.12138265219148e-27	9.20475022494389e-19
31.3698322319772	-38.786680471891	1.18607095349247e-27	7.04535119966727e-18	NA	1.12309221387692e-27	3.74097483156836e-19
31.7361790663936	-38.786680471891	7.13837862006712e-28	2.80742388092261e-18	NA	6.75934051356376e-28	1.49069958082025e-19
32.1025259008101	-38.786680471891	4.48382309936755e-28	1.09684661080829e-18	NA	4.2457382473393e-28	5.82408945819289e-20
32.4688727352265	-38.786680471891	2.81884227251566e-28	4.20161611628016e-19	NA	2.66916561702104e-28	2.23099455193354e-20
-40.4341473136479	-38.3959630332016	1.46383382241635e-34	1.18197683837489e-47	NA	1.38610625572151e-34	6.27611807920384e-49
-40.0678004792314	-38.3959630332016	6.80895264433836e-34	5.26725167317926e-47	NA	6.44740660497224e-34	2.79683090061295e-48
-39.701453644815	-38.3959630332016	3.09111037992691e-33	2.26970311773353e-46	NA	2.92697666164714e-33	1.20517799580727e-47
-39.3351068103985	-38.3959630332016	1.36960189747799e-32	9.45722936973923e-46	NA	1.29687791665353e-32	5.0216456278623e-47
-38.9687599759821	-38.3959630332016	5.92270078570016e-32	3.81038343581776e-45	NA	5.60821350354804e-32	2.02325592125094e-46
-38.6024131415656	-38.3959630332016	2.49971684619822e-31	1.48451074818739e-44	NA	2.36698531280575e-31	7.88252734146739e-46
-38.2360663071491	-38.3959630332016	1.02969213331231e-30	5.59252538871751e-44	NA	9.75016894400919e-31	2.96954631943505e-45
-37.8697194727327	-38.3959630332016	4.13970600095412e-30	2.03724214712116e-43	NA	3.91989329451246e-30	1.08174473950291e-44
-37.5033726383162	-38.3959630332016	1.62434061092152e-29	7.17608744042288e-43	NA	1.53809035407056e-29	3.81039379627003e-44
-37.1370258038998	-38.3959630332016	6.22056995838787e-29	2.44424087550622e-42	NA	5.89026623202474e-29	1.29785490295945e-43
-36.7706789694833	-38.3959630332016	2.32503074938772e-28	8.05033069453662e-42	NA	2.2015748079597e-28	4.27460372954665e-43
-36.4043321350669	-38.3959630332016	8.48149954286218e-28	2.56391069381909e-41	NA	8.03114355894193e-28	1.36139776487213e-42
-36.0379853006504	-38.3959630332016	3.01968734260264e-27	7.89637745009588e-41	NA	2.8593460895687e-27	4.19285688735683e-42
-35.671638466234	-38.3959630332016	1.04929277294795e-26	2.35198004073748e-40	NA	9.93576766975974e-27	1.24886579638011e-41
-35.3052916318175	-38.3959630332016	3.5585799408078e-26	6.77710110662725e-40	NA	3.36962423049946e-26	3.59853809304552e-41
-34.9389447974011	-38.3959630332016	1.17788281904412e-25	1.89061299432414e-39	NA	1.11533885812864e-25	1.00388687910075e-40
-34.5725979629846	-38.3959630332016	3.80515838358158e-25	5.11759921462848e-39	NA	3.60310969641842e-25	2.71736771062361e-40
-34.2062511285681	-38.3959630332016	1.19974418793949e-24	1.35233566241293e-38	NA	1.13603941834285e-24	7.18069764521888e-40
-33.8399042941517	-38.3959630332016	3.6918989980372e-24	3.54657643662271e-38	NA	3.49586422878528e-24	1.88317839829837e-39
-33.4735574597352	-38.3959630332016	1.10880757148915e-23	9.6167572044449e-38	NA	1.04993141140536e-23	5.10635249309234e-39
-33.1072106253188	-38.3959630332016	3.25018247982118e-23	2.92609028071433e-37	NA	3.07760225138127e-23	1.55370964268837e-38
-32.7408637909023	-38.3959630332016	9.2983196683536e-23	1.10060148973937e-36	NA	8.80459165694664e-23	5.84402729688774e-38
-32.3745169564859	-38.3959630332016	2.59624899903408e-22	5.19935656445438e-36	NA	2.45839174082719e-22	2.76077962570441e-37
-32.0081701220694	-38.3959630332016	7.07511215452136e-22	2.83495812880438e-35	NA	6.69943341049819e-22	1.50531984962058e-36
-31.641823287653	-38.3959630332016	1.88176509490571e-21	1.63126037489676e-34	NA	1.78184595129905e-21	8.66174564372569e-36
-31.2754764532365	-38.3959630332016	4.88475243112982e-21	9.43380044999268e-34	NA	4.6253787819053e-21	5.00920522615361e-35
-30.9091296188201	-38.3959630332016	1.23755569403692e-20	5.37435675360425e-33	NA	1.17184318536702e-20	2.85370207691739e-34
-30.5427827844036	-38.3959630332016	3.06007428981857e-20	2.99401563522458e-32	NA	2.89758854532306e-20	1.58977697765106e-33
-30.1764359499871	-38.3959630332016	7.38489264680288e-20	1.62688040812771e-31	NA	6.99276498384789e-20	8.63848868323957e-33
-29.8100891155707	-38.3959630332016	1.73940766195737e-19	8.61490171848619e-31	NA	1.64704750263878e-19	4.57438239655305e-32
-29.4437422811542	-38.3959630332016	3.99855914440344e-19	4.44436272516763e-30	NA	3.78624114230479e-19	2.35988932645372e-31
-29.0773954467378	-38.3959630332016	8.97120126710585e-19	2.23352112425608e-29	NA	8.49484279379859e-19	1.1859659050088e-30
-28.7110486123213	-38.3959630332016	1.96445725720641e-18	1.09339661704092e-28	NA	1.86014727328582e-18	5.80577051356251e-30
-28.3447017779049	-38.3959630332016	4.19835784939656e-18	5.21396085854207e-28	NA	3.97543081030882e-18	2.76853428477911e-29
-27.9783549434884	-38.3959630332016	8.75711768057106e-18	2.42191359072331e-27	NA	8.29212675185515e-18	1.28599945273944e-28
-27.612008109072	-38.3959630332016	1.78273897851519e-17	1.09584683655695e-26	NA	1.68807798576446e-17	5.81878080826824e-28
-27.2456612746555	-38.3959630332016	3.54208643032716e-17	4.82993456631368e-26	NA	3.35400650278616e-17	2.56462213715547e-27
-26.8793144402391	-38.3959630332016	6.86871262130631e-17	2.07363712411496e-25	NA	6.50399340919044e-17	1.10106992132432e-26
-26.5129676058226	-38.3959630332016	1.2999789362781e-16	8.67210202390653e-25	NA	1.23095183912807e-16	4.60475489280924e-26
-26.1466207714062	-38.3959630332016	2.40127577816835e-16	3.53277598451565e-24	NA	2.2737713303669e-16	1.87585056714651e-25
-25.7802739369897	-38.3959630332016	4.32904897938752e-16	1.40187057626909e-23	NA	4.09918242068544e-16	7.44372053899396e-25
-25.4139271025732	-38.3959630332016	7.61706519481936e-16	5.41875906264442e-23	NA	7.21260948824746e-16	2.87727903083711e-24
-25.0475802681568	-38.3959630332016	1.30805962050237e-15	2.04028981375479e-22	NA	1.23860345011167e-15	1.08336300434852e-23
-24.6812334337403	-38.3959630332016	2.19236105520554e-15	7.48314190495724e-22	NA	2.07594969243462e-15	3.97343506861966e-23
-24.3148865993239	-38.3959630332016	3.58625585933303e-15	2.67347544741926e-21	NA	3.39583059573929e-15	1.41957499039703e-22
-23.9485397649074	-38.3959630332016	5.72552210291633e-15	9.30397465075061e-21	NA	5.42150473817025e-15	4.94026969211298e-22
-23.582192930491	-38.3959630332016	8.92141070881082e-15	3.15399453402278e-20	NA	8.44769604580593e-15	1.67472335108584e-21
-23.2158460960745	-38.3959630332016	1.35673979591024e-14	1.04148604139537e-19	NA	1.28469877502436e-14	5.53013321532339e-21
-22.8494992616581	-38.3959630332016	2.0137435781276e-14	3.35000974503301e-19	NA	1.90681655821707e-14	1.77880446077253e-20
-22.4831524272416	-38.3959630332016	2.9171336533789e-14	1.049636166726e-18	NA	2.76223786047634e-14	5.57340914702915e-20
-22.1168055928252	-38.3959630332016	4.12432634217272e-14	3.20355070362774e-18	NA	3.90533027450205e-14	1.70103692694418e-19
-21.7504587584087	-38.3959630332016	5.69107400623547e-14	9.52411250849467e-18	NA	5.38888578813928e-14	5.05715956203668e-19
-21.3841119239922	-38.3959630332016	7.66443141453447e-14	2.75814777863671e-17	NA	7.25746062671113e-14	1.46453471646855e-18
-21.0177650895758	-38.3959630332016	1.00741898477286e-13	7.78055622338116e-17	NA	9.53926419476531e-14	4.13135756932118e-18
-20.6514182551593	-38.3959630332016	1.29236378824461e-13	2.13798108478126e-16	NA	1.22374104500251e-13	1.1352355903725e-17
-20.2850714207429	-38.3959630332016	1.61809447000915e-13	5.72264981808329e-16	NA	1.53217587466711e-13	3.03864042155058e-17
-19.9187245863264	-38.3959630332016	1.97727644127797e-13	1.49207475815167e-15	NA	1.87228577627894e-13	7.92269108930644e-17
-19.55237775191	-38.3959630332016	2.35817112742331e-13	3.78951905217083e-15	NA	2.23295547741047e-13	2.01217724938813e-16
-19.1860309174935	-38.3959630332016	2.7449069932418e-13	9.37513879076732e-15	NA	2.59915619959219e-13	4.97805677314952e-16
-18.8196840830771	-38.3959630332016	3.11834615233864e-13	2.25928706642391e-14	NA	2.95276625192795e-13	1.19964723024438e-15
-18.4533372486606	-38.3959630332016	3.45752530203771e-13	5.30353239474985e-14	NA	3.27393545433929e-13	2.81609541453429e-15
-18.0869904142442	-38.3959630332016	3.74154308249981e-13	1.21271607718954e-13	NA	3.54287228050498e-13	6.43933878387589e-15
-17.7206435798277	-38.3959630332016	3.9516680530569e-13	2.701177625781e-13	NA	3.74183990354549e-13	1.43428442774003e-14
-17.3542967454112	-38.3959630332016	4.07337569283846e-13	5.86066978099871e-13	NA	3.85708503471198e-13	3.1119269324551e-14
-16.9879499109948	-38.3959630332016	4.09800768929859e-13	1.23862961409486e-12	NA	3.88040910597025e-13	6.57693574194417e-14
-16.6216030765783	-38.3959630332016	4.02379035236564e-13	2.54997408106908e-12	NA	3.81013260775685e-13	1.35399763448011e-13
-16.2552562421619	-38.3959630332016	3.85604578093521e-13	5.11364025857847e-12	NA	3.65129504282121e-13	2.71526556489338e-13
-15.8889094077454	-38.3959630332016	3.60656086714968e-13	9.98906129677897e-12	NA	3.41505743551177e-13	5.30404033002762e-13
-15.522562573329	-38.3959630332016	3.29221804641239e-13	1.90072498382124e-11	NA	3.11740578708499e-13	1.00925619244421e-12
-15.1562157389125	-38.3959630332016	2.93310869816736e-13	3.52301090789567e-11	NA	2.77736465231406e-13	1.87066545928909e-12
-14.7898689044961	-38.3959630332016	2.55042164387472e-13	6.36075681370521e-11	NA	2.41499775532363e-13	3.37746557629688e-12
-14.4235220700796	-38.3959630332016	2.16441298498169e-13	1.11867438846929e-10	NA	2.04948562637781e-13	5.93999165319309e-12
-14.0571752356632	-38.3959630332016	1.7927210910557e-13	1.91645531746902e-10	NA	1.69753006183064e-13	1.01760876147885e-11
-13.6908284012467	-38.3959630332016	1.44920580872058e-13	3.19811296713772e-10	NA	1.3722549694744e-13	1.69814957118669e-11
-13.3244815668303	-38.3959630332016	1.14338567034297e-13	5.19863111669308e-10	NA	1.08267346067234e-13	2.76039442392529e-11
-12.9581347324138	-38.3959630332016	8.80444483946725e-14	8.23160084428315e-10	NA	8.33694090357577e-14	4.37085543491919e-11
-12.5917878979973	-38.3959630332016	6.61698524303652e-14	1.26963738976634e-09	NA	6.26563240918282e-14	6.74158233667377e-11
-12.2254410635809	-38.3959630332016	4.85368970318542e-14	1.90754680737271e-09	NA	4.59596544217768e-14	1.01287847747844e-10
-11.8590942291644	-38.3959630332016	3.47493396700037e-14	2.79171321790684e-09	NA	3.29041974308776e-14	1.48235745659342e-10
-11.492747394748	-38.3959630332016	2.42829301927029e-14	3.97984814618137e-09	NA	2.29935399305051e-14	2.11323911702679e-10
-11.1264005603315	-38.3959630332016	1.65641236312562e-14	5.52665430096015e-09	NA	1.56845914025468e-14	2.9345697690198e-10
-10.7600537259151	-38.3959630332016	1.10309126437845e-14	7.47580900617086e-09	NA	1.04451863235596e-14	3.96954141037256e-10
-10.3937068914986	-38.3959630332016	7.17385686197937e-15	9.85040743838253e-09	NA	6.79293490952832e-15	5.23041723021886e-10
-10.0273600570822	-38.3959630332016	4.55873751573988e-15	1.2643004451935e-08	NA	4.31667481103067e-15	6.71324396892083e-10
-9.66101322266571	-38.3959630332016	2.83437385228491e-15	1.58068920267049e-08	NA	2.68387249122337e-15	8.39322037487844e-10
-9.29466638824925	-38.3959630332016	1.73008233587304e-15	1.92505340402349e-08	NA	1.63821733856948e-15	1.02217421527787e-09
-8.9283195538328	-38.3959630332016	1.04737130115713e-15	2.28370065648896e-08	NA	9.91757322699819e-16	1.21261047698585e-09
-8.56197271941634	-38.3959630332016	6.50214074428967e-16	2.63897739939353e-08	NA	6.15688599568252e-16	1.40125704914116e-09
-8.19562588499989	-38.3959630332016	4.58157699584726e-16	2.97051852034566e-08	NA	4.33830154609408e-16	1.57730036535945e-09
-7.82927905058344	-38.3959630332016	4.47120514641654e-16	3.25708398695743e-08	NA	4.23379029037044e-16	1.72946228998315e-09
-7.46293221616698	-38.3959630332016	6.64455329873852e-16	3.47877026927126e-08	NA	6.29173663896728e-16	1.8471743499127e-09
-7.09658538175053	-38.3959630332016	1.26794856446286e-15	3.61928382249996e-08	NA	1.20062223609095e-15	1.92178491952457e-09
-6.73023854733407	-38.3959630332016	2.6026738873703e-15	3.66791812523389e-08	NA	2.46447547641164e-15	1.94760899802999e-09
-6.36389171291762	-38.3959630332016	5.33395180568044e-15	3.6209016059661e-08	NA	5.05072628624361e-15	1.92264393805441e-09
-5.99754487850117	-38.3959630332016	1.06567233655564e-14	3.48188091497186e-08	NA	1.00908659823888e-14	1.84882605568947e-09
-5.63119804408471	-38.3959630332016	2.05975688843521e-14	3.26145359089258e-08	NA	1.95038662490576e-14	1.73178248352383e-09
-5.26485120966825	-38.3959630332016	3.84104873714037e-14	2.97583325007045e-08	NA	3.63709432146676e-14	1.58012240638672e-09
-4.8985043752518	-38.3959630332016	6.90369823555402e-14	2.64488065620378e-08	NA	6.53712133534326e-14	1.40439158914145e-09
-4.53215754083534	-38.3959630332016	1.19553784324064e-13	2.2898322521697e-08	NA	1.13205642477382e-13	1.21586626146967e-09
-4.16581070641889	-38.3959630332016	1.99473114616121e-13	1.93108484376164e-08	NA	1.88881366029141e-13	1.02537681847238e-09
-3.79946387200243	-38.3959630332016	3.20705488788668e-13	1.58635047102185e-08	NA	3.03676467538105e-13	8.42328085279782e-10
-3.43311703758598	-38.3959630332016	4.96967609686573e-13	1.26939571487587e-08	NA	4.70579311755785e-13	6.74029907959114e-10
-3.06677020316953	-38.3959630332016	7.42446407229746e-13	9.89452644178376e-09	NA	7.03023522096491e-13	5.2538437531331e-10
-2.70042336875307	-38.3959630332016	1.06963807504352e-12	7.51264899956433e-09	NA	1.01284176145648e-12	3.98910288916537e-10
-2.33407653433662	-38.3959630332016	1.48647328624345e-12	5.55637160935806e-09	NA	1.40754359509459e-12	2.95034920990612e-10
-1.96772969992016	-38.3959630332016	1.99309212127148e-12	4.0030366834038e-09	NA	1.88726166537358e-12	2.12555187925418e-10
-1.60138286550371	-38.3959630332016	2.57888579151691e-12	2.80923429862325e-09	NA	2.44195049579624e-12	1.49166088521244e-10
-1.23503603108725	-38.3959630332016	3.2205918405439e-12	1.92037691282419e-09	NA	3.04958283443315e-12	1.01969106924571e-10
-0.8686891966708	-38.3959630332016	3.88222607759312e-12	1.27874858816525e-09	NA	3.67608520166196e-12	6.78996142088091e-11
-0.502342362254346	-38.3959630332016	4.5173982214003e-12	8.29438576155373e-10	NA	4.27753057647771e-12	4.40419327552569e-11
-0.135995527837892	-38.3959630332016	5.0740923176716e-12	5.24064030389395e-10	NA	4.80466498036186e-12	2.78270066637642e-11
0.230351306578562	-38.3959630332016	5.50138344924822e-12	3.22543269434612e-10	NA	5.20926753935657e-12	1.71265593275697e-11
0.596698140995017	-38.3959630332016	5.75696964649355e-12	1.93376589468241e-10	NA	5.45128246034879e-12	1.02680041592445e-11
0.963044975411471	-38.3959630332016	5.81401524227084e-12	1.12944143041318e-10	NA	5.50529901329175e-12	5.99716301595558e-12
1.32939180982792	-38.3959630332016	5.66578745778504e-12	6.42809276870862e-11	NA	5.36494192070296e-12	3.41321994904401e-12
1.69573864424438	-38.3959630332016	5.32697704855073e-12	3.56843076105255e-11	NA	5.04412187914385e-12	1.89478271373077e-12
2.06208547866083	-38.3959630332016	4.83134088068959e-12	1.9389898644806e-11	NA	4.57480331148012e-12	1.02957426480466e-12
2.42843231307729	-38.3959630332016	4.22617889076675e-12	1.0444424773525e-11	NA	4.00177459256974e-12	5.54583144269819e-13
2.79477914749374	-38.3959630332016	3.56489472567787e-12	5.82308486090434e-12	NA	3.37560370896068e-12	3.09196990886113e-13
3.1611259819102	-38.3959630332016	2.89926626801486e-12	3.78698070816049e-12	NA	2.74531920875015e-12	2.01082942714515e-13
3.52747281632665	-38.3959630332016	2.27297313912068e-12	3.44937459887842e-12	NA	2.15228138534296e-12	1.83156569393798e-13
3.8938196507431	-38.3959630332016	1.71745394770625e-12	4.51107969987329e-12	NA	1.62625950048047e-12	2.39531503003313e-13
4.26016648515956	-38.3959630332016	1.25048056966183e-12	7.12797264612104e-12	NA	1.18408176783708e-12	3.78484556887751e-13
4.62651331957601	-38.3959630332016	8.77168106589119e-13	1.18814896828423e-11	NA	8.30591684140466e-13	6.30889115465975e-13
4.99286015399247	-38.3959630332016	5.92672892655294e-13	1.98317370315136e-11	NA	5.61202775565061e-13	1.05303521426552e-12
5.35920698840892	-38.3959630332016	3.85653561300346e-13	3.26397535100927e-11	NA	3.65175886547899e-13	1.73312149997034e-12
5.72555382282538	-38.3959630332016	2.41660707487014e-13	5.27488870295554e-11	NA	2.28828855625775e-13	2.80088604781162e-12
6.09190065724183	-38.3959630332016	1.45883132278699e-13	8.36143317525708e-11	NA	1.38136938195598e-13	4.43979443721055e-12
6.45824749165828	-38.3959630332016	8.49934191495189e-14	1.2996432841185e-10	NA	8.04803852556433e-14	6.90090909326671e-12
6.82459432607474	-38.3959630332016	4.8104525403313e-14	1.98066629376292e-10	NA	4.55502411332328e-14	1.05170381783846e-11
7.19094116049119	-38.3959630332016	2.70193747084368e-14	2.95960569554726e-10	NA	2.55846829985294e-14	1.57150582059438e-11
7.55728799490765	-38.3959630332016	1.60203234391976e-14	4.33600405301323e-10	NA	1.51696662542601e-14	2.30235251191835e-11
7.9236348293241	-38.3959630332016	1.14293758654102e-14	6.22842514646956e-10	NA	1.08224916950522e-14	3.30719946428653e-11
8.28998166374056	-38.3959630332016	1.11097638226889e-14	8.77201628313896e-10	NA	1.05198506130962e-14	4.65780785191808e-11
8.65632849815701	-38.3959630332016	1.40083320605141e-14	1.2113040934295e-09	NA	1.32645088561016e-14	6.43184136386204e-11
9.02267533257346	-38.3959630332016	1.97782130530666e-14	1.63998361146084e-09	NA	1.8728017087756e-14	8.70806470932114e-11
9.38902216698992	-38.3959630332016	2.84823136273092e-14	2.17699983870289e-09	NA	2.69699418688567e-14	1.15595395802277e-10
9.75536900140637	-38.3959630332016	4.03605013716639e-14	2.83341279404604e-09	NA	3.82174141481261e-14	1.50449930025782e-10
10.1217158358228	-38.3959630332016	5.56420379509936e-14	3.61571232123107e-09	NA	5.26875221107096e-14	1.91988850641766e-10
10.4880626702393	-38.3959630332016	7.43928005964039e-14	4.5238735026364e-09	NA	7.04426449971653e-14	2.40210834562243e-10
10.8544095046557	-38.3959630332016	9.63974852130241e-14	5.54957341266266e-09	NA	9.12789110645311e-14	2.94673947037479e-10
11.2207563390722	-38.3959630332016	1.21085090861845e-13	6.67484697845058e-09	NA	1.14655638739897e-13	3.5442426989492e-10
11.5871031734886	-38.3959630332016	1.47508425409622e-13	7.87146541797374e-09	NA	1.39675930492166e-13	4.17962897542867e-10
11.9534500079051	-38.3959630332016	1.74384380497295e-13	9.10127913841828e-09	NA	1.65124809254934e-13	4.83264144355343e-10
12.3197968423216	-38.3959630332016	2.0019278554958e-13	1.03176749583655e-08	NA	1.89562823423863e-13	5.47852920963986e-10
12.686143676738	-38.3959630332016	2.23320880993073e-13	1.14681618721839e-08	NA	2.11462848745201e-13	6.08942034432832e-10
13.0524905111545	-38.3959630332016	2.42231480992642e-13	1.24979375864452e-08	NA	2.29369321841704e-13	6.63621565942827e-10
13.4188373455709	-38.3959630332016	2.55628571950467e-13	1.33541255043499e-08	NA	2.42055045658673e-13	7.0908384825071e-10
13.7851841799874	-38.3959630332016	2.62595500963211e-13	1.39902385662485e-08	NA	2.48652040303728e-13	7.42860488863127e-10
14.1515310144038	-38.3959630332016	2.62687155871576e-13	1.43703502018138e-08	NA	2.48738828462266e-13	7.63043841282851e-10
14.5178778488203	-38.3959630332016	2.55966372508661e-13	1.44724530167105e-08	NA	2.42374909470895e-13	7.68465346186382e-10
14.8842246832367	-38.3959630332016	2.42983719554287e-13	1.42905686183447e-08	NA	2.30081617568257e-13	7.58807559977321e-10
15.2505715176532	-38.3959630332016	2.24707055527612e-13	1.38353272381681e-08	NA	2.12775419314635e-13	7.34634931853266e-10
15.6169183520696	-38.3959630332016	2.02412245267724e-13	1.31329389859335e-08	NA	1.9166443287743e-13	6.97339178964143e-10
15.9832651864861	-38.3959630332016	1.7754947160203e-13	1.22226952142447e-08	NA	1.68121838366449e-13	6.49006612652324e-10
16.3496120209025	-38.3959630332016	1.51601198107034e-13	1.11533313029189e-08	NA	1.43551382577133e-13	5.92225007808465e-10
16.715958855319	-38.3959630332016	1.25948180960447e-13	9.97871888756688e-09	NA	1.19260505429397e-13	5.2985486673037e-10
17.0823056897355	-38.3959630332016	1.01758664116227e-13	8.75341539294205e-09	NA	9.63554187267913e-14	4.64793106081153e-10
17.4486525241519	-38.3959630332016	7.99125851927929e-14	7.52857625090313e-09	NA	7.56693366080071e-14	3.99756001851291e-10
17.8149993585684	-38.3959630332016	6.09672684645195e-14	6.34864046952708e-09	NA	5.77299901934412e-14	3.37103198096055e-10
18.1813461929848	-38.3959630332016	4.5164449401179e-14	5.24905565837885e-09	NA	4.27662791312293e-14	2.78716909221277e-10
18.5476930274013	-38.3959630332016	3.24719715327897e-14	4.25514326999724e-09	NA	3.07477544158075e-14	2.259416660241e-10
18.9140398618177	-38.3959630332016	2.26486720438866e-14	3.38204795719857e-09	NA	2.1446058646189e-14	1.79581626642467e-10
19.2803866962342	-38.3959630332016	1.53189124844368e-14	2.63559030098148e-09	NA	1.45054992584321e-14	1.39945855115967e-10
19.6467335306506	-38.3959630332016	1.00441385704355e-14	2.01376414774661e-09	NA	9.51080859904777e-15	1.06927827725473e-10
20.0130803650671	-38.3959630332016	6.38211618018093e-15	1.50859225350738e-09	NA	6.04323457118083e-15	8.01039648915815e-11
20.3794271994836	-38.3959630332016	3.92888997305818e-15	1.10807130116173e-09	NA	3.72027130832924e-15	5.88369086472938e-11
20.7457740339	-38.3959630332016	2.34277647134537e-15	7.97987530894676e-10	NA	2.21837825643939e-15	4.23719298638135e-11
21.1121208683165	-38.3959630332016	1.35289917591296e-15	5.63452186398521e-10	NA	1.28106208667725e-15	2.9918458120421e-11
21.4784677027329	-38.3959630332016	7.56492614008929e-16	3.90077226864632e-10	NA	7.16323894575688e-16	2.07125102313918e-11
21.8448145371494	-38.3959630332016	4.09535269854531e-16	2.64774824776186e-10	NA	3.87789509158169e-16	1.405914236848e-11
22.2111613715658	-38.3959630332016	2.14623814354434e-16	1.76211945837365e-10	NA	2.03227584407377e-16	9.35658756699595e-12
22.5775082059823	-38.3959630332016	1.08874346560537e-16	1.1498112920155e-10	NA	1.03093268200377e-16	6.10532389738956e-12
22.9438550403987	-38.3959630332016	5.34567373248101e-17	7.35614627913755e-11	NA	5.06182579482072e-17	3.90600231382198e-12
23.3102018748152	-38.3959630332016	2.54028641998923e-17	4.61430937068195e-11	NA	2.40540069791473e-17	2.45012842249886e-12
23.6765487092316	-38.3959630332016	1.16827561754019e-17	2.837890444993e-11	NA	1.10624178583762e-17	1.50687686512612e-12
24.0428955436481	-38.3959630332016	5.19964172757202e-18	1.71126436791526e-11	NA	4.92354788892716e-18	9.08655473531692e-13
24.4092423780645	-38.3959630332016	2.23951217261706e-18	1.01174520337425e-11	NA	2.12059715023176e-18	5.37221386772291e-13
24.775589212481	-38.3959630332016	9.33414340514407e-19	5.86486156596519e-12	NA	8.83851320248562e-19	3.11415270681532e-13
25.1419360468975	-38.3959630332016	3.76467853640956e-19	3.33331949045529e-12	NA	3.56477927356811e-19	1.76994218825577e-13
25.5082828813139	-38.3959630332016	1.46928787159301e-19	1.8574994025464e-12	NA	1.39127070237318e-19	9.86304063154088e-14
25.8746297157304	-38.3959630332016	5.54889098928301e-20	1.0148760146178e-12	NA	5.25425249422493e-20	5.38883800147092e-14
26.2409765501468	-38.3959630332016	2.02778552021001e-20	5.43663102630957e-13	NA	1.92011289244904e-20	2.88676877299009e-14
26.6073233845633	-38.3959630332016	7.17054906925598e-21	2.85548113144916e-13	NA	6.78980275605822e-21	1.51621725333921e-14
26.9736702189797	-38.3959630332016	2.45357089493646e-21	1.47048735770133e-13	NA	2.32328964821552e-21	7.80806526090558e-15
27.3400170533962	-38.3959630332016	8.12398611377273e-22	7.42464785439276e-14	NA	7.69261360221001e-22	3.94237561327718e-15
27.7063638878126	-38.3959630332016	2.60310545023309e-22	3.67555554472024e-14	NA	2.46488412387878e-22	1.95166435215882e-15
28.0727107222291	-38.3959630332016	8.07321324090151e-23	1.78403218455556e-14	NA	7.6445366991968e-23	9.47294082578234e-16
28.4390575566455	-38.3959630332016	2.42470919506816e-23	8.49014181473852e-15	NA	2.29596046499431e-23	4.50813677633031e-16
28.805404391062	-38.3959630332016	7.0627036025524e-24	3.9615009912885e-15	NA	6.68768373560666e-24	2.10349705552553e-16
29.1717512254784	-38.3959630332016	2.00347323694165e-24	1.81232949365293e-15	NA	1.89709155805091e-24	9.6231952533251e-17
29.5380980598949	-38.3959630332016	5.5989960578623e-25	8.12918696714401e-16	NA	5.30169705243746e-25	4.31647521654215e-17
29.9044448943114	-38.3959630332016	1.58914477105319e-25	3.57511182957192e-16	NA	1.50476336498901e-25	1.89833025997377e-17
30.2707917287278	-38.3959630332016	4.90638600556211e-26	1.54157519916217e-16	NA	4.64586364322973e-26	8.18553093748972e-18
30.6371385631443	-38.3959630332016	1.83006966280716e-26	6.5173697914755e-17	NA	1.73289547568718e-26	3.46062469662055e-18
31.0034853975607	-38.3959630332016	8.73832910501692e-27	2.70154730523475e-17	NA	8.27433582387352e-27	1.43448072193361e-18
31.3698322319772	-38.3959630332016	5.02316502117373e-27	1.09795705784468e-17	NA	4.75644185340461e-27	5.82998576385203e-19
31.7361790663936	-38.3959630332016	3.13915401984363e-27	4.37512733867158e-18	NA	2.97246925022955e-27	2.32312638433837e-19
32.1025259008101	-38.3959630332016	1.99994366633569e-27	1.70934059009984e-18	NA	1.8937494027994e-27	9.07633976634649e-20
32.4688727352265	-38.3959630332016	1.26348930023351e-27	6.54785537084601e-19	NA	1.19639975267134e-27	3.47681207776292e-20
-40.4341473136479	-38.0052455945122	3.33313944225939e-34	9.99665823694571e-47	NA	3.1561543129817e-34	5.30807419025053e-48
-40.0678004792314	-38.0052455945122	1.5503933388385e-33	4.45481781074163e-46	NA	1.46806958063426e-33	2.36544081862008e-47
-39.701453644815	-38.0052455945122	7.03843281059048e-33	1.91961851233787e-45	NA	6.66470168938354e-33	1.01928837006845e-46
-39.3351068103985	-38.0052455945122	3.11857132382423e-32	7.99852288663534e-45	NA	2.95297946711673e-32	4.24709456783921e-46
-38.9687599759821	-38.0052455945122	1.34859331339834e-31	3.22266034782835e-44	NA	1.27698485955188e-31	1.71118385872496e-45
-38.6024131415656	-38.0052455945122	5.69182979159767e-31	1.25553598235033e-43	NA	5.38960144233615e-31	6.66670599802442e-45
-38.2360663071491	-38.0052455945122	2.34459784338519e-30	4.72991879441506e-43	NA	2.22010291612393e-30	2.51151527635763e-44
-37.8697194727327	-38.0052455945122	9.42606315128108e-30	1.72301127771272e-42	NA	8.92555213627287e-30	9.14892904804536e-44
-37.5033726383162	-38.0052455945122	3.69860395034975e-29	6.06921506820137e-42	NA	3.50221315733334e-29	3.22266132291447e-43
-37.1370258038998	-38.0052455945122	1.41641587892227e-28	2.06722172031063e-41	NA	1.34120613994055e-28	1.09766343902327e-42
-36.7706789694833	-38.0052455945122	5.29406405174551e-28	6.80851073584321e-41	NA	5.01295651729222e-28	3.61521613066717e-42
-36.4043321350669	-38.0052455945122	1.93122563060232e-27	2.16834727059273e-40	NA	1.82868020044028e-27	1.15135957534246e-41
-36.0379853006504	-38.0052455945122	6.8757841758644e-27	6.67759708963775e-40	NA	6.51068947390799e-27	3.54570296635726e-41
-35.671638466234	-38.0052455945122	2.38922375467621e-26	1.98854088004021e-39	NA	2.26235925277945e-26	1.05588510394294e-40
-35.3052916318175	-38.0052455945122	8.10283050483535e-26	5.72657071494849e-39	NA	7.67258132706877e-26	3.04072235842983e-40
-34.9389447974011	-38.0052455945122	2.68201993547865e-25	1.5950124131625e-38	NA	2.53960835827675e-25	8.4692744542839e-40
-34.5725979629846	-38.0052455945122	8.66428122603327e-25	4.29853686308759e-38	NA	8.20421978562491e-25	2.28245800126173e-39
-34.2062511285681	-38.0052455945122	2.73179650359757e-24	1.12218500907232e-37	NA	2.58674185895245e-24	5.95863251714283e-39
-33.8399042941517	-38.0052455945122	8.40638721116123e-24	2.84710327245019e-37	NA	7.96001958895423e-24	1.51176873703827e-38
-33.4735574597352	-38.0052455945122	2.52473413568318e-23	7.08368477263718e-37	NA	2.39067421855809e-23	3.76132937850582e-38
-33.1072106253188	-38.0052455945122	7.40060295494951e-23	1.77058903024572e-36	NA	7.00764109619609e-23	9.40155971147765e-38
-32.7408637909023	-38.0052455945122	2.11720896497002e-22	4.70723344710661e-36	NA	2.00478807503596e-22	2.49946970035706e-37
-32.3745169564859	-38.0052455945122	5.91160606553796e-22	1.46879620381726e-35	NA	5.5977078977977e-22	7.79908548979504e-37
-32.0081701220694	-38.0052455945122	1.61098822452038e-21	5.81962462862638e-35	NA	1.52544696105968e-21	3.09013257790397e-36
-31.641823287653	-38.0052455945122	4.28473867884445e-21	2.83070955075532e-34	NA	4.05722493628037e-21	1.50306391899327e-35
-31.2754764532365	-38.0052455945122	1.11224736161202e-20	1.52765539177007e-33	NA	1.0531885533942e-20	8.11161886747593e-35
-30.9091296188201	-38.0052455945122	2.81788636168088e-20	8.48644897341291e-33	NA	2.66826046373949e-20	4.50617593349018e-34
-30.5427827844036	-38.0052455945122	6.9677183811464e-20	4.68677756131574e-32	NA	6.59774209907949e-20	2.48860793467181e-33
-30.1764359499871	-38.0052455945122	1.68152257865034e-19	2.53922334658472e-31	NA	1.59223603780161e-19	1.348289157218e-32
-29.8100891155707	-38.0052455945122	3.96058915569032e-19	1.3432938097723e-30	NA	3.75028730787428e-19	7.13268677649037e-32
-29.4437422811542	-38.0052455945122	9.10462030330002e-19	6.92771636272549e-30	NA	8.62117746230338e-19	3.67851251395733e-31
-29.0773954467378	-38.0052455945122	2.04271987684223e-18	3.48116667230575e-29	NA	1.93425425524317e-18	1.84844680364627e-30
-28.7110486123213	-38.0052455945122	4.47301855432352e-18	1.70410984672297e-28	NA	4.23550740880666e-18	9.04856531086699e-30
-28.3447017779049	-38.0052455945122	9.55955048031685e-18	8.12611239846043e-28	NA	9.05195147136311e-18	4.31484266711526e-29
-27.9783549434884	-38.0052455945122	1.99397223370859e-17	3.77461069551473e-27	NA	1.88809504504833e-17	2.00426113769264e-28
-27.612008109072	-38.0052455945122	4.05924799009117e-17	1.70790178329849e-26	NA	3.84370749358872e-17	9.06869992004391e-28
-27.2456612746555	-38.0052455945122	8.06523233892213e-17	7.5275582864722e-26	NA	7.63697957215785e-17	3.99701949481046e-27
-26.8793144402391	-38.0052455945122	1.56398642942341e-16	3.23180829277306e-25	NA	1.48094089676714e-16	1.71604127900521e-26
-26.5129676058226	-38.0052455945122	2.96001461698168e-16	1.35156580409128e-24	NA	2.80284190377072e-16	7.17660981407531e-26
-26.1466207714062	-38.0052455945122	5.46763465461543e-16	5.50590750691704e-24	NA	5.1773107593948e-16	2.9235535354565e-25
-25.7802739369897	-38.0052455945122	9.85711571328638e-16	2.18484549779255e-23	NA	9.3337163989035e-16	1.16011988422854e-24
-25.4139271025732	-38.0052455945122	1.73438271583304e-15	8.44525274325622e-23	NA	1.64228937425636e-15	4.48430135892263e-24
-25.0475802681568	-38.0052455945122	2.9784115893701e-15	3.17983563068708e-22	NA	2.82026202217722e-15	1.68844458222132e-23
-24.6812334337403	-38.0052455945122	4.99193777391592e-15	1.16626378744451e-21	NA	4.72687273011331e-15	6.19268415747047e-23
-24.3148865993239	-38.0052455945122	8.16579112158707e-15	4.16666908160391e-21	NA	7.73219882149145e-15	2.21243820556319e-22
-23.9485397649074	-38.0052455945122	1.30368300384024e-14	1.45004449359818e-20	NA	1.2344592257869e-14	7.69951674724359e-22
-23.582192930491	-38.0052455945122	2.03137617437269e-14	4.9155684302287e-20	NA	1.92351288780426e-14	2.61009242253332e-21
-23.2158460960745	-38.0052455945122	3.08925173451264e-14	1.62317843305633e-19	NA	2.92521670775318e-14	8.61883175603096e-21
-22.8494992616581	-38.0052455945122	4.58522676292403e-14	5.22106235949128e-19	NA	4.34175751554879e-14	2.77230507427766e-20
-22.4831524272416	-38.0052455945122	6.64221445541261e-14	1.63588057896809e-18	NA	6.28952198501165e-14	8.68627822791876e-20
-22.1168055928252	-38.0052455945122	9.3909494885141e-14	4.99280278817996e-18	NA	8.8923029608014e-14	2.65110269739962e-19
-21.7504587584087	-38.0052455945122	1.29583776698648e-13	1.48435345298274e-17	NA	1.22703056024161e-13	7.88169212774271e-19
-21.3841119239922	-38.0052455945122	1.74516406073425e-13	4.29863273392087e-17	NA	1.65249824454191e-13	2.28250890722287e-18
-21.0177650895758	-38.0052455945122	2.29385714909374e-13	1.21261644966933e-16	NA	2.17205648305208e-13	6.43880977682557e-18
-20.6514182551593	-38.0052455945122	2.94266577697896e-13	3.33208958081532e-16	NA	2.78641426335893e-13	1.76928912485583e-17
-20.2850714207429	-38.0052455945122	3.68434213166875e-13	8.91887302896365e-16	NA	3.48870862164835e-13	4.73578656077253e-17
-19.9187245863264	-38.0052455945122	4.50218557861e-13	2.32543065550244e-15	NA	4.26312570413853e-13	1.23476847473593e-16
-19.55237775191	-38.0052455945122	5.3694677846235e-13	5.90604708335455e-15	NA	5.08435641545444e-13	3.13602159306559e-16
-19.1860309174935	-38.0052455945122	6.25004984073377e-13	1.46113557812928e-14	NA	5.91818077308251e-13	7.75840872708926e-16
-18.8196840830771	-38.0052455945122	7.10035550646034e-13	3.52114756659417e-14	NA	6.72333637509852e-13	1.86967605326603e-15
-18.4533372486606	-38.0052455945122	7.87265216900108e-13	8.26566949532694e-14	NA	7.45462514492181e-13	4.38894537287804e-15
-18.0869904142442	-38.0052455945122	8.51934828958124e-13	1.89004413278237e-13	NA	8.06698258916184e-13	1.00358482223373e-14
-17.7206435798277	-38.0052455945122	8.99779318240363e-13	4.20984352334304e-13	NA	8.52002271489444e-13	2.23536318053401e-14
-17.3542967454112	-38.0052455945122	9.27491518054334e-13	9.13398011463835e-13	NA	8.78242991531383e-13	4.85000516688532e-14
-16.9879499109948	-38.0052455945122	9.33099976317437e-13	1.93043093832471e-12	NA	8.83553648358951e-13	1.02502960458446e-13
-16.6216030765783	-38.0052455945122	9.16200843622821e-13	3.97418954141434e-12	NA	8.67551836414471e-13	2.11023448355781e-13
-16.2552562421619	-38.0052455945122	8.78005954435396e-13	7.96971851011038e-12	NA	8.31385043416146e-13	4.23179987995708e-13
-15.8889094077454	-38.0052455945122	8.21199151909541e-13	1.55681672331204e-11	NA	7.7759460413073e-13	8.26646112340021e-13
-15.522562573329	-38.0052455945122	7.49624516182766e-13	2.96232083607705e-11	NA	7.09820483316863e-13	1.57294751911276e-12
-15.1562157389125	-38.0052455945122	6.67856795737166e-13	5.49068839891019e-11	NA	6.32394516591592e-13	2.91547241949804e-12
-14.7898689044961	-38.0052455945122	5.80720630988235e-13	9.91337652887401e-11	NA	5.49885162586708e-13	5.26385286401757e-12
-14.4235220700796	-38.0052455945122	4.92828300374264e-13	1.74347813489886e-10	NA	4.66659794086295e-13	9.25760496134589e-12
-14.0571752356632	-38.0052455945122	4.08196057006091e-13	2.98683689995787e-10	NA	3.86521406673763e-13	1.58596517789912e-11
-13.6908284012467	-38.0052455945122	3.2997982835308e-13	4.98432795871075e-10	NA	3.12458352401714e-13	2.64660269124696e-11
-13.3244815668303	-38.0052455945122	2.60347075990175e-13	8.10217859350591e-10	NA	2.46523003610546e-13	4.30213417900430e-11
-12.9581347324138	-38.0052455945122	2.00478296003128e-13	1.28291272555728e-09	NA	1.89833173664222e-13	6.81207236004818e-11
-12.5917878979973	-38.0052455945122	1.50673387805379e-13	1.97875722473326e-09	NA	1.42672837728972e-13	1.050690131084e-10
-12.2254410635809	-38.0052455945122	1.10527515157624e-13	2.97295279504983e-09	NA	1.04658655814117e-13	1.5785929283763e-10
-11.8590942291644	-38.0052455945122	7.91386186140152e-14	4.35094519414959e-09	NA	7.49364665922069e-14	2.31028603167655e-10
-11.492747394748	-38.0052455945122	5.5313109717343e-14	6.20267907677717e-09	NA	5.23760595147751e-14	3.29352869103458e-10
-11.1264005603315	-38.0052455945122	3.77450688024179e-14	8.61340979304388e-09	NA	3.57408574583336e-14	4.57359020672857e-10
-10.7600537259151	-38.0052455945122	2.51547557122396e-14	1.16512093932654e-08	NA	2.38190727116324e-14	6.18661580697315e-10
-10.3937068914986	-38.0052455945122	1.63820774229105e-14	1.5352072207682e-08	NA	1.55122115979856e-14	8.15171793622873e-10
-10.0273600570822	-38.0052455945122	1.04382890689103e-14	1.97043948163855e-08	NA	9.88403024706918e-15	1.04627353541816e-09
-9.66101322266571	-38.0052455945122	6.52401390320196e-15	2.46353817637469e-08	NA	6.17759771987993e-15	1.30810147759004e-09
-9.29466638824925	-38.0052455945122	4.02385472293695e-15	3.00023720308825e-08	NA	3.81019356033917e-15	1.59308053600199e-09
-8.9283195538328	-38.0052455945122	2.48822748767652e-15	3.55919667267145e-08	NA	2.35610602345113e-15	1.88987955258988e-09
-8.56197271941634	-38.0052455945122	1.61271632045281e-15	4.11290313049048e-08	NA	1.5270832974701e-15	2.18388929945327e-09
-8.19562588499989	-38.0052455945122	1.22552076796738e-15	4.62961711014174e-08	NA	1.16044729735249e-15	2.45825660041708e-09
-7.82927905058344	-38.0052455945122	1.29574795556858e-15	5.07623556355815e-08	NA	1.22694551768672e-15	2.69540423808541e-09
-7.46293221616698	-38.0052455945122	1.98053814275778e-15	5.42173841050367e-08	NA	1.87537428588722e-15	2.87886101944777e-09
-7.09658538175053	-38.0052455945122	3.73790910786174e-15	5.640731810403e-08	NA	3.53943126493216e-15	2.99514319958119e-09
-6.73023854733407	-38.0052455945122	7.54409662277791e-15	5.7165294189803e-08	NA	7.14351544722389e-15	3.03539058228004e-09
-6.36389171291762	-38.0052455945122	1.52659938992327e-14	5.64325316078814e-08	NA	1.44553905774657e-14	2.99648199846645e-09
-5.99754487850117	-38.0052455945122	3.02443992209082e-14	5.4265864188431e-08	NA	2.8638463136095e-14	2.88143523848484e-09
-5.63119804408471	-38.0052455945122	5.81314422339676e-14	5.08304568542884e-08	NA	5.50447424432432e-14	2.69902030970429e-09
-5.26485120966825	-38.0052455945122	1.07982403186177e-13	4.63790023091713e-08	NA	1.02248685794903e-13	2.46265481215549e-09
-4.8985043752518	-38.0052455945122	1.93516593355206e-13	4.12210348340763e-08	NA	1.8324112787119e-13	2.18877454757351e-09
-4.53215754083534	-38.0052455945122	3.34331888189642e-13	3.56875289663745e-08	NA	3.16579323834643e-13	1.89495376284973e-09
-4.16581070641889	-38.0052455945122	5.56699278319066e-13	3.00963733185973e-08	NA	5.27139310772281e-13	1.59807186207659e-09
-3.79946387200243	-38.0052455945122	8.93418889212746e-13	2.47236138506425e-08	NA	8.45979572512794e-13	1.3127864678348e-09
-3.43311703758598	-38.0052455945122	1.38215250782361e-12	1.9783805692069e-08	NA	1.30876210681692e-12	1.05049013270146e-09
-3.06677020316953	-38.0052455945122	2.06173494498807e-12	1.54208326248952e-08	NA	1.95225964937077e-12	8.18822867684518e-10
-2.70042336875307	-38.0052455945122	2.96626621586806e-12	1.17086253164445e-08	NA	2.80876155133725e-12	6.21710279299514e-10
-2.33407653433662	-38.0052455945122	4.1173070698835e-12	8.65972485791299e-09	NA	3.89868371593665e-12	4.59818280503736e-10
-1.96772969992016	-38.0052455945122	5.51517159615020e-12	6.23881891040305e-09	NA	5.22232355458384e-12	3.3127183955901e-10
-1.60138286550371	-38.0052455945122	7.13097463734984e-12	4.37825217302809e-09	NA	6.75232967216597e-12	2.32478562407664e-10
-1.23503603108725	-38.0052455945122	8.90152644960993e-12	2.99294878401107e-09	NA	8.42886761347524e-12	1.58921049580712e-10
-0.8686891966708	-38.0052455945122	1.07291447570827e-11	1.99295720805935e-09	NA	1.01594418974316e-11	1.0582301072649e-10
-0.502342362254346	-38.0052455945122	1.24878255241424e-11	1.29269785474726e-09	NA	1.18247391297462e-11	6.8640299147334e-11
-0.135995527837892	-38.0052455945122	1.40359905970263e-11	8.16765003132096e-10	NA	1.32906987622895e-11	4.33689852135025e-11
0.230351306578562	-38.0052455945122	1.52344349558212e-11	5.02690463472994e-10	NA	1.44255073706311e-11	2.66921026166974e-11
0.596698140995017	-38.0052455945122	1.59665398426388e-11	3.0138121685483e-10	NA	1.51187384928545e-11	1.60028863715781e-11
0.963044975411471	-38.0052455945122	1.61567961901785e-11	1.76025119770121e-10	NA	1.5298892489488e-11	9.34666738565039e-12
1.32939180982792	-38.0052455945122	1.57836076468222e-11	1.00181652730129e-10	NA	1.49455197455409e-11	5.31949410081974e-12
1.69573864424438	-38.0052455945122	1.48833689539248e-11	5.56116326399267e-11	NA	1.40930824915581e-11	2.95289350597904e-12
2.06208547866083	-38.0052455945122	1.35447400530656e-11	3.02134109644021e-11	NA	1.28255329479169e-11	1.60428638389237e-12
2.42843231307729	-38.0052455945122	1.18943295943164e-11	1.62659582240141e-11	NA	1.12627570191545e-11	8.63697757611471e-13
2.79477914749374	-38.0052455945122	1.00769794969744e-11	9.05286695026556e-12	NA	9.54190571746525e-12	4.80693530452817e-13
3.1611259819102	-38.0052455945122	8.23491476237870e-12	5.86025531687674e-12	NA	7.79765209183697e-12	3.11170685828066e-13
3.52747281632665	-38.0052455945122	6.48991206751784e-12	5.29977900626163e-12	NA	6.14530664486205e-12	2.8141024220674e-13
3.8938196507431	-38.0052455945122	4.93147228027756e-12	6.89472870352599e-12	NA	4.6696178711915e-12	3.66099656630329e-13
4.26016648515956	-38.0052455945122	3.61221115985044e-12	1.08713391921907e-11	NA	3.42040770542578e-12	5.77251653620175e-13
4.62651331957601	-38.0052455945122	2.54989797699107e-12	1.81096762779843e-11	NA	2.41450189443271e-12	9.61596395180264e-13
4.99286015399247	-38.0052455945122	1.73427268646458e-12	3.02221296099428e-11	NA	1.64218518729634e-12	1.60474933077193e-12
5.35920698840892	-38.0052455945122	1.13621353508091e-12	4.97383421565116e-11	NA	1.07588215594814e-12	2.64103067254096e-12
5.72555382282538	-38.0052455945122	7.16984469593673e-13	8.03808464450695e-11	NA	6.7891357839954e-13	4.2681012623667e-12
6.09190065724183	-38.0052455945122	4.35935838548724e-13	1.27414445587424e-10	NA	4.12788243892431e-13	6.76551417540832e-12
6.45824749165828	-38.0052455945122	2.55855293822663e-13	1.98044038003877e-10	NA	2.42269728910656e-13	1.05158386107091e-11
6.82459432607474	-38.0052455945122	1.4590232960784e-13	3.01820566920886e-10	NA	1.38155116172912e-13	1.60262151949792e-11
7.19094116049119	-38.0052455945122	8.25535539711508e-14	4.50994610710491e-10	NA	7.8170073569259e-14	2.39471310943391e-11
7.55728799490765	-38.0052455945122	4.92008270363206e-14	6.60734785816374e-10	NA	4.65883306543242e-14	3.50840168790663e-11
7.9236348293241	-38.0052455945122	3.50331504997617e-14	9.49108232355933e-10	NA	3.31729382951375e-14	5.03962103386068e-11
8.28998166374056	-38.0052455945122	3.36880228352605e-14	1.33670914660641e-09	NA	3.18992350632834e-14	7.09772321189322e-11
8.65632849815701	-38.0052455945122	4.19695644477691e-14	1.84582564422846e-09	NA	3.97410381835089e-14	9.80105474209464e-11
9.02267533257346	-38.0052455945122	5.87637584820944e-14	2.49906181480618e-09	NA	5.56434835665192e-14	1.32696399182556e-10
9.38902216698992	-38.0052455945122	8.41678558100443e-14	3.31738508218021e-09	NA	7.96986581963168e-14	1.7614812586834e-10
9.75536900140637	-38.0052455945122	1.18796508654488e-13	4.31764907258872e-09	NA	1.12488577106416e-13	2.29260629517826e-10
10.1217158358228	-38.0052455945122	1.63219747719557e-13	5.50974322672136e-09	NA	1.54553003152988e-13	2.92559024460587e-10
10.4880626702393	-38.0052455945122	2.17508407572576e-13	6.8936295742701e-09	NA	2.05959009685063e-13	3.66041294530749e-10
10.8544095046557	-38.0052455945122	2.80891507709341e-13	8.45662536315788e-09	NA	2.65976554204952e-13	4.49034004792697e-10
11.2207563390722	-38.0052455945122	3.51551658214677e-13	1.01713548151946e-08	NA	3.32884747707406e-13	5.40083542867130e-10
11.5871031734886	-38.0052455945122	4.2658919933327e-13	1.19948019692775e-08	NA	4.03937898390011e-13	6.36905826338833e-10
11.9534500079051	-38.0052455945122	5.02171245709135e-13	1.38688332013972e-08	NA	4.7550664184812e-13	7.36414047778012e-10
12.3197968423216	-38.0052455945122	5.73852922320493e-13	1.57224177884815e-08	NA	5.43382119822525e-13	8.34836583318796e-10
12.686143676738	-38.0052455945122	6.37024801961121e-13	1.74755681825602e-08	NA	6.03199659364699e-13	9.27926215252433e-10
13.0524905111545	-38.0052455945122	6.87414358135918e-13	1.90447748181037e-08	NA	6.50913599271909e-13	1.01124871206956e-09
13.4188373455709	-38.0052455945122	7.21558931607261e-13	2.03494625704382e-08	NA	6.83245142759166e-13	1.08052565662798e-09
13.7851841799874	-38.0052455945122	7.37176231963255e-13	2.13187929050569e-08	NA	6.98033185902746e-13	1.13199562998367e-09
14.1515310144038	-38.0052455945122	7.33382154017358e-13	2.18980197138812e-08	NA	6.94440568287981e-13	1.16275169667463e-09
14.5178778488203	-38.0052455945122	7.10736556355462e-13	2.20536073942127e-08	NA	6.72997420778318e-13	1.17101316696513e-09
14.8842246832367	-38.0052455945122	6.71126709944572e-13	2.1776445871694e-08	NA	6.35490802842907e-13	1.15629630969802e-09
15.2505715176532	-38.0052455945122	6.17519195496062e-13	2.10827338481398e-08	NA	5.8472977382931e-13	1.11946125141739e-09
15.6169183520696	-38.0052455945122	5.53622301573884e-13	2.00124111644039e-08	NA	5.24225717268774e-13	1.06262873720998e-09
15.9832651864861	-38.0052455945122	4.83504270358407e-13	1.86253512962064e-08	NA	4.57830857266007e-13	9.88977957997578e-10
16.3496120209025	-38.0052455945122	4.11211208707632e-13	1.69958188434364e-08	NA	3.89376457958584e-13	9.02452251609455e-10
16.715958855319	-38.0052455945122	3.4042435873978e-13	1.520590520415e-08	NA	3.22348292561164e-13	8.07410547009014e-10
17.0823056897355	-38.0052455945122	2.74190077045673e-13	1.33387468048094e-08	NA	2.59630960311063e-13	7.08267262586025e-10
17.4486525241519	-38.0052455945122	2.14746494932149e-13	1.14722960014521e-08	NA	2.03343750814809e-13	6.09161550438558e-10
17.8149993585684	-38.0052455945122	1.63457966493609e-13	9.6742704391784e-09	NA	1.5477857283712e-13	5.13689115007658e-10
18.1813461929848	-38.0052455945122	1.20853177511399e-13	7.9986863696566e-09	NA	1.14436039670032e-13	4.24718137484862e-10
18.5476930274013	-38.0052455945122	8.67479891498511e-14	6.48412946818985e-09	NA	8.21417899973012e-14	3.4429745881617e-10
18.9140398618177	-38.0052455945122	6.04231794525178e-14	5.15367766268344e-09	NA	5.72147915611538e-14	2.73652482037025e-10
19.2803866962342	-38.0052455945122	4.08228284477263e-14	4.0162005489137e-09	NA	3.8655192291045e-14	2.13254169255988e-10
19.6467335306506	-38.0052455945122	2.67418218613169e-14	3.06864108300553e-09	NA	2.53218678266193e-14	1.62940196071170e-10
20.0130803650671	-38.0052455945122	1.69793429598073e-14	2.29884327407299e-09	NA	1.60777631546868e-14	1.22065097768773e-10
20.3794271994836	-38.0052455945122	1.04463880417659e-14	1.68851606651612e-09	NA	9.89169917558287e-15	8.96576469861987e-11
20.7457740339	-38.0052455945122	6.2261359342852e-15	1.21600005828372e-09	NA	5.89553666224185e-15	6.45677622634325e-11
21.1121208683165	-38.0052455945122	3.59407103109398e-15	8.58607265119187e-10	NA	3.40323079260693e-15	4.55907459824616e-11
21.4784677027329	-38.0052455945122	2.00906295680059e-15	5.94412709770963e-10	NA	1.90238447145786e-15	3.15624150421705e-11
21.8448145371494	-38.0052455945122	1.08736506970932e-15	4.03472723438331e-10	NA	1.0296274770378e-15	2.14237908207957e-11
22.2111613715658	-38.0052455945122	5.69743459086145e-16	2.6851764985386e-10	NA	5.39490863445224e-16	1.42578807140603e-11
22.5775082059823	-38.0052455945122	2.88976204906272e-16	1.75212085900458e-10	NA	2.73631965077876e-16	9.30349651797576e-12
22.9438550403987	-38.0052455945122	1.41869209340815e-16	1.12095414500349e-10	NA	1.34336149056158e-16	5.95209681527063e-12
23.3102018748152	-38.0052455945122	6.74106843846597e-17	7.03143877122679e-11	NA	6.38312695725302e-17	3.73358754267859e-12
23.6765487092316	-38.0052455945122	3.09999172123382e-17	4.32447226668479e-11	NA	2.93538641592129e-17	2.29622930795092e-12
24.0428955436481	-38.0052455945122	1.37963674905767e-17	2.60768181276064e-11	NA	1.30637993138829e-17	1.3846395664047e-12
24.4092423780645	-38.0052455945122	5.94191340591687e-18	1.54173114070092e-11	NA	5.6264059600027e-18	8.1863589634534e-13
24.775589212481	-38.0052455945122	2.47647061551068e-18	8.93707198412468e-12	NA	2.34497342505967e-18	4.74544993045968e-13
25.1419360468975	-38.0052455945122	9.98793638561636e-19	5.07942359716755e-12	NA	9.45759067309874e-19	2.69709703567022e-13
25.5082828813139	-38.0052455945122	3.8980425064963e-19	2.83051964386713e-12	NA	3.6910617999002e-19	1.50296308131053e-13
25.8746297157304	-38.0052455945122	1.47210868166223e-19	1.54650197546617e-12	NA	1.3939417312996e-19	8.21169137382806e-14
26.2409765501468	-38.0052455945122	5.37962238663841e-20	8.28451998171897e-13	NA	5.09397182204068e-20	4.39895469578571e-14
26.6073233845633	-38.0052455945122	1.90230850419599e-20	4.35127754236618e-13	NA	1.80129853375414e-20	2.31046250354833e-14
26.9736702189797	-38.0052455945122	6.50924821473035e-21	2.2407777608574e-13	NA	6.1636160691986e-21	1.18981906919012e-14
27.3400170533962	-38.0052455945122	2.15534444182755e-21	1.13139264388698e-13	NA	2.04089861041757e-21	6.00752366411864e-15
27.7063638878126	-38.0052455945122	6.90692889712877e-22	5.60093432988088e-14	NA	6.54018045322284e-22	2.97401133989475e-15
28.0727107222291	-38.0052455945122	2.14273416550052e-22	2.7185678427423e-14	NA	2.02895792245448e-22	1.44351836968615e-15
28.4390575566455	-38.0052455945122	6.44080124567891e-23	1.29375617310513e-14	NA	6.09880354025268e-23	6.86964942500108e-16
28.805404391062	-38.0052455945122	1.88039738427506e-23	6.03666755406186e-15	NA	1.78055086422556e-23	3.20537908562419e-16
29.1717512254784	-38.0052455945122	5.36825679902729e-24	2.76168822768502e-15	NA	5.08320973153117e-24	1.46641464131642e-16
29.5380980598949	-38.0052455945122	1.52641963594492e-24	1.23875266757158e-15	NA	1.44536884845773e-24	6.57758913727721e-17
29.9044448943114	-38.0052455945122	4.52490509920823e-25	5.44787484117225e-16	NA	4.28463884937807e-25	2.89273906846863e-17
30.2707917287278	-38.0052455945122	1.52871307313779e-25	2.34910378853696e-16	NA	1.44754050728367e-25	1.24733855000354e-17
30.6371385631443	-38.0052455945122	6.48425319135129e-26	9.93138581677513e-17	NA	6.1399482472525e-26	5.27341552326098e-18
31.0034853975607	-38.0052455945122	3.45949047364396e-26	4.11670803544835e-17	NA	3.27579627803065e-26	2.18590964638566e-18
31.3698322319772	-38.0052455945122	2.11322798024104e-26	1.67310364465879e-17	NA	2.00101847513175e-26	8.88392707175395e-19
31.7361790663936	-38.0052455945122	1.35414273375818e-26	6.66696520039427e-18	NA	1.28223961330782e-26	3.54005759411893e-19
32.1025259008101	-38.0052455945122	8.70554172424188e-27	2.60475029585702e-18	NA	8.2432894080133e-27	1.3830829753074e-19
32.4688727352265	-38.0052455945122	5.51680895571996e-27	9.97784076106447e-19	NA	5.22387397260789e-27	5.29808239542436e-20
-40.4341473136479	-37.6145281558229	7.38258412702879e-34	8.13775986986873e-46	NA	6.99057904330511e-34	4.32102729810881e-47
-40.0678004792314	-37.6145281558229	3.43397144596211e-33	3.62643562825026e-45	NA	3.251632275691e-33	1.92558242011097e-46
-39.701453644815	-37.6145281558229	1.55894437707093e-32	1.56266165190735e-44	NA	1.4761665704738e-32	8.29749680941173e-46
-39.3351068103985	-37.6145281558229	6.90732988234873e-32	6.51118171452166e-44	NA	6.54056014667801e-32	3.45733892143574e-45
-38.9687599759821	-37.6145281558229	2.98700111910106e-31	2.62340025728619e-43	NA	2.82839545966956e-31	1.39298582249542e-44
-38.6024131415656	-37.6145281558229	1.26068375147983e-30	1.02206655719663e-42	NA	1.19374317470555e-30	5.4270186940303e-44
-38.2360663071491	-37.6145281558229	5.19304971943427e-30	3.85038078338961e-42	NA	4.91730590737325e-30	2.04449390731512e-43
-37.8697194727327	-37.6145281558229	2.08777808216892e-29	1.40261367940696e-41	NA	1.97691993171442e-29	7.447666304162e-43
-37.5033726383162	-37.6145281558229	8.19203291269511e-29	4.94063027949403e-41	NA	7.75704720951144e-29	2.62339988509652e-42
-37.1370258038998	-37.6145281558229	3.13721669441603e-28	1.68281574266148e-40	NA	2.97063479412297e-28	8.93549684189047e-42
-36.7706789694833	-37.6145281558229	1.17258084182019e-27	5.54243716044888e-40	NA	1.11031840861775e-27	2.94295022848083e-41
-36.4043321350669	-37.6145281558229	4.27746527411893e-27	1.76512390547699e-39	NA	4.05033773936221e-27	9.37254072628904e-41
-36.0379853006504	-37.6145281558229	1.52291472561969e-26	5.43576138092536e-39	NA	1.4420500440599e-26	2.88630700445613e-40
-35.671638466234	-37.6145281558229	5.29188074840268e-26	1.61866835788965e-38	NA	5.01088914436007e-26	8.59488393964977e-40
-35.3052916318175	-37.6145281558229	1.79469170334321e-25	4.66092295537927e-38	NA	1.69939603731057e-25	2.47487953031731e-39
-34.9389447974011	-37.6145281558229	5.94039028443546e-25	1.29781963192123e-37	NA	5.6249637141813e-25	6.89122577617125e-39
-34.5725979629846	-37.6145281558229	1.91904604593277e-24	3.49476692827151e-37	NA	1.81714733499884e-24	1.85566833367776e-38
-34.2062511285681	-37.6145281558229	6.05063671943288e-24	9.10283966149637e-37	NA	5.7293562148059e-24	4.83347005768405e-38
-33.8399042941517	-37.6145281558229	1.86192423057079e-23	2.29485470653162e-36	NA	1.76305860962652e-23	1.21853310870385e-37
-33.4735574597352	-37.6145281558229	5.59201265788023e-23	5.60928472690023e-36	NA	5.29508446140894e-23	2.97844527430025e-37
-33.1072106253188	-37.6145281558229	1.63915295132782e-22	1.33591238765908e-35	NA	1.55211617953288e-22	7.09349254249957e-37
-32.7408637909023	-37.6145281558229	4.68938599230642e-22	3.14300352843834e-35	NA	4.44038603282115e-22	1.66888729350691e-36
-32.3745169564859	-37.6145281558229	1.30935565086284e-21	7.57187536369777e-35	NA	1.23983066303895e-21	4.0205511919269e-36
-32.0081701220694	-37.6145281558229	3.56816057991759e-21	2.01886839972969e-34	NA	3.37869615082302e-21	1.07198855778746e-35
-31.641823287653	-37.6145281558229	9.49021933976545e-21	6.62484446178889e-34	NA	8.98630171921026e-21	3.51769211956073e-35
-31.2754764532365	-37.6145281558229	2.46350348132708e-20	2.7770399039065e-33	NA	2.33269482790238e-20	1.47456614898997e-34
-30.9091296188201	-37.6145281558229	6.24130143602183e-20	1.37342333784307e-32	NA	5.90989689665261e-20	7.292670009413e-34
-30.5427827844036	-37.6145281558229	1.54327087508744e-19	7.25645912053987e-32	NA	1.461325309932e-19	3.85306994171225e-33
-30.1764359499871	-37.6145281558229	3.72438151947017e-19	3.87104421157137e-31	NA	3.52662197291606e-19	2.05546587486807e-32
-29.8100891155707	-37.6145281558229	8.77225289792989e-19	2.03719041552868e-30	NA	8.30645830994701e-19	1.08171727081043e-31
-29.4437422811542	-37.6145281558229	2.01656896485416e-18	1.04881717567729e-29	NA	1.90949192078661e-18	5.5690604285428e-31
-29.0773954467378	-37.6145281558229	4.52438909304009e-18	5.26730421654164e-29	NA	4.28415024242918e-18	2.79685880034295e-30
-28.7110486123213	-37.6145281558229	9.90721810820289e-18	2.57798979921278e-28	NA	9.38115842542107e-18	1.36887355670083e-29
-28.3447017779049	-37.6145281558229	2.11732920957252e-17	1.22925121147748e-27	NA	2.00490193481512e-17	6.52713784378747e-29
-27.9783549434884	-37.6145281558229	4.41641543292322e-17	5.70981099403195e-27	NA	4.18190983545861e-17	3.03182320033877e-28
-27.612008109072	-37.6145281558229	8.99075766832524e-17	2.58350815248547e-26	NA	8.51336077695657e-17	1.3718037187495e-27
-27.2456612746555	-37.6145281558229	1.78635383604424e-16	1.13867620301037e-25	NA	1.69150089932052e-16	6.0461982604484e-27
-26.8793144402391	-37.6145281558229	3.46404465404106e-16	4.88867819102625e-25	NA	3.28010863769979e-16	2.59581411259243e-26
-26.5129676058226	-37.6145281558229	6.55608016359363e-16	2.04448050384712e-24	NA	6.20796130585932e-16	1.08558819734714e-25
-26.1466207714062	-37.6145281558229	1.21101573516815e-15	8.32865101862842e-24	NA	1.14671246188512e-15	4.42238760831065e-25
-25.7802739369897	-37.6145281558229	2.18323283090639e-15	3.30496205024845e-23	NA	2.06730616431625e-15	1.75488481679266e-24
-25.4139271025732	-37.6145281558229	3.84144868903454e-15	1.27749260536121e-22	NA	3.63747303646433e-15	6.78329234232733e-24
-25.0475802681568	-37.6145281558229	6.59682122505882e-15	4.81005912013054e-22	NA	6.24653907288237e-15	2.55406857611499e-23
-24.6812334337403	-37.6145281558229	1.10565355758612e-14	1.76417853502877e-21	NA	1.04694487131134e-14	9.36752095232308e-23
-24.3148865993239	-37.6145281558229	1.80862310663213e-14	6.30281779680976e-21	NA	1.71258770220724e-14	3.34670083543032e-22
-23.9485397649074	-37.6145281558229	2.88749816439893e-14	2.19344662631794e-20	NA	2.73417597528319e-14	1.16468695326806e-21
-23.582192930491	-37.6145281558229	4.49924842462861e-14	7.43565941402827e-20	NA	4.26034450900198e-14	3.94822258474606e-21
-23.2158460960745	-37.6145281558229	6.84231123100583e-14	2.45534207643917e-19	NA	6.47899389647605e-14	1.30374947260025e-20
-22.8494992616581	-37.6145281558229	1.01557090835037e-13	7.8977725639305e-19	NA	9.61645487101508e-14	4.1935976716832e-20
-22.4831524272416	-37.6145281558229	1.47116788244521e-13	2.47455630001216e-18	NA	1.39305088722965e-13	1.3139519344446e-19
-22.1168055928252	-37.6145281558229	2.07997806852016e-13	7.55248992686265e-18	NA	1.96953408808403e-13	4.01025781843226e-19
-21.7504587584087	-37.6145281558229	2.87011828045763e-13	2.24534494494658e-17	NA	2.71771893932334e-13	1.19224417480155e-18
-21.3841119239922	-37.6145281558229	3.86531892999142e-13	6.50243596624215e-17	NA	3.66007580039097e-13	3.45269506149609e-18
-21.0177650895758	-37.6145281558229	5.08060409358253e-13	1.83429506628133e-16	NA	4.81083098991006e-13	9.73982911874224e-18
-20.6514182551593	-37.6145281558229	6.51763202102724e-13	5.04036992089592e-16	NA	6.17155470688884e-13	2.67636012478077e-17
-20.2850714207429	-37.6145281558229	8.16034960476915e-13	1.34913597768515e-15	NA	7.72704624174747e-13	7.16370780369597e-17
-19.9187245863264	-37.6145281558229	9.97176695776396e-13	3.51762173400381e-15	NA	9.44227981967096e-13	1.86780388953606e-16
-19.55237775191	-37.6145281558229	1.18926841548656e-12	8.93393210126446e-15	NA	1.126119895028e-12	4.74378270019376e-16
-19.1860309174935	-37.6145281558229	1.38430581012136e-12	2.21022383694484e-14	NA	1.3108010717183e-12	1.17359539813056e-15
-18.8196840830771	-37.6145281558229	1.57263730328932e-12	5.32635328410171e-14	NA	1.48913242110507e-12	2.82821296130802e-15
-18.4533372486606	-37.6145281558229	1.74369074318939e-12	1.25032748639722e-13	NA	1.65110315813639e-12	6.6390496729972e-15
-18.0869904142442	-37.6145281558229	1.88692523205291e-12	2.85902325402394e-13	NA	1.7867320922466e-12	1.5180980668043e-14
-17.7206435798277	-37.6145281558229	1.99289421479861e-12	6.36812671211086e-13	NA	1.88707426746277e-12	3.3813788807817e-14
-17.3542967454112	-37.6145281558229	2.05427277163145e-12	1.38167469725164e-12	NA	1.94519370717672e-12	7.33648347874743e-14
-16.9879499109948	-37.6145281558229	2.06669442276902e-12	2.92011538102698e-12	NA	1.95695578568898e-12	1.5505370614049e-13
-16.6216030765783	-37.6145281558229	2.02926472925836e-12	6.0116587320507e-12	NA	1.9215135575273e-12	3.1920997797302e-13
-16.2552562421619	-37.6145281558229	1.94466778676074e-12	1.20555970906814e-11	NA	1.84140859655755e-12	6.40133955251197e-13
-15.8889094077454	-37.6145281558229	1.81884800650239e-12	2.35495835097252e-11	NA	1.72226967392922e-12	1.25044723402802e-12
-15.522562573329	-37.6145281558229	1.66031958837911e-12	4.4810298391054e-11	NA	1.57215889721032e-12	2.37935900887266e-12
-15.1562157389125	-37.6145281558229	1.4792150947273e-12	8.30562923944762e-11	NA	1.40067080358527e-12	4.41016339207891e-12
-14.7898689044961	-37.6145281558229	1.28622061218152e-12	1.49957207508283e-10	NA	1.21792406315617e-12	7.96250070723592e-12
-14.4235220700796	-37.6145281558229	1.09155194524067e-12	2.63731647536724e-10	NA	1.03359203522539e-12	1.40037512362696e-11
-14.0571752356632	-37.6145281558229	9.04104882734264e-13	4.51811468570591e-10	NA	8.56098154446039e-13	2.39905050101171e-11
-13.6908284012467	-37.6145281558229	7.30869838069102e-13	7.53967026085128e-10	NA	6.92061652868143e-13	4.00345076984965e-11
-13.3244815668303	-37.6145281558229	5.76648057416503e-13	1.22559661995764e-09	NA	5.46028837081573e-13	6.50773251606436e-11
-12.9581347324138	-37.6145281558229	4.44054942815856e-13	1.94063051313619e-09	NA	4.20476234867356e-13	1.03044542440396e-10
-12.5917878979973	-37.6145281558229	3.33755607367352e-13	2.99321736538079e-09	NA	3.16033642733006e-13	1.58935310844855e-10
-12.2254410635809	-37.6145281558229	2.44854296849913e-13	4.497112541838e-09	NA	2.31852869777061e-13	2.38789868055703e-10
-11.8590942291644	-37.6145281558229	1.75353866095397e-13	6.58156773765119e-09	NA	1.66042816498505e-13	3.49471283418465e-10
-11.492747394748	-37.6145281558229	1.22611202708335e-13	9.38264001891199e-09	NA	1.16100716142097e-13	4.98203981173763e-10
-11.1264005603315	-37.6145281558229	8.37339918721318e-14	1.30292930559762e-08	NA	7.92878318379808e-14	6.91835736986928e-10
-10.7600537259151	-37.6145281558229	5.58874700041266e-14	1.76244977644041e-08	NA	5.29199220587041e-14	9.35834150592555e-10
-10.3937068914986	-37.6145281558229	3.6501608746538e-14	2.32227018818884e-08	NA	3.4563423424633e-14	1.23309031443688e-09
-10.0273600570822	-37.6145281558229	2.33860695819593e-14	2.98063532006433e-08	NA	2.21443013871506e-14	1.58267223285774e-09
-9.66101322266571	-37.6145281558229	1.47709177930557e-14	3.72653358261131e-08	NA	1.39866023329794e-14	1.97873291855224e-09
-9.29466638824925	-37.6145281558229	9.29598908521669e-15	4.53838499452898e-08	NA	8.80238482457531e-15	2.4098137281364e-09
-8.9283195538328	-37.6145281558229	5.97283479299358e-15	5.38390923064441e-08	NA	5.6556854638687e-15	2.85877429761635e-09
-8.56197271941634	-37.6145281558229	4.14303590112182e-15	6.22148736511757e-08	NA	3.92304638155191e-15	3.30351560741565e-09
-8.19562588499989	-37.6145281558229	3.45848960685051e-15	7.00310788808782e-08	NA	3.27484855589014e-15	3.71854427261648e-09
-7.82927905058344	-37.6145281558229	3.91624502776542e-15	7.67869663326383e-08	NA	3.70829779227492e-15	4.0772716689617e-09
-7.46293221616698	-37.6145281558229	5.99543708150289e-15	8.20133028853968e-08	NA	5.67708760188233e-15	4.35478222806766e-09
-7.09658538175053	-37.6145281558229	1.09682751994726e-14	8.53259621610732e-08	NA	1.03858748415638e-14	4.53067942076477e-09
-6.73023854733407	-37.6145281558229	2.14888820854412e-14	8.64725339355794e-08	NA	2.03478519425958e-14	4.59156064626304e-09
-6.36389171291762	-37.6145281558229	4.25945487263177e-14	8.53641020079563e-08	NA	4.03328366547273e-14	4.53270458889658e-09
-5.99754487850117	-37.6145281558229	8.32655474998899e-14	8.20866375146667e-08	NA	7.88442612189127e-14	4.35867618586489e-09
-5.63119804408471	-37.6145281558229	1.58653300060342e-13	7.6889981370506e-08	NA	1.50229027596518e-13	4.08274161152403e-09
-5.26485120966825	-37.6145281558229	2.92967521045903e-13	7.01563756107374e-08	NA	2.77411347809021e-13	3.7251973392926e-09
-4.8985043752518	-37.6145281558229	5.22782384883518e-13	6.23540451259526e-08	NA	4.95023357823436e-13	3.31090540204274e-09
-4.53215754083534	-37.6145281558229	9.00178042369254e-13	5.39836469550116e-08	NA	8.52379823914383e-13	2.86644993062245e-09
-4.16581070641889	-37.6145281558229	1.49472507439411e-12	4.55260433802555e-08	NA	1.41535722462095e-12	2.41736398427474e-09
-3.79946387200243	-37.6145281558229	2.39295834288377e-12	3.73988023329469e-08	NA	2.26589553947933e-12	1.98581978801797e-09
-3.43311703758598	-37.6145281558229	3.69384288127341e-12	2.99264760783091e-08	NA	3.49770489448984e-12	1.58905057581479e-09
-3.06677020316953	-37.6145281558229	5.49899547787329e-12	2.33267140730397e-08	NA	5.20700636598389e-12	1.23861320432904e-09
-2.70042336875307	-37.6145281558229	7.89722740612794e-12	1.77113494184487e-08	NA	7.47789547068949e-12	9.40445841942679e-10
-2.33407653433662	-37.6145281558229	1.09443187150923e-11	1.30993527145049e-08	NA	1.03631904136211e-11	6.9555579879558e-10
-1.96772969992016	-37.6145281558229	1.46406275792246e-11	9.43730785479805e-09	NA	1.38632303506649e-11	5.01106760500871e-10
-1.60138286550371	-37.6145281558229	1.8910775945928e-11	6.62287432982213e-09	NA	1.79066397003521e-11	3.51664600931105e-10
-1.23503603108725	-37.6145281558229	2.35906894072518e-11	4.52735997556543e-09	NA	2.23380561805836e-11	2.40395960996807e-10
-0.8686891966708	-37.6145281558229	2.84271621969674e-11	3.01469731516605e-09	NA	2.69177189037646e-11	1.60075863661211e-10
-0.502342362254346	-37.6145281558229	3.30935240845395e-11	1.95543220203356e-09	NA	3.13363033802097e-11	1.03830489713434e-10
-0.135995527837892	-37.6145281558229	3.72219501354677e-11	1.23550024508814e-09	NA	3.52455156745596e-11	6.56031926625537e-11
0.230351306578562	-37.6145281558229	4.04490172025251e-11	7.60407325180756e-10	NA	3.83012299098664e-11	4.03764778308818e-11
0.596698140995017	-37.6145281558229	4.24672578454669e-11	4.55891588924336e-10	NA	4.02123047449287e-11	2.42071532242451e-11
0.963044975411471	-37.6145281558229	4.30728834063498e-11	2.66268110711781e-10	NA	4.07857724198175e-11	1.41384335910617e-11
1.32939180982792	-37.6145281558229	4.21995496526054e-11	1.5154077058865e-10	NA	3.99588114896488e-11	8.04658550953979e-12
1.69573864424438	-37.6145281558229	3.99304325579636e-11	8.41192337690154e-11	NA	3.78101813981157e-11	4.4666039699421e-12
2.06208547866083	-37.6145281558229	3.64855309602333e-11	4.56969490400622e-11	NA	3.45481993467126e-11	2.42643881608639e-12
2.42843231307729	-37.6145281558229	3.2186780512197e-11	2.45932689370579e-11	NA	3.04777066469517e-11	1.305865350245e-12
2.79477914749374	-37.6145281558229	2.74085980898892e-11	1.36716206789371e-11	NA	2.59532391526792e-11	7.25942361383897e-13
3.1611259819102	-37.6145281558229	2.25243971442786e-11	8.8230285319277e-12	NA	2.13283825731691e-11	4.68489458378027e-13
3.52747281632665	-37.6145281558229	1.78596541697059e-11	7.94106408754313e-12	NA	1.69113310476652e-11	4.21658481535643e-13
3.8938196507431	-37.6145281558229	1.36594654862175e-11	1.02942505726475e-11	NA	1.29341666180419e-11	5.46609121543169e-13
4.26016648515956	-37.6145281558229	1.00742473276623e-11	1.62081853990658e-11	NA	9.53931862259344e-12	8.60630108065621e-13
4.62651331957601	-37.6145281558229	7.16272454782351e-12	2.69881323260217e-11	NA	6.78239370597379e-12	1.43302897075524e-12
4.99286015399247	-37.6145281558229	4.90789583796038e-12	4.50334952773467e-11	NA	4.64729330560006e-12	2.39121042565007e-12
5.35920698840892	-37.6145281558229	3.23997531477072e-12	7.41119640509863e-11	NA	3.06793707278451e-12	3.93523309733562e-12
5.72555382282538	-37.6145281558229	2.06043327833527e-12	1.1976945324363e-10	NA	1.95102709943055e-12	6.35957665526004e-12
6.09190065724183	-37.6145281558229	1.26269945887457e-12	1.89850284746455e-10	NA	1.19565185080441e-12	1.00807627167843e-11
6.45824749165828	-37.6145281558229	7.47114216281811e-13	2.9508975014012e-10	NA	7.07443476894981e-13	1.56688190133108e-11
6.82459432607474	-37.6145281558229	4.29632879084057e-13	4.49718883170596e-10	NA	4.06819962923821e-13	2.38793918932201e-11
7.19094116049119	-37.6145281558229	2.45163618979053e-13	6.71991268741908e-10	NA	2.32145767325724e-13	3.56817190818804e-11
7.55728799490765	-37.6145281558229	1.47101748530224e-13	9.84508445701256e-10	NA	1.39290847596854e-13	5.22759080769291e-11
7.9236348293241	-37.6145281558229	1.04701013934156e-13	1.41419082012818e-09	NA	9.91415338080922e-14	7.509139168796e-11
8.28998166374056	-37.6145281558229	9.96096558496979e-14	1.99172416682092e-09	NA	9.43205198494606e-14	1.05757538103358e-10
8.65632849815701	-37.6145281558229	1.22429506374196e-13	2.75031823654602e-09	NA	1.15928667633903e-13	1.46037734814526e-10
9.02267533257346	-37.6145281558229	1.69712017190662e-13	3.72365358818703e-09	NA	1.60700542026543e-13	1.9772036851115e-10
9.38902216698992	-37.6145281558229	2.41487775066143e-13	4.94297211512607e-09	NA	2.28665105679083e-13	2.62464336436545e-10
9.75536900140637	-37.6145281558229	3.39263344050464e-13	6.43338606763139e-09	NA	3.21248926158229e-13	3.41603061063985e-10
10.1217158358228	-37.6145281558229	4.64387214651478e-13	8.20963091605483e-09	NA	4.39728890976821e-13	4.35918973561986e-10
10.4880626702393	-37.6145281558229	6.16735381887339e-13	1.02716500838513e-08	NA	5.83987579647339e-13	5.45409069801652e-10
10.8544095046557	-37.6145281558229	7.93741627261523e-13	1.26005460091428e-08	NA	7.51595036353002e-13	6.69069917855173e-10
11.2207563390722	-37.6145281558229	9.89851923719608e-13	1.51555282184472e-08	NA	9.37292145252455e-13	8.04735605330967e-10
11.5871031734886	-37.6145281558229	1.19648811855774e-12	1.78725020435335e-08	NA	1.13295624177595e-12	9.49002802375139e-10
11.9534500079051	-37.6145281558229	1.40255668128711e-12	2.06648471869958e-08	NA	1.32808284667651e-12	1.09727210232484e-09
12.3197968423216	-37.6145281558229	1.59544880393365e-12	2.34267264081267e-08	NA	1.51073266237651e-12	1.24392370791933e-09
12.686143676738	-37.6145281558229	1.76237892876525e-12	2.60389566125974e-08	NA	1.6687990267098e-12	1.38262917727406e-09
13.0524905111545	-37.6145281558229	1.89183465093011e-12	2.83771068273581e-08	NA	1.79138082772015e-12	1.50678141408887e-09
13.4188373455709	-37.6145281558229	1.97488811879366e-12	3.0321118456687e-08	NA	1.87002427044031e-12	1.61000548868062e-09
13.7851841799874	-37.6145281558229	2.00615533734187e-12	3.17654406247981e-08	NA	1.89963124260136e-12	1.68669680933239e-09
14.1515310144038	-37.6145281558229	1.98427226292264e-12	3.26285005028101e-08	NA	1.87891012939683e-12	1.7325239823189e-09
14.5178778488203	-37.6145281558229	1.91185801769377e-12	3.28603293518228e-08	NA	1.81034098119297e-12	1.74483374324933e-09
14.8842246832367	-37.6145281558229	1.79502628937433e-12	3.24473529733639e-08	NA	1.69971285728269e-12	1.72290532273397e-09
15.2505715176532	-37.6145281558229	1.64256552523121e-12	3.14137077668526e-08	NA	1.55534755044614e-12	1.6680203270433e-09
15.6169183520696	-37.6145281558229	1.46493140671816e-12	2.98189049179763e-08	NA	1.38714555980345e-12	1.58333871004681e-09
15.9832651864861	-37.6145281558229	1.27318897595642e-12	2.77521571390335e-08	NA	1.20558438892725e-12	1.47359753171364e-09
16.3496120209025	-37.6145281558229	1.07802015660386e-12	2.53241202138112e-08	NA	1.0207787659913e-12	1.34467244664756e-09
16.715958855319	-37.6145281558229	8.88886554100846e-13	2.26571120166078e-08	NA	8.41687898174199e-13	1.20305834880393e-09
17.0823056897355	-37.6145281558229	7.1341208428106e-13	1.9875007535576e-08	NA	6.75530881843529e-13	1.05533281252655e-09
17.4486525241519	-37.6145281558229	5.57024173949508e-13	1.70939573871368e-08	NA	5.27446954890702e-13	9.07663259713736e-10
17.8149993585684	-37.6145281558229	4.22863452464942e-13	1.44148622575656e-08	NA	4.00409983566387e-13	7.65407364059072e-10
18.1813461929848	-37.6145281558229	3.11940115175038e-13	1.19182074746568e-08	NA	2.95376523231904e-13	6.32838774626403e-10
18.5476930274013	-37.6145281558229	2.2348479467378e-13	9.6614864895297e-09	NA	2.11618058834453e-13	5.13010306634186e-10
18.9140398618177	-37.6145281558229	1.55419631990379e-13	7.67908589020005e-09	NA	1.471670628625e-13	4.0774783585021e-10
19.2803866962342	-37.6145281558229	1.04867127123314e-13	5.98422155710038e-09	NA	9.92988266149141e-14	3.17753105518694e-10
19.6467335306506	-37.6145281558229	6.86221236783334e-14	4.57233843187747e-09	NA	6.49783831025456e-14	2.4278424893672e-10
20.0130803650671	-37.6145281558229	4.3532923652391e-14	3.42532383768129e-09	NA	4.12213851602506e-14	1.81879510383273e-10
20.3794271994836	-37.6145281558229	2.6764519675985e-14	2.51592372484714e-09	NA	2.53433604184838e-14	1.3359174107947e-10
20.7457740339	-37.6145281558229	1.59429326494819e-14	1.81186513810546e-09	NA	1.50963848092508e-14	9.62072959566411e-11
21.1121208683165	-37.6145281558229	9.19902335859479e-15	1.27934251351043e-09	NA	8.71056784494074e-15	6.79311507455294e-11
21.4784677027329	-37.6145281558229	5.14036582862949e-15	8.85687183272748e-10	NA	4.86741945885568e-15	4.70286486417100e-11
21.8448145371494	-37.6145281558229	2.78133668118972e-15	6.01182670012512e-10	NA	2.63365152111389e-15	3.19218896823495e-11
22.2111613715658	-37.6145281558229	1.45700544138702e-15	4.00096830112735e-10	NA	1.37964045235213e-15	2.12445359957742e-11
22.5775082059823	-37.6145281558229	7.3887041160458e-16	2.61069617600058e-10	NA	6.99637406930569e-16	1.38624014765242e-11
22.9438550403987	-37.6145281558229	3.62689676185548e-16	1.67024476924223e-10	NA	3.43431352212198e-16	8.86874687608045e-12
23.3102018748152	-37.6145281558229	1.72317622509346e-16	1.04769886263742e-10	NA	1.63167793279289e-16	5.56312235559597e-12
23.6765487092316	-37.6145281558229	7.92365773231852e-17	6.44355276739789e-11	NA	7.50292238283792e-17	3.42142897430813e-12
24.0428955436481	-37.6145281558229	3.5261618653884e-17	3.88549962282177e-11	NA	3.3389275103874e-17	2.06314147941001e-12
24.4092423780645	-37.6145281558229	1.5185967801085e-17	2.29721116141246e-11	NA	1.43796137552849e-17	1.21978435057259e-12
24.775589212481	-37.6145281558229	6.32896902849521e-18	1.33164213722401e-11	NA	5.99290946029923e-18	7.07081815913758e-13
25.1419360468975	-37.6145281558229	2.55248438336015e-18	7.56844580284616e-12	NA	2.41695096617372e-18	4.01873014703282e-13
25.5082828813139	-37.6145281558229	9.96149563413613e-19	4.21753258193424e-12	NA	9.43255388922922e-19	2.23944595424578e-13
25.8746297157304	-37.6145281558229	3.76193392990397e-19	2.3043198034984e-12	NA	3.5621804019007e-19	1.22355893190664e-13
26.2409765501468	-37.6145281558229	1.37473538460796e-19	1.23441054451927e-12	NA	1.30173882266319e-19	6.55453312119807e-14
26.6073233845633	-37.6145281558229	4.86125253506031e-20	6.48349318038847e-13	NA	4.60312669806084e-20	3.44263672897156e-14
26.9736702189797	-37.6145281558229	1.66343494746911e-20	3.33880502676114e-13	NA	1.57510883500881e-20	1.77285492499185e-14
27.3400170533962	-37.6145281558229	5.50831401067644e-21	1.68579834762597e-13	NA	5.21583009748593e-21	8.9513340227328e-15
27.7063638878126	-37.6145281558229	1.76548964128503e-21	8.34550753842269e-14	NA	1.67174456466458e-21	4.4313381651404e-15
28.0727107222291	-37.6145281558229	5.47982387491497e-22	4.05072209189818e-14	NA	5.1888527488275e-22	2.15087210928316e-15
28.4390575566455	-37.6145281558229	1.64946673927044e-22	1.92772335107157e-14	NA	1.56188231949257e-22	1.02359191674163e-15
28.805404391062	-37.6145281558229	4.83427996874771e-23	8.99475901915219e-15	NA	4.57758633799658e-23	4.77608087276898e-16
29.1717512254784	-37.6145281558229	1.3948249277636e-23	4.11497235380169e-15	NA	1.32076163865241e-23	2.18498802570676e-16
29.5380980598949	-37.6145281558229	4.07814360777515e-24	1.84576699467921e-15	NA	3.86159977991002e-24	9.80074332186675e-17
29.9044448943114	-37.6145281558229	1.28991376867973e-24	8.11744574701226e-16	NA	1.2214211181136e-24	4.31024080639566e-17
30.2707917287278	-37.6145281558229	4.88829243804987e-25	3.50021303966788e-16	NA	4.62873081931695e-25	1.85856013638374e-17
30.6371385631443	-37.6145281558229	2.36136636157529e-25	1.47979694671128e-16	NA	2.2359810490148e-25	7.85749776922411e-18
31.0034853975607	-37.6145281558229	1.37745648422131e-25	6.13397978262855e-17	NA	1.30431543562208e-25	3.25705040584013e-18
31.3698322319772	-37.6145281558229	8.77505241287421e-26	2.49295889876278e-17	NA	8.30910917449043e-26	1.32372343579499e-18
31.7361790663936	-37.6145281558229	5.71435739449802e-26	9.93391549718015e-18	NA	5.41093286044414e-26	5.27475874526069e-19
32.1025259008101	-37.6145281558229	3.69448912440571e-26	3.88113160224215e-18	NA	3.49831682299886e-26	2.06082212660714e-19
32.4688727352265	-37.6145281558229	2.3457158002314e-26	1.48671882911393e-18	NA	2.22116151099613e-26	7.89425191691886e-20
-40.4341473136479	-37.2238107171335	1.59058376774221e-33	6.3761575987499e-45	NA	1.50612595292903e-33	3.38564316001212e-46
-40.0678004792314	-37.2238107171335	7.39851697128358e-33	2.84141157462911e-44	NA	7.00566587539957e-33	1.50874653165857e-45
-39.701453644815	-37.2238107171335	3.35875610553311e-32	1.22438817597517e-43	NA	3.18041076659732e-32	6.50131586145672e-45
-39.3351068103985	-37.2238107171335	1.48818835506975e-31	5.10168908896717e-43	NA	1.40916759612033e-31	2.70891967475155e-44
-38.9687599759821	-37.2238107171335	6.43550964835145e-31	2.0555059035353e-42	NA	6.09379291948e-31	1.09144251767448e-43
-38.6024131415656	-37.2238107171335	2.71614889138023e-30	8.00817118961852e-42	NA	2.57192511346576e-30	4.25221767066325e-43
-38.2360663071491	-37.2238107171335	1.11884456472137e-29	3.01687869604951e-41	NA	1.05943545407383e-29	1.60191691683858e-42
-37.8697194727327	-37.2238107171335	4.49812447055659e-29	1.09898617364973e-40	NA	4.25928023534843e-29	5.83545021298503e-42
-37.5033726383162	-37.2238107171335	1.7649755093809e-28	3.87111872897402e-40	NA	1.67125773245886e-28	2.0555054424808e-41
-37.1370258038998	-37.2238107171335	6.75913893598886e-28	1.31853190293337e-39	NA	6.40023793616122e-28	7.00120479973607e-41
-36.7706789694833	-37.2238107171335	2.52632670259662e-27	4.34264866973041e-39	NA	2.3921822223544e-27	2.3058807028062e-40
-36.4043321350669	-37.2238107171335	9.21580069306167e-27	1.38302072803023e-38	NA	8.7264543259762e-27	7.34363069841397e-40
-36.0379853006504	-37.2238107171335	3.28111937603847e-26	4.25904990427235e-38	NA	3.10689644087376e-26	2.26149102390083e-39
-35.671638466234	-37.2238107171335	1.14013521390517e-25	1.26825651692224e-37	NA	1.07959559900977e-25	6.7342501109139e-39
-35.3052916318175	-37.2238107171335	3.86666040920665e-25	3.65184727453102e-37	NA	3.6613460489012e-25	1.93907561959399e-38
-34.9389447974011	-37.2238107171335	1.27985574645725e-24	1.0167904400958e-36	NA	1.21189716306538e-24	5.39900331094545e-38
-34.5725979629846	-37.2238107171335	4.1345791197813e-24	2.73759909958279e-36	NA	3.9150386436927e-24	1.45362367896537e-37
-34.2062511285681	-37.2238107171335	1.30360752680911e-23	7.12763242972078e-36	NA	1.23438775648252e-23	3.78466491911931e-37
-33.8399042941517	-37.2238107171335	4.01150792471629e-23	1.79476474084456e-35	NA	3.79850236015667e-23	9.52992907493795e-37
-33.4735574597352	-37.2238107171335	1.20479641772411e-22	4.37218788603071e-35	NA	1.14082338166066e-22	2.32156557948473e-36
-33.1072106253188	-37.2238107171335	3.53154605107334e-22	1.03140280814103e-34	NA	3.34402580320287e-22	5.47659277318458e-36
-32.7408637909023	-37.2238107171335	1.01032534687732e-21	2.36251864866632e-34	NA	9.56678457742553e-22	1.2544616376525e-35
-32.3745169564859	-37.2238107171335	2.82099793150562e-21	5.2955796404002e-34	NA	2.67120681347751e-21	2.81187262236672e-35
-32.0081701220694	-37.2238107171335	7.68757572637989e-21	1.18678105310111e-33	NA	7.27937600736571e-21	6.30162773211806e-35
-31.641823287653	-37.2238107171335	2.04466019326162e-20	2.80485569402827e-33	NA	1.93609154352398e-20	1.48933591245764e-34
-31.2754764532365	-37.2238107171335	5.3075971141814e-20	7.72294470958373e-33	NA	5.0257709926884e-20	4.1007667276418e-34
-30.9091296188201	-37.2238107171335	1.34468266186732e-19	2.71790073147875e-32	NA	1.27328185824935e-19	1.44316414370421e-33
-30.5427827844036	-37.2238107171335	3.32496199967293e-19	1.19588663657819e-31	NA	3.14841108137213e-19	6.34997700194024e-33
-30.1764359499871	-37.2238107171335	8.02414132488811e-19	5.91817358549156e-31	NA	7.59807043456703e-19	3.14246058212431e-32
-29.8100891155707	-37.2238107171335	1.88997226370336e-18	3.03180255209689e-30	NA	1.78961733069881e-18	1.6098412584762e-31
-29.4437422811542	-37.2238107171335	4.34467453319801e-18	1.54672080732633e-29	NA	4.11397827903641e-18	8.21285333787782e-31
-29.0773954467378	-37.2238107171335	9.74774139690058e-18	7.74451504981861e-29	NA	9.23014970858931e-18	4.11222025176574e-30
-28.7110486123213	-37.2238107171335	2.13449754914437e-17	3.78670530665766e-28	NA	2.02115865912117e-17	2.01068319311629e-29
-28.3447017779049	-37.2238107171335	4.56175766335712e-17	1.80502675803866e-27	NA	4.31953459295492e-17	9.58441883273179e-29
-27.9783549434884	-37.2238107171335	9.51510590364069e-17	8.38341131030619e-27	NA	9.00986684070331e-17	4.45146449420749e-28
-27.612008109072	-37.2238107171335	1.93704578815619e-16	3.79310541603273e-26	NA	1.83419131561686e-16	2.01408155430694e-27
-27.2456612746555	-37.2238107171335	3.84867261528402e-16	1.67178689592766e-25	NA	3.6443133821456e-16	8.87693533532656e-27
-26.8793144402391	-37.2238107171335	7.46323047861217e-16	7.17745938170562e-25	NA	7.06694318431554e-16	3.81112227632215e-26
-26.5129676058226	-37.2238107171335	1.41249694525281e-15	3.00166235672569e-24	NA	1.33749529626975e-15	1.5938372710089e-25
-26.1466207714062	-37.2238107171335	2.60911330429572e-15	1.22279427916955e-23	NA	2.47057296913713e-15	6.4928525107096e-25
-25.7802739369897	-37.2238107171335	4.70373773501323e-15	4.85227235774002e-23	NA	4.4539757176896e-15	2.57648316624408e-24
-25.4139271025732	-37.2238107171335	8.27633336027373e-15	1.87558640204078e-22	NA	7.83687141903542e-15	9.95907986077083e-24
-25.0475802681568	-37.2238107171335	1.42127313666944e-14	7.06202240527298e-22	NA	1.34580548396846e-14	3.74982698936935e-23
-24.6812334337403	-37.2238107171335	2.38210990885337e-14	2.59012789618468e-21	NA	2.25562314240525e-14	1.37531870244135e-22
-24.3148865993239	-37.2238107171335	3.89664372236373e-14	9.25365764488186e-21	NA	3.68973728928508e-14	4.91355212371642e-22
-23.9485397649074	-37.2238107171335	6.22105782698345e-14	3.22036980791677e-20	NA	5.89072819546755e-14	1.70996761670706e-21
-23.582192930491	-37.2238107171335	9.69353969324294e-14	1.09168706409109e-19	NA	9.178826040998e-14	5.7966930461982e-21
-23.2158460960745	-37.2238107171335	1.47416176813639e-13	3.60487891316549e-19	NA	1.39588580170007e-13	1.91413613073547e-20
-22.8494992616581	-37.2238107171335	2.18802596327954e-13	1.15953349432211e-18	NA	2.07184478793949e-13	6.15694731985025e-20
-22.4831524272416	-37.2238107171335	3.16959925223646e-13	3.63308881107456e-18	NA	3.0012978825718e-13	1.92911515947202e-19
-22.1168055928252	-37.2238107171335	4.48126656837621e-13	1.10883986146827e-17	NA	4.24331746463447e-13	5.88777180360922e-19
-21.7504587584087	-37.2238107171335	6.18360473600804e-13	3.29656577077482e-17	NA	5.85526381221439e-13	1.75042651949853e-18
-21.3841119239922	-37.2238107171335	8.32774012888729e-13	9.54673262173202e-17	NA	7.88554855879713e-13	5.06917049973304e-18
-21.0177650895758	-37.2238107171335	1.0946041488088e-12	2.69307143323815e-16	NA	1.03648217097354e-12	1.42998016221469e-17
-20.6514182551593	-37.2238107171335	1.4042081181484e-12	7.40015960160374e-16	NA	1.32964659450725e-12	3.92937272175956e-17
-20.2850714207429	-37.2238107171335	1.75812728960691e-12	1.98077159332e-15	NA	1.66477314375492e-12	1.0517597303092e-16
-19.9187245863264	-37.2238107171335	2.14839225870458e-12	5.16449440382914e-15	NA	2.03431557867577e-12	2.74226834617029e-16
-19.55237775191	-37.2238107171335	2.56224853210336e-12	1.3116601451246e-14	NA	2.42619665202105e-12	6.96471680604676e-16
-19.1860309174935	-37.2238107171335	2.98245102066752e-12	3.2450017370454e-14	NA	2.82408696521732e-12	1.72304679818598e-15
-18.8196840830771	-37.2238107171335	3.38820565673211e-12	7.82003404818893e-14	NA	3.20829658705045e-12	4.15231969666239e-15
-18.4533372486606	-37.2238107171335	3.75673503493911e-12	1.83570315251098e-13	NA	3.5572575611224e-12	9.74730584345973e-15
-18.0869904142442	-37.2238107171335	4.06532910498406e-12	4.19755468676193e-13	NA	3.84946570962781e-12	2.22883799434296e-14
-17.7206435798277	-37.2238107171335	4.29363556741571e-12	9.34954274635326e-13	NA	4.06564941228047e-12	4.96446566104922e-14
-17.3542967454112	-37.2238107171335	4.42587314638653e-12	2.02854422148063e-12	NA	4.19086535731879e-12	1.0771262726606e-13
-16.9879499109948	-37.2238107171335	4.4526344614373e-12	4.28724879598785e-12	NA	4.21620568327325e-12	2.27646420851522e-13
-16.6216030765783	-37.2238107171335	4.37199256767944e-12	8.82618434474664e-12	NA	4.13984576338393e-12	4.68657027261313e-13
-16.2552562421619	-37.2238107171335	4.18973040093862e-12	1.76997609230636e-11	NA	3.96726146752186e-12	9.39830510380877e-13
-15.8889094077454	-37.2238107171335	3.91865520122346e-12	3.45749774834503e-11	NA	3.71057998883058e-12	1.83587896333314e-12
-15.522562573329	-37.2238107171335	3.57711082499255e-12	6.5789488687032e-11	NA	3.38717115016972e-12	3.49332225441879e-12
-15.1562157389125	-37.2238107171335	3.18692797835527e-12	1.21941410904867e-10	NA	3.01770647711932e-12	6.47490431907194e-12
-14.7898689044961	-37.2238107171335	2.77113013329613e-12	2.20163854317799e-10	NA	2.62398692690382e-12	1.1690367371081e-11
-14.4235220700796	-37.2238107171335	2.35172787253215e-12	3.87204969951584e-10	NA	2.22685435050995e-12	2.05599977374509e-11
-14.0571752356632	-37.2238107171335	1.94788829032908e-12	6.63339601999403e-10	NA	1.84445809580691e-12	3.52223286751061e-11
-13.6908284012467	-37.2238107171335	1.57467398114014e-12	1.1069577064661e-09	NA	1.49106095415757e-12	5.87777784547615e-11
-13.3244815668303	-37.2238107171335	1.24243171317752e-12	1.79939384156534e-09	NA	1.17646029458413e-12	9.55450889899276e-11
-12.9581347324138	-37.2238107171335	9.56799592535115e-13	2.84919078367868e-09	NA	9.05994847485842e-13	1.51287717389899e-10
-12.5917878979973	-37.2238107171335	7.19214407802938e-13	4.39457551206267e-09	NA	6.81025109950732e-13	2.33345306999451e-10
-12.2254410635809	-37.2238107171335	5.27750264355627e-13	6.60256113703155e-09	NA	4.99727449714545e-13	3.50586001144881e-10
-11.8590942291644	-37.2238107171335	3.7810793499442e-13	9.66291213775051e-09	NA	3.58030922641601e-13	5.13086006396505e-10
-11.492747394748	-37.2238107171335	2.64595355803457e-13	1.37753844884447e-08	NA	2.50545705596982e-13	7.31452062586781e-10
-11.1264005603315	-37.2238107171335	1.80981833236118e-13	1.91293197966587e-08	NA	1.71371946309067e-13	1.01573792244313e-09
-10.7600537259151	-37.2238107171335	1.21158736854907e-13	2.58758976824258e-08	NA	1.14725374231814e-13	1.37397099492733e-09
-10.3937068914986	-37.2238107171335	7.95864454816386e-14	3.40950571095913e-08	NA	7.53605144678519e-14	1.81039591800464e-09
-10.0273600570822	-37.2238107171335	5.15436623809945e-14	4.37610283150199e-08	NA	4.88067646579991e-14	2.3236443562639e-09
-9.66101322266571	-37.2238107171335	3.32180444701109e-14	5.47121415785968e-08	NA	3.14542119042254e-14	2.90513189230938e-09
-9.29466638824925	-37.2238107171335	2.16876699309369e-14	6.66315643893522e-08	NA	2.05360844263542e-14	3.53803519944279e-09
-8.9283195538328	-37.2238107171335	1.48455690209492e-14	7.90453641549955e-08	NA	1.40572896831389e-14	4.19718917447237e-09
-8.56197271941634	-37.2238107171335	1.13206931507722e-14	9.13425010143717e-08	NA	1.07195798833824e-14	4.85014852578832e-09
-8.19562588499989	-37.2238107171335	1.04556686291433e-14	1.0281808060207e-07	NA	9.90048697650917e-15	5.4594844296857e-09
-7.82927905058344	-37.2238107171335	1.24221463180933e-14	1.12736925087318e-07	NA	1.17625473993863e-14	5.98616005629331e-09
-7.46293221616698	-37.2238107171335	1.85953112720846e-14	1.2041011678338e-07	NA	1.76079257676792e-14	6.39359491935769e-09
-7.09658538175053	-37.2238107171335	3.23733299198816e-14	1.25273689840609e-07	NA	3.06543505371481e-14	6.65184328601748e-09
-6.73023854733407	-37.2238107171335	6.07093159292735e-14	1.26957061152477e-07	NA	5.74857345837481e-14	6.74122775432021e-09
-6.36389171291762	-37.2238107171335	1.16699848522013e-13	1.25329685919973e-07	NA	1.10503246749075e-13	6.65481659306253e-09
-5.99754487850117	-37.2238107171335	2.23597289650253e-13	1.20517785063574e-07	NA	2.11724580482087e-13	6.39931194204325e-09
-5.63119804408471	-37.2238107171335	4.20508804095841e-13	1.12888169486747e-07	NA	3.98180363793668e-13	5.99419090494293e-09
-5.26485120966825	-37.2238107171335	7.69725694219675e-13	1.03002038488706e-07	NA	7.28854316391124e-13	5.46925231498302e-09
-4.8985043752518	-37.2238107171335	1.36502636060145e-12	9.15468294945231e-08	NA	1.29254533450471e-12	4.86099805876341e-09
-4.53215754083534	-37.2238107171335	2.33942324541245e-12	7.92575960918049e-08	NA	2.21520308220083e-12	4.20845836903142e-09
-4.16581070641889	-37.2238107171335	3.86981668236853e-12	6.68403296445903e-08	NA	3.66433472829052e-12	3.54912031845842e-09
-3.79946387200243	-37.2238107171335	6.17517291456649e-12	5.49080941510265e-08	NA	5.84727970891777e-12	2.91553667726425e-09
-3.43311703758598	-37.2238107171335	9.50458245292703e-12	4.39373900663142e-08	NA	8.99990217077794e-12	2.33300889827388e-09
-3.06677020316953	-37.2238107171335	1.41123183885655e-11	3.42477655073528e-08	NA	1.33629736528664e-11	1.81850450274945e-09
-2.70042336875307	-37.2238107171335	2.02190857033443e-11	2.60034113591897e-08	NA	1.91454800054508e-11	1.38074177812799e-09
-2.33407653433662	-37.2238107171335	2.79619722962497e-11	1.9232179836906e-08	NA	2.64772299482499e-11	1.02119963486646e-09
-1.96772969992016	-37.2238107171335	3.73396534972067e-11	1.38556465947035e-08	NA	3.53569691493513e-11	7.35713858925011e-10
-1.60138286550371	-37.2238107171335	4.81631813958585e-11	9.72355756036216e-09	NA	4.5605782573086e-11	5.16306186529622e-10
-1.23503603108725	-37.2238107171335	6.00249529350385e-11	6.64696974502788e-09	NA	5.68377103251423e-11	3.5294403100189e-10
-0.8686891966708	-37.2238107171335	7.22980070964649e-11	4.42611188759494e-09	NA	6.8459082156735e-11	2.35019840799138e-10
-0.502342362254346	-37.2238107171335	8.41739484513868e-11	2.87092226981692e-09	NA	7.97044273267669e-11	1.52441626405812e-10
-0.135995527837892	-37.2238107171335	9.47406968184213e-11	1.81393406718265e-09	NA	8.97100958595546e-11	9.63171529586092e-11
0.230351306578562	-37.2238107171335	1.03092154054868e-10	1.11641308571698e-09	NA	9.76181021800537e-11	5.92798447790373e-11
0.596698140995017	-37.2238107171335	1.08452945390545e-10	6.69329677187812e-10	NA	1.02694242854092e-10	3.55403925995858e-11
0.963044975411471	-37.2238107171335	1.10295275395265e-10	3.90928390625499e-10	NA	1.04438747664365e-10	2.07577057385668e-11
1.32939180982792	-37.2238107171335	1.08423920263906e-10	2.2248766245424e-10	NA	1.02666758921837e-10	1.18137580652487e-11
1.69573864424438	-37.2238107171335	1.03010493495645e-10	1.23499699569337e-10	NA	9.75407776844377e-11	6.55764708815313e-12
2.06208547866083	-37.2238107171335	9.45685582109635e-11	6.70867228427066e-11	NA	8.95470975758733e-11	3.56220342427812e-12
2.42843231307729	-37.2238107171335	8.38742808242667e-11	3.60985518989987e-11	NA	7.94206716393196e-11	1.91677845834848e-12
2.79477914749374	-37.2238107171335	7.18494319537787e-11	2.00558203310377e-11	NA	6.80343257384059e-11	1.06493369824364e-12
3.1611259819102	-37.2238107171335	5.94311509659843e-11	1.29230510636832e-11	NA	5.62754384255853e-11	6.8619444802971e-13
3.52747281632665	-37.2238107171335	4.74539699674918e-11	1.1602973111051e-11	NA	4.49342292980936e-11	6.1610030713382e-13
3.8938196507431	-37.2238107171335	3.65642643382904e-11	1.50139958509973e-11	NA	3.46227520904652e-11	7.9722045087696e-13
4.26016648515956	-37.2238107171335	2.71776719049304e-11	2.36218879909585e-11	NA	2.57345748311698e-11	1.25428649252398e-12
4.62651331957601	-37.2238107171335	1.94792916669766e-11	3.93238299174809e-11	NA	1.84449680169643e-11	2.08803583856995e-12
4.99286015399247	-37.2238107171335	1.34576927285348e-11	6.56133377732282e-11	NA	1.27431077168364e-11	3.48396890756039e-12
5.35920698840892	-37.2238107171335	8.95887570438732e-12	1.0797863118627e-10	NA	8.4831717015422e-12	5.73350185345074e-12
5.72555382282538	-37.2238107171335	5.74574939809966e-12	1.74499324182321e-10	NA	5.44065799174357e-12	9.26564994975099e-12
6.09190065724183	-37.2238107171335	3.55151419603771e-12	2.76604007792253e-10	NA	3.36293366707814e-12	1.46872540791242e-11
6.45824749165828	-37.2238107171335	2.11996217333413e-12	4.29933435313787e-10	NA	2.00739509181502e-12	2.28288145640569e-11
6.82459432607474	-37.2238107171335	1.23045406117108e-12	6.55221575061643e-10	NA	1.16511863945857e-12	3.47912737341177e-11
7.19094116049119	-37.2238107171335	7.09014490443092e-13	9.79063113102549e-10	NA	6.71366794202168e-13	5.19867691593086e-11
7.55728799490765	-37.2238107171335	4.29061997236611e-13	1.43438753493476e-09	NA	4.06279394118876e-13	7.61638066695628e-11
7.9236348293241	-37.2238107171335	3.05823436235848e-13	2.06041673998613e-09	NA	2.89584631548559e-13	1.09405009748759e-10
8.28998166374056	-37.2238107171335	2.87918610614715e-13	2.90185861428826e-09	NA	2.72630527591535e-13	1.54084299464516e-10
8.65632849815701	-37.2238107171335	3.48508748375486e-13	4.00709837193989e-09	NA	3.30003412203943e-13	2.12770857437932e-10
9.02267533257346	-37.2238107171335	4.77273364617911e-13	5.42520717507486e-09	NA	4.51930804067717e-13	2.88070288092347e-10
9.38902216698992	-37.2238107171335	6.73623721938652e-13	7.20170315255537e-09	NA	6.37855226927529e-13	3.82399535163109e-10
9.75536900140637	-37.2238107171335	9.41091565137002e-13	9.37317380024119e-09	NA	8.91120894781545e-13	4.97701339292699e-10
10.1217158358228	-37.2238107171335	1.28271161226344e-12	1.19610880806861e-08	NA	1.21460138631725e-12	6.35115669892114e-10
10.4880626702393	-37.2238107171335	1.69732181022936e-12	1.49653635642327e-08	NA	1.60719635187001e-12	7.94638150071337e-10
10.8544095046557	-37.2238107171335	2.17688738010536e-12	1.83584672954471e-08	NA	2.06129764824291e-12	9.74806821577354e-10
11.2207563390722	-37.2238107171335	2.70508344921077e-12	2.20809692644831e-08	NA	2.56144723108695e-12	1.17246604085495e-09
11.5871031734886	-37.2238107171335	3.2573653811625e-12	2.60394862267037e-08	NA	3.08440375052069e-12	1.38265729898135e-09
11.9534500079051	-37.2238107171335	3.80259763868832e-12	3.0107816040083e-08	NA	3.60068492356408e-12	1.59867945326501e-09
12.3197968423216	-37.2238107171335	4.30604545606132e-12	3.41317582818173e-08	NA	4.07740035287295e-12	1.81234469469008e-09
12.686143676738	-37.2238107171335	4.73324789857168e-12	3.79376681798613e-08	NA	4.48191893206909e-12	2.01443274873161e-09
13.0524905111545	-37.2238107171335	5.05408744544592e-12	4.13442550228744e-08	NA	4.78572233939244e-12	2.19531735306284e-09
13.4188373455709	-37.2238107171335	5.24632542370602e-12	4.41765984699843e-08	NA	4.96775274487503e-12	2.34571050238514e-09
13.7851841799874	-37.2238107171335	5.29800447989587e-12	4.6280915320073e-08	NA	5.01668771411648e-12	2.45744654152253e-09
14.1515310144038	-37.2238107171335	5.20838637355779e-12	4.75383573811551e-08	NA	4.93182820621408e-12	2.52421481139793e-09
14.5178778488203	-37.2238107171335	4.98740974194458e-12	4.78761222954416e-08	NA	4.72258513042442e-12	2.54214961702398e-09
14.8842246832367	-37.2238107171335	4.653924838958e-12	4.72744330248156e-08	NA	4.40680781804114e-12	2.51020082761596e-09
15.2505715176532	-37.2238107171335	4.23312614573439e-12	4.57684552913852e-08	NA	4.00835295783448e-12	2.4302356897825e-09
15.6169183520696	-37.2238107171335	3.75364296763201e-12	4.34448943978702e-08	NA	3.55432967834511e-12	2.30685812383992e-09
15.9832651864861	-37.2238107171335	3.24469032403604e-12	4.04337295261156e-08	NA	3.07240172152972e-12	2.14696982757629e-09
16.3496120209025	-37.2238107171335	2.73357675980636e-12	3.6896181514189e-08	NA	2.58842758600016e-12	1.95913138343022e-09
16.715958855319	-37.2238107171335	2.24375653502375e-12	3.30104623771356e-08	NA	2.12461614282052e-12	1.75280557961583e-09
17.0823056897355	-37.2238107171335	1.79352404710001e-12	2.89570527796088e-08	NA	1.69829038201114e-12	1.53757566620709e-09
17.4486525241519	-37.2238107171335	1.39537917210501e-12	2.49051793004695e-08	NA	1.32128645338005e-12	1.32242731835928e-09
17.8149993585684	-37.2238107171335	1.05603316719142e-12	2.10018500096644e-08	NA	9.99959255537069e-13	1.11516644203966e-09
18.1813461929848	-37.2238107171335	7.76967938069614e-13	1.73643286556853e-08	NA	7.35712007033421e-13	9.22019564774397e-10
18.5476930274013	-37.2238107171335	5.55408949167178e-13	1.40763807865736e-08	NA	5.25917496327237e-13	7.4743451035672e-10
18.9140398618177	-37.2238107171335	3.85534582574825e-13	1.11881062195143e-08	NA	3.65063225429391e-13	5.94071503235965e-10
19.2803866962342	-37.2238107171335	2.59734209245048e-13	8.71875993826162e-09	NA	2.45942679248358e-13	4.6295295390049e-10
19.6467335306506	-37.2238107171335	1.6974875023082e-13	6.66170541375204e-09	NA	1.60735324592689e-13	3.53726472703675e-10
20.0130803650671	-37.2238107171335	1.07575905624489e-13	4.99055323513438e-09	NA	1.01863772695778e-13	2.64990821878709e-10
20.3794271994836	-37.2238107171335	6.60840896522307e-14	3.66559539459097e-09	NA	6.25751151994937e-14	1.94637566322107e-10
20.7457740339	-37.2238107171335	3.93384133881512e-14	2.63981154924037e-09	NA	3.72495976336079e-14	1.40169997008213e-10
21.1121208683165	-37.2238107171335	2.26860935484534e-14	1.86394840960976e-09	NA	2.14814931202286e-14	9.89728388276981e-11
21.4784677027329	-37.2238107171335	1.26715221226927e-14	1.29040909626547e-09	NA	1.19986816910576e-14	6.85187695367687e-11
21.8448145371494	-37.2238107171335	6.85398902286414e-15	8.75897947438634e-10	NA	6.49005161361576e-15	4.65088550382707e-11
22.2111613715658	-37.2238107171335	3.58952426232827e-15	5.82924308621795e-10	NA	3.39892545102174e-15	3.09523983327688e-11
22.5775082059823	-37.2238107171335	1.81992916955885e-15	3.80367488287248e-10	NA	1.72329342871139e-15	2.01969378119386e-11
22.9438550403987	-37.2238107171335	8.9320566817182e-16	2.43347660881332e-10	NA	8.4577767321647e-16	1.29213924029946e-11
23.3102018748152	-37.2238107171335	4.24318079427933e-16	1.52645332124895e-10	NA	4.01787371834281e-16	8.10523605498323e-12
23.6765487092316	-37.2238107171335	1.95094640842797e-16	9.38798625558998e-11	NA	1.84735383203237e-16	4.98487858248009e-12
24.0428955436481	-37.2238107171335	8.68139006453248e-17	5.66101006260269e-11	NA	8.22042016828361e-17	3.00591064451862e-12
24.4092423780645	-37.2238107171335	3.73856054416664e-17	3.34694035853099e-11	NA	3.54004811086344e-17	1.7771746630056e-12
24.775589212481	-37.2238107171335	1.55802966120681e-17	1.94014676885651e-11	NA	1.47530042476651e-17	1.03018856351457e-12
25.1419360468975	-37.2238107171335	6.28335053366196e-18	1.10269082504915e-11	NA	5.94971324492513e-18	5.85512135109041e-13
25.5082828813139	-37.2238107171335	2.45212124119639e-18	6.14476816454952e-12	NA	2.32191696909923e-18	3.26277887332116e-13
25.8746297157304	-37.2238107171335	9.26021506976794e-19	3.35729735204183e-12	NA	8.76851036024306e-19	1.78267406977139e-13
26.2409765501468	-37.2238107171335	3.38396015931172e-19	1.79848441442687e-12	NA	3.20427651971567e-19	9.54967997856034e-14
26.6073233845633	-37.2238107171335	1.19662052262936e-19	9.44617776293593e-13	NA	1.13308161537311e-19	5.01577739195356e-14
26.9736702189797	-37.2238107171335	4.09476574873001e-20	4.86449895466384e-13	NA	3.87733930799593e-20	2.58297530411933e-14
27.3400170533962	-37.2238107171335	1.35609272693311e-20	2.45613752048159e-13	NA	1.28408606452174e-20	1.30417184134501e-14
27.7063638878126	-37.2238107171335	4.34780810657337e-21	1.21590546232578e-13	NA	4.11694546396671e-21	6.45627393612691e-15
28.0727107222291	-37.2238107171335	1.35065578138564e-21	5.90173227359349e-14	NA	1.27893781332003e-21	3.13373049440185e-15
28.4390575566455	-37.2238107171335	4.07523275711431e-22	2.80861210852598e-14	NA	3.85884349142381e-22	1.49133051168975e-15
28.805404391062	-37.2238107171335	1.20220196887732e-22	1.31049868127712e-14	NA	1.13836669448646e-22	6.95854960884384e-16
29.1717512254784	-37.2238107171335	3.53018435705468e-23	5.99534221168849e-15	NA	3.34273641326752e-23	3.18343595442414e-16
29.5380980598949	-37.2238107171335	1.0785030054776e-23	2.68920513303526e-15	NA	1.02123597625261e-23	1.42792721533661e-16
29.9044448943114	-37.2238107171335	3.73711195113231e-24	1.18267781539753e-15	NA	3.53867643613087e-24	6.2798401610772e-17
30.2707917287278	-37.2238107171335	1.61619436468779e-24	5.09966366292499e-16	NA	1.53037666233021e-24	2.70784420418489e-17
30.6371385631443	-37.2238107171335	8.77503732624661e-25	2.15600211533607e-16	NA	8.30909488894205e-25	1.14480448478726e-17
31.0034853975607	-37.2238107171335	5.46586260857582e-25	8.93695139469438e-17	NA	5.17563280656755e-25	4.74538589929773e-18
31.3698322319772	-37.2238107171335	3.57942217679254e-25	3.63213660571711e-17	NA	3.38935977236171e-25	1.9286095528421e-18
31.7361790663936	-37.2238107171335	2.3545840691316e-25	1.44732984299562e-17	NA	2.22955888699042e-25	7.68510236349905e-19
32.1025259008101	-37.2238107171335	1.52760870864334e-25	5.65464603973426e-18	NA	1.446494783028e-25	3.00253144471671e-19
32.4688727352265	-37.2238107171335	9.71046462876324e-26	2.16608700781771e-18	NA	9.19485228567354e-26	1.15015941002571e-19
-40.4341473136479	-36.8330932784441	3.33348043636509e-33	4.80858571658145e-44	NA	3.15647720076844e-33	2.55328622113542e-45
-40.0678004792314	-36.8330932784441	1.55055037907231e-32	2.14285341930499e-43	NA	1.4682182822472e-32	1.13782272624518e-44
-39.701453644815	-36.8330932784441	7.03913865064288e-32	9.23373584025677e-43	NA	6.665370050298e-32	4.90297394704506e-44
-39.3351068103985	-36.8330932784441	3.11888094666722e-31	3.84744399750032e-42	NA	2.95327264941175e-31	2.04293451846619e-43
-38.9687599759821	-36.8330932784441	1.34872586685274e-30	1.55016186027181e-41	NA	1.2771103745998e-30	8.23112480809741e-43
-38.6024131415656	-36.8330932784441	5.69238362672923e-30	6.0393704150746e-41	NA	5.39012586958243e-30	3.20681426390492e-42
-38.2360663071491	-36.8330932784441	2.34482368365567e-29	2.27518212153488e-40	NA	2.22031676458604e-29	1.20808726388236e-41
-37.8697194727327	-36.8330932784441	9.42696193199753e-29	8.2880153189385e-40	NA	8.92640319296696e-29	4.40081066693541e-41
-37.5033726383162	-36.8330932784441	3.69895304052856e-28	2.91940806757629e-39	NA	3.50254371130281e-28	1.55016148867019e-40
-37.1370258038998	-36.8330932784441	1.41654820733155e-27	9.94372129972496e-39	NA	1.34133144189293e-27	5.27996547796767e-40
-36.7706789694833	-36.8330932784441	5.29455360527585e-27	3.27501253689895e-38	NA	5.01342007620207e-27	1.73898207859225e-39
-36.4043321350669	-36.8330932784441	1.93140238856116e-26	1.04300617857483e-37	NA	1.82884757279413e-26	5.53820491362165e-39
-36.0379853006504	-36.8330932784441	6.87640703456101e-26	3.21196427507137e-37	NA	6.51127925966276e-26	1.7055044060126e-38
-35.671638466234	-36.8330932784441	2.38943796082072e-25	9.56454900335703e-37	NA	2.26256208487171e-25	5.07863072866413e-38
-35.3052916318175	-36.8330932784441	8.10354946732392e-25	2.75402832491117e-36	NA	7.67326211363605e-25	1.46234734890229e-37
-34.9389447974011	-36.8330932784441	2.68225544720707e-24	7.66801303869519e-36	NA	2.53983136465566e-24	4.07159884197845e-37
-34.5725979629846	-36.8330932784441	8.66503414968269e-24	2.06447196157351e-35	NA	8.20493273006202e-24	1.09620335876085e-36
-34.2062511285681	-36.8330932784441	2.73203142442687e-23	5.37464951953146e-35	NA	2.58696430580817e-23	2.85385753119273e-36
-33.8399042941517	-36.8330932784441	8.40710257075069e-23	1.35305585697537e-34	NA	7.9606969639314e-23	7.18452176931943e-36
-33.4735574597352	-36.8330932784441	2.52494673393183e-22	3.29406854428379e-34	NA	2.39087552813154e-22	1.74910053003584e-35
-33.1072106253188	-36.8330932784441	7.40121958896777e-22	7.75672586232854e-34	NA	7.00822498779438e-22	4.11870400835615e-35
-32.7408637909023	-36.8330932784441	2.11738351821218e-21	1.76757624652424e-33	NA	2.00495335974056e-21	9.38556228600431e-35
-32.3745169564859	-36.8330932784441	5.9120883032092e-21	3.90379731436939e-33	NA	5.59816452931052e-21	2.07285727662373e-34
-32.0081701220694	-36.8330932784441	1.61111824963932e-20	8.39293281623463e-33	NA	1.52557008202328e-20	4.45652026971497e-34
-31.641823287653	-36.8330932784441	4.28508083664516e-20	1.77877908797772e-32	NA	4.05754892597151e-20	9.44504767818962e-34
-31.2754764532365	-36.8330932784441	1.11233523529853e-19	3.84464251303479e-32	NA	1.05327176110857e-19	2.04144697262503e-33
-30.9091296188201	-36.8330932784441	2.81810661609726e-19	9.15289471832194e-32	NA	2.66846902294868e-19	4.86004853510417e-33
-30.5427827844036	-36.8330932784441	6.9682571766396e-19	2.68645908790144e-31	NA	6.59825228527156e-19	1.42646910694133e-32
-30.1764359499871	-36.8330932784441	1.68165121301759e-18	1.02005953956222e-30	NA	1.59235784186053e-18	5.41636173422227e-32
-29.8100891155707	-36.8330932784441	3.96088888139926e-18	4.62772066125756e-30	NA	3.75057111855949e-18	2.45724961476881e-31
-29.4437422811542	-36.8330932784441	9.10530189626427e-18	2.25577533475445e-29	NA	8.62182286361679e-18	1.19778255388995e-30
-29.0773954467378	-36.8330932784441	2.04287114953302e-17	1.11199685524323e-28	NA	1.93439749556171e-17	5.90453496263541e-30
-28.7110486123213	-36.8330932784441	4.47334621967177e-17	5.40924482108786e-28	NA	4.23581767557467e-17	2.87222711260112e-29
-28.3447017779049	-36.8330932784441	9.56024316451386e-17	2.57415598516888e-27	NA	9.05260737498005e-17	1.36683785948139e-28
-27.9783549434884	-36.8330932784441	1.99411514780411e-16	1.19492306452421e-26	NA	1.88823037060155e-16	6.3448605802032e-28
-27.612008109072	-36.8330932784441	4.05953576314395e-16	5.40555548598328e-26	NA	3.8439799862874e-16	2.87026813151128e-27
-27.2456612746555	-36.8330932784441	8.06579787552641e-16	2.38233632633105e-25	NA	7.63751507954471e-16	1.26498452448422e-26
-26.8793144402391	-36.8330932784441	1.56409489879605e-15	1.0227879865683e-24	NA	1.48104360656498e-15	5.43084937478091e-26
-26.5129676058226	-36.8330932784441	2.96021766073696e-15	4.27734667808117e-24	NA	2.8030341661813e-15	2.27120633380915e-25
-26.1466207714062	-36.8330932784441	5.4680055987828e-15	1.74247001227235e-23	NA	5.17766200693604e-15	9.2522519828129e-25
-25.7802739369897	-36.8330932784441	9.85777711325637e-15	6.91443774220569e-23	NA	9.33434267944292e-15	3.6714617674786e-24
-25.4139271025732	-36.8330932784441	1.73449781093362e-14	2.67269075420184e-22	NA	1.64239835796508e-14	1.4191583301776e-23
-25.0475802681568	-36.8330932784441	2.97860706241848e-14	1.00633066628195e-21	NA	2.82044711587504e-14	5.34346349543794e-23
-24.6812334337403	-36.8330932784441	4.9922617811253e-14	3.69090459734716e-21	NA	4.72717953298461e-14	1.95981446674337e-22
-24.3148865993239	-36.8330932784441	8.16631527759874e-14	1.31863632896037e-20	NA	7.73269514553836e-14	7.001759286131e-22
-23.9485397649074	-36.8330932784441	1.30376576088327e-13	4.58899256839001e-20	NA	1.23453758854454e-13	2.43668558373812e-21
-23.582192930491	-36.8330932784441	2.03150369729487e-13	1.55564240168398e-19	NA	1.92363363943431e-13	8.2602256533289e-21
-23.2158460960745	-36.8330932784441	3.08944351784652e-13	5.13691393264851e-19	NA	2.92539830765527e-13	2.72762353349801e-20
-22.8494992616581	-36.8330932784441	4.58550825956972e-13	1.65232283957625e-18	NA	4.34202406510898e-13	8.77358414265032e-20
-22.4831524272416	-36.8330932784441	6.64261770672588e-13	5.17711273547157e-18	NA	6.2899038242337e-13	2.74896848925087e-19
-22.1168055928252	-36.8330932784441	9.39151328067952e-13	1.58008495439743e-17	NA	8.8928368163767e-13	8.39001190802208e-19
-21.7504587584087	-36.8330932784441	1.29591469835518e-12	4.69757099881658e-17	NA	1.22710340666023e-12	2.49433908658921e-18
-21.3841119239922	-36.8330932784441	1.7452665148912e-12	1.36039919769827e-16	NA	1.65259525852376e-12	7.22351379689259e-18
-21.0177650895758	-36.8330932784441	2.29399031651116e-12	3.83759801628585e-16	NA	2.17218257946243e-12	2.03770645149386e-17
-20.6514182551593	-36.8330932784441	2.94283470794587e-12	1.05451483598956e-15	NA	2.78657422432338e-12	5.59931414226547e-17
-20.2850714207429	-36.8330932784441	3.68455128471339e-12	2.82257835548448e-15	NA	3.48890666895341e-12	1.49874637739787e-16
-19.9187245863264	-36.8330932784441	4.50243831261442e-12	7.35934934165338e-15	NA	4.26336501831422e-12	3.90770309152859e-16
-19.55237775191	-36.8330932784441	5.36976584829355e-12	1.86910169141383e-14	NA	5.08463865235274e-12	9.9246470290242e-16
-19.1860309174935	-36.8330932784441	6.25039292624621e-12	4.62409280170339e-14	NA	5.91850564122516e-12	2.4553232762656e-15
-18.8196840830771	-36.8330932784441	7.10074093812794e-12	1.1143464959815e-13	NA	6.72370134087363e-12	5.91701119925725e-15
-18.4533372486606	-36.8330932784441	7.87307479017011e-12	2.6158573774196e-13	NA	7.45502532548686e-12	1.38898066747351e-14
-18.0869904142442	-36.8330932784441	8.5198005915703e-12	5.98147057680265e-13	NA	8.06741087453612e-12	3.17607032629433e-14
-17.7206435798277	-36.8330932784441	8.99826569092375e-12	1.33229985115479e-12	NA	8.52047013386071e-12	7.07431052054258e-14
-17.3542967454112	-36.8330932784441	9.27539708335576e-12	2.89065384015031e-12	NA	8.78288622974837e-12	1.53489342920044e-13
-16.9879499109948	-36.8330932784441	9.33147973537227e-12	6.10928372404742e-12	NA	8.83599096992251e-12	3.24393717259275e-13
-16.6216030765783	-36.8330932784441	9.16247560460429e-12	1.25772183814628e-11	NA	8.67596072652127e-12	6.67831256139701e-13
-16.2552562421619	-36.8330932784441	8.78050453667861e-12	2.52219701893665e-11	NA	8.31427179800447e-12	1.3392484349885e-12
-15.8889094077454	-36.8330932784441	8.21240757158575e-12	4.92689734723637e-11	NA	7.77634000198149e-12	2.61610790596253e-12
-15.522562573329	-36.8330932784441	7.49662930790819e-12	9.37493184032666e-11	NA	7.09856858161956e-12	4.97794688559843e-12
-15.1562157389125	-36.8330932784441	6.67892238640504e-12	1.73765207567532e-10	NA	6.32428077525412e-12	9.22666946884194e-12
-14.7898689044961	-36.8330932784441	5.80754005184255e-12	3.13731139901657e-10	NA	5.49916764658729e-12	1.66586485895377e-11
-14.4235220700796	-36.8330932784441	4.92861414131187e-12	5.51762944807224e-10	NA	4.66691149548178e-12	2.92977770875829e-11
-14.0571752356632	-36.8330932784441	4.08231916886876e-12	9.45251844913578e-10	NA	3.86555362444099e-12	5.01914420033774e-11
-13.6908284012467	-36.8330932784441	3.30023012092152e-12	1.57740290361757e-09	NA	3.12499243143515e-12	8.37577062440107e-11
-13.3244815668303	-36.8330932784441	2.60404168224094e-12	2.5641169972953e-09	NA	2.4657706432521e-12	1.36150730889488e-10
-12.9581347324138	-36.8330932784441	2.00558329708525e-12	4.06006642248606e-09	NA	1.89908957689718e-12	2.15583380736697e-10
-12.5917878979973	-36.8330932784441	1.50788184918178e-12	6.26222314764348e-09	NA	1.42781539272654e-12	3.3251456912617e-10
-12.2254410635809	-36.8330932784441	1.10691777950612e-12	9.40857907039206e-09	NA	1.04814196478267e-12	4.9958130553974e-10
-11.8590942291644	-36.8330932784441	7.93696169080773e-13	1.37695465458652e-08	NA	7.51551991939253e-13	7.31142076673531e-10
-11.492747394748	-36.8330932784441	5.56298700830678e-13	1.96297757028955e-08	NA	5.26760003398689e-13	1.04231137345335e-09
-11.1264005603315	-36.8330932784441	3.81671215461401e-13	2.72590763090755e-08	NA	3.61404997806787e-13	1.44741568608913e-09
-10.7600537259151	-36.8330932784441	2.57007242645538e-13	3.68728777075638e-08	NA	2.43360510832215e-13	1.95789398657669e-09
-10.3937068914986	-36.8330932784441	1.70686529143618e-13	4.85850920676737e-08	NA	1.61623308732424e-13	2.57979483866159e-09
-10.0273600570822	-36.8330932784441	1.12803456191098e-13	6.23589977522933e-08	NA	1.06813747502698e-13	3.31116837900393e-09
-9.66101322266571	-36.8330932784441	7.53674091409829e-14	7.79642171377371e-08	NA	7.13655031657863e-14	4.13978190454124e-09
-9.29466638824925	-36.8330932784441	5.22788180442442e-14	9.4949267281301e-08	NA	4.95028845646136e-14	5.04166235448957e-09
-8.9283195538328	-36.8330932784441	3.91909126232083e-14	1.12638799303049e-07	NA	3.71099289568222e-14	5.98094972569553e-09
-8.56197271941634	-36.8330932784441	3.33729341155707e-14	1.30162087929936e-07	NA	3.16008771221146e-14	6.91140982430055e-09
-8.19562588499989	-36.8330932784441	3.37127674184516e-14	1.4651466622321e-07	NA	3.19226657430718e-14	7.77970697646062e-09
-7.82927905058344	-36.8330932784441	4.10535326246676e-14	1.60648913629564e-07	NA	3.8873646392858e-14	8.53021411672677e-09
-7.46293221616698	-36.8330932784441	5.91652070745412e-14	1.71583129806642e-07	NA	5.60236157897401e-14	9.1108044430587e-09
-7.09658538175053	-36.8330932784441	9.68152324239045e-14	1.78513669444801e-07	NA	9.16744764719185e-14	9.47880560610595e-09
-6.73023854733407	-36.8330932784441	1.71604551556752e-13	1.80912455577005e-07	NA	1.62492585415509e-13	9.60617751834382e-09
-6.36389171291762	-36.8330932784441	3.16417275369769e-13	1.78593463259564e-07	NA	2.99615952365697e-13	9.48304253687468e-09
-5.99754487850117	-36.8330932784441	5.89370163982552e-13	1.71736555955458e-07	NA	5.58075417251477e-13	9.11895113929792e-09
-5.63119804408471	-36.8330932784441	1.08785594057733e-12	1.60864435282669e-07	NA	1.03009228333649e-12	8.54165799024103e-09
-5.26485120966825	-36.8330932784441	1.96644178093594e-12	1.46776804246035e-07	NA	1.86202642152929e-12	7.79362610863722e-09
-4.8985043752518	-36.8330932784441	3.45686936775164e-12	1.30453253830855e-07	NA	3.27331434926346e-12	6.9268702928603e-09
-4.53215754083534	-36.8330932784441	5.88626597627694e-12	1.12941227545256e-07	NA	5.57371333249434e-12	5.99700820752825e-09
-4.16581070641889	-36.8330932784441	9.68730545357624e-12	9.52467555393106e-08	NA	9.1729228309004e-12	5.05745853063979e-09
-3.79946387200243	-36.8330932784441	1.53922112875171e-11	7.82434474596509e-08	NA	1.45749059956797e-11	4.1546086119244e-09
-3.43311703758598	-36.8330932784441	2.36021815664859e-11	6.2610311363421e-08	NA	2.23489381219367e-11	3.32451275130583e-09
-3.06677020316953	-36.8330932784441	3.4926002405633e-11	4.8802699902757e-08	NA	3.30714796177343e-11	2.59134948528073e-09
-2.70042336875307	-36.8330932784441	4.98868044483177e-11	3.70545833344327e-08	NA	4.72378836073248e-11	1.9675422802899e-09
-2.33407653433662	-36.8330932784441	6.8803754783208e-11	2.7405650767328e-08	NA	6.51503698450603e-11	1.45519856793183e-09
-1.96772969992016	-36.8330932784441	9.16645723631627e-11	1.97441483466539e-08	NA	8.67973093905457e-11	1.04838438769486e-09
-1.60138286550371	-36.8330932784441	1.18012824561868e-10	1.38559656249774e-08	NA	1.1174650556342e-10	7.35730798949595e-10
-1.23503603108725	-36.8330932784441	1.46878327516227e-10	9.47186086203734e-09	NA	1.3907928993203e-10	5.02941472877499e-10
-0.8686891966708	-36.8330932784441	1.76777301949141e-10	6.30716214526546e-09	NA	1.67390669862239e-10	3.34900761869374e-10
-0.502342362254346	-36.8330932784441	2.05800037910977e-10	4.09103355681036e-09	NA	1.9487233838145e-10	2.17227688689982e-10
-0.135995527837892	-36.8330932784441	2.31788276992658e-10	2.5848366607367e-09	NA	2.19480637639655e-10	1.3725091365194e-10
0.230351306578562	-36.8330932784441	2.52584952880271e-10	1.59087671215329e-09	NA	2.39173038583397e-10	8.44731450800457e-11
0.596698140995017	-36.8330932784441	2.66319747356613e-10	9.53787625554216e-10	NA	2.52178534325585e-10	5.06446790335758e-11
0.963044975411471	-36.8330932784441	2.71680413961903e-10	5.57068753366727e-10	NA	2.57254556892248e-10	2.9579507489939e-11
1.32939180982792	-36.8330932784441	2.68116712059396e-10	3.17042488160439e-10	NA	2.53880082669186e-10	1.68344761692224e-11
1.69573864424438	-36.8330932784441	2.55933520231678e-10	1.7598564478285e-10	NA	2.42343801604727e-10	9.34457132358516e-12
2.06208547866083	-36.8330932784441	2.36251117002269e-10	9.55976515246076e-11	NA	2.23706506970503e-10	5.07609057625813e-12
2.42843231307729	-36.8330932784441	2.10838779688307e-10	5.14396419460014e-11	NA	1.99643529886639e-10	2.73136711586454e-12
2.79477914749374	-36.8330932784441	1.81855238903505e-10	2.85785556872237e-11	NA	1.72198975334363e-10	1.51747804358607e-12
3.1611259819102	-36.8330932784441	1.51548470026306e-10	1.84137728778242e-11	NA	1.43501454285117e-10	9.77743464277687e-13
3.52747281632665	-36.8330932784441	1.21972679103337e-10	1.65314975635348e-11	NA	1.1549609726408e-10	8.77797494555532e-13
3.8938196507431	-36.8330932784441	9.47713572835719e-11	2.13901167946456e-11	NA	8.97391282960906e-11	1.13578282054777e-12
4.26016648515956	-36.8330932784441	7.105557758275e-11	3.36527723795454e-11	NA	6.7282623944825e-11	1.78691126838821e-12
4.62651331957601	-36.8330932784441	5.13827922053352e-11	5.60220292019623e-11	NA	4.86544364678551e-11	2.97468494214776e-12
4.99286015399247	-36.8330932784441	3.58201473547413e-11	9.34747432480015e-11	NA	3.39181466973589e-11	4.96336736051714e-12
5.35920698840892	-36.8330932784441	2.40627708288971e-11	1.53829538369718e-10	NA	2.2785070726724e-11	8.16811561388267e-12
5.72555382282538	-36.8330932784441	1.55734958205844e-11	2.48596842577163e-10	NA	1.47465645688744e-11	1.32001160046138e-11
6.09190065724183	-36.8330932784441	9.71489877937863e-12	3.94058148127005e-10	NA	9.19905098897761e-12	2.09238911239398e-11
6.45824749165828	-36.8330932784441	5.85417500141087e-12	6.1249572321746e-10	NA	5.54332634434521e-12	3.25225956813621e-11
6.82459432607474	-36.8330932784441	3.4324893713523e-12	9.33447781900396e-10	NA	3.25022889720865e-12	4.95646641268587e-11
7.19094116049119	-36.8330932784441	1.99990350264276e-12	1.39480188918941e-09	NA	1.89371137174343e-12	7.40618688068809e-11
7.55728799490765	-36.8330932784441	1.22302458995421e-12	2.04347035087921e-09	NA	1.15808366296553e-12	1.08505182141329e-10
7.9236348293241	-36.8330932784441	8.74825466969089e-13	2.93532982957443e-09	NA	8.28373435468725e-13	1.55861570326095e-10
8.28998166374056	-36.8330932784441	8.15421984989164e-13	4.13407248463167e-09	NA	7.72124196844018e-13	2.19512990603176e-10
8.65632849815701	-36.8330932784441	9.7025768611219e-13	5.70862930435207e-09	NA	9.18738334766711e-13	3.03119574100767e-10
9.02267533257346	-36.8330932784441	1.30941296402579e-12	7.72890849864599e-09	NA	1.23988493295161e-12	4.10393340935154e-10
9.38902216698992	-36.8330932784441	1.8295302831412e-12	1.02597565225213e-08	NA	1.73238473634113e-12	5.44777539699995e-10
9.75536900140637	-36.8330932784441	2.53853910724625e-12	1.33532969905354e-08	NA	2.40374616508002e-12	7.09039855421398e-10
10.1217158358228	-36.8330932784441	3.44295504439727e-12	1.70401152134022e-08	NA	3.26013885738024e-12	9.04804321796952e-10
10.4880626702393	-36.8330932784441	4.53772711730355e-12	2.13200937594258e-08	NA	4.29678003591219e-12	1.13206470338138e-09
10.8544095046557	-36.8330932784441	5.79902454008973e-12	2.61540083766319e-08	NA	5.49110429682005e-12	1.38873825177414e-09
11.2207563390722	-36.8330932784441	7.18063709852169e-12	3.1457193338284e-08	NA	6.79935512481688e-12	1.67032934505604e-09
11.5871031734886	-36.8330932784441	8.61458750194867e-12	3.70966121482972e-08	NA	8.15716473007902e-12	1.96977394668114e-09
11.9534500079051	-36.8330932784441	1.00160711434122e-11	4.28924735514118e-08	NA	9.48423151387376e-12	2.27752541317062e-09
12.3197968423216	-36.8330932784441	1.12920742410797e-11	4.86250991243266e-08	NA	1.06924805985119e-11	2.58191915280552e-09
12.686143676738	-36.8330932784441	1.23522260645411e-11	5.40471094562477e-08	NA	1.16963398153243e-11	2.86981969336591e-09
13.0524905111545	-36.8330932784441	1.31198990071341e-11	5.89002325080823e-08	NA	1.24232503783825e-11	3.12751318055893e-09
13.4188373455709	-36.8330932784441	1.35414908801754e-11	6.2935271656453e-08	NA	1.28224563016473e-11	3.34176765092743e-09
13.7851841799874	-36.8330932784441	1.35922573315536e-11	6.59331428642503e-08	NA	1.28705271241399e-11	3.50095007375942e-09
14.1515310144038	-36.8330932784441	1.32778785806717e-11	6.77245315280972e-08	NA	1.25728414534099e-11	3.59607009993107e-09
14.5178778488203	-36.8330932784441	1.26318864492148e-11	6.8205721284051e-08	NA	1.1961150617437e-11	3.62162054752716e-09
14.8842246832367	-36.8330932784441	1.1709865687362e-11	6.73485371863357e-08	NA	1.1088087892462e-11	3.5761053695794e-09
15.2505715176532	-36.8330932784441	1.05817841673505e-11	6.52030773491234e-08	NA	1.00199059527452e-11	3.4621847001097e-09
15.6169183520696	-36.8330932784441	9.32385231712329e-12	6.189286467752e-08	NA	8.82876855711307e-12	3.2864174183851e-09
15.9832651864861	-36.8330932784441	8.01105318249552e-12	5.76030713079601e-08	NA	7.58567725457055e-12	3.05863588452898e-09
16.3496120209025	-36.8330932784441	6.71108299906998e-12	5.25633771522498e-08	NA	6.35473370353059e-12	2.79103575415926e-09
16.715958855319	-36.8330932784441	5.48005138105261e-12	4.70276682488744e-08	NA	5.18906817470151e-12	2.49709799157626e-09
17.0823056897355	-36.8330932784441	4.35999816667984e-12	4.12530626207712e-08	NA	4.12848824861375e-12	2.19047517456201e-09
17.4486525241519	-36.8330932784441	3.37810268988514e-12	3.54806453917608e-08	NA	3.19873007387561e-12	1.8839685582267e-09
17.8149993585684	-36.8330932784441	2.54735498241338e-12	2.99198485493258e-08	NA	2.41209392937655e-12	1.5886986640588e-09
18.1813461929848	-36.8330932784441	1.868384853494e-12	2.47377294523934e-08	NA	1.76917618234043e-12	1.31353598491898e-09
18.5476930274013	-36.8330932784441	1.33208430241759e-12	2.00536229457461e-08	NA	1.26135245439375e-12	1.06481702041114e-09
18.9140398618177	-36.8330932784441	9.22619240977066e-13	1.59389026913152e-08	NA	8.73629425679173e-13	8.46331603935421e-10
19.2803866962342	-36.8330932784441	6.20428909860465e-13	1.24209999009933e-08	NA	5.87484986354871e-13	6.59536291316796e-10
19.6467335306506	-36.8330932784441	4.04869369296145e-13	9.49045998176187e-09	NA	3.83371361514964e-13	5.0392905797875e-10
20.0130803650671	-36.8330932784441	2.56265307976534e-13	7.10968780863867e-09	NA	2.42657971875747e-13	3.77513659697784e-10
20.3794271994836	-36.8330932784441	1.57267886162956e-13	5.22211419464473e-09	NA	1.48917177275448e-13	2.77286358282103e-10
20.7457740339	-36.8330932784441	9.3543373820917e-14	3.76075258682867e-09	NA	8.85763490697582e-14	1.99690269177015e-10
21.1121208683165	-36.8330932784441	5.39111633181572e-14	2.65543531134722e-09	NA	5.10485545450581e-14	1.40999595124186e-10
21.4784677027329	-36.8330932784441	3.00972955072743e-14	1.83835446444806e-09	NA	2.84991704277388e-14	9.76138390847900e-11
21.8448145371494	-36.8330932784441	1.62730092138471e-14	1.24782978261295e-09	NA	1.54089347611151e-14	6.62578724401548e-11
22.2111613715658	-36.8330932784441	8.51969800184024e-15	8.30450985111253e-10	NA	8.06731373217991e-15	4.40956901381874e-11
22.5775082059823	-36.8330932784441	4.31851339508231e-15	5.41882626406957e-10	NA	4.08920626144557e-15	2.87731471377654e-11
22.9438550403987	-36.8330932784441	2.1190797840825e-15	3.46680180796058e-10	NA	2.00655955622148e-15	1.84081927814027e-11
23.3102018748152	-36.8330932784441	1.00651926859696e-15	2.17462995728317e-10	NA	9.53074476994614e-16	1.15469558686515e-11
23.6765487092316	-36.8330932784441	4.62727522383698e-16	1.33743992467877e-10	NA	4.38157326090347e-16	7.10160353282922e-12
24.0428955436481	-36.8330932784441	2.05887630822231e-16	8.06484017509601e-11	NA	1.94955280229347e-16	4.28230804407315e-12
24.4092423780645	-36.8330932784441	8.86574944070235e-17	4.76814892901303e-11	NA	8.3949903146327e-17	2.53181489908548e-12
24.775589212481	-36.8330932784441	3.69456999950857e-17	2.76398971809332e-11	NA	3.49839340374477e-17	1.46763669788231e-12
25.1419360468975	-36.8330932784441	1.48991750078926e-17	1.57092553594182e-11	NA	1.41080492657558e-17	8.34137678261366e-13
25.5082828813139	-36.8330932784441	5.81433762535653e-18	8.75401608760363e-12	NA	5.50560427827811e-18	4.64825002058326e-13
25.8746297157304	-36.8330932784441	2.19569016945147e-18	4.78290380428011e-12	NA	2.07910203528367e-18	2.53964951448686e-13
26.2409765501468	-36.8330932784441	8.02365387156163e-19	2.56217339297314e-12	NA	7.5976088643431e-19	1.36047528442291e-13
26.6073233845633	-36.8330932784441	2.83732907743251e-19	1.34573005667118e-12	NA	2.68667079797201e-19	7.14562287871426e-14
26.9736702189797	-36.8330932784441	9.70979703455702e-20	6.93010720126658e-13	NA	9.19422013980332e-20	3.67978201302914e-14
27.3400170533962	-36.8330932784441	3.2162799201524e-20	3.49908520417531e-13	NA	3.04549987109584e-20	1.85796127281082e-14
27.7063638878126	-36.8330932784441	1.03173422117765e-20	1.73221441284194e-13	NA	9.76950550203608e-21	9.19779630237269e-15
28.0727107222291	-36.8330932784441	3.20985108622298e-21	8.40778006334345e-14	NA	3.03941239942379e-21	4.46440393316596e-15
28.4390575566455	-36.8330932784441	9.72433419280011e-22	4.00123079072701e-14	NA	9.20798539489757e-22	2.12459297758117e-15
28.805404391062	-36.8330932784441	2.90060895191075e-22	1.866974673653e-14	NA	2.74659059797415e-22	9.91335288671101e-16
29.1717512254784	-36.8330932784441	8.76650442741095e-23	8.54113951354549e-15	NA	8.3010150753222e-23	4.53521578237245e-16
29.5380980598949	-36.8330932784441	2.86273118461997e-23	3.8311201280582e-15	NA	2.71072408813504e-23	2.03426679090995e-16
29.9044448943114	-36.8330932784441	1.11604596066504e-23	1.68487733714212e-15	NA	1.0567854520515e-23	8.94644359648992e-17
30.2707917287278	-36.8330932784441	5.52174231197119e-24	7.26512970890674e-16	NA	5.22854537441377e-24	3.85767389287609e-17
30.6371385631443	-36.8330932784441	3.29280083759206e-24	3.07150354531611e-16	NA	3.11795763285297e-24	1.63092188486547e-17
31.0034853975607	-36.8330932784441	2.14512367900363e-24	1.27318418186444e-16	NA	2.03122055607045e-24	6.76041526578655e-18
31.3698322319772	-36.8330932784441	1.42949797515373e-24	5.17444782738236e-17	NA	1.35359359481875e-24	2.74755346339799e-18
31.7361790663936	-36.8330932784441	9.4617838263077e-25	2.06190834061862e-17	NA	8.9593760924862e-25	1.09484211484297e-18
32.1025259008101	-36.8330932784441	6.15159067290221e-25	8.05577380235738e-18	NA	5.8249496519166e-25	4.27749393739945e-19
32.4688727352265	-36.8330932784441	3.91310616014455e-25	3.08587077751459e-18	NA	3.70532559421628e-25	1.63855066766573e-19
-40.4341473136479	-36.4423758397547	6.79567345622466e-33	3.49043719453891e-43	NA	6.43483252352021e-33	1.85336931061106e-44
-40.0678004792314	-36.4423758397547	3.16096949539176e-32	1.55544597060561e-42	NA	2.99312635397025e-32	8.25918263403932e-44
-39.701453644815	-36.4423758397547	1.4350061945007e-31	6.70254767632748e-42	NA	1.35880933527904e-31	3.55895135017716e-43
-39.3351068103985	-36.4423758397547	6.35818100795306e-31	2.79276744223154e-41	NA	6.02057032374456e-31	1.48291723375055e-42
-38.9687599759821	-36.4423758397547	2.74952461582344e-30	1.12522536421403e-40	NA	2.60352863275295e-30	5.97477634268368e-42
-38.6024131415656	-36.4423758397547	1.16045398022616e-29	4.3838343261955e-40	NA	1.09883546672889e-29	2.32774966290358e-41
-38.2360663071491	-36.4423758397547	4.78017494308657e-29	1.65150020524542e-39	NA	4.52635421493285e-29	8.7692160788874e-41
-37.8697194727327	-36.4423758397547	1.92178673290906e-28	6.01607179538308e-39	NA	1.81974249525859e-28	3.19444304955291e-40
-37.5033726383162	-36.4423758397547	7.54070750014704e-28	2.11912838314956e-38	NA	7.14030628235277e-28	1.12522509120611e-39
-37.1370258038998	-36.4423758397547	2.88778247745056e-27	7.21790905914655e-38	NA	2.73444519170203e-27	3.83260044269925e-39
-36.7706789694833	-36.4423758397547	1.07935003430695e-26	2.3772531069408e-37	NA	1.02203802901376e-26	1.26228541193989e-38
-36.4043321350669	-36.4423758397547	3.93736400909563e-26	7.57093160725213e-37	NA	3.72829538468466e-26	4.02005007154125e-38
-36.0379853006504	-36.4423758397547	1.401826362853e-25	2.33148758704769e-36	NA	1.32739130714881e-25	1.23798461369411e-37
-35.671638466234	-36.4423758397547	4.87111352776191e-25	6.94267423858016e-36	NA	4.61246408558531e-25	3.68645491959762e-37
-35.3052916318175	-36.4423758397547	1.65199080805924e-24	1.99908100540903e-35	NA	1.56427236369325e-24	1.06148175095299e-36
-34.9389447974011	-36.4423758397547	5.46804805287746e-24	5.56601024619587e-35	NA	5.17770220677654e-24	2.95546718015331e-36
-34.5725979629846	-36.4423758397547	1.76645392429346e-23	1.49853826715782e-34	NA	1.67265764556885e-23	7.95701134365624e-36
-34.2062511285681	-36.4423758397547	5.5695175336871e-23	3.90123877125053e-34	NA	5.27378379743339e-23	2.07149872895991e-35
-33.8399042941517	-36.4423758397547	1.71387081031684e-22	9.8208680250043e-34	NA	1.62286662276819e-22	5.21473224889494e-35
-33.4735574597352	-36.4423758397547	5.14735129645854e-22	2.39064448633187e-33	NA	4.87403400793135e-22	1.26939603167228e-34
-33.1072106253188	-36.4423758397547	1.50881061631053e-21	5.62746351223006e-33	NA	1.42869484359558e-21	2.98809793411238e-34
-32.7408637909023	-36.4423758397547	4.31649084577924e-21	1.28110845498374e-32	NA	4.08729110673431e-21	6.80249195644063e-34
-32.3745169564859	-36.4423758397547	1.20523591191864e-20	2.82137090062994e-32	NA	1.14123953931671e-20	1.49810523714906e-33
-32.0081701220694	-36.4423758397547	3.28441801387275e-20	6.01595637369473e-32	NA	3.11001992556679e-20	3.1943817623837e-33
-31.641823287653	-36.4423758397547	8.7355425888065e-20	1.24510948213306e-31	NA	8.27169726784907e-20	6.61134286027768e-33
-31.2754764532365	-36.4423758397547	2.2675998510813e-19	2.51974676343418e-31	NA	2.14719341152303e-19	1.33794738640968e-32
-30.9091296188201	-36.4423758397547	5.74497317259833e-19	5.09098265224305e-31	NA	5.4399229827509e-19	2.70323471892953e-32
-30.5427827844036	-36.4423758397547	1.4205437625833e-18	1.08321484761048e-30	NA	1.34511483864516e-18	5.7517068592455e-32
-30.1764359499871	-36.4423758397547	3.42820065987486e-18	2.69111998138074e-30	NA	3.24616791042393e-18	1.42894397082029e-31
-29.8100891155707	-36.4423758397547	8.0746337340698e-18	8.62769773692575e-30	NA	7.64588176612765e-18	4.58117688863301e-31
-29.4437422811542	-36.4423758397547	1.85619837272806e-17	3.49454882605402e-29	NA	1.75763678697585e-17	1.855552524702e-30
-29.0773954467378	-36.4423758397547	4.16457683254648e-17	1.59891025421554e-28	NA	3.94344351908526e-17	8.48997140020413e-30
-28.7110486123213	-36.4423758397547	9.11931637694347e-17	7.57721805337258e-28	NA	8.63509319460837e-17	4.02338807926437e-29
-28.3447017779049	-36.4423758397547	1.94894048731201e-16	3.57481813779437e-27	NA	1.84545442257431e-16	1.89817431408592e-28
-27.9783549434884	-36.4423758397547	4.06517963251385e-16	1.65480743357359e-26	NA	3.8493241739406e-16	8.78677696064801e-28
-27.612008109072	-36.4423758397547	8.27571928444727e-16	7.4793166644843e-26	NA	7.83628994979246e-16	3.97140392383661e-27
-27.2456612746555	-36.4423758397547	1.64428307088761e-15	3.2953599755928e-25	NA	1.5569738967857e-15	1.74978626051071e-26
-26.8793144402391	-36.4423758397547	3.18854259726353e-15	1.41464435611926e-24	NA	3.01923536197979e-15	7.51154737625049e-26
-26.5129676058226	-36.4423758397547	6.03465772993639e-15	5.91594671089804e-24	NA	5.71422568771874e-15	3.1412781454265e-25
-26.1466207714062	-36.4423758397547	1.11469954427044e-14	2.40996901821897e-23	NA	1.05551052851935e-14	1.27965706556154e-24
-25.7802739369897	-36.4423758397547	2.00959130884409e-14	9.56317048431696e-23	NA	1.90288476873307e-14	5.07789875592245e-24
-25.4139271025732	-36.4423758397547	3.53591961274235e-14	3.69652287887037e-22	NA	3.34816713475046e-14	1.96279768918031e-23
-25.0475802681568	-36.4423758397547	6.07213922262552e-14	1.39182711122963e-21	NA	5.74971696459361e-14	7.39039126005592e-23
-24.6812334337403	-36.4423758397547	1.01771397002143e-13	5.10478403466333e-21	NA	9.63674755139425e-14	2.71056304406363e-22
-24.3148865993239	-36.4423758397547	1.66477064495899e-13	1.82376795692854e-20	NA	1.57637360879538e-13	9.68393176171647e-22
-23.9485397649074	-36.4423758397547	2.65783318933681e-13	6.34690351222297e-20	NA	2.51670589515603e-13	3.37010968292685e-21
-23.582192930491	-36.4423758397547	4.14138541062705e-13	2.15156421737795e-19	NA	3.92148352983693e-13	1.14244802815424e-20
-23.2158460960745	-36.4423758397547	6.29808005144278e-13	7.10471775938516e-19	NA	5.9636606455297e-13	3.7724975760629e-20
-22.8494992616581	-36.4423758397547	9.34792635909462e-13	2.28528014563274e-18	NA	8.85156430050003e-13	1.21344916181023e-19
-22.4831524272416	-36.4423758397547	1.35415054266236e-12	7.16031556406853e-18	NA	1.2822470075699e-12	3.80201916868709e-19
-22.1168055928252	-36.4423758397547	1.91453431294785e-12	2.18537000624989e-17	NA	1.81287516884257e-12	1.16039839027916e-18
-21.7504587584087	-36.4423758397547	2.64182400606989e-12	6.49707519475554e-17	NA	2.50154677754619e-12	3.44984857299029e-18
-21.3841119239922	-36.4423758397547	3.55786211727086e-12	1.88152896133886e-16	NA	3.36894452240704e-12	9.99063395103431e-18
-21.0177650895758	-36.4423758397547	4.67647728148436e-12	5.30767132307915e-16	NA	4.42816275682509e-12	2.81829312282033e-17
-20.6514182551593	-36.4423758397547	5.99919544469013e-12	1.45846910775044e-15	NA	5.6806464011431e-12	7.744250173039e-17
-20.2850714207429	-36.4423758397547	7.51124003904394e-12	3.90382685493905e-15	NA	7.11240350298686e-12	2.07287296221902e-16
-19.9187245863264	-36.4423758397547	9.17856318271263e-12	1.01785041818071e-14	NA	8.69119407631405e-12	5.40463163411245e-16
-19.55237775191	-36.4423758397547	1.09466737678958e-11	2.58510073364533e-14	NA	1.03654204163533e-11	1.37264935523623e-15
-19.1860309174935	-36.4423758397547	1.27418956674244e-11	6.3954496157344e-14	NA	1.20653184971596e-11	3.39588692898032e-15
-18.8196840830771	-36.4423758397547	1.44753906394417e-11	1.54122055398465e-13	NA	1.37067672655783e-11	8.18364782528474e-15
-18.4533372486606	-36.4423758397547	1.60498472313155e-11	3.61791702213758e-13	NA	1.51976223735412e-11	1.92105916922334e-14
-18.0869904142442	-36.4423758397547	1.7368241952878e-11	8.2727997344315e-13	NA	1.64460121450328e-11	4.39273142190204e-14
-17.7206435798277	-36.4423758397547	1.83436245218667e-11	1.8426655641442e-12	NA	1.73696032384298e-11	9.78427519523331e-14
-17.3542967454112	-36.4423758397547	1.89085736237315e-11	3.99798009771541e-12	NA	1.79045543184413e-11	2.12286690880234e-13
-16.9879499109948	-36.4423758397547	1.90228993555859e-11	8.44957441834954e-12	NA	1.8012809510859e-11	4.48659610297387e-13
-16.6216030765783	-36.4423758397547	1.86783708232062e-11	1.7395188616252e-11	NA	1.76865749706448e-11	9.236581819634e-13
-16.2552562421619	-36.4423758397547	1.78996966849823e-11	3.4883780770171e-11	NA	1.69492473603433e-11	1.85227595037876e-12
-15.8889094077454	-36.4423758397547	1.67415966979949e-11	6.8142498642152e-11	NA	1.58526408930433e-11	3.61826352095139e-12
-15.522562573329	-36.4423758397547	1.52824467598743e-11	1.29661983024279e-10	NA	1.44709698137906e-11	6.88485501088972e-12
-15.1562157389125	-36.4423758397547	1.361552304992e-11	2.40329655485224e-10	NA	1.28925574647958e-11	1.27611408852433e-11
-14.7898689044961	-36.4423758397547	1.18392029433625e-11	4.33912506554275e-10	NA	1.12105575176987e-11	2.30400972232434e-11
-14.4235220700796	-36.4423758397547	1.00475443225079e-11	7.63127442434051e-10	NA	9.51403351035985e-12	4.05209119392053e-11
-14.0571752356632	-36.4423758397547	8.32246772618092e-12	1.30735061071742e-09	NA	7.88055611343751e-12	6.94183383073988e-11
-13.6908284012467	-36.4423758397547	6.72837204206753e-12	2.18166053892274e-09	NA	6.37110472207611e-12	1.1584287192839e-10
-13.3244815668303	-36.4423758397547	5.30952513455989e-12	3.546356392112e-09	NA	5.02759663783123e-12	1.88306155799431e-10
-12.9581347324138	-36.4423758397547	4.0900948570814e-12	5.61536097025627e-09	NA	3.87291643428254e-12	2.98167166753761e-10
-12.5917878979973	-36.4423758397547	3.07631339098914e-12	8.66110053164614e-09	NA	2.91296537251146e-12	4.59891326696414e-10
-12.2254410635809	-36.4423758397547	2.26005193700699e-12	1.30127348175499e-08	NA	2.14004628132571e-12	6.90956519593041e-10
-11.8590942291644	-36.4423758397547	1.62303394464588e-12	1.90442633705568e-08	NA	1.53685306998061e-12	1.01122155497907e-09
-11.492747394748	-36.4423758397547	1.14100693742326e-12	2.71493775881207e-08	NA	1.08042103520559e-12	1.44159085007291e-09
-11.1264005603315	-36.4423758397547	7.87375909544367e-13	3.7701243591353e-08	NA	7.45567329508968e-13	2.00187896099119e-09
-10.7600537259151	-36.4423758397547	5.36018424921443e-13	5.09978155020683e-08	NA	5.0755658230329e-13	2.70790680054692e-09
-10.3937068914986	-36.4423758397547	3.63203281075714e-13	6.71966419618495e-08	NA	3.43917685387677e-13	3.56803996310448e-09
-10.0273600570822	-36.4423758397547	2.48688028433646e-13	8.62469343317078e-08	NA	2.35483035475923e-13	4.57958164881951e-09
-9.66101322266571	-36.4423758397547	1.76163765198412e-13	1.07830063953427e-07	NA	1.66809711070826e-13	5.72561315829406e-09
-9.29466638824925	-36.4423758397547	1.33256531747327e-13	1.3132159776819e-07	NA	1.26180792821022e-13	6.97297804139763e-09
-8.9283195538328	-36.4423758397547	1.11307245832757e-13	1.5578748018501e-07	NA	1.05396983860669e-13	8.27207936026101e-09
-8.56197271941634	-36.4423758397547	1.0517070182708e-13	1.80023436148929e-07	NA	9.95862819186009e-14	9.55897193254758e-09
-8.19562588499989	-36.4423758397547	1.13338183853697e-13	2.0264021635788e-07	NA	1.07320081860386e-13	1.07598887234209e-08
-7.82927905058344	-36.4423758397547	1.38838030444728e-13	2.22188886987999e-07	NA	1.31465921598821e-13	1.179789354029e-08
-7.46293221616698	-36.4423758397547	1.91638198828263e-13	2.37311686561193e-07	NA	1.81462473515321e-13	1.2600891304104e-08
-7.09658538175053	-36.4423758397547	2.9367558205972e-13	2.46897116388496e-07	NA	2.78081811754897e-13	1.31098631171117e-08
-6.73023854733407	-36.4423758397547	4.88121966531093e-13	2.50214808421358e-07	NA	4.62203360110227e-13	1.32860275415966e-08
-6.36389171291762	-36.4423758397547	8.54911132284748e-13	2.47007476916247e-07	NA	8.09516524621473e-13	1.3115723094067e-08
-5.99754487850117	-36.4423758397547	1.53458735752641e-12	2.37523885850127e-07	NA	1.45310287523436e-12	1.26121587651103e-08
-5.63119804408471	-36.4423758397547	2.76173752980822e-12	2.22486968781043e-07	NA	2.61509305776873e-12	1.18137212322521e-08
-5.26485120966825	-36.4423758397547	4.90714855449013e-12	2.03002771909691e-07	NA	4.64658570185636e-12	1.07791398743704e-08
-4.8985043752518	-36.4423758397547	8.52411085233267e-12	1.80426139323153e-07	NA	8.07149226636832e-12	9.58035486147004e-09
-4.53215754083534	-36.4423758397547	1.43892278204096e-11	1.56205759979201e-07	NA	1.36251795739687e-11	8.29428938412319e-09
-4.16581070641889	-36.4423758397547	2.35227588453726e-11	1.31733045212475e-07	NA	2.2273732638298e-11	6.99482527782292e-09
-3.79946387200243	-36.4423758397547	3.71698124783739e-11	1.08216259371996e-07	NA	3.51961464554927e-11	5.74611955038139e-09
-3.43311703758598	-36.4423758397547	5.67239400458865e-11	8.65945189513998e-08	NA	5.37119766893952e-11	4.59803786593712e-09
-3.06677020316953	-36.4423758397547	8.35808155546753e-11	6.7497609093226e-08	NA	7.91427889727296e-11	3.58402086216402e-09
-2.70042336875307	-36.4423758397547	1.18922348636679e-10	5.12491273231327e-08	NA	1.12607735158281e-10	2.72125107779916e-09
-2.33407653433662	-36.4423758397547	1.63449319081101e-10	3.79039665050099e-08	NA	1.54770384590346e-10	2.012643240816e-09
-1.96772969992016	-36.4423758397547	2.17099831000777e-10	2.73075631002775e-08	NA	2.05572127968409e-10	1.44999026130064e-09
-1.60138286550371	-36.4423758397547	2.7880648456086e-10	1.91637871145751e-08	NA	2.64002242923728e-10	1.01756808484643e-09
-1.23503603108725	-36.4423758397547	3.46351947109509e-10	1.31002580507264e-08	NA	3.27961134124738e-10	6.95603870778405e-10
-0.8686891966708	-36.4423758397547	4.1637675307199e-10	8.72325438653278e-09	NA	3.94267719007481e-10	4.63191602299806e-10
-0.502342362254346	-36.4423758397547	4.84573445318665e-10	5.65819077000177e-09	NA	4.58843260503438e-10	3.00441364282716e-10
-0.135995527837892	-36.4423758397547	5.46069563871417e-10	3.57501326819538e-09	NA	5.17074019571332e-10	1.89827792537489e-10
0.230351306578562	-36.4423758397547	5.95963642917777e-10	2.2002960062955e-09	NA	5.64318791505528e-10	1.16832387034738e-10
0.596698140995017	-36.4423758397547	6.29941028074095e-10	1.3191566949013e-09	NA	5.96492024147803e-10	7.00452235050215e-11
0.963044975411471	-36.4423758397547	6.44869076579816e-10	7.70466781051764e-10	NA	6.10627413768285e-10	4.09106197092099e-11
1.32939180982792	-36.4423758397547	6.39262673105902e-10	4.38494442279957e-10	NA	6.0531870262342e-10	2.32833910739524e-11
1.69573864424438	-36.4423758397547	6.13526319936821e-10	2.43404907357131e-10	NA	5.80948914481598e-10	1.29244321041974e-11
2.06208547866083	-36.4423758397547	5.6991793334955e-10	1.32226688763801e-10	NA	5.39656073364727e-10	7.0210370031002e-12
2.42843231307729	-36.4423758397547	5.12234446826639e-10	7.11607724763785e-11	NA	4.85035500799153e-10	3.77852929236042e-12
2.79477914749374	-36.4423758397547	4.45277033609727e-10	3.95566317493111e-11	NA	4.21633434317529e-10	2.10039726341505e-12
3.1611259819102	-36.4423758397547	3.74198755253135e-10	2.55240934914095e-11	NA	3.54329314978793e-10	1.35529072496017e-12
3.52747281632665	-36.4423758397547	3.03857374866374e-10	2.29671371765247e-11	NA	2.87722965339165e-10	1.21952021546654e-12
3.8938196507431	-36.4423758397547	2.38286147530711e-10	2.97676835747843e-11	NA	2.2563348017119e-10	1.58061893426431e-12
4.26016648515956	-36.4423758397547	1.80359971885933e-10	4.6865475584105e-11	NA	1.70783104943002e-10	2.48848580661101e-12
4.62651331957601	-36.4423758397547	1.31684952563567e-10	7.80336433610141e-11	NA	1.24692662334751e-10	4.14346833189695e-12
4.99286015399247	-36.4423758397547	9.26905931756041e-11	1.30209328395669e-10	NA	8.77688499061746e-11	6.91391822151636e-12
5.35920698840892	-36.4423758397547	6.28678253597465e-11	2.14286138093103e-10	NA	5.95296301262582e-11	1.13782695374808e-11
5.72555382282538	-36.4423758397547	4.10796283502669e-11	3.46299323921583e-10	NA	3.88983564712473e-11	1.83879698579251e-11
6.09190065724183	-36.4423758397547	2.58742571362475e-11	5.48929768928949e-10	NA	2.45003695976215e-11	2.91473397374259e-11
6.45824749165828	-36.4423758397547	1.57488880532833e-11	8.53217282182397e-10	NA	1.49126437147624e-11	4.53045460480983e-11
6.82459432607474	-36.4423758397547	9.33591721359611e-12	1.30030921245005e-09	NA	8.8401928241436e-12	6.90444507189625e-11
7.19094116049119	-36.4423758397547	5.50748572959449e-12	1.94298364737273e-09	NA	5.21504579699252e-12	1.03169490306084e-10
7.55728799490765	-36.4423758397547	3.41066471553673e-12	2.84659027407791e-09	NA	3.22956310066011e-12	1.51149634266858e-10
7.9236348293241	-36.4423758397547	2.45399867512544e-12	4.08896627693602e-09	NA	2.32369471386363e-12	2.17117919258189e-10
8.28998166374056	-36.4423758397547	2.26665008908285e-12	5.75883596114196e-09	NA	2.14629408058304e-12	3.05785471571386e-10
8.65632849815701	-36.4423758397547	2.64693157875227e-12	7.95222141145286e-09	NA	2.50638314512985e-12	4.22250918544829e-10
9.02267533257346	-36.4423758397547	3.51073484667487e-12	1.07665059989399e-08	NA	3.32431964519226e-12	5.71685169759402e-10
9.38902216698992	-36.4423758397547	4.84479960879287e-12	1.42920219804839e-08	NA	4.58754739959473e-12	7.58884731306752e-10
9.75536900140637	-36.4423758397547	6.66625407694477e-12	1.86013784714973e-08	NA	6.31228513563752e-12	9.87705037296586e-10
10.1217158358228	-36.4423758397547	8.98856994977565e-12	2.37371813498303e-08	NA	8.51128922325908e-12	1.26040839534419e-09
10.4880626702393	-36.4423758397547	1.17943670431151e-11	2.96992670310623e-08	NA	1.11681023422122e-11	1.57698611936449e-09
10.8544095046557	-36.4423758397547	1.50163902489654e-11	3.6432995439658e-08	NA	1.42190405384186e-11	1.93453690406295e-09
11.2207563390722	-36.4423758397547	1.85285396278014e-11	4.38204257234292e-08	NA	1.75446996060559e-11	2.32679826873217e-09
11.5871031734886	-36.4423758397547	2.21484710531907e-11	5.16762356944588e-08	NA	2.09724176415173e-11	2.74392988574217e-09
11.9534500079051	-36.4423758397547	2.56518748719808e-11	5.9749972959804e-08	NA	2.42897955263429e-11	3.17263311217293e-09
12.3197968423216	-36.4423758397547	2.8796425969132e-11	6.77356215971993e-08	NA	2.7267375276483e-11	3.59665896581178e-09
12.686143676738	-36.4423758397547	3.13512577041982e-11	7.52885777197169e-08	NA	2.96865489532092e-11	3.99770950193854e-09
13.0524905111545	-36.4423758397547	3.31264102062077e-11	8.20490638168909e-08	NA	3.13674432939572e-11	4.35668107939361e-09
13.4188373455709	-36.4423758397547	3.39966014331215e-11	8.76699445925803e-08	NA	3.21914285611565e-11	4.65514133945976e-09
13.7851841799874	-36.4423758397547	3.39149919258344e-11	9.18460321149789e-08	NA	3.21141524066882e-11	4.87688526496425e-09
14.1515310144038	-36.4423758397547	3.29149854757343e-11	9.43414681521908e-08	NA	3.11672449264678e-11	5.0093891408454e-09
14.5178778488203	-36.4423758397547	3.11007944712233e-11	9.50117739780442e-08	NA	2.94493849741166e-11	5.0449813654614e-09
14.8842246832367	-36.4423758397547	2.86297010338264e-11	9.38177013956208e-08	NA	2.71095032063935e-11	4.98157791897143e-09
15.2505715176532	-36.4423758397547	2.56901044654114e-11	9.08290379624866e-08	NA	2.43259951808367e-11	4.82288441503493e-09
15.6169183520696	-36.4423758397547	2.247942560782e-11	8.62178532663549e-08	NA	2.12857989635679e-11	4.5780374882734e-09
15.9832651864861	-36.4423758397547	1.91850103637734e-11	8.02420953626489e-08	NA	1.81663126470272e-11	4.26073378993732e-09
16.3496120209025	-36.4423758397547	1.59698352643015e-11	7.32217124237064e-08	NA	1.51218589321502e-11	3.88796208362698e-09
16.715958855319	-36.4423758397547	1.29635529702377e-11	6.55103721837089e-08	NA	1.22752061014429e-11	3.4785015906305e-09
17.0823056897355	-36.4423758397547	1.02585210724333e-11	5.74662445882432e-08	NA	9.71380768445343e-12	3.05137059284599e-09
17.4486525241519	-36.4423758397547	7.90999119410472e-12	4.94251654713517e-08	NA	7.48998151904443e-12	2.62440146465886e-09
17.8149993585684	-36.4423758397547	5.93948484632469e-12	4.16788772892955e-08	NA	5.6241063535914e-12	2.21308528884471e-09
18.1813461929848	-36.4423758397547	4.34038540000158e-12	3.44600938925985e-08	NA	4.1099168929254e-12	1.82977881857447e-09
18.5476930274013	-36.4423758397547	3.08481751753063e-12	2.79350508269998e-08	NA	2.92101794160645e-12	1.48330890967259e-09
18.9140398618177	-36.4423758397547	2.13093473937193e-12	2.22031728637316e-08	NA	2.01778502965729e-12	1.17895486697816e-09
19.2803866962342	-36.4423758397547	1.42981930868459e-12	1.73026721652813e-08	NA	1.35389786598019e-12	9.18745698472103e-10
19.6467335306506	-36.4423758397547	9.31351065322996e-13	1.32203783166455e-08	NA	8.81897602137739e-13	7.01982075055655e-10
20.0130803650671	-36.4423758397547	5.88629577263934e-13	9.90392064495022e-09	NA	5.5737415467108e-13	5.25883193280114e-10
20.3794271994836	-36.4423758397547	3.60801533518482e-13	7.27449727395733e-09	NA	3.41643467329066e-13	3.86264792810786e-10
20.7457740339	-36.4423758397547	2.14397448540792e-13	5.23879475270154e-09	NA	2.03013238307728e-13	2.78172070663197e-10
21.1121208683165	-36.4423758397547	1.23466170487167e-13	3.69906827264997e-09	NA	1.16910286305412e-13	1.96414925474405e-10
21.4784677027329	-36.4423758397547	6.88856117273732e-14	2.56086022667003e-09	NA	6.52278802978481e-14	1.35977801299522e-10
21.8448145371494	-36.4423758397547	3.72268883890966e-14	1.73824891866391e-09	NA	3.52501917136991e-14	9.22983861475877e-11
22.2111613715658	-36.4423758397547	1.94825603893167e-14	1.15683288457042e-09	NA	1.84480631746348e-14	6.14260749089831e-11
22.5775082059823	-36.4423758397547	9.8724557726458e-15	7.54852065978311e-10	NA	9.34824192216687e-15	4.00815019770143e-11
22.9438550403987	-36.4423758397547	4.84324107422994e-15	4.82931612779012e-10	NA	4.58607162107782e-15	2.56429375566164e-11
23.3102018748152	-36.4423758397547	2.30001939508884e-15	3.02929792541592e-10	NA	2.17789152224322e-15	1.60851133962469e-11
23.6765487092316	-36.4423758397547	1.05723934723452e-15	1.86307742870401e-10	NA	1.00110138907549e-15	9.89265910601298e-12
24.0428955436481	-36.4423758397547	4.70360589322361e-16	1.12344647554435e-10	NA	4.45385087651804e-16	5.96533071314326e-12
24.4092423780645	-36.4423758397547	2.0252556625124e-16	6.64211564379387e-11	NA	1.91771736672267e-16	3.52686285574704e-12
24.775589212481	-36.4423758397547	8.43918884353708e-17	3.85028647786662e-11	NA	7.99107949967483e-17	2.04444383251004e-12
25.1419360468975	-36.4423758397547	3.40312845017252e-17	2.18832700757823e-11	NA	3.22242700064238e-17	1.16196851322019e-12
25.5082828813139	-36.4423758397547	1.32801050166226e-17	1.21944989695468e-11	NA	1.25749496686678e-17	6.47509434743515e-13
25.8746297157304	-36.4423758397547	5.01491117099775e-18	6.66266944555063e-12	NA	4.74862627134365e-18	3.53777661332789e-13
26.2409765501468	-36.4423758397547	1.83258102825266e-18	3.56915277373728e-12	NA	1.73527349107465e-18	1.89516609153624e-13
26.6073233845633	-36.4423758397547	6.48059408707895e-19	1.87462572893868e-12	NA	6.1364834363945e-19	9.95397883202939e-14
26.9736702189797	-36.4423758397547	2.21802320738104e-19	9.65376168823427e-13	NA	2.10024921955377e-19	5.12600131379524e-14
27.3400170533962	-36.4423758397547	7.34948203450586e-20	4.87428746870775e-13	NA	6.95923462645883e-20	2.58817285689405e-14
27.7063638878126	-36.4423758397547	2.35981267313952e-20	2.41300526079084e-13	NA	2.23450985930236e-20	1.2812692644033e-14
28.0727107222291	-36.4423758397547	7.36056183209974e-21	1.17121860746642e-13	NA	6.96972610200873e-21	6.21899350170557e-15
28.4390575566455	-36.4423758397547	2.24559015593886e-21	5.57378513657684e-14	NA	2.12635240098188e-21	2.95959552924608e-15
28.805404391062	-36.4423758397547	6.82445187797525e-22	2.60072868340637e-14	NA	6.46208285057744e-22	1.38094755997695e-15
29.1717512254784	-36.4423758397547	2.1599841673749e-22	1.18979581433689e-14	NA	2.04529197290689e-22	6.31763565789297e-16
29.5380980598949	-36.4423758397547	7.75467836973695e-23	5.33681798003242e-15	NA	7.34291559246638e-23	2.83376955642831e-16
29.9044448943114	-36.4423758397547	3.46440162066597e-23	2.34706387856511e-15	NA	3.2804466498869e-23	1.24625538868949e-16
30.2707917287278	-36.4423758397547	1.93374673695762e-23	1.01204539564811e-15	NA	1.83106743950862e-23	5.37380784325278e-17
30.6371385631443	-36.4423758397547	1.23459870268082e-23	4.27865866860316e-16	NA	1.16904320619313e-23	2.27190298091487e-17
31.0034853975607	-36.4423758397547	8.27952883974862e-24	1.77356804447447e-16	NA	7.83989722293635e-24	9.41737782605678e-18
31.3698322319772	-36.4423758397547	5.57688821660769e-24	7.20809718277104e-17	NA	5.28076310720798e-24	3.82739048488012e-18
31.7361790663936	-36.4423758397547	3.70511602249557e-24	2.87227472320729e-17	NA	3.50837944738676e-24	1.52513439633441e-18
32.1025259008101	-36.4423758397547	2.41193166248333e-24	1.12218351381441e-17	NA	2.28386140185115e-24	5.9586245775497e-19
32.4688727352265	-36.4423758397547	1.53490748641087e-24	4.29867247672121e-18	NA	1.45340600571446e-24	2.2825300100482e-19
-40.4341473136479	-36.0516584010654	1.34759789626958e-32	2.43863296609828e-42	NA	1.27604229770634e-32	1.29487718795869e-43
-40.0678004792314	-36.0516584010654	6.26827365177991e-32	1.08672971593256e-41	NA	5.93543692477631e-32	5.77037027794035e-43
-39.701453644815	-36.0516584010654	2.84564841606785e-31	4.6828098628686e-41	NA	2.69454839114504e-31	2.48650114686104e-42
-39.3351068103985	-36.0516584010654	1.26084057534803e-30	1.95119819428217e-40	NA	1.19389167144161e-30	1.03605670311452e-41
-38.9687599759821	-36.0516584010654	5.45236254584567e-30	7.86151279765587e-40	NA	5.16284957863803e-30	4.17434428470679e-41
-38.6024131415656	-36.0516584010654	2.30120263121265e-29	3.06281485945523e-39	NA	2.17901193015298e-29	1.62630832420628e-40
-38.2360663071491	-36.0516584010654	9.47917535975363e-29	1.15383908067307e-38	NA	8.97584415937797e-29	6.12671084541786e-40
-37.8697194727327	-36.0516584010654	3.81093714285328e-28	4.20319581352564e-38	NA	3.60858161150478e-28	2.23183334725677e-39
-37.5033726383162	-36.0516584010654	1.49533507108299e-27	1.48055273411233e-37	NA	1.41593483132293e-27	7.86151088590947e-39
-37.1370258038998	-36.0516584010654	5.72651933784962e-27	5.04287284679139e-37	NA	5.4224490212974e-27	2.67768914054093e-38
-36.7706789694833	-36.0516584010654	2.14036773840992e-26	1.66089445230371e-36	NA	2.02671714939421e-26	8.81909810862674e-38
-36.4043321350669	-36.0516584010654	7.80785045770922e-26	5.28951594846609e-36	NA	7.39326431555196e-26	2.8086528937444e-37
-36.0379853006504	-36.0516584010654	2.77984113377587e-25	1.62891982077958e-35	NA	2.63223538521491e-25	8.64931765568626e-37
-35.671638466234	-36.0516584010654	9.65948207265862e-25	4.85057659944523e-35	NA	9.14657683331882e-25	2.57558274426064e-36
-35.3052916318175	-36.0516584010654	3.27591822725557e-24	1.39668000149156e-34	NA	3.10197146595207e-24	7.41615937269604e-36
-34.9389447974011	-36.0516584010654	1.08432029457534e-23	3.88875305622643e-34	NA	1.02674437528414e-23	2.06486900329605e-35
-34.5725979629846	-36.0516584010654	3.50289739824046e-23	1.04696885456839e-33	NA	3.31689835451194e-23	5.55924612326105e-35
-34.2062511285681	-36.0516584010654	1.10444099532567e-22	2.7256320458356e-33	NA	1.04579669444254e-22	1.44726935458785e-34
-33.8399042941517	-36.0516584010654	3.39862201946718e-22	6.8613741583712e-33	NA	3.21815985522191e-22	3.64328580776107e-34
-33.4735574597352	-36.0516584010654	1.02072425862708e-21	1.67019190915891e-32	NA	9.66525201552072e-22	8.86846619704022e-34
-33.1072106253188	-36.0516584010654	2.9919835573646e-21	3.93129729710605e-32	NA	2.83311333730025e-21	2.08745935115073e-33
-32.7408637909023	-36.0516584010654	8.55963292649852e-21	8.94803953813471e-32	NA	8.10512816715398e-21	4.75127353560762e-33
-32.3745169564859	-36.0516584010654	2.38999078535224e-20	1.96954788363278e-31	NA	2.26308555517942e-20	1.04580011037447e-32
-32.0081701220694	-36.0516584010654	6.5130203605962e-20	4.19298170302877e-31	NA	6.16718791929666e-20	2.22640980920838e-32
-31.641823287653	-36.0516584010654	1.73226266252021e-19	8.63789700859254e-31	NA	1.64028189286443e-19	4.58659254748725e-32
-31.2754764532365	-36.0516584010654	4.49666080754693e-19	1.72444623756923e-30	NA	4.25789429083554e-19	9.15654846765328e-32
-30.9091296188201	-36.0516584010654	1.13923040018563e-18	3.35055770095489e-30	NA	1.07873882965678e-18	1.77909541707186e-31
-30.5427827844036	-36.0516584010654	2.81694281386117e-18	6.41635368120877e-30	NA	2.66736701701388e-18	3.40698667129278e-31
-30.1764359499871	-36.0516584010654	6.79813055730011e-18	1.25398494913321e-29	NA	6.4371591559012e-18	6.65847024644337e-31
-29.8100891155707	-36.0516584010654	1.60120137172974e-17	2.71117640287659e-29	NA	1.51617977671867e-17	1.43959362701214e-30
-29.4437422811542	-36.0516584010654	3.68084360746917e-17	7.30340477671225e-29	NA	3.48539586428166e-17	3.87799737445693e-30
-29.0773954467378	-36.0516584010654	8.25835816022678e-17	2.57127422535428e-28	NA	7.81985067743799e-17	1.36530768864511e-29
-28.7110486123213	-36.0516584010654	1.80836035279744e-16	1.08398780787251e-27	NA	1.71233890024052e-16	5.75581116122293e-29
-28.3447017779049	-36.0516584010654	3.86474755808582e-16	4.90042996896096e-27	NA	3.65953476754928e-16	2.60205412877247e-28
-27.9783549434884	-36.0516584010654	8.06124565371525e-16	2.23633859747317e-26	NA	7.63320457446329e-16	1.187461940635e-27
-27.612008109072	-36.0516584010654	1.64107348246939e-15	1.00613880869994e-25	NA	1.55393473310697e-15	5.34244476072167e-27
-27.2456612746555	-36.0516584010654	3.26060902355612e-15	4.42656868895707e-25	NA	3.08747515995547e-15	2.35044096259942e-26
-26.8793144402391	-36.0516584010654	6.32286965173798e-15	1.89938771030866e-24	NA	5.98713395207573e-15	1.00854612045323e-25
-26.5129676058226	-36.0516584010654	1.19667030576902e-14	7.94198492064516e-24	NA	1.13312875509638e-14	4.21707376379365e-25
-26.1466207714062	-36.0516584010654	2.21044423141595e-14	3.23517127285004e-23	NA	2.09307267680944e-14	1.7178269705159e-24
-25.7802739369897	-36.0516584010654	3.98500940805775e-14	1.2837542728145e-22	NA	3.77341087836053e-14	6.81654084858707e-24
-25.4139271025732	-36.0516584010654	7.01170861678059e-14	4.96216995534103e-22	NA	6.63939651358302e-14	2.6348371268947e-23
-25.0475802681568	-36.0516584010654	1.20410141981044e-13	1.86837046908584e-21	NA	1.14016528718224e-13	9.92076434915807e-23
-24.6812334337403	-36.0516584010654	2.0181198598447e-13	6.85259264184074e-21	NA	1.91096046538193e-13	3.63862295542164e-22
-24.3148865993239	-36.0516584010654	3.30122787019337e-13	2.44820102402565e-20	NA	3.12593720159019e-13	1.29995768187289e-21
-23.9485397649074	-36.0516584010654	5.270462026719e-13	8.51999570621949e-20	NA	4.99060772739821e-13	4.52398874076609e-21
-23.582192930491	-36.0516584010654	8.21233190904681e-13	2.88823009080829e-19	NA	7.7762683570195e-13	1.53360645499156e-20
-23.2158460960745	-36.0516584010654	1.24890354356317e-12	9.53727496792604e-19	NA	1.18258847965961e-12	5.06414862873596e-20
-22.8494992616581	-36.0516584010654	1.85368477243637e-12	3.06772849258831e-18	NA	1.75525665540946e-12	1.62891738901533e-19
-22.4831524272416	-36.0516584010654	2.68526670909312e-12	9.61190867698881e-18	NA	2.54268273266885e-12	5.10377799841218e-19
-22.1168055928252	-36.0516584010654	3.7965009669037e-12	2.93361049977721e-17	NA	3.59491197668286e-12	1.55770276516655e-18
-21.7504587584087	-36.0516584010654	5.23870719106945e-12	8.72158396615157e-17	NA	4.96053902993459e-12	4.63102905506315e-18
-21.3841119239922	-36.0516584010654	7.05519853481528e-12	2.52573847890692e-16	NA	6.68057717666483e-12	1.34112889662062e-17
-21.0177650895758	-36.0516584010654	9.27339672525782e-12	7.12494464283758e-16	NA	8.78099208791972e-12	3.78323774497317e-17
-20.6514182551593	-36.0516584010654	1.18963273937846e-11	1.95782877709771e-15	NA	1.12646487382131e-11	1.03957744221306e-16
-20.2850714207429	-36.0516584010654	1.48946885099456e-11	5.24044322684229e-15	NA	1.41038009946916e-11	2.78259602144542e-16
-19.9187245863264	-36.0516584010654	1.82009633348587e-11	1.36634833665558e-14	NA	1.72345171646334e-11	7.2551028241505e-16
-19.55237775191	-36.0516584010654	2.17070965869832e-11	3.4702035037674e-14	NA	2.05544795536297e-11	1.84262552711741e-15
-19.1860309174935	-36.0516584010654	2.52669895015224e-11	8.5851631914231e-14	NA	2.39253470407576e-11	4.55859168887673e-15
-18.8196840830771	-36.0516584010654	2.87044772438824e-11	2.06891317497918e-13	NA	2.71803089023344e-11	1.09856157584633e-14
-18.4533372486606	-36.0516584010654	3.18265929554785e-11	4.85664181789046e-13	NA	3.01366445550973e-11	2.57880328343726e-14
-18.0869904142442	-36.0516584010654	3.44409410778485e-11	1.11052920493772e-12	NA	3.26121743806543e-11	5.89674196169219e-14
-17.7206435798277	-36.0516584010654	3.63751014121171e-11	2.47356879122522e-12	NA	3.44436334560244e-11	1.31342758222805e-13
-17.3542967454112	-36.0516584010654	3.74953798651139e-11	5.36683323880308e-12	NA	3.55044266608744e-11	2.84970720445207e-13
-16.9879499109948	-36.0516584010654	3.77220825122506e-11	1.13425919423782e-11	NA	3.57190917086229e-11	6.02274461253131e-13
-16.6216030765783	-36.0516584010654	3.70388907991738e-11	2.33510608305149e-11	NA	3.50721765377535e-11	1.23990598029384e-12
-16.2552562421619	-36.0516584010654	3.54948067514161e-11	4.68275052793366e-11	NA	3.36100812335038e-11	2.48646964090883e-12
-15.8889094077454	-36.0516584010654	3.31983472464311e-11	9.14735485793758e-11	NA	3.14355605760864e-11	4.85710695310479e-12
-15.522562573329	-36.0516584010654	3.03049443579299e-11	1.74056454333371e-10	NA	2.86957934094458e-11	9.24213423120652e-12
-15.1562157389125	-36.0516584010654	2.69995857883284e-11	3.22615208631245e-10	NA	2.55659448429162e-11	1.71303791900063e-11
-14.7898689044961	-36.0516584010654	2.34773878765275e-11	5.82478152964857e-10	NA	2.22307708056218e-11	3.09287081427944e-11
-14.4235220700796	-36.0516584010654	1.99249203563802e-11	1.02441173377468e-09	NA	1.88669344346357e-11	5.43947122663716e-11
-14.0571752356632	-36.0516584010654	1.65047107127961e-11	1.75496939476417e-09	NA	1.56283332285061e-11	9.31862181163601e-11
-13.6908284012467	-36.0516584010654	1.33445745899983e-11	2.92863096111077e-09	NA	1.2635995996189e-11	1.555058705517e-10
-13.3244815668303	-36.0516584010654	1.05324474441816e-11	4.76057981696853e-09	NA	9.97318894185647e-12	2.52779581517422e-10
-12.9581347324138	-36.0516584010654	8.11644767420604e-12	7.5379829730183e-09	NA	7.68547544343696e-12	4.0025548455532e-10
-12.5917878979973	-36.0516584010654	6.10916188148774e-12	1.16265416739841e-08	NA	5.78477377108798e-12	6.17351762146496e-10
-12.2254410635809	-36.0516584010654	4.49471494172647e-12	1.7468115408192e-08	NA	4.25605174781923e-12	9.27530484215804e-10
-11.8590942291644	-36.0516584010654	3.23709298516291e-12	2.55647559936617e-08	NA	3.06520779092255e-12	1.35744984227318e-09
-11.492747394748	-36.0516584010654	2.28837445481681e-12	3.64449493222799e-08	NA	2.16686491231565e-12	1.93517163713389e-09
-11.1264005603315	-36.0516584010654	1.59589402196799e-12	5.06096284385907e-08	NA	1.51115423994434e-12	2.68729465512998e-09
-10.7600537259151	-36.0516584010654	1.10780132538354e-12	6.8458762838567e-08	NA	1.04897859558676e-12	3.63505667100714e-09
-10.3937068914986	-36.0516584010654	7.76879201151174e-13	9.02038436416514e-08	NA	7.35627981923548e-13	4.78968754304373e-09
-10.0273600570822	-36.0516584010654	5.62785873363575e-13	1.15776692880666e-07	NA	5.32902715974459e-13	6.14756712439327e-09
-9.66101322266571	-36.0516584010654	4.33058389098969e-13	1.44749587847656e-07	NA	4.10063583058837e-13	7.68598398676773e-09
-9.29466638824925	-36.0516584010654	3.63281140897308e-13	1.76284298232924e-07	NA	3.43991410959615e-13	9.36042936967007e-09
-8.9283195538328	-36.0516584010654	3.36841112573202e-13	2.09126960717975e-07	NA	3.18955311847626e-13	1.11043250290387e-08
-8.56197271941634	-36.0516584010654	3.44741500486932e-13	2.41660973109792e-07	NA	3.26436200007303e-13	1.28318318357039e-08
-8.19562588499989	-36.0516584010654	3.86118389256347e-13	2.72021426342024e-07	NA	3.65616032777464e-13	1.44439259414193e-08
-7.82927905058344	-36.0516584010654	4.7048994352111e-13	2.98263291670987e-07	NA	4.45507573320153e-13	1.58373292643607e-08
-7.46293221616698	-36.0516584010654	6.23434519164559e-13	3.18563928850132e-07	NA	5.90331001930452e-13	1.6915262366625e-08
-7.09658538175053	-36.0516584010654	8.9835629527308e-13	3.31431277398159e-07	NA	8.50654809088465e-13	1.75984990953981e-08
-6.73023854733407	-36.0516584010654	1.398127887701e-12	3.3588490133897e-07	NA	1.32388921595081e-12	1.78349797845741e-08
-6.36389171291762	-36.0516584010654	2.31130994070416e-12	3.31579423845643e-07	NA	2.1885825553839e-12	1.76063654474892e-08
-5.99754487850117	-36.0516584010654	3.96758246968102e-12	3.18848782243412e-07	NA	3.75690928649119e-12	1.69303876505852e-08
-5.63119804408471	-36.0516584010654	6.91489668606362e-12	2.98663432551055e-07	NA	6.54772516350192e-12	1.58585761393424e-08
-5.26485120966825	-36.0516584010654	1.20155685185691e-11	2.72508115904958e-07	NA	1.13775583229433e-11	1.44697684204402e-08
-4.8985043752518	-36.0516584010654	2.05496037268501e-11	2.42201556286291e-07	NA	1.94584479755814e-11	1.28605359840187e-08
-4.53215754083534	-36.0516584010654	3.43018945187857e-11	2.09688453733882e-07	NA	3.24805110030208e-11	1.11341394581719e-08
-4.16581070641889	-36.0516584010654	5.55984374928687e-11	1.76836619596738e-07	NA	5.26462367770647e-11	9.38975679796156e-09
-3.79946387200243	-36.0516584010654	8.72500326829133e-11	1.45268011241109e-07	NA	8.26171757078686e-11	7.71351148414922e-09
-3.43311703758598	-36.0516584010654	1.32365201295176e-10	1.16243285671304e-07	NA	1.2533679079243e-10	6.17234249522855e-09
-3.06677020316953	-36.0516584010654	1.94010908640621e-10	9.06078577603154e-08	NA	1.83709195693453e-10	4.81114008113142e-09
-2.70042336875307	-36.0516584010654	2.74729956827636e-10	6.87961203552553e-08	NA	2.60142173217649e-10	3.65296984443745e-09
-2.33407653433662	-36.0516584010654	3.75962563077076e-10	5.08817608784807e-08	NA	3.55999467028306e-10	2.70174447572274e-09
-1.96772969992016	-36.0516584010654	4.97457401283125e-10	3.66572953724742e-08	NA	4.71043096090854e-10	1.94644689094093e-09
-1.60138286550371	-36.0516584010654	6.36783408443597e-10	2.57252030268247e-08	NA	6.02971083511615e-10	1.36596933684275e-09
-1.23503603108725	-36.0516584010654	7.89059054030812e-10	1.75856054123633e-08	NA	7.47161101333487e-10	9.3376902557605e-10
-0.8686891966708	-36.0516584010654	9.46996487706537e-10	1.17099762084182e-08	NA	8.96712274067804e-10	6.21782009618278e-10
-0.502342362254346	-36.0516584010654	1.10131576043947e-09	7.59547723660792e-09	NA	1.04283740523907e-09	4.03308342914723e-10
-0.135995527837892	-36.0516584010654	1.241525612079e-09	4.79904870461275e-09	NA	1.17560230621022e-09	2.54822221215529e-10
0.230351306578562	-36.0516584010654	1.35700131205433e-09	2.95364759228265e-09	NA	1.28494640502016e-09	1.56834215795711e-10
0.596698140995017	-36.0516584010654	1.43822717983103e-09	1.77081907724086e-09	NA	1.3618592907095e-09	9.40278122619637e-11
0.963044975411471	-36.0516584010654	1.47802304961085e-09	1.03426679866995e-09	NA	1.39954205442828e-09	5.4918001293304e-11
1.32939180982792	-36.0516584010654	1.47255203596763e-09	5.88634695010751e-10	NA	1.39436154409995e-09	3.12556112054021e-11
1.69573864424438	-36.0516584010654	1.42192211535095e-09	3.26755065058178e-10	NA	1.34642000277278e-09	1.73501992991897e-11
2.06208547866083	-36.0516584010654	1.3302512421047e-09	1.77522285845311e-10	NA	1.25961672706739e-09	9.42616463777074e-12
2.42843231307729	-36.0516584010654	1.20515934823386e-09	9.55696640183877e-11	NA	1.1411670410585e-09	5.0746044820465e-12
2.79477914749374	-36.0516584010654	1.05676221161193e-09	5.31843908471403e-11	NA	1.00064958869954e-09	2.8240106412416e-12
3.1611259819102	-36.0516584010654	8.96343997075154e-10	3.44193392085935e-11	NA	8.48749361162745e-10	1.82761480654993e-12
3.52747281632665	-36.0516584010654	7.34948889316469e-10	3.11149757170202e-11	NA	6.95924112093228e-10	1.65215810743019e-12
3.8938196507431	-36.0516584010654	5.82139253265832e-10	4.04669127028601e-11	NA	5.51228457968582e-10	2.14873180402736e-12
4.26016648515956	-36.0516584010654	4.45116963354296e-10	6.37989882378714e-11	NA	4.21481863572946e-10	3.38762969387068e-12
4.62651331957601	-36.0516584010654	3.28312257245625e-10	1.06273672902159e-10	NA	3.10879327031136e-10	5.64297114960120e-12
4.99286015399247	-36.0516584010654	2.33438189278304e-10	1.77351872863415e-10	NA	2.21042941847622e-10	9.4171159664103e-12
5.35920698840892	-36.0516584010654	1.59917306251932e-10	2.9187768416169e-10	NA	1.51425916794324e-10	1.54982631724152e-11
5.72555382282538	-36.0516584010654	1.05531556231584e-10	4.71695646746029e-10	NA	9.99279754495389e-11	2.50463247697374e-11
6.09190065724183	-36.0516584010654	6.71345987861532e-11	7.47700870615287e-10	NA	6.3569843740346e-11	3.97017843290146e-11
6.45824749165828	-36.0516584010654	4.12921590831796e-11	1.16217350686371e-09	NA	3.90996021139645e-11	6.17096538679011e-11
6.82459432607474	-36.0516584010654	2.47659448258796e-11	1.77116093105984e-09	NA	2.34509071496517e-11	9.4045964182239e-11
7.19094116049119	-36.0516584010654	1.48117473986253e-11	2.64655268685763e-09	NA	1.40252639425365e-11	1.40527941210675e-10
7.55728799490765	-36.0516584010654	9.30734770910282e-12	3.87736212346086e-09	NA	8.81314032112407e-12	2.05882059043821e-10
7.9236348293241	-36.0516584010654	6.75227112558578e-12	5.5696118768749e-09	NA	6.3937347970637e-12	2.95737959152089e-10
8.28998166374056	-36.0516584010654	6.18856952394502e-12	7.84415400133921e-09	NA	5.85996497672663e-12	4.16512702664731e-10
8.65632849815701	-36.0516584010654	7.08478251381038e-12	1.0831780907276e-08	NA	6.7085902869826e-12	5.75151168576181e-10
9.02267533257346	-36.0516584010654	9.21163142230466e-12	1.46651392217293e-08	NA	8.72250643777359e-12	7.78696691976497e-10
9.38902216698992	-36.0516584010654	1.25246307323898e-11	1.94672711951316e-08	NA	1.18595900319549e-11	1.03368263009717e-09
9.75536900140637	-36.0516584010654	1.70597335574302e-11	2.53370782526821e-08	NA	1.6153885121921e-11	1.34536049889519e-09
10.1217158358228	-36.0516584010654	2.28443365979918e-11	3.23325941827688e-08	NA	2.16313336810427e-11	1.71681180468e-09
10.4880626702393	-36.0516584010654	2.98261251958144e-11	4.04535961658306e-08	NA	2.82423988876058e-11	2.14802471607022e-09
10.8544095046557	-36.0516584010654	3.78239427063751e-11	4.96256585418764e-08	NA	3.58155432662538e-11	2.63504734318897e-09
11.2207563390722	-36.0516584010654	4.65057875149956e-11	5.96881331844446e-08	NA	4.40363940323386e-11	3.16934951371697e-09
11.5871031734886	-36.0516584010654	5.53976745131551e-11	7.03885913402356e-08	NA	5.24561340360042e-11	3.73752764299114e-09
11.9534500079051	-36.0516584010654	6.39231438011287e-11	8.13858899112645e-08	NA	6.05289126069456e-11	4.32146754894508e-09
12.3197968423216	-36.0516584010654	7.14675561724268e-11	9.2263202296164e-08	NA	6.76727270368767e-11	4.89903637005562e-09
12.686143676738	-36.0516584010654	7.7455739669987e-11	1.02551140935155e-07	NA	7.33429462101672e-11	5.44531033747689e-09
13.0524905111545	-36.0516584010654	8.14280288655558e-11	1.11759650161115e-07	NA	7.71043123018621e-11	5.93426823715136e-09
13.4188373455709	-36.0516584010654	8.30997208706074e-11	1.19415894362637e-07	NA	7.86872397560295e-11	6.34080321391147e-09
13.7851841799874	-36.0516584010654	8.23927657151732e-11	1.25104174750419e-07	NA	7.8017822948974e-11	6.64284229134738e-09
14.1515310144038	-36.0516584010654	7.94350865412766e-11	1.28503227043577e-07	NA	7.52171924794661e-11	6.8233268224874e-09
14.5178778488203	-36.0516584010654	7.45302884746398e-11	1.29416255676853e-07	NA	7.05728324577844e-11	6.87180726073367e-09
14.8842246832367	-36.0516584010654	6.81064690329543e-11	1.27789800384487e-07	NA	6.44901090110425e-11	6.7854449469047e-09
15.2505715176532	-36.0516584010654	6.06558354223468e-11	1.23718919326273e-07	NA	5.74350938183312e-11	6.56928732538248e-09
15.6169183520696	-36.0516584010654	5.26764765299036e-11	1.17437989788575e-07	NA	4.98794279305152e-11	6.23577947526293e-09
15.9832651864861	-36.0516584010654	4.46246936702371e-11	1.09298364767915e-07	NA	4.22551836887254e-11	5.80357770876857e-09
16.3496120209025	-36.0516584010654	3.68821995707315e-11	9.97358480888186e-08	NA	3.49238053984653e-11	5.29582254924377e-09
16.715958855319	-36.0516584010654	2.97386883710808e-11	8.92321732459372e-08	NA	2.81596048382488e-11	4.73809331598634e-09
17.0823056897355	-36.0516584010654	2.33876774492529e-11	7.82752062301166e-08	NA	2.21458238788979e-11	4.15629495455838e-09
17.4486525241519	-36.0516584010654	1.79323399459894e-11	6.73223915700104e-08	NA	1.69801573089974e-11	3.57471707693284e-09
17.8149993585684	-36.0516584010654	1.33979584202014e-11	5.67711138710251e-08	NA	1.26865452182836e-11	3.01446020407948e-09
18.1813461929848	-36.0516584010654	9.74809970540282e-12	4.69383544284044e-08	NA	9.2304889914019e-12	2.49235556291628e-09
18.5476930274013	-36.0516584010654	6.90219612103143e-12	3.80505439358317e-08	NA	6.53569898104e-12	2.02042628049763e-09
18.9140398618177	-36.0516584010654	4.75271078383311e-12	3.02431096259087e-08	NA	4.50034836483813e-12	1.6058633378593e-09
19.2803866962342	-36.0516584010654	3.18046424595386e-12	2.35681005740643e-08	NA	3.01158596003623e-12	1.25143046211252e-09
19.6467335306506	-36.0516584010654	2.06709363264961e-12	1.80075772584468e-08	NA	1.95733379807288e-12	9.56175091804559e-10
20.0130803650671	-36.0516584010654	1.30406500810385e-12	1.34902051895834e-08	NA	1.23482094614846e-12	7.16309473533525e-10
20.3794271994836	-36.0516584010654	7.98148388029261e-13	9.90864773606462e-09	NA	7.55767804172744e-13	5.26134194662221e-10
20.7457740339	-36.0516584010654	4.73714996705889e-13	7.13580194082946e-09	NA	4.48561380607566e-13	3.78900280584456e-10
21.1121208683165	-36.0516584010654	2.7254034639877e-13	5.03852886117069e-09	NA	2.58068828097071e-13	2.6753825499374e-10
21.4784677027329	-36.0516584010654	1.51943197451307e-13	3.4881670762615e-09	NA	1.43875222225657e-13	1.85216391217175e-10
21.8448145371494	-36.0516584010654	8.20631579672278e-14	2.36768199423164e-09	NA	7.7705716920021e-14	1.25720329598281e-10
22.2111613715658	-36.0516584010654	4.29271258936743e-14	1.57573081836734e-09	NA	4.06477544309966e-14	8.36689210484954e-11
22.5775082059823	-36.0516584010654	2.1744518074482e-14	1.02818970616657e-09	NA	2.05899140115075e-14	5.45953168811295e-11
22.9438550403987	-36.0516584010654	1.06643636573054e-14	6.57804800995361e-10	NA	1.00981005851331e-14	3.49284391206033e-11
23.3102018748152	-36.0516584010654	5.06328906963965e-15	4.12622960737036e-10	NA	4.79443536997173e-15	2.19096545693474e-11
23.6765487092316	-36.0516584010654	2.3270143519853e-15	2.53771185152958e-10	NA	2.20345308398207e-15	1.34748657622536e-11
24.0428955436481	-36.0516584010654	1.03513881171692e-15	1.53025493821329e-10	NA	9.80174361658428e-16	8.12542206555928e-12
24.4092423780645	-36.0516584010654	4.4565941786239e-16	9.04727593646544e-11	NA	4.2199551449124e-16	4.8039665608394e-12
24.775589212481	-36.0516584010654	1.85690739669818e-16	5.24450432178925e-11	NA	1.75830816274638e-16	2.78475240138372e-12
25.1419360468975	-36.0516584010654	7.48760353518045e-17	2.98073676198016e-11	NA	7.09002206503479e-17	1.58272609697938e-12
25.5082828813139	-36.0516584010654	2.92178669228972e-17	1.66102192435506e-11	NA	2.76664382940781e-17	8.8197749659222e-13
25.8746297157304	-36.0516584010654	1.10331830563259e-17	9.07527242523641e-12	NA	1.04473361803115e-17	4.81883227255429e-13
26.2409765501468	-36.0516584010654	4.0318431211004e-18	4.86156997786898e-12	NA	3.81775778552512e-18	2.58142006178132e-13
26.6073233845633	-36.0516584010654	1.42588275374424e-18	2.55344187859074e-12	NA	1.35017033670381e-18	1.35583898246715e-13
26.9736702189797	-36.0516584010654	4.88120785336536e-19	1.31494617833011e-12	NA	4.6220224163548e-19	6.98216514491466e-14
27.3400170533962	-36.0516584010654	1.61837242519858e-19	6.63930381342562e-13	NA	1.5324390708175e-19	3.52536981638816e-14
27.7063638878126	-36.0516584010654	5.20493075689388e-20	3.28677270937245e-13	NA	4.92855607805181e-20	1.7452265521453e-14
28.0727107222291	-36.0516584010654	1.63079715095473e-20	1.59532572028798e-13	NA	1.54420406069032e-20	8.47093806769046e-15
28.4390575566455	-36.0516584010654	5.03581997774228e-21	7.59209487541789e-14	NA	4.76842484914972e-21	4.03128744655891e-15
28.805404391062	-36.0516584010654	1.57875807408414e-21	3.54247220260957e-14	NA	1.49492818737212e-21	1.880999112169e-15
29.1717512254784	-36.0516584010654	5.3631584617452e-22	1.62062987422017e-14	NA	5.07838210896073e-22	8.60529929442237e-16
29.5380980598949	-36.0516584010654	2.17716586792033e-22	7.26932011988644e-15	NA	2.06156134873716e-22	3.85989893767013e-16
29.9044448943114	-36.0516584010654	1.11671320542124e-22	3.1969534540896e-15	NA	1.05741726702701e-22	1.69753388731133e-16
30.2707917287278	-36.0516584010654	6.85923451239294e-23	1.37851468503308e-15	NA	6.4950185748506e-23	7.31970429224264e-17
30.6371385631443	-36.0516584010654	4.5849592108108e-23	5.82799332152126e-16	NA	4.34150417008552e-23	3.0945762271424e-17
31.0034853975607	-36.0516584010654	3.13060981820878e-23	2.41579044253025e-16	NA	2.96437873397364e-23	1.28274815374369e-17
31.3698322319772	-36.0516584010654	2.1223276648429e-23	9.81820366983852e-17	NA	2.00963497897159e-23	5.21331751663602e-18
31.7361790663936	-36.0516584010654	1.41313869553421e-23	3.91234711646005e-17	NA	1.33810297049209e-23	2.07739709210342e-18
32.1025259008101	-36.0516584010654	9.2060354628e-24	1.52853464849226e-17	NA	8.71720761603755e-24	8.11628758756523e-19
32.4688727352265	-36.0516584010654	5.860004824179e-24	5.85525428087429e-18	NA	5.54884661152643e-24	3.10905138387112e-19
-40.4341473136479	-35.660940962376	2.59944948110953e-32	1.63989937221745e-41	NA	2.46142228169745e-32	8.70761741169121e-43
-40.0678004792314	-35.660940962376	1.20911835948061e-31	7.30789505310038e-41	NA	1.14491583424223e-31	3.88038164324336e-42
-39.701453644815	-35.660940962376	5.48910982991161e-31	3.14903352045473e-40	NA	5.19764563235982e-31	1.67208912798309e-41
-39.3351068103985	-35.660940962376	2.43209574826935e-30	1.31211573793812e-39	NA	2.30295480235939e-30	6.96713593491699e-41
-38.9687599759821	-35.660940962376	1.05173186439166e-29	5.28660527465576e-39	NA	9.95886346011955e-30	2.80710737001411e-40
-38.6024131415656	-35.660940962376	4.43889613810615e-29	2.05964088693679e-38	NA	4.20319684605361e-29	1.09363813126357e-39
-38.2360663071491	-35.660940962376	1.82848118466545e-28	7.75918315839426e-38	NA	1.73139134355443e-28	4.12000879536748e-39
-37.8697194727327	-35.660940962376	7.3510866459354e-28	2.82650906120157e-37	NA	6.96075403522397e-28	1.50083352262899e-38
-37.5033726383162	-35.660940962376	2.88441731881244e-27	9.95622355924728e-37	NA	2.73125871836853e-27	5.28660398850962e-38
-37.1370258038998	-35.660940962376	1.10461294231279e-26	3.39116387264293e-36	NA	1.04595951128066e-26	1.80065667952511e-37
-36.7706789694833	-35.660940962376	4.12864568370896e-26	1.11689614856399e-35	NA	3.9094202649315e-26	5.93054946849328e-37
-36.4043321350669	-35.660940962376	1.50608862092259e-25	3.55702312990328e-35	NA	1.4261173824265e-25	1.88872543428398e-36
-36.0379853006504	-35.660940962376	5.36214855590832e-25	1.09539426972791e-34	NA	5.07742582773758e-25	5.81637774691749e-36
-35.671638466234	-35.660940962376	1.86325601178928e-24	3.26185101012734e-34	NA	1.76431967509032e-24	1.73199350712119e-35
-35.3052916318175	-35.660940962376	6.31904676830638e-24	9.39220701917046e-34	NA	5.983514058507e-24	4.98711974404565e-35
-34.9389447974011	-35.660940962376	2.09158698915658e-23	2.61505650273204e-33	NA	1.98052659096919e-23	1.38855541513839e-34
-34.5725979629846	-35.660940962376	6.75687043890549e-23	7.04051437745614e-33	NA	6.3980898931592e-23	3.73840655219607e-34
-34.2062511285681	-35.660940962376	2.130396912991e-22	1.83289513377099e-32	NA	2.01727576111896e-22	9.7323956890399e-34
-33.8399042941517	-35.660940962376	6.55572465012014e-22	4.61403441128535e-32	NA	6.20762466966329e-22	2.44998242322172e-33
-33.4735574597352	-35.660940962376	1.96891109869416e-21	1.12314082457425e-31	NA	1.86436462190396e-21	5.96370775276274e-33
-33.1072106253188	-35.660940962376	5.77134063329253e-21	2.64361569740786e-31	NA	5.46489036747452e-21	1.40371991517029e-32
-32.7408637909023	-35.660940962376	1.65109659517369e-20	6.01692716062195e-31	NA	1.56342563228452e-20	3.19489723554587e-32
-32.3745169564859	-35.660940962376	4.61013246991948e-20	1.32424453521755e-30	NA	4.36534076368865e-20	7.03153801236305e-32
-32.0081701220694	-35.660940962376	1.25631762499597e-19	2.81833372331069e-30	NA	1.18960888354499e-19	1.49649254197059e-31
-31.641823287653	-35.660940962376	3.34141640972189e-19	5.80080621990908e-30	NA	3.163991784833e-19	3.08014028775598e-31
-31.2754764532365	-35.660940962376	8.67374852367179e-19	1.1549900961701e-29	NA	8.21318438275375e-19	6.1328225634616e-31
-30.9091296188201	-35.660940962376	2.19749606147844e-18	2.22653457857062e-29	NA	2.0808120369228e-18	1.18225615501506e-30
-30.5427827844036	-35.660940962376	5.43368444967132e-18	4.16628142678863e-29	NA	5.14516326373277e-18	2.21223236672475e-30
-30.1764359499871	-35.660940962376	1.31131107543158e-17	7.62516435386555e-29	NA	1.24168225724712e-17	4.04884683899511e-30
-29.8100891155707	-35.660940962376	3.08860256747463e-17	1.39549945273091e-28	NA	2.92460201059383e-17	7.40989083749339e-30
-29.4437422811542	-35.660940962376	7.10008074317522e-17	2.70478569641e-28	NA	6.7230762013667e-17	1.43620025862356e-29
-29.0773954467378	-35.660940962376	1.59297692561251e-16	6.20184580072246e-28	NA	1.5083920374013e-16	3.29308623406401e-29
-28.7110486123213	-35.660940962376	3.4881937369308e-16	1.86085516941371e-27	NA	3.3029754374354e-16	9.88085924559637e-29
-28.3447017779049	-35.660940962376	7.45481042801314e-16	7.06691512073204e-27	NA	7.05897022684586e-16	3.75242494721015e-28
-27.9783549434884	-35.660940962376	1.55495376822151e-15	3.0140405993303e-26	NA	1.47238785747673e-15	1.60040993044496e-27
-27.612008109072	-35.660940962376	3.165506483236e-15	1.32516217573875e-25	NA	2.99742243398749e-15	7.03641054461437e-27
-27.2456612746555	-35.660940962376	6.28946581382845e-15	5.7869844236212e-25	NA	5.95550381210869e-15	3.07280112316721e-26
-26.8793144402391	-35.660940962376	1.21963286945958e-14	2.47731692824367e-24	NA	1.15487203817366e-14	1.315417786244e-25
-26.5129676058226	-35.660940962376	2.30828412089736e-14	1.03509504852221e-23	NA	2.18571740245557e-14	5.49619801066195e-25
-26.1466207714062	-35.660940962376	4.26377394160432e-14	4.21551532832716e-23	NA	4.03737339781124e-14	2.23837482311844e-24
-25.7802739369897	-35.660940962376	7.68676882959038e-14	1.67265105914488e-22	NA	7.27861195568816e-14	8.88152391118936e-24
-25.4139271025732	-35.660940962376	1.35250285715038e-13	6.46525972748118e-22	NA	1.28068681189698e-13	3.43295504150337e-23
-25.0475802681568	-35.660940962376	2.32261519518029e-13	2.43430272467118e-21	NA	2.19928751636507e-13	1.2925778953139e-22
-24.6812334337403	-35.660940962376	3.89279035238223e-13	8.928236380322e-21	NA	3.68608852796042e-13	4.74075835859751e-22
-24.3148865993239	-35.660940962376	6.36780019413461e-13	3.18975694585778e-20	NA	6.02967874434328e-13	1.69371265038396e-21
-23.9485397649074	-35.660940962376	1.01662896879587e-12	1.11006859889888e-19	NA	9.62647365989651e-13	5.8942962133544e-21
-23.582192930491	-35.660940962376	1.58409110060646e-12	3.76306922015232e-19	NA	1.49997803750628e-12	1.99813278899485e-20
-23.2158460960745	-35.660940962376	2.40903122026337e-12	1.24260963018903e-18	NA	2.28111496913189e-12	6.59806902489286e-20
-22.8494992616581	-35.660940962376	3.57560292612113e-12	3.99693723421715e-18	NA	3.38574331865861e-12	2.12231316407207e-19
-22.4831524272416	-35.660940962376	5.179653427018e-12	1.25233362954087e-17	NA	4.90462093969637e-12	6.64970198939169e-19
-22.1168055928252	-35.660940962376	7.32312863598262e-12	3.82219515711405e-17	NA	6.93428055722419e-12	2.02952776644852e-18
-21.7504587584087	-35.660940962376	1.01050193212234e-11	1.13633340120935e-16	NA	9.56845666553447e-12	6.03375833754802e-18
-21.3841119239922	-35.660940962376	1.36088723131351e-11	3.29077952584038e-16	NA	1.28862598730054e-11	1.74735411103292e-17
-21.0177650895758	-35.660940962376	1.788758117289e-11	9.28307587742159e-16	NA	1.69377751653132e-11	4.92917275984959e-17
-20.6514182551593	-35.660940962376	2.29469814704846e-11	2.5508511294427e-15	NA	2.17285282516977e-11	1.35446333388938e-16
-20.2850714207429	-35.660940962376	2.87305515563907e-11	6.82776281503205e-15	NA	2.72049987046383e-11	3.62543869327046e-16
-19.9187245863264	-35.660940962376	3.51080570570932e-11	1.78021246695196e-14	NA	3.32438674170923e-11	9.45265870355197e-16
-19.55237775191	-35.660940962376	4.18710685130721e-11	4.52132108211242e-14	NA	3.96477722477476e-11	2.4007530489638e-15
-19.1860309174935	-35.660940962376	4.87377742487785e-11	1.11855916483785e-13	NA	4.61498653342089e-11	5.93937983315317e-15
-18.8196840830771	-35.660940962376	5.53683682242512e-11	2.69558276470612e-13	NA	5.2428383870815e-11	1.4313136412066e-14
-18.4533372486606	-35.660940962376	6.13906353418184e-11	6.32770873949462e-13	NA	5.81308768706739e-11	3.35991754918654e-14
-18.0869904142442	-35.660940962376	6.64334632224631e-11	1.44690624077699e-12	NA	6.29059375127009e-11	7.68285309984483e-14
-17.7206435798277	-35.660940962376	7.01642711935437e-11	3.22280774345712e-12	NA	6.6438644701468e-11	1.71126212357251e-13
-17.3542967454112	-35.660940962376	7.23251793255328e-11	6.9924361033334e-12	NA	6.84848115777363e-11	3.7128777164658e-13
-16.9879499109948	-35.660940962376	7.27624717050927e-11	1.47782399553218e-11	NA	6.88988843321742e-11	7.84702169713662e-13
-16.6216030765783	-35.660940962376	7.14446821083165e-11	3.04240496279577e-11	NA	6.76510675541734e-11	1.61547097805361e-12
-16.2552562421619	-35.660940962376	6.84663491227844e-11	6.10114613169986e-11	NA	6.48308799620782e-11	3.23961623424646e-12
-15.8889094077454	-35.660940962376	6.40368222526473e-11	1.19180700261254e-10	NA	6.06365548887249e-11	6.32831476317462e-12
-15.522562573329	-35.660940962376	5.84559657441452e-11	2.26777800081091e-10	NA	5.53520342004751e-11	1.20415578786458e-11
-15.1562157389125	-35.660940962376	5.20806844144461e-11	4.20334698683268e-10	NA	4.93152715585972e-11	2.23191361799428e-11
-14.7898689044961	-35.660940962376	4.52874658636401e-11	7.58909599937429e-10	NA	4.28827635883875e-11	4.02969508877799e-11
-14.4235220700796	-35.660940962376	3.84363774658727e-11	1.33470396287473e-09	NA	3.63954585806573e-11	7.08707598983102e-11
-14.0571752356632	-35.660940962376	3.18412007118247e-11	2.28654605242038e-09	NA	3.01504766596323e-11	1.21412133915064e-10
-13.6908284012467	-35.660940962376	2.57488762302096e-11	3.81570731837394e-09	NA	2.4381646245595e-11	2.02608282229312e-10
-13.3244815668303	-35.660940962376	2.03295560743105e-11	6.20254975397121e-09	NA	1.92500845513516e-11	3.29346002258236e-10
-12.9581347324138	-35.660940962376	1.56767329767799e-11	9.82122267293621e-09	NA	1.48443199737804e-11	5.21492056157797e-10
-12.5917878979973	-35.660940962376	1.18154861866535e-11	1.51481974826813e-08	NA	1.11881000882171e-11	8.04346354359371e-10
-12.2254410635809	-35.660940962376	8.71605799981473e-12	2.27591720111975e-08	NA	8.25324728378799e-12	1.20847758001398e-09
-11.8590942291644	-35.660940962376	6.30979969257342e-12	3.33082685503198e-08	NA	5.97475798980282e-12	1.76861863658055e-09
-11.492747394748	-35.660940962376	4.50490273393655e-12	4.74840502929214e-08	NA	4.26569858224684e-12	2.52133118722505e-09
-11.1264005603315	-35.660940962376	3.20006790157568e-12	6.5939181883153e-08	NA	3.03014868845274e-12	3.50127073652103e-09
-10.7600537259151	-35.660940962376	2.29513175318758e-12	8.91947827632304e-08	NA	2.17326340741808e-12	4.73610793795788e-09
-10.3937068914986	-35.660940962376	1.69845727417244e-12	1.17526404282212e-07	NA	1.60827152423625e-12	6.2404741510295e-09
-10.0273600570822	-35.660940962376	1.33145939972672e-12	1.5084521750543e-07	NA	1.26076073317802e-12	8.00965269377796e-09
-9.66101322266571	-35.660940962376	1.13092721389905e-12	1.88593943387264e-07	NA	1.07087653116496e-12	1.0014052892513e-08
-9.29466638824925	-35.660940962376	1.049876924019e-12	2.29680453363321e-07	NA	9.94129900426968e-13	1.2195684373775e-08
-8.9283195538328	-35.660940962376	1.05766561350659e-12	2.72471091468016e-07	NA	1.00150502119361e-12	1.44678024788877e-08
-8.56197271941634	-35.660940962376	1.14021219884427e-12	3.14859589994454e-07	NA	1.07966849615428e-12	1.67185675811706e-08
-8.19562588499989	-35.660940962376	1.30161995635011e-12	3.54416162715873e-07	NA	1.23250572328673e-12	1.88189617102939e-08
-7.82927905058344	-35.660940962376	1.56946493778446e-12	3.88606635640986e-07	NA	1.48612850385409e-12	2.06344240636583e-08
-7.46293221616698	-35.660940962376	2.00763919984908e-12	4.15056294502319e-07	NA	1.9010363140462e-12	2.20388609086021e-08
-7.09658538175053	-35.660940962376	2.74290803532439e-12	4.31821136735686e-07	NA	2.5972633835964e-12	2.29290486518789e-08
-6.73023854733407	-35.660940962376	4.01391837899362e-12	4.37623754303381e-07	NA	3.80078482262049e-12	2.32371588604798e-08
-6.36389171291762	-35.660940962376	6.25332588588984e-12	4.32014156440579e-07	NA	5.92128286473753e-12	2.29392977060074e-08
-5.99754487850117	-35.660940962376	1.02131800455695e-11	4.15427429408641e-07	NA	9.67087420388046e-12	2.20585676102884e-08
-5.63119804408471	-35.660940962376	1.71381853855447e-11	3.89127978379191e-07	NA	1.62281712656465e-11	2.06621065738267e-08
-5.26485120966825	-35.660940962376	2.89785255759449e-11	3.55050269556826e-07	NA	2.74398056441262e-11	1.88526318236112e-08
-4.8985043752518	-35.660940962376	4.86129109343666e-11	3.1556391471483e-07	NA	4.60316320904034e-11	1.67559661575865e-08
-4.53215754083534	-35.660940962376	8.00263104997199e-11	2.73202659575605e-07	NA	7.5777023257237e-11	1.45066476379225e-08
-4.16581070641889	-35.660940962376	1.28363029935995e-10	2.30400071744085e-07	NA	1.21547129238994e-10	1.22338950204054e-08
-3.79946387200243	-35.660940962376	1.99765599748144e-10	1.89269396171493e-07	NA	1.89158320602123e-10	1.00499184128271e-08
-3.43311703758598	-35.660940962376	3.00924542452404e-10	1.51453140302883e-07	NA	2.84945862300737e-10	8.04193247402395e-09
-3.06677020316953	-35.660940962376	4.38309282037434e-10	1.18052793455678e-07	NA	4.15035660789707e-10	6.26842461927076e-09
-2.70042336875307	-35.660940962376	6.17121803080831e-10	8.96343251865481e-08	NA	5.84353482405862e-10	4.75944697523846e-09
-2.33407653433662	-35.660940962376	8.40096171622434e-10	6.62937426888711e-08	NA	7.95488218035139e-10	3.52009737855578e-09
-1.96772969992016	-35.660940962376	1.10633518534535e-09	4.77607155385119e-08	NA	1.04759030557216e-09	2.53602169293856e-09
-1.60138286550371	-35.660940962376	1.41040775600187e-09	3.35173146848399e-08	NA	1.33551704010039e-09	1.77971866986083e-09
-1.23503603108725	-35.660940962376	1.74191505588552e-09	2.29122495492605e-08	NA	1.64942175739103e-09	1.21660576554999e-09
-0.8686891966708	-35.660940962376	2.08567335141564e-09	1.52569042848501e-08	NA	1.97492695927517e-09	8.10118520989659e-10
-0.502342362254346	-35.660940962376	2.42257310629132e-09	9.89613209667549e-09	NA	2.29393779959951e-09	5.25469633157354e-10
-0.135995527837892	-35.660940962376	2.73107759939477e-09	6.25267137630098e-09	NA	2.58606112757604e-09	3.32007384527752e-10
0.230351306578562	-35.660940962376	2.98923428399868e-09	3.84830271200552e-09	NA	2.83051004657638e-09	2.04339048286888e-10
0.596698140995017	-35.660940962376	3.17699300645102e-09	2.30719929051769e-09	NA	3.00829903858633e-09	1.22508789592301e-10
0.963044975411471	-35.660940962376	3.2785571530016e-09	1.34754978870077e-09	NA	3.10447026836321e-09	7.1552853803128e-11
1.32939180982792	-35.660940962376	3.28444289392421e-09	7.66942587054711e-10	NA	3.11004348452167e-09	4.07234903430378e-11
1.69573864424438	-35.660940962376	3.19290639041819e-09	4.25751893579780e-10	NA	3.02336744370774e-09	2.26067810281728e-11
2.06208547866083	-35.660940962376	3.01044478757081e-09	2.31339481679004e-10	NA	2.85059430152262e-09	1.22837762658318e-11
2.42843231307729	-35.660940962376	2.75120080512557e-09	1.24606460024974e-10	NA	2.60511581870389e-09	6.6164143928875e-12
2.79477914749374	-35.660940962376	2.43529325460586e-09	6.94622285045158e-11	NA	2.30598252549837e-09	3.68833917878098e-12
3.1611259819102	-35.660940962376	2.08631504848433e-09	4.51574889564212e-11	NA	1.97553458311031e-09	2.39779430230215e-12
3.52747281632665	-35.660940962376	1.72842374268624e-09	4.11086087635284e-11	NA	1.6366468144043e-09	2.18280489342268e-12
3.8938196507431	-35.660940962376	1.38353870053032e-09	5.37396179887531e-11	NA	1.3100746945936e-09	2.85349236193532e-12
4.26016648515956	-35.660940962376	1.06912330852307e-09	8.49001444542915e-11	NA	1.01235432833169e-09	4.50806914515521e-12
4.62651331957601	-35.660940962376	7.9688074529772e-10	1.41511496152116e-10	NA	7.54567471530267e-10	7.51404621969234e-12
4.99286015399247	-35.660940962376	5.72473919185949e-10	2.36197724662532e-10	NA	5.4207633986159e-10	1.25417416136469e-11
5.35920698840892	-35.660940962376	3.96158422558396e-10	3.88740938596204e-10	NA	3.75122954092241e-10	2.0641555347267e-11
5.72555382282538	-35.660940962376	2.6405092392948e-10	6.28241046359124e-10	NA	2.50030182308219e-10	3.33586485042598e-11
6.09190065724183	-35.660940962376	1.6968038208589e-10	9.95849310293147e-10	NA	1.60670586702412e-10	5.28780908184863e-11
6.45824749165828	-35.660940962376	1.05490309389386e-10	1.54787912815686e-09	NA	9.98889187580455e-11	8.21900384613651e-11
6.82459432607474	-35.660940962376	6.40530176964448e-11	2.35897958003605e-09	NA	6.06518903766868e-11	1.25258244578572e-10
7.19094116049119	-35.660940962376	3.88809574351944e-11	3.5248993712404e-09	NA	3.68164319638437e-11	1.87166820473679e-10
7.55728799490765	-35.660940962376	2.48350491690159e-11	5.16419398983193e-09	NA	2.35163421470209e-11	2.74210883088557e-10
7.9236348293241	-35.660940962376	1.82073748393223e-11	7.41807325510483e-09	NA	1.72405882270105e-11	3.9388846005843e-10
8.28998166374056	-35.660940962376	1.65869080182247e-11	1.04474980190235e-08	NA	1.57061659698415e-11	5.54746328953379e-10
8.65632849815701	-35.660940962376	1.86102397530602e-11	1.44266685193884e-08	NA	1.7622061566806e-11	7.66034258689053e-10
9.02267533257346	-35.660940962376	2.36717722524835e-11	1.95322545907556e-08	NA	2.24148336380288e-11	1.03713315003024e-09
9.38902216698992	-35.660940962376	3.16371079442017e-11	2.59281341571849e-08	NA	2.99572209378299e-11	1.37674467265929e-09
9.75536900140637	-35.660940962376	4.25809047689198e-11	3.37460323793439e-08	NA	4.03199171727394e-11	1.79186323319665e-09
10.1217158358228	-35.660940962376	5.65599981687566e-11	4.30632434931639e-08	NA	5.35567399009124e-11	2.28659303855902e-09
10.4880626702393	-35.660940962376	7.34315536421243e-11	5.38794707290131e-08	NA	6.95324389367392e-11	2.86091833072823e-09
10.8544095046557	-35.660940962376	9.27287878449324e-11	6.60955877903773e-08	NA	8.78050164909881e-11	3.50957565342088e-09
11.2207563390722	-35.660940962376	1.13607730050184e-10	7.9497630114211e-08	NA	1.07575315523821e-10	4.2212038122477e-09
11.5871031734886	-35.660940962376	1.3487395883126e-10	9.37493920497538e-08	NA	1.27712336746897e-10	4.97795079611542e-09
11.9534500079051	-35.660940962376	1.55087568959789e-10	1.08396510788643e-07	NA	1.4685263192304e-10	5.75569062773326e-09
12.3197968423216	-35.660940962376	1.72730073405297e-10	1.22883821925337e-07	NA	1.635583435988e-10	6.52494491759792e-09
12.686143676738	-35.660940962376	1.864029015857e-10	1.36586155989511e-07	NA	1.76505163370308e-10	7.25251811324272e-09
13.0524905111545	-35.660940962376	1.95018560384726e-10	1.48850816003028e-07	NA	1.8466334251306e-10	7.90375299320832e-09
13.4188373455709	-35.660940962376	1.97946008394479e-10	1.59048040093047e-07	NA	1.87435347051744e-10	8.44521015540663e-09
13.7851841799874	-35.660940962376	1.95082106049941e-10	1.66624165968125e-07	NA	1.84723513990675e-10	8.84749097031902e-09
14.1515310144038	-35.660940962376	1.86838480910519e-10	1.71151307085193e-07	NA	1.7691761403086e-10	9.08787531026092e-09
14.5178778488203	-35.660940962376	1.74052574375957e-10	1.72367354709728e-07	NA	1.64810621583198e-10	9.15244559822029e-09
14.8842246832367	-35.660940962376	1.57847221429285e-10	1.70201106004475e-07	NA	1.49465750634337e-10	9.03742107132869e-09
15.2505715176532	-35.660940962376	1.39470698227357e-10	1.64779167348682e-07	NA	1.320649955906e-10	8.74952433666218e-09
15.6169183520696	-35.660940962376	1.20147661752042e-10	1.56413701945058e-07	NA	1.13767985829098e-10	8.30533078771903e-09
15.9832651864861	-35.660940962376	1.00962832610153e-10	1.4557267099572e-07	NA	9.56018447813223e-11	7.72968845591242e-09
16.3496120209025	-35.660940962376	8.27875665870237e-11	1.3283651435355e-07	NA	7.83916604364374e-11	7.05341781873652e-09
16.715958855319	-35.660940962376	6.62486587561797e-11	1.18846844833831e-07	NA	6.27309459099124e-11	6.31058754538268e-09
17.0823056897355	-35.660940962376	5.17314895119617e-11	1.04253443021353e-07	NA	4.89846184261257e-11	5.53570000123834e-09
17.4486525241519	-35.660940962376	3.94066643197700e-11	8.96655716622674e-08	NA	3.73142245344398e-11	4.76110611579694e-09
17.8149993585684	-35.660940962376	2.92697287055144e-11	7.56125006916232e-08	NA	2.77155462872245e-11	4.01490932137871e-09
18.1813461929848	-35.660940962376	2.11857534430028e-11	6.25164122152761e-08	NA	2.00608190149929e-11	3.31952684868777e-09
18.5476930274013	-35.660940962376	1.49331343333299e-11	5.06788855015426e-08	NA	1.41402053976254e-11	2.6909721003285e-09
18.9140398618177	-35.660940962376	1.02430228489675e-11	4.02802938251486e-08	NA	9.69913239538057e-12	2.13882262413229e-09
19.2803866962342	-35.660940962376	6.83223385278818e-12	3.13899604824594e-08	NA	6.46945161320943e-12	1.66675938219165e-09
19.6467335306506	-35.660940962376	4.42847281942968e-12	2.39839921232142e-08	NA	4.19332699129169e-12	1.27351367377847e-09
20.0130803650671	-35.660940962376	2.78754769723579e-12	1.79673795294004e-08	NA	2.63953274073323e-12	9.54040653245191e-10
20.3794271994836	-35.660940962376	1.70300056913329e-12	1.31971628299973e-08	NA	1.61257357647087e-12	7.00749367859206e-10
20.7457740339	-35.660940962376	1.0092711650898e-12	9.50405571417955e-09	NA	9.55680251560971e-13	5.04650970788344e-10
21.1121208683165	-35.660940962376	5.79972762698794e-13	6.71073264240594e-09	NA	5.49177005076903e-13	3.5632974432574e-10
21.4784677027329	-35.660940962376	3.23034151171592e-13	4.64583161192707e-09	NA	3.05881481144844e-13	2.46686625540323e-10
21.8448145371494	-35.660940962376	1.74337548413309e-13	3.15347619976425e-09	NA	1.65080463890325e-13	1.67444812344132e-10
22.2111613715658	-35.660940962376	9.11420808101794e-14	2.09868962346398e-09	NA	8.63025614218478e-14	1.1143724192235e-10
22.5775082059823	-35.660940962376	4.61462735759072e-14	1.36942873879948e-09	NA	4.36959697899428e-14	7.27145929321054e-11
22.9438550403987	-35.660940962376	2.2623803611723e-14	8.76119254647922e-10	NA	2.14225106936386e-14	4.65206061160598e-11
23.3102018748152	-35.660940962376	1.07384646710856e-14	5.49565646624249e-10	NA	1.01682669367935e-14	2.91811038804283e-11
23.6765487092316	-35.660940962376	4.93417911786042e-15	3.37993613380296e-10	NA	4.67218097941415e-15	1.79469492017126e-11
24.0428955436481	-35.660940962376	2.19453492631481e-15	2.03812105636818e-10	NA	2.07800813397187e-15	1.08221142700778e-11
24.4092423780645	-35.660940962376	9.44695972634558e-16	1.20499160815734e-10	NA	8.94533913188433e-16	6.3983230226771e-12
24.775589212481	-35.660940962376	3.93584281639131e-16	6.98506792661157e-11	NA	3.72685496522493e-16	3.70896532616902e-12
25.1419360468975	-35.660940962376	1.58693766304111e-16	3.96999363071864e-11	NA	1.50267345138287e-16	2.10800651849783e-12
25.5082828813139	-35.660940962376	6.19220155335072e-17	2.21228742647939e-11	NA	5.86340415035627e-17	1.17469113293393e-12
25.8746297157304	-35.660940962376	2.33823803013116e-17	1.20872041385132e-11	NA	2.21408080022414e-17	6.41812241643003e-13
26.2409765501468	-35.660940962376	8.54481519825805e-18	6.47504405407847e-12	NA	8.09109723994409e-18	3.43815037080733e-13
26.6073233845633	-35.660940962376	3.02230419244379e-18	3.40088669476506e-12	NA	2.8618239882752e-18	1.80581935088384e-13
26.9736702189797	-35.660940962376	1.03502039904548e-18	1.75135490637569e-12	NA	9.80062236537298e-19	9.29942942546943e-14
27.3400170533962	-35.660940962376	3.43530242212524e-19	8.84277813053023e-13	NA	3.25289257884677e-19	4.69538132166058e-14
27.7063638878126	-35.660940962376	1.10807609073155e-19	4.37759781013339e-13	NA	1.04923877127194e-19	2.32443816728557e-14
28.0727107222291	-35.660940962376	3.49928770247487e-20	2.12478774685809e-13	NA	3.31348032863679e-20	1.12823012766154e-14
28.4390575566455	-35.660940962376	1.10320578827315e-20	1.01117846713836e-13	NA	1.04462707518905e-20	5.36920458410523e-15
28.805404391062	-35.660940962376	3.63732758998734e-21	4.71815970492312e-14	NA	3.44419048759751e-21	2.50527137785139e-15
29.1717512254784	-35.660940962376	1.36686915674713e-21	2.15848992788355e-14	NA	1.29429028070449e-21	1.14612547558843e-15
29.5380980598949	-35.660940962376	6.38906975918932e-22	9.68188635229644e-15	NA	6.04981892468844e-22	5.14093508464939e-16
29.9044448943114	-35.660940962376	3.70241652232078e-22	4.25796904051608e-15	NA	3.50582328696588e-22	2.26091710160882e-16
30.2707917287278	-35.660940962376	2.43512734384586e-22	1.83602074132765e-15	NA	2.30582542437199e-22	9.74899219199834e-17
30.6371385631443	-35.660940962376	1.67579174383893e-22	7.76220720374508e-16	NA	1.58680950245248e-22	4.12161451766952e-17
31.0034853975607	-35.660940962376	1.15668952992878e-22	3.21755104051014e-16	NA	1.09527090357517e-22	1.70847089388581e-17
31.3698322319772	-35.660940962376	7.87138992047583e-23	1.30767018850948e-16	NA	7.45342992006067e-23	6.94353074043666e-18
31.7361790663936	-35.660940962376	5.2479298597959e-23	5.21078994013165e-17	NA	4.9692719876108e-23	2.76685057510585e-18
32.1025259008101	-35.660940962376	3.42031230196716e-23	2.03582983115079e-17	NA	3.23869841349348e-23	1.08099482110286e-18
[truncated: 38,001 more rows]
