# Supplementary material for: Predicting fertility from sperm motility landscapes
Source: Commun Biol. 2022 Sep 28;5:1027. doi: 10.1038/s42003-022-03954-0 (PMC9519750; doi:10.1038/s42003-022-03954-0)
Supplement: Supplementary file 4 — Supplementary Data [file 42003_2022_3954_MOESM4_ESM.zip › MS_DATA/Fig_5/capacitated_dataset.csv]

VCL	VSL	ALH	BCF	Condition	x	y
17.9	7.2	1	3	Fresh	-17.8499248728315	22.7078189574401
122.9	31.2	4	7.5	Fresh	20.9332903893109	-12.9336273137398
53	18.5	2.6	8	Fresh	-18.6346245710024	10.6220213219513
33.3	8	1.6	6	Fresh	-18.5572136496815	18.8627240507926
113.2	53.1	4.2	15	Fresh	-10.7010770784298	-18.4914661025733
18.4	8.6	1.1	2	Fresh	-17.5902965505581	23.1066581885981
100.9	40.4	3.9	12	Fresh	-3.22699331693971	-18.5903855885686
113.7	37.8	4.3	11	Fresh	3.65286727442221	-19.5020146318518
78.4	8.8	2.8	16	Fresh	13.8134892830179	-25.9701627974999
112.6	56.5	4.2	13	Fresh	-10.374099870256	-13.2089256912586
108.2	51.3	3.3	12	Fresh	-14.5245201193953	-6.02141435876881
119.2	53.8	3.9	12	Fresh	1.04967434183678	-21.5180671058427
120.2	14.7	4.4	9	Fresh	19.2278495884417	-15.1994053702859
99	46.8	3.4	13	Fresh	-15.1470539867392	-16.1529182369679
38.4	21	1.3	12	Fresh	-28.1979437105522	2.98131388917834
102.7	52	3.8	11	Fresh	-11.701671019121	-10.2885698738642
130.1	7.7	5.6	9	Fresh	15.9135680265861	-13.4679544319494
90.3	37.6	3.4	17	Fresh	-32.1117203733578	-10.620299423206
111	60.8	3.4	11	Fresh	-13.8269622504347	-6.91586392133537
72.7	33.4	2.5	17	Fresh	-33.283043970006	-6.09314599087485
95.2	54.2	3.9	13	Fresh	-15.0504041522804	-10.0562960014175
111.7	59.8	4.1	14	Fresh	-10.9106844145756	-16.4013749795265
140.9	50.1	4.5	15	Fresh	3.24298588728054	-27.0490981657804
155	32	6.1	11.4	Fresh	15.6816758030866	-13.580013215428
0	5.6	0	0	Fresh	-18.089947362006	24.7803316151649
78.4	36.8	3.3	15	Fresh	-26.838843980968	-11.3012624355563
15.5	10.3	1.1	3	Fresh	-18.2025694526457	22.5714258832633
25.1	7.5	1.5	3	Fresh	-17.4596803036214	22.2413543462333
105.1	62.4	3.7	11	Fresh	-12.8811071538288	-10.556198748683
95.9	25.9	4.2	17	Fresh	-30.4146716767732	-13.2125546089269
94	48.2	3.3	9	Fresh	-11.8068954576066	-4.20237178715053
57.6	13.6	2.8	10	Fresh	-23.3296285389441	7.10769448788767
85.2	35	3.8	12.5	Fresh	-1.26261311976158	-5.7405714387523
128.9	54.9	4.5	12	Fresh	0.407353258244036	-18.8150930036231
91.3	43.6	3.1	9	Fresh	-12.7548683599255	-4.37029246950185
112.8	59.1	4.2	13	Fresh	-10.6495602250076	-12.7058923660615
134.5	41.4	4.9	9	Fresh	17.6208586847192	-13.3222334223453
86.3	26.8	3.6	15	Fresh	-7.7370780569226	-19.4291903462509
113.6	51.5	4.3	10	Fresh	-5.04906860661348	3.58335500937242
133.6	37.5	5.1	10	Fresh	12.6764751175111	-11.0346046578853
109.3	51.8	4.2	14	Fresh	-10.34140355831	-16.9102330363208
117.3	56.8	4.3	13	Fresh	-10.3648304475816	-13.3355591994221
143.6	46	5	13	Fresh	4.18715845081378	-25.8467992122645
118.4	53.8	3.8	13	Fresh	-1.28750445042929	-23.9629020437918
99	44.1	3.1	15	Fresh	-1.90080995424742	-26.8953233569828
95.2	38.9	3.3	7.1	Fresh	-11.9989907277456	-3.23969845439394
23.6	7.7	1.3	2	Fresh	-17.3705302074398	22.9302722532007
101.2	42.2	3.8	15	Fresh	-10.7847444769222	-21.3162210589396
114	41	4.5	12	Fresh	0.89472326467849	-15.8258565732852
0	6.1	0	0	Fresh	-18.0892013917231	24.7787195120201
15.5	6.9	1.1	4	Fresh	-18.6357513429964	21.9151258511635
117.3	52.1	4	11	Fresh	1.31969464784625	-20.2630608483339
119.9	4.9	4.7	9	Fresh	18.2885273423278	-17.8382333345514
14.5	11.4	1	4	Fresh	-18.8011017886088	22.0321255101831
98.4	45.5	3.8	17	Fresh	-10.339116382352	-20.5112988744518
115.9	50.7	4	11	Fresh	1.25031404222572	-20.169775702345
119.3	58.5	4.2	11	Fresh	-1.16750711387066	-17.4682814758518
122.6	54.6	4.2	12	Fresh	0.206367238294453	-19.354463452267
132.6	57.1	4.6	15	Fresh	-5.86010248785528	-26.0044345268955
129.9	44.7	4.7	12	Fresh	4.19241760672818	-22.2482569915805
106.4	53.9	3.9	14	Fresh	-11.667418144852	-17.4377524593985
119.9	53.8	4.3	12	Fresh	-0.74129208150113	-17.937454940704
121.6	24.4	4.8	9.1	Fresh	16.5101917143073	-14.4941483387074
115.4	59.2	4.7	10	Fresh	-4.53896379617181	1.48211325207373
45.5	19.3	2.1	7	Fresh	-19.6866117958146	15.8523542323637
91	39.4	3.3	15	Fresh	-12.6734154391466	-22.0168762852563
119.2	45.1	3.9	11	Fresh	3.0189016793759	-21.9821404642596
102	49.5	3.7	10	Fresh	-10.9163156331421	-6.41412828835757
107.6	57.9	3.7	12	Fresh	-13.0520037347129	-12.1960936107321
87.7	55	2.9	12	Fresh	-16.6264362978153	-11.6594377951897
149.5	29.3	6	11	Fresh	15.1827351473764	-13.1168813881297
106.4	53.5	3.8	12	Fresh	-12.6386063747772	-12.6686677534699
132.2	32	5.1	9	Fresh	16.8927747575854	-13.5875894714309
107.5	53	4	13	Fresh	-10.7614163311156	-13.7662264876473
100	47.5	4.4	7.3	Fresh	0.705547241712831	6.98315061437229
134.7	38.3	4.7	10	Fresh	18.2648725155508	-16.0213289998575
80.9	28.6	3.5	5	Fresh	-9.66968288444724	17.2098467994805
99.2	34.5	4.2	11.8	Fresh	-1.45513986844598	-12.2956071363652
100.9	58.9	3.1	10	Fresh	-13.1854868168816	-5.29776251637867
34.1	9.4	1.8	7	Fresh	-19.6087295409924	17.3724325198644
0	4.2	0	0	Fresh	-18.0931227792323	24.7846883886654
113.2	57.9	4.3	11.5	Fresh	-10.8541665805459	-11.5968264221786
110.6	50.2	3.6	13.5	Fresh	-2.13330877741256	-24.4443237770938
115	47.5	4.1	17.4	Fresh	-10.1800711839103	-24.0653529789877
80.1	55.2	2.8	8.7	Fresh	-12.7671918431599	2.20196943001175
164.9	35.1	7.7	12	Fresh	12.4359228844636	2.7449342683634
113.8	58.7	4	6.8	Fresh	-7.84724924284498	5.08979567154497
99.5	40.6	3.9	15.9	Fresh	-10.1928476056925	-20.8984464197695
118.1	51.9	4.1	9.5	Fresh	-10.2340703011785	-4.12557332153013
142.3	55.1	4.9	13.1	Fresh	3.77422855635721	-25.0374156740331
87.3	45.7	3.1	13.1	Fresh	-17.642656140012	-13.6386876825659
114.4	52.5	3.7	13.9	Fresh	-2.88058248583053	-24.902489625269
118.4	47.8	4.1	13.6	Fresh	-3.51090135104528	-24.9246947677294
88.2	37.4	3.6	7.9	Fresh	-8.4610206783561	7.76351246257101
111.5	40.5	4.6	10.5	Fresh	0.377582749349718	-13.9789842049682
124.7	16.2	5.2	8.3	Fresh	16.597428581077	-12.3737788527443
129.4	53.7	4.5	14.7	Fresh	-5.45807069367933	-25.9018719029084
118.5	44.6	4.9	8.8	Fresh	-2.61406296359177	5.24930205910856
105.5	55.1	3.6	14.7	Fresh	-13.4848507885354	-19.0453497918576
88.8	40.9	2.8	17.2	Fresh	-34.8766718917095	-5.56663902527765
107.1	49	4.1	8.3	Fresh	-6.25250771187785	4.73154909490447
91.6	45.6	3.1	10.7	Fresh	-13.5467778138715	-6.47115275833688
124.5	70.4	4.1	7.7	Fresh	-7.6513982244953	4.55909688928185
125.3	47.5	3.8	14.6	Fresh	1.98277175692672	-26.5641791940074
116	41.7	4.3	8.3	Fresh	20.5000793323914	-6.0807408553447
116.3	52.6	3.6	8.3	Fresh	-11.612712706549	-3.25646195144611
108.3	54	3.7	4.5	Fresh	-8.92563934672484	6.02153244010078
124.6	36.3	4.2	12.5	Fresh	17.4667514331518	-18.2075354185405
115.5	23.9	4.3	6.9	Fresh	20.2531670158512	-10.9314185435485
107.6	32.8	4.2	7.3	Fresh	20.0743341762054	-6.04511508310467
108.4	33.5	4.1	7	Fresh	20.9016488469224	-6.66640106835222
124.8	3.5	5.1	10.4	Fresh	18.0560584470713	-18.4775829570966
103.6	24.4	4.4	10.4	Fresh	7.94257503189983	-15.6851527550943
64.9	22.6	3.2	9	Fresh	-18.7824309587299	6.54598916557132
118	32.8	4.9	11	Fresh	5.06923021228444	-14.1387787677341
105.4	53.2	3.9	12	Fresh	-11.7369551886377	-12.2032036806338
31.6	8.3	1.9	6	Fresh	-19.8033788138496	17.5303454268976
108.1	46.7	4	9	Fresh	-10.3737966809459	-4.69159317417692
90	50.4	3.4	15	Fresh	-22.5235411501391	-12.4670781827883
105.1	19.3	4.1	10	Fresh	14.4902371294701	-17.817225969668
139.7	61.6	5.4	14	Fresh	-2.49137085515104	-14.7529320304863
137.9	56.1	5.3	13	Fresh	-1.61659874067524	-15.2010465412587
137.8	57.5	5.4	13	Fresh	-1.99101544495024	-14.781712725945
132.3	50.1	4.6	10	Fresh	3.63069587210171	-20.934275529504
113.3	49.4	3.9	12	Fresh	0.393408701152912	-20.7760899240913
123.5	24.5	4.7	10	Fresh	16.6093420162523	-16.1613819301976
145.4	36.5	6.8	6	Fresh	13.3298125670827	3.22647556290747
146.2	26.4	6.8	7	Fresh	14.5189937406616	1.8201062130378
97.2	30.9	4.4	7.4	Fresh	-2.91731575706246	8.67224867766323
146.2	48.4	6.1	10.9	Fresh	8.58071589076989	-6.12675085992775
153.2	25.3	6.7	5	Fresh	16.6415345453042	1.09692081341888
143.2	52.7	5.7	10	Fresh	8.62634336437859	-6.55920414146597
105	39.5	4.4	8	Fresh	-4.06452175831601	6.80196275571459
97.6	38	4.2	12	Fresh	-6.67826254508981	-12.4027559341502
98	26.2	4.1	9	Fresh	7.39235221691765	-17.2860868299669
97.3	32.6	4.1	8	Fresh	-5.67668078177325	8.16743081122359
88.2	56.1	3.5	9.1	Fresh	-8.64937685300227	1.09566966798845
28.3	11.3	1.8	7	Fresh	-20.7674389965926	16.6170856295705
86.5	39.3	3.4	18.5	Fresh	-31.2210083505812	-10.8442390256224
103.5	43.6	3.7	13	Fresh	-3.08678558676303	-22.9685915818858
135.2	33.6	5.7	13	Fresh	8.24711682559773	-9.9264497914257
135.7	43.6	5.3	13	Fresh	1.88423403078995	-15.5761321107895
98.9	29.8	4.2	8	Fresh	17.1847048862098	-4.73990307941325
104.8	49.2	3.9	7.5	Fresh	-7.65810700884437	5.47560424729017
119.9	36.7	4.9	9	Fresh	12.9129107762745	-7.29140996319421
133.9	13.6	4.9	11	Fresh	18.5391905594584	-18.6418981473423
114	42.9	4.2	11	Fresh	1.85165321977089	-19.700938839303
60.4	7.3	3.1	9.8	Fresh	-23.5151735390254	7.76610614327539
97.6	37.9	3.8	10	Fresh	-9.53915399208819	-7.34725464588045
124.8	58	4.6	11	Fresh	-1.1973418216626	-16.2293361823232
130.6	63	4.7	14	Fresh	-2.48209250645944	-16.0084158080362
89.3	7.2	3.2	14	Fresh	15.2345772136651	-23.7910624579568
82.3	12.2	3.1	14	Fresh	13.4386406157267	-24.8194665738678
151.4	34.4	5.7	11	Fresh	17.3440357114024	-15.2538281626216
81	16	3.3	12	Fresh	11.4752848912619	-22.7690141986
102.6	25.2	4.7	9	Fresh	12.7552230104367	-4.25617358497075
98.6	32.3	3.4	14.7	Fresh	-0.577616392596554	-27.1529844357964
111.7	12	4.3	9	Fresh	17.0091262473333	-17.5329982858993
114.5	13.7	4.1	11	Fresh	17.3740853680294	-19.315790373626
112.9	6.3	4.2	10	Fresh	17.6845414924023	-18.917228414488
104.8	49.6	3.7	10	Fresh	-11.2267889509055	-6.02854056094465
72.4	48.9	2.8	11	Fresh	-17.895830467474	-8.41754194389493
114.4	16.2	5.4	0	Fresh	20.7410775451459	-1.8637770773909
115.1	44.3	4.6	10	Fresh	-3.19621356845349	4.41785477757052
88.4	41	3.4	10	Fresh	-10.9257986108564	-6.60730215911307
58.9	20.7	3.4	10	Fresh	-0.0464213787348563	0.191718630661704
58.2	24.7	3.3	10	Fresh	-0.0481085810429801	0.250528576112366
166.4	19.8	7.1	10	Fresh	15.5143688663784	-12.5020044959028
159.8	23.2	6.7	10	Fresh	15.4926670351805	-12.5547406559411
122.2	18.7	5.5	10.7	Fresh	11.8056680086353	-11.9168573946404
125.1	53.9	4.5	13	Fresh	-0.964028794522482	-17.6469510892806
115.6	28.7	4.2	12	Fresh	15.393743415718	-18.7822122026341
102.8	27.7	4.4	11.9	Fresh	4.912345597279	-13.9858038339344
112.7	61.9	3.6	10.4	Fresh	-12.7034473232062	-6.54409133258204
52.8	8.4	2.7	7	Fresh	-17.3206252869154	15.0498481357804
126.1	52.1	5.1	7.5	Fresh	-1.69142912252801	5.79724740260549
128.3	48.4	5.2	8.8	Fresh	-2.71358783681421	4.85114864382612
111.3	40.3	4.6	10	Fresh	-2.62098594802846	4.46583462039361
109.7	46	4.3	11	Fresh	-0.586392662013268	-15.046982463161
123.6	22.3	4.8	13	Fresh	16.2931199124951	-17.9520897298079
136.7	75.6	5.1	10	Fresh	-4.00878269154435	2.45556549179166
113.8	23.1	5	9	Fresh	13.5396123630328	-7.24638112291528
133.4	65.7	5.4	9	Fresh	0.488395658641853	5.3357207136309
123.7	45.2	5	11	Fresh	0.55836421326541	-14.637553381675
118.8	43	4.8	11	Fresh	0.668440449083132	-14.6617509191945
109.1	49	3.6	12.5	Fresh	-1.28713535863675	-23.5610377679537
96.1	36.4	5.7	6	Fresh	7.37579279582743	5.57240475031285
92.2	34.9	3.3	6.3	Fresh	21.8864979079049	-6.70832627599823
93.3	30.8	3.4	9	Fresh	7.82300325234909	-19.4215588637334
119.2	44.1	3.9	8.3	Fresh	22.8390055165266	-8.31717957907364
107.9	60.6	3.8	12	Fresh	-12.4805794610515	-11.499685533094
101.6	51.4	4.1	11	Fresh	-6.33375426857778	-1.38997994194669
104.8	59.7	3.9	12.5	Fresh	-12.1590987185416	-11.4589889755921
117.5	37.9	4.8	10	Fresh	3.59294113491177	-15.3716454558971
140.1	40.5	5.5	13	Fresh	5.60392990823243	-25.3240824457598
114.3	28.5	4.2	14	Fresh	3.24137145254812	-26.7156453935072
98.9	45	3.7	15	Fresh	-11.2888569955941	-20.0604368216183
102.8	50.4	3.7	15	Fresh	-12.1763849683272	-19.2957780436256
93.4	55.8	3.8	15	Fresh	2.57569273003473	-5.92630222861107
90.8	49.9	3.6	13.8	Fresh	-10.7975821442008	-15.5427572034771
80.4	49.6	3.1	11	Fresh	-17.2862831475918	-8.56466105020751
88.4	50	3.6	10.5	Fresh	-8.06160028039636	-0.572814219058252
117.1	49.8	4.3	12	Fresh	-0.510487023453663	-17.8960260293563
63.6	7.2	3.2	2	Fresh	-12.7281102082756	18.8048859387271
80.8	4.4	3.5	4.2	Fresh	21.2825953819775	-9.52686987820762
86.2	10.9	3.5	7	Fresh	21.027735296355	-10.2712046339608
134.8	58	4.4	16	Fresh	-5.32464509911644	-26.745571354822
112	58.7	4.2	12	Fresh	-11.0125613657788	-11.8309408995711
0	3.6	0	0	Fresh	-18.0935241074043	24.7868629394268
99	41	3.6	9	Fresh	-11.6765325560923	-4.64598676652947
90.7	40	3.1	6.3	Fresh	-11.8509985281616	-2.8437831427801
126.3	10.9	5.4	8	Fresh	16.5903336662825	-12.4383190152877
109.5	50.1	4.6	9	Fresh	-0.481873219020626	5.73250925216862
121.7	20.5	5.1	9	Fresh	14.9268090979261	-12.0079402404075
121.7	33.5	4.7	11	Fresh	5.45634533292608	-21.5161530903894
128.8	49.1	5.6	9	Fresh	9.36115312880995	2.464524913654
84.2	32.1	3.3	13.9	Fresh	-7.216753774671	-19.6191912254003
60.8	8.8	2.7	11	Fresh	-26.7093483672041	7.86101424967022
81.6	39.2	3	12	Fresh	-17.1250615015511	-13.795365527898
115.1	36.1	4.2	17	Fresh	-8.09065449709792	-25.963183547173
114.4	58.3	4.8	8	Fresh	1.15114145821281	6.25112144247519
113.5	60	4.7	8	Fresh	1.08175084304318	6.34152933256091
133.5	31.6	5.6	10	Fresh	11.6215771048768	-9.42945934258916
149.5	46.6	5.8	15	Fresh	5.68048682084711	-26.8481154750844
92.4	35	3.4	11	Fresh	-0.781675077238476	-21.3907527709511
99.2	29.4	3.5	12	Fresh	11.042146985201	-20.8818555391677
118	53.8	4.1	19	Fresh	-10.394275087554	-24.2165605123841
111.8	40.8	4.8	10	Fresh	-1.91229106056085	4.06589768289214
111.3	26.8	4.8	12	Fresh	4.96493439872249	-13.2283088297899
112.8	25.8	4.8	13	Fresh	7.26158179757184	-23.8935168752647
133.7	18.7	6.1	6	Fresh	16.1763434328821	0.338448485230497
179.1	50	7.5	10.7	Fresh	10.0153590918627	-8.1069182729303
110.1	43.8	4.1	10.9	Fresh	1.17206924323207	-19.2185739586874
85.6	35.3	3.8	6	Fresh	-7.45678923692666	7.82214306988008
132.5	36.8	5	14	Fresh	5.35888503873476	-25.6774937262922
103.6	45.3	3.4	8.3	Fresh	-12.1101018506255	-3.56176963021727
96.2	44.9	3.9	11	Fresh	-9.51041012746009	-10.0338400613003
111	32.1	4.3	13	Fresh	4.82368744545697	-23.6304018481033
101	31.1	4.1	8	Fresh	18.7785293168462	-5.43111505583872
113.3	41.4	4.7	8	Fresh	-3.32832212584145	5.87007459183084
83	40.2	3.1	16	Fresh	-31.2864981648522	-9.6569167637507
77.3	41.6	3	15	Fresh	-23.9874715985595	-11.9904414143774
120.7	22.9	5.1	11	Fresh	12.029452635951	-12.8247238885026
108.3	37.7	4.4	12	Fresh	0.750567586222195	-14.4639064037933
110	42.7	4.5	11.3	Fresh	-0.222931031273503	-13.8754247501948
103.7	43.5	4.6	11	Fresh	-4.20043933058153	-1.68928495343187
120.2	28.6	4.4	13.1	Fresh	15.900075746047	-21.7190762630462
88.6	36.5	3.4	10	Fresh	-11.739748812483	-6.32632844818644
123.7	15.7	4.1	10	Fresh	19.9699222668832	-16.0934008948098
137.5	58.3	4.1	13.5	Fresh	2.40900388581083	-25.4113086992354
96.4	58.5	3.4	9	Fresh	-9.55670507392426	2.8895000042668
113.9	48.1	4.2	9.8	Fresh	1.80803200852595	-18.7363675679166
116.8	46	4.5	12	Fresh	-0.117690767925305	-16.2454835108946
116.2	36.7	3.9	14	Fresh	1.79660746091002	-26.5064148476293
116.1	48.8	3.8	13	Fresh	-0.673051039372289	-24.1606383131999
102.1	49.8	3.9	10.9	Fresh	-11.0069519706094	-10.2592557281929
103.2	52.9	3.7	12	Fresh	-12.8286116738103	-12.523826150168
112	13.8	4.4	10	Fresh	16.0952865309676	-17.4816382701787
99.8	27.8	3.5	12	Fresh	12.8501172447813	-20.9873397094914
101.5	33.6	3.8	10	Fresh	6.20974375952884	-19.2946455616592
98.5	25.6	3.8	9	Fresh	8.9467899592132	-19.0482966051809
146.3	36.1	5.7	12	Fresh	11.8102416063833	-11.3004990793491
97	40.4	3.5	13	Fresh	-3.19116503467111	-22.436413168526
113.8	30.1	3.8	13	Fresh	15.8746899233298	-21.1386177983225
108.7	43.8	4.1	7	Fresh	-7.04396600522907	5.96790539756163
106.9	25.6	3.9	9	Fresh	14.768093896583	-18.210857711056
113.5	42.9	4.3	9	Fresh	3.47895915093367	-19.0651490394206
128.7	40.2	4.5	13	Fresh	3.51942031149879	-25.3890409337106
122.4	27.3	4.9	10	Fresh	13.3662336829734	-12.3601296260341
152.7	65.9	6.1	10.4	Fresh	9.56700991803449	3.11688283777223
102.9	52.9	3.8	12	Fresh	-12.1127318420011	-12.0680879242211
107.4	36.9	4	11	Fresh	2.43105657774391	-20.4017733173218
119	24.5	4	11	Fresh	17.860804640376	-18.4712970939465
108.1	39	4.1	11	Fresh	2.17222298915905	-19.2073626509896
111.9	33.7	3.5	10	Fresh	19.8339127903334	-16.2374291710813
115.9	56	3.7	19	Fresh	-11.1844271649887	-24.7025279103839
123.8	47.7	4.1	16	Fresh	0.367136960932053	-28.0576088158491
37.3	4.2	2.1	4	Fresh	-16.1807774958908	20.2908093570823
104.8	50.8	4.1	15	Fresh	-10.1308520352828	-17.8101236746724
114.7	17.3	5.1	10	Fresh	12.4372042118531	-12.7269260838588
99	37	4	18	Fresh	-30.785192087524	-12.5184223747042
78.1	20	3.2	11	Fresh	-26.2468853251479	8.54994293446272
74.5	35.7	3	12.5	Fresh	-20.9304340093688	-6.39670561960629
145.5	35	5.6	13.5	Fresh	5.85660360221587	-26.1791514657561
99.9	49.9	4	10	Fresh	-7.70999950512388	-1.03634015549924
34	15.8	1.8	10	Fresh	-24.0342909534134	3.80344947671221
96.7	37.9	3.2	15	Fresh	-1.76522337864306	-27.1239516753069
110.2	16	4.6	10	Fresh	14.0351320975399	-15.9856037053846
106.3	2.7	4.4	10	Fresh	16.5679323118596	-18.6630800694306
124.1	39.2	5.2	12	Fresh	2.38146961505311	-13.1021408137803
127.3	28.6	4.8	11	Fresh	16.5673183304176	-16.3717149939494
125.9	36.1	4.9	11	Fresh	5.35133197990296	-21.3953546158564
128	35	4.9	11.1	Fresh	5.30751214508318	-21.8869668316841
136.1	12.8	5.8	10	Fresh	15.3872627642665	-13.449311351979
126.3	54.8	4.6	9	Fresh	-4.73338260188018	4.38756579142811
125.5	54.9	4.5	10	Fresh	1.41309962874375	-18.6228784263425
134.7	49.4	4.8	11	Fresh	3.71195649862753	-21.0104809164478
115.5	52.6	4.9	10	Fresh	0.649984411256568	4.91076905532951
123.3	44	5.1	12	Fresh	1.21397785982258	-13.2569453939668
122.3	30.7	5.6	10	Fresh	9.94330909148766	-4.32811538625981
40.9	10.1	2.3	4	Fresh	-14.2738426037591	20.9837792569119
96.7	24.4	3.3	12	Fresh	14.1638285348096	-21.0589404553888
110.9	41.2	4.2	12	Fresh	0.54687350052966	-18.6632568041114
104.2	52.7	3.4	12.5	Fresh	-15.2152663598123	-14.7589910106227
113.2	32.8	4.4	14	Fresh	5.49470088744783	-24.9505293739389
121.9	18.1	4.7	11	Fresh	16.5423330624308	-17.216053601959
110.1	15.1	4.5	11	Fresh	14.4867595292556	-16.7436745436632
133.4	56.6	4.3	12	Fresh	2.87157827996089	-21.787966487061
127.8	57.1	4.1	11	Fresh	2.71756550190568	-21.2803924868291
127.5	47.1	4.1	13	Fresh	2.44929590713152	-25.1453963373792
113.7	45.4	3.8	17	Fresh	-8.47686802974988	-26.3251825436058
44.7	17.6	2	3	Fresh	-15.8925437637062	21.6328492114265
98	49.3	3.8	11	Fresh	-11.2607879802132	-10.2216515593645
106	2.5	4.5	13	Fresh	16.6702957434127	-21.8828242831673
112.7	12.4	4.6	12	Fresh	15.1931411585363	-17.1081308887807
141.7	47.2	5.4	12	Fresh	1.73422451454634	-16.5798715696615
98.2	28.7	4.4	9.1	Fresh	-3.75335073207524	8.5790441112504
137.9	24.2	6.2	11.8	Fresh	9.81806887998558	-8.58534821757474
90.1	43.5	4.1	6.6	Fresh	1.33535766740907	7.71245237341556
126.6	26	5.3	5	Fresh	20.2941702875057	-3.42234848331615
128.7	34.5	5.3	5.7	Fresh	20.1499123748106	-3.13325819273854
118.8	49.2	4.9	13	Fresh	-3.63172266997229	-14.2470608558025
101.8	39.1	4.8	11	Fresh	5.64455405409866	-0.188529025618018
113.5	56	4.6	12.5	Fresh	-8.93541990240883	-12.9833214059489
86.2	35.5	3.6	9	Fresh	-7.10349063849546	8.71473274323764
124.1	26.4	5	14	Fresh	6.83585137231552	-25.3379526962385
107.8	19.6	4.2	14	Fresh	15.3571933623518	-23.2310465714591
54.1	5.1	2.8	2.1	Fresh	-14.4176564812569	19.8838490369854
98	14	4	8.3	Fresh	19.5157912428094	-10.1293904167473
139.4	47.1	4.8	7.1	Fresh	23.1604324797422	-8.01562265791146
120	43	4.6	11.5	Fresh	1.5491764693547	-17.4324091926169
92.8	47.3	3.5	14	Fresh	-11.964065196391	-17.2306553767387
117.7	37.2	4.4	14	Fresh	3.60258831474362	-25.0842173768587
85.7	36.8	3.5	14	Fresh	-9.11916704282357	-16.9321922084771
107.9	38.4	3.8	13	Fresh	0.190155660710634	-24.2708999957868
116.7	42	4.3	15	Fresh	-6.27993682432502	-24.7624701443598
101.6	36.2	3.5	12.5	Fresh	0.120073547299333	-24.1587823920934
112.8	48.7	4.1	14	Fresh	-5.50928938857714	-23.5693022469456
140.9	24.9	5.6	11	Fresh	15.8051062160497	-14.187110200936
105.9	42.1	4.4	11	Fresh	-7.59899082204463	-10.5272499932142
84.9	38.8	2.9	12	Fresh	-17.514904656429	-16.1261820139915
102.5	49.4	3.5	15	Fresh	-13.6652587963724	-20.7962806318694
109.1	19.6	5	10	Fresh	12.2209406549801	-6.06241920590774
96.1	46.6	3.5	10	Fresh	-11.4119537121495	-6.43080067861359
106.9	23.5	5	10	Fresh	11.2174302822585	-3.74390980346546
124.6	17.5	5.6	8	Fresh	14.9907085869246	-10.2339501394742
92.5	47.2	3.6	13	Fresh	-10.8034786022411	-14.9373548465615
103.6	47.3	3.4	14	Fresh	-2.59577837031354	-24.9167729679773
87.1	32	3.8	15	Fresh	-28.1622129627178	-12.8976713753317
0	1.9	0	0	Fresh	-18.0967970853245	24.7927715065921
102	51.1	3.3	13	Fresh	-15.7092737644392	-15.5016606827587
65.1	30.1	2.7	15	Fresh	-29.0607165567387	-7.08227365559744
109.9	22.2	4.6	11	Fresh	10.8791760358781	-15.1289979986891
0	7.2	0	0	Fresh	-18.0874535514736	24.7754977214759
102.3	48.5	3.5	11	Fresh	-12.4852751824782	-7.05616554633797
101.7	51.4	3.6	12	Fresh	-13.4817871111071	-13.1733510961358
92.6	49.8	3.1	10	Fresh	-13.0831739981248	-5.80340245786486
90.9	42.1	3	12	Fresh	-17.3052171996193	-16.0342651588667
110.6	47.4	4.3	11	Fresh	-0.731646239382446	-15.305293084351
93.2	38	3.9	10	Fresh	-7.78932588926779	-6.56672719045508
119.2	41.8	4.2	15	Fresh	-3.77164215752734	-26.5750641300922
44.5	17.1	2	5	Fresh	-17.1130647438258	19.7062700093877
105.3	37	3.9	12	Fresh	0.241479345250436	-21.9097976025244
90.1	42	3	10.9	Fresh	-14.2743972029761	-5.9026529694236
107.3	56.9	3.4	15	Fresh	-14.4104189555003	-20.3362165591739
89.7	38.1	4.1	12	Fresh	-2.18061749172552	-3.56924678681987
155.8	28.2	5.4	10.4	Fresh	19.2465229750228	-16.8207469410548
88.7	34	4.2	13	Fresh	2.38320585378499	-4.7225429582363
113.9	28.1	4.4	13	Fresh	6.59262625539343	-23.818193706981
120.7	41	4.6	9	Fresh	13.6464871243158	-9.23122920758602
94.6	48.1	3.2	11	Fresh	-13.4219712927633	-7.06329451473176
122	42.8	4.6	12	Fresh	1.79621655102802	-18.1174042076001
133.2	51.1	4.8	11	Fresh	2.67205542700418	-19.4978708230131
113.4	42	4.3	10	Fresh	2.95823092485672	-18.8826476733675
0	0	0	0	Fresh	-18.0997378668239	24.7991478236491
104	37.3	4.2	13	Fresh	-5.03200674551786	-16.4738599557831
139.5	52.9	5.5	15	Fresh	-2.5877503131865	-14.6899501985613
84	32	3.8	15	Fresh	-27.8118623899618	-12.7329710167498
90.7	40.8	3.5	11	Fresh	-10.5979468212702	-8.72273561334239
99.8	42.2	3.6	11	Fresh	-11.7885631538271	-7.46666575923309
113.3	47.9	3.9	14	Fresh	-3.86265089172872	-24.875641172723
103.3	41.8	3.8	12	Fresh	-1.27418335419104	-20.4192249013261
86.5	41.3	3.2	11	Fresh	-13.2580519620656	-8.02039440401651
113.7	25.5	4.1	12.5	Fresh	15.6765716352155	-20.9276014739059
16.6	7.2	1.1	5	Fresh	-19.1898629265677	21.1045141377174
75.4	25	3.4	9	Fresh	-8.19503792192584	11.270431078808
104	43.8	4	9	Fresh	-5.85099774246926	5.17517830397277
88.3	29.7	3.9	16	Fresh	-29.4528327379139	-12.8932176996668
122.5	28.1	4.6	11	Fresh	16.3087069013993	-16.7766529235527
111	34.5	4.5	13	Fresh	3.20996429816388	-14.7350278773796
78	30.4	3.5	14	Fresh	-25.5786655882823	-10.6795305402473
119.1	32.9	4.4	9	Fresh	17.749532269332	-14.6178154022662
118	40.5	3.9	9.6	Fresh	3.6042936098099	-21.7618107226908
117.5	41.1	4.5	12	Fresh	1.81640578745516	-17.539935814217
95.5	48.5	3.7	9	Fresh	-7.98703803279575	3.21517189325946
93.8	58.9	3.5	10	Fresh	-9.26652040941639	-0.0898040572640741
45.1	3	3.3	2	Fresh	-8.64692808329988	19.9709950579164
88.4	38.8	3.3	11	Fresh	-12.6259202962428	-7.6232522782522
74	4.3	3.7	9	Fresh	-10.6372364190741	13.1442778843685
100.6	41.6	5.2	10	Fresh	5.78550192934324	3.03278666988644
110.9	33.3	5.3	11	Fresh	7.68430195611699	-0.967935322632158
150.7	42.8	5.1	16	Fresh	4.13625495245212	-27.923736782436
100.9	43.9	4.1	9	Fresh	-6.07960742560306	4.28092480005169
92.8	4.3	3.8	9	Fresh	15.5588429811937	-18.8849018040294
107	55.6	3.9	15	Fresh	-11.4362266633261	-18.0704746438275
111.9	38.6	3.7	15	Fresh	0.499443696663923	-27.4727223506222
117.8	50.6	4.2	12	Fresh	-0.140349640013912	-18.8285801280586
108.5	32.1	4.1	10	Fresh	6.3478115389807	-19.6668701342343
98.3	20.3	4.2	7	Fresh	18.6504196657554	-6.76208430036846
19.2	6.1	1.1	5	Fresh	-18.8859570928647	20.9925139353364
86.1	38.4	2.9	12	Fresh	-17.6149359750093	-16.337674161938
101.2	32	3.4	13.6	Fresh	0.33571007006248	-25.9725850754888
89	41.4	3.3	10	Fresh	-12.0861561573606	-6.33115988326975
20.6	8.3	1.1	6	Fresh	-19.5236705683735	19.9027369248509
99.6	36.4	3.5	6.9	Fresh	21.953545727976	-7.23008425549036
100	24.5	3.5	11	Fresh	14.2064709556497	-20.0444676990884
136.6	35.7	4.8	13.5	Fresh	17.9597775938449	-18.2365982312472
106.2	48.1	4.2	8.3	Fresh	-6.03764606847792	4.62258711096333
130.2	23.2	4.9	10.2	Fresh	17.212837345778	-16.2833017255505
94.6	42.6	3.4	11.4	Fresh	-12.4327886019607	-7.78167767057908
106.4	37.1	4.4	10.7	Fresh	0.364487880352455	-13.8545237147905
93.8	53	3.2	8.3	Fresh	-11.980507344396	-1.63967877342963
112.8	49.2	4	12.5	Fresh	-0.922902296863791	-19.4545771938878
96	15	4.8	5.4	Fresh	17.1415074033651	-1.80011024438444
122.4	53.2	3.9	12.5	Fresh	1.35370629633314	-22.8003740342848
80.6	40.4	3.9	10	Fresh	1.98326182052274	1.41368549943593
128.3	43.5	4.2	15.4	Fresh	2.37832197440657	-27.4658462887137
131.1	47.8	4.5	10.4	Fresh	3.72424916153514	-21.3026550575905
92.9	36.1	2.6	8.3	Fresh	23.2081486592202	-10.0224157722622
95.8	46.2	3.5	12.5	Fresh	-13.4973432828291	-14.5535041010018
135.9	35.2	4.4	9.1	Fresh	19.5505617296075	-15.4402979684154
97.6	21	4.2	5	Fresh	20.2240398764052	-4.47607043510585
123.9	43.2	4.7	11	Fresh	2.58029712019309	-18.481855409587
118.4	21.3	4.3	10	Fresh	17.2193869643832	-17.5231636508495
114.2	37.2	3.2	10	Fresh	20.3454776348294	-15.9068746955578
112.5	19.3	4.3	14	Fresh	16.0796188168357	-22.804320844652
113.3	43.9	4.2	13.5	Fresh	-4.90460391109934	-23.3737761757117
113.5	39.3	5.1	5	Fresh	8.40950625450046	10.5747157176524
102.8	48.1	4.3	8	Fresh	-0.957141584814998	6.92976756818827
94.4	20	4.1	7	Fresh	18.3554760048827	-6.21853512261074
109.9	45.2	4.1	6.7	Fresh	-7.50250176712924	5.97999607454622
114.7	38.8	5	11	Fresh	8.2918206524323	-3.37090908452119
124.5	31.5	5	11	Fresh	11.2842321461275	-11.7126352881193
111.7	32.7	4.8	8	Fresh	15.2880719827269	-3.70167604923684
144.1	26.1	5.9	8.3	Fresh	16.1776430595306	-12.0956675424454
141.1	20.8	5.9	8	Fresh	16.2330498547308	-12.0498010351607
132.3	18.2	5.3	10.5	Fresh	16.0452778748775	-14.7497829767272
95	32.2	4.7	11	Fresh	5.35576039902884	-0.0947732483141687
97.9	35.3	4.7	12	Fresh	5.09495898120811	-1.56091734133286
57.7	17	2.5	13	Fresh	-29.9804473472661	0.360258703989621
115.1	39.7	4.5	9	Fresh	8.1801178800364	-11.3294722165161
110.6	44.5	4.5	9	Fresh	-3.4830584438575	5.56619390417112
93.8	57.2	3.6	11	Fresh	-8.48420829295106	-0.560327348944784
103	43.5	4.1	11	Fresh	-8.78888441252423	-9.86729759956787
133.7	42.7	5.1	5.4	Fresh	21.7900127559085	-4.24071208096452
105.8	48.6	3.9	10	Fresh	-10.5002681202725	-6.39807834813331
134.5	50.4	5.9	7	Fresh	8.72344047592707	8.14496974034615
108.1	32.4	4.8	5	Fresh	8.49302057695028	11.7618985627215
101.3	47.8	4	7	Fresh	-7.44273780038353	5.64646672169735
73.1	31	2.7	10.5	Fresh	-17.4512203866898	-2.80663029039208
156.4	33.1	6.5	11	Fresh	11.6541905461333	-9.80444519844028
155.3	22	6.4	10	Fresh	15.7862755526912	-12.9591706264523
152.6	36.6	6.4	9.5	Fresh	11.6605015918397	-9.05870469422492
117	61	5	2.5	Fresh	1.79242977747177	7.89944235660904
101.3	26.3	4	5	Fresh	21.5068814656955	-6.0551324973898
135.5	50.2	5.4	6.3	Fresh	-3.64253623585205	5.10140235117648
104.9	27.1	4.4	6	Fresh	19.5967774989832	-4.77241851984686
135.3	13	5.3	9	Fresh	17.9545897259424	-14.5543122671622
119.2	29	5.3	4.3	Fresh	18.752363927526	-0.953409206971302
118.3	3.5	5.3	3	Fresh	18.9472097091838	-10.9337326422065
126.7	11.7	5.3	2.9	Fresh	19.1540734219235	-11.2383455262651
107.6	55.2	4.2	12	Fresh	-10.5584142724452	-11.8504557417111
133.1	42.5	5.4	12	Fresh	2.42383061944152	-14.0468132926143
97.9	34.6	3.7	11	Fresh	-0.353930413437927	-21.1621978024743
115.8	36.8	3.7	17	Fresh	1.28026661766572	-28.6044761459452
113	49	4.2	14.6	Fresh	-8.77655995919824	-21.6303421140053
58	20.2	2.2	15	Fresh	-32.3969083350746	-2.02226251778564
55.7	11.2	2.1	14	Fresh	-32.0009782037701	1.60235515580279
101.9	33.6	4.5	10	Fresh	-1.69747622617554	3.8139547660342
100	22.9	4.3	11	Fresh	7.7799965586533	-15.3845354955957
85	47.9	3.3	9.5	Fresh	-11.0552005336735	0.642533917941795
110.5	48.6	4	13.2	Fresh	-4.31878766027153	-22.7461301747257
104.2	53.8	4.1	13	Fresh	-9.79493068320072	-13.4495445958799
110.8	46.3	3.5	15	Fresh	-1.06201479312917	-27.1214915737917
112.3	63.3	2.9	12.5	Fresh	-2.06354095153652	19.758990745649
107.7	37.4	3.4	14	Fresh	0.504938317300317	-26.2270317840404
133	21.1	5.7	10	Fresh	13.9128715028057	-11.9841184298764
129.9	56.5	4.8	14	Fresh	-2.43891882516149	-16.2166842877911
134.5	43	5.3	14	Fresh	2.02580652980515	-14.9631433572334
133.5	57	6	6.3	Fresh	8.43740786525385	7.16967606100636
102.1	4.7	3.9	10.7	Fresh	16.77530829952	-19.6859610660703
131.6	31.4	4.8	11.5	Fresh	17.2667451110939	-17.0132598107833
127.8	25.9	5.4	9.4	Fresh	13.201784218606	-10.7903158652188
113.7	39.4	4.8	11	Fresh	0.809332425452547	-13.2115017717532
110.3	33.3	4.2	11	Fresh	5.61722250808645	-20.2162105117409
95.4	15.1	4.2	9	Fresh	16.1346911205088	-7.60338682957332
74.8	24.4	3.4	7	Fresh	-7.95161915265683	13.8606085179664
140.5	33.5	5.4	14	Fresh	5.90597979931151	-26.0748878344576
130.1	27.9	5.2	13	Fresh	6.4406117979746	-25.0139210004402
114.6	26.2	4.6	12	Fresh	6.81807118868613	-22.9547618402657
141.1	57.1	4.7	12.5	Fresh	3.24400490287946	-22.0145576798905
142.6	45.8	5.1	16	Fresh	4.1637838304983	-27.6852434370181
102.2	51.1	4	10	Fresh	-8.29741327448565	-1.30735646775204
97.5	29	4.6	7	Fresh	5.29755160605101	10.9577976696848
125.5	42.7	4.6	11.5	Fresh	4.24342591034111	-21.6168116667638
101.8	39.2	3.6	13.5	Fresh	-2.49310792683938	-24.0513043230999
108.6	58.9	4.5	12	Fresh	-4.84663019200988	0.0587745773224562
107.9	17.1	4.1	14	Fresh	15.8852438100222	-22.8276204864626
139.7	50.7	5.3	11	Fresh	1.55157631821336	-16.6353933575199
125.4	37.2	4.8	10	Fresh	5.00598139220658	-20.6785425543707
42.2	19.7	1.8	9	Fresh	-21.9176791592229	11.8007175954271
79	39.6	3.1	11	Fresh	-18.1376208730683	-6.04976062202473
98.2	31.2	4.2	12	Fresh	-1.67494850332148	-12.26318479013
136.7	35.6	5.3	11.4	Fresh	11.823471167574	-11.3625348691375
157.1	50.7	6.6	12	Fresh	8.3826729685646	-6.14379261970724
162.1	37.3	6.9	11	Fresh	10.739189818778	-8.70946361798919
144	30.8	6.4	9	Fresh	11.1850618391867	-7.57675679076814
132	27.3	5.8	10.2	Fresh	11.046922477213	-7.91998906568038
88.8	56.2	2.9	9	Fresh	-13.4028016906167	0.262951775127781
86.1	52.1	2.8	9	Fresh	-14.0401471734011	-0.065585764696701
81.6	50.8	3.5	11	Fresh	-7.18111223466374	-0.42800899303377
139.6	27.4	5.1	14	Fresh	18.6309849236559	-19.769968400305
99	54.6	3.3	10.9	Fresh	-13.6944835309759	-8.12422612538346
97.6	35.7	3.9	10	Fresh	-8.72890328410503	-7.63844096966599
99.5	27.1	4.1	5.3	Fresh	20.5920182028541	-5.02434680133616
158.3	7.9	7.4	0	Fresh	17.0165903425349	1.71137695847951
110	43.6	5.2	10	Fresh	6.97396781236384	2.68203493193535
98.1	47.5	4.2	7	Fresh	-0.0820501531314878	7.37273815783313
106.5	40	4.9	10	Fresh	6.8790801447527	0.532826550447055
112.1	55.6	4.2	13	Fresh	-10.2680929352285	-13.3225798823573
102.6	30.3	4	10	Fresh	6.79902588045269	-18.6800083524413
145.5	50.4	5.5	9.7	Fresh	11.2604008742792	-9.74833519311872
91.8	32.8	3.6	5	Fresh	21.3955475595991	-5.3342543258138
107.1	46.5	4.2	7	Fresh	-6.78337576991389	5.90700050390581
52	16	3	4	Fresh	-9.63165135478869	20.3168453969903
143	23.6	5.7	10.2	Fresh	16.1524785162239	-13.8532883439185
98.5	34.2	3.7	10	Fresh	5.98227529892167	-19.0602006440838
59.9	16.5	2.5	10	Fresh	-26.7034770288529	7.09691458306588
60.1	12.8	2.5	9	Fresh	-16.1362257772095	13.4402244272999
126.2	62.2	5	12	Fresh	-3.8557620008517	1.21573491719577
121.8	41.4	4.3	8.3	Fresh	22.5521874169217	-8.14725598695959
120.9	45.5	4.7	8	Fresh	-4.38106772464138	5.22122536207647
121.9	38.3	4.3	8.8	Fresh	22.3348421016477	-8.92242351515003
51.9	14.3	2.6	2	Fresh	-14.3349359549696	21.149316420696
51.9	2.4	2.5	3	Fresh	-15.2477411396973	19.2508377955521
97.6	52.2	3.8	8.3	Fresh	-8.20754999108912	3.27575103692239
113.7	21.4	5.1	4	Fresh	19.6039366594442	-2.25090155087337
107.3	10.1	5.6	7	Fresh	13.5421379534946	-0.396514013303166
132.2	47	5.5	14	Fresh	-2.35598797561579	-14.2219260881996
80.2	17.3	3	9	Fresh	12.8187330194315	-19.8385183989247
87.3	42.9	3.2	12	Fresh	-16.1482551287931	-13.4601829070645
92.9	32.2	4.6	9	Fresh	5.094355199844	2.44023834735135
89.6	43.3	4.5	7.6	Fresh	4.41434201330256	5.315566955678
102.5	52	4.5	9	Fresh	1.86685305492882	5.41895435735401
101.8	43.7	4.6	8	Fresh	1.09302277583927	6.3748801489222
73.4	36.8	3.1	16	Fresh	-28.7230836714286	-10.2869764544355
135.2	34.5	5.3	11	Fresh	11.9602176157208	-11.2788476363566
94	9.3	4.4	8	Fresh	16.2485608391447	-7.35818665000258
91.8	26.9	4.1	6	Fresh	6.14958289428906	13.5750057324854
137.3	49.1	4.9	14	Fresh	4.141003694772	-25.9095421310191
95.7	53.2	3.6	10	Fresh	-10.0885014975552	-0.88131855231859
93.1	28.2	3.4	10	Fresh	9.70756975306737	-19.6957074772791
92.3	42.2	3.7	5	Fresh	-8.44461389426084	6.4808007029951
115.3	47.3	4.3	11	Fresh	0.702761511333325	-18.1154970253122
116.4	40.4	5.6	10	Fresh	8.25450052479336	2.75147213188978
121.6	39.2	5.8	10	Fresh	9.11298391596907	2.45105633653832
112	35.4	5.2	9	Fresh	9.03731700719537	0.520160085779229
116	37.9	5.5	9	Fresh	8.98154978648681	2.083601333313
30	4.3	1.8	3	Fresh	-16.6103253622902	21.7206071469488
103.3	30.4	4.4	8	Fresh	16.7959781512206	-4.5720197186075
76.7	29.3	3.9	15	Fresh	3.84129280088525	-5.16692210464943
78.1	26.8	4	15	Fresh	3.79335677367551	-5.34521039464387
138.5	24.4	7	8	Fresh	12.7677185310589	3.1059743667102
137.5	32.3	6.8	9.8	Fresh	11.260298220669	3.05955868344943
133.1	18.5	6.7	8	Fresh	13.3110095994548	2.37761367177928
137.5	33.3	6	7.7	Fresh	14.9167688461112	-0.209596622358708
155.4	40	8.6	11	Fresh	10.8803374161496	4.49585016899982
157.9	37.6	8.9	8.7	Fresh	11.1993228361749	4.72956466509706
122.8	5.9	5.1	13	Fresh	17.9937696814163	-20.395102638832
124.3	64.5	4.3	10	Fresh	-5.24605183259584	3.51067096032085
58.3	23.8	2.7	9	Fresh	-18.4269162330852	8.00851733796822
63.8	17	2.7	9	Fresh	-16.0893915461829	12.2957968894241
34	11.3	2.1	4	Fresh	-13.7613679668787	21.8396900593855
143.1	46.5	5.6	13	Fresh	1.83940423125059	-15.3369955196299
144.2	44	5.6	12.5	Fresh	10.0785730356015	-10.543884061996
112.3	6.6	4.6	11	Fresh	16.6794482776064	-18.7844017836486
127.2	12.5	5.5	11	Fresh	14.5366819623408	-13.8312568358611
117.9	29.7	5.1	8	Fresh	14.9442459618005	-3.40283493826899
95.1	22.3	4.8	7	Fresh	4.98730700665435	10.9048374999125
85.1	12.7	4.6	8	Fresh	2.8609489715445	11.382568610829
74.1	11.9	3.9	8.7	Fresh	-6.3093134071562	12.6862747206133
82.8	22	4.3	7	Fresh	2.13852014957055	11.1885710680354
58.1	3.8	3.2	7	Fresh	-9.66810088461027	14.520050672342
106.2	44.1	3.8	11	Fresh	0.744303638152722	-20.3388928979385
114.7	44.5	4.3	11	Fresh	1.33811771152081	-18.5602708140647
112.4	48.9	4.3	11	Fresh	-0.707229314083709	-15.9452336474444
107.9	12.5	5	9	Fresh	14.7020162323964	-7.99049313056332
48.4	14.5	2.3	6	Fresh	-17.5425939105169	17.0539741595232
47.9	18.7	2.8	4.3	Fresh	-9.86537092614134	21.1275721960161
138.4	11.3	5.3	9	Fresh	18.6271402118572	-14.7742980126744
105.7	12	4	12	Fresh	16.4113007490733	-20.4066774785668
103.8	59.7	3.8	10	Fresh	-9.6280699011322	-1.03933015577601
142.2	52.8	4.7	10.9	Fresh	3.73674667418775	-21.6249928825635
114.6	42.9	4.5	9	Fresh	-4.28780452438902	5.47527357615251
117.1	43.5	4.6	10	Fresh	2.0392571838071	-17.1043522154706
111.9	48.3	3	7.5	Fresh	23.2764324410563	-9.2788957864271
114.9	50.5	4.4	14	Fresh	-4.44726714477971	-15.9413826477671
114	50.5	4.3	13	Fresh	-8.88693667152032	-14.15142417642
124.5	43.6	4.7	13	Fresh	1.2009265028825	-17.4130430701637
115.7	5.9	4.9	11	Fresh	15.2519235578683	-15.7449813275665
104.6	26.3	4.4	9	Fresh	14.7658935836055	-7.23942211708001
94.8	36.1	4.7	10.7	Fresh	4.84346068458971	0.51683708232542
81.5	53.2	3.3	5	Fresh	-10.4691673977619	4.17334906737215
96.2	26.2	3.9	7.5	Fresh	19.6540559404088	-6.37338438746196
144.7	41.1	5.9	12	Fresh	9.76409069644139	-9.65985504413435
117.2	49.7	4.8	11	Fresh	-3.02561413941929	2.26250937502034
111.7	22.1	4.9	12	Fresh	5.82652606411797	-12.7942419556208
120.4	24.1	4.8	9	Fresh	16.4367114844907	-14.0866711095762
124.7	23.2	4.7	9.1	Fresh	17.5648418906318	-15.5513446434965
121	28.7	4	12.5	Fresh	17.5771439964041	-19.7090065834439
127.5	13.1	5.4	10	Fresh	15.2311385987394	-13.8459704008172
119.8	20	5.2	8.7	Fresh	14.4152594905567	-10.7351525132964
88.8	25	3.9	9	Fresh	-7.45032076835916	10.291460980313
92.9	45	3.9	9	Fresh	-7.17541882342279	2.06221514190768
102.5	25.4	3.5	10.9	Fresh	14.6559428890943	-19.8165273597616
120.5	32.4	4.7	13	Fresh	5.77315179112791	-24.0745549393319
119.4	12.4	4.8	7.4	Fresh	18.8446610132836	-12.5281914176952
105.2	53.1	3.7	12	Fresh	-13.2312391095467	-13.0316626068863
39.8	2	2.1	6.3	Fresh	-17.2305542431688	17.2012937383047
88.9	41	3.2	8.8	Fresh	-12.3947414399525	-4.23832077123736
92.7	40.9	3.1	8.3	Fresh	-12.6652626536623	-3.65496978856171
115	49.6	4.7	6.9	Fresh	-1.26016691519762	6.50116419723889
110.9	21.3	4.3	6.8	Fresh	20.0835062415403	-10.0780674814749
118.1	49.2	4.4	10.9	Fresh	0.532957733761206	-17.7998147467392
111.6	25.3	4.9	5.8	Fresh	18.0328620090116	-3.09800588114988
137.1	30.7	5.6	8.3	Fresh	14.5052387434926	-10.569379023485
128.7	29	5	6.3	Fresh	18.580919460576	-10.9598618535431
93.5	27.4	3.3	5	Fresh	22.2835696130206	-7.72830726385279
98.9	23	4.1	14.6	Fresh	9.08390375192379	-25.4991692123529
50.8	19.6	2.2	15	Fresh	-30.2830359202965	-4.75561405874671
104.7	34.3	5.1	9	Fresh	7.52409997811365	1.95377711383088
105.9	49.3	4.4	12	Fresh	-4.83571249171016	-2.12997663593184
106.9	29.8	3.4	11.7	Fresh	15.1381037943677	-20.2093307823868
94.1	31.9	4.3	10	Fresh	-4.71840178531099	-4.21761007768051
101.9	34.8	3.8	13	Fresh	-2.65495629980458	-22.5864165799203
103.2	46.7	3.7	12	Fresh	-13.3957000720682	-14.1163567239431
85.8	41.3	2.4	16	Fresh	-16.860706770338	-22.50245488105
111.4	54.5	3.7	8.3	Fresh	-11.0663571963684	-3.40567655200096
94.2	45.6	3.2	13	Fresh	-15.8383889554147	-16.2405911222544
89	43.3	3.4	6.3	Fresh	-9.40019623086584	6.33056713860207
90	42.2	3	13	Fresh	-16.9899740714697	-16.6122725979649
88.6	42.9	3.3	12	Fresh	-14.8513528585133	-13.2287065322408
92.4	53.2	3.4	12	Fresh	-15.0216370985973	-10.9657544123336
102.2	43.8	5	7.8	Fresh	5.25705845268982	5.2940885754864
112.2	41.2	3.9	15	Fresh	-3.45446881170264	-26.4624652401001
118.4	34.8	4.5	13	Fresh	4.88991770813607	-23.9368288695081
107.3	42.3	3.6	16	Fresh	-3.34576015956945	-27.2427626201705
89.7	47.3	4	14	Fresh	2.96344814792943	-4.21647396432345
119.1	48.1	4.4	13	Fresh	-1.13188197487656	-17.8902983716424
51.7	14.3	2.1	9	Fresh	-21.6002306782676	13.7412317615017
111.6	24.1	4.6	11	Fresh	10.6525842402236	-15.2915602416125
51.4	4.3	2.5	8	Fresh	-16.7956121261403	14.1866340725658
75.6	37.7	2.8	11	Fresh	-18.4139306263049	-2.56583509173766
103.4	37	4.6	9	Fresh	-1.85841320041374	6.97890831517146
86.6	41.1	3	14	Fresh	-15.9483314434825	-18.9658170327434
39.2	13.7	1.8	6	Fresh	-18.7179051550635	18.6699491449091
108.5	42.1	3.9	13	Fresh	-2.74620972871475	-23.3640569044036
104.8	37.4	3.8	13	Fresh	-1.75862389925003	-23.3984432041573
92.5	38	3.5	11	Fresh	-10.7321104909691	-8.07137910100364
126.5	38	4.7	12	Fresh	4.8283668430262	-22.9211201462297
78.3	30.8	4.5	8	Fresh	4.80216899504335	4.26912669950032
116.9	31.6	4.5	13	Fresh	5.67737965574418	-23.9399580806227
72.3	44.1	2.4	11	Fresh	-17.1697540508568	-0.556259787811938
37.4	7.2	1.8	9	Fresh	-20.8632488025435	13.7874300555396
109.8	38.1	4	11	Fresh	2.33684180375236	-21.1100561566391
110.8	39	4.1	10	Fresh	3.94800413041735	-19.7534813512473
78.7	31.1	3.4	11	Fresh	-6.16394656339879	-7.26236721985962
97.1	35.9	3.6	12	Fresh	-1.56042932975673	-21.5872588053984
104.7	51	3.7	12	Fresh	-13.41675198473	-13.5639164919852
100.2	44	3.5	14	Fresh	-13.8359182932801	-20.669333307376
115.2	42.5	4.5	13	Fresh	-2.60624132901277	-16.9299135876673
114.8	41.3	4.4	14	Fresh	-6.17056227657145	-23.4150386365237
122.9	36.4	4.7	11	Fresh	5.13420324355236	-21.3770585151799
116.6	54.9	4.1	12	Fresh	-0.94535903417883	-18.2608172720763
135.5	36.1	5	15	Fresh	4.53774240383308	-27.2289584496928
0	1.2	0	0	Fresh	-18.0976080746748	24.7954698749434
123.7	34.6	4.9	12	Fresh	5.76928634119713	-22.8297166488891
141.2	48.3	5	15.6	Fresh	4.154675865329	-27.3833365705426
93.2	44.1	4.1	8	Fresh	-0.926422642699215	7.82555921868645
136.9	42.7	4.9	13	Fresh	4.23983401286218	-25.439985378909
102.2	33.5	4	9	Fresh	6.10654311179601	-18.605665710187
122.9	36.8	5.1	13	Fresh	3.0786167838588	-13.1044277966739
113.3	55.3	3.8	16	Fresh	-11.1931115113976	-23.064243357426
107.2	40	3.9	17	Fresh	-10.1132601231051	-24.4287436618667
86.5	47.8	3.1	12	Fresh	-16.294780325737	-12.2503668613815
107.5	39.8	3.9	11	Fresh	1.5577103292388	-20.8361649395793
96.5	37.4	3.9	15	Fresh	-9.73829340634704	-20.0217998791312
95.8	44.5	3.3	14	Fresh	-14.5189899722291	-19.9559075260396
99	47.4	3.6	12	Fresh	-13.2927607367023	-13.6402111508015
109	43.7	4.4	13	Fresh	-5.62272817718725	-14.6069090680785
85.1	39.4	3.3	15	Fresh	-24.3011869840078	-12.6310558664932
86.7	44.4	2.9	13	Fresh	-17.0627819621737	-15.7708442696241
86.6	40.7	3.1	11	Fresh	-13.7128730417811	-7.10283736946347
87.2	37	3.8	15	Fresh	-27.2105404444272	-12.8294858654275
81.9	39.1	3	11	Fresh	-17.5899147422721	-4.07846972294474
100.8	41.3	3.7	14	Fresh	-5.87779407492018	-22.336019985815
90.2	43.1	3	15	Fresh	-14.6272368166069	-21.7381562116684
102.6	39.4	3.6	8	Fresh	-11.9299003862563	-3.6350000551158
94.1	37.9	3.2	13	Fresh	-1.3922326935411	-24.6157173025989
96.1	37.2	4.1	15	Fresh	-9.02827360600068	-18.4286657466977
63.8	19.6	2.9	6	Fresh	-12.700751256808	16.85254505563
87.2	13.7	3.4	8	Fresh	21.2401881119248	-10.593666809054
107	45	4.1	14	Fresh	-10.2221302344042	-18.7605495746788
112.9	45.5	4	12	Fresh	0.646353840583967	-20.9268968907492
94.2	37.8	3.2	8	Fresh	-12.6030864733889	-3.5547372224539
65	24.7	2.9	12	Fresh	-23.3512283937136	-3.167888108669
65.8	47	2.1	5.9	Fresh	-14.0070398053752	4.19019960079203
131.2	44.5	4.4	12.5	Fresh	3.15942165449487	-24.9488111908452
72.9	10.2	3.2	5.9	Fresh	-13.4228305187048	15.3691081471177
116.8	52.9	4.1	12.5	Fresh	-0.920271047404443	-18.6585759171054
89.5	34.7	3.6	10.4	Fresh	-8.58008778806888	-7.90343022847303
103	10.7	4.4	0	Fresh	22.3789297537185	-4.33976820543317
57.7	17.1	2.3	7.6	Fresh	-15.8251612775873	14.1999664184039
107.1	3.4	4.3	11.4	Fresh	16.9184547561662	-19.8402048540191
105.1	38.7	3.5	13.6	Fresh	-0.219341264076011	-25.5413252984371
90.2	46.8	3.7	6.8	Fresh	-8.77167702503705	4.57362433916239
118.6	44.9	4.4	12.5	Fresh	0.497979288116573	-18.2971648000581
118	34.5	4.4	15	Fresh	2.5742467554946	-27.4748149396937
104.3	43.6	3.6	13.9	Fresh	-3.05959948035846	-24.5504848142497
106.2	58.4	3.6	11.7	Fresh	-13.2393675407178	-11.7585280946063
101.9	38.4	3.6	8.9	Fresh	-12.2648267263185	-4.07526837240056
97	24.8	3.1	10.7	Fresh	14.6975581967934	-19.9419800784898
135	7.9	5.3	13.6	Fresh	18.5403065623864	-19.9606166002195
128	38.7	4.7	11.4	Fresh	4.75018825067881	-22.1005296785718
130.5	42.5	5.9	10	Fresh	9.76315558633358	1.95188639832397
56.8	5.1	3.2	4	Fresh	-10.9872059999338	18.1957917160191
96.4	49.3	3.8	12	Fresh	-10.5337709805809	-11.6624994241357
112.6	24.5	4.3	13	Fresh	14.9806333981686	-22.3419599287631
99.9	15.2	4	10	Fresh	13.8681005373162	-18.1059059115584
117.3	34.3	4.4	10	Fresh	5.16684017653535	-20.6343533168457
64.1	27.4	3.2	6	Fresh	-3.24563033267734	15.3163592342928
89.8	46.2	3.2	7	Fresh	-9.94200232915568	5.99450989385977
88	37.3	3.4	5	Fresh	-9.44204947970799	6.93448541559569
86	35.4	3.6	14	Fresh	-8.73457564126748	-16.8175660390467
81.7	41.1	3.5	15.6	Fresh	-27.1702770763342	-12.119784153108
111.9	41.2	4.1	15	Fresh	-6.3696260156241	-24.4429692165009
133.3	34.2	5.4	9.4	Fresh	12.5451727954998	-10.1438295368318
128	37.5	4.7	13	Fresh	4.56148513534631	-24.8234160161234
66.7	17.6	3.2	6	Fresh	-10.0238313332349	16.2450280353649
108.6	54.2	3.9	12	Fresh	-12.2135799174847	-12.5496236002947
109.7	49.1	4.3	9.4	Fresh	-5.25430098362772	3.73893156927356
121.1	45.6	4.6	12	Fresh	0.631564893026292	-17.130363052001
114.3	36.8	3.9	6.3	Fresh	22.5379250770789	-7.99441840928567
114.4	46.2	4.3	12.5	Fresh	-1.32242525039255	-17.7350676038431
100.2	38.3	3.8	13	Fresh	-4.51595560246798	-21.3692270889279
66.2	21.3	2.6	11	Fresh	-27.380683452238	6.38592756733197
72.5	53.5	2.9	9	Fresh	-10.0499796788907	1.4667196199837
124.7	10.1	4.7	14	Fresh	18.1494499530747	-20.5213592336895
111.4	57	3.9	13	Fresh	-12.2471342395454	-13.3056201205204
97.6	5.5	4	8.3	Fresh	19.7928163583178	-12.1810359359455
90.9	45.3	3.6	8	Fresh	-8.76314620330933	4.4560347294397
122.3	25.7	4.8	11	Fresh	15.5569532889546	-15.9117970151148
110.2	42.8	4	15	Fresh	-6.50860366700375	-24.2822091539355
97	26.8	3.9	8	Fresh	19.5475003540789	-6.48655811220787
35.9	6.4	1.6	4	Fresh	-16.9148439182761	20.5062285466533
115.5	39.2	4.8	7	Fresh	-3.69609218798797	5.78643540201805
83.4	32.8	3.6	12	Fresh	-4.62269885826963	-7.30068206263441
124.7	28.2	4.4	8.3	Fresh	19.2414933540256	-14.7442339319912
109.3	19.2	5.2	5	Fresh	17.4228018674627	-1.38233367086117
104.1	33.8	4.5	11	Fresh	0.213316581914311	-12.0998991530341
103.3	39.3	4	8.8	Fresh	-5.64893204993859	6.33804790140103
91.1	35.3	3.7	16	Fresh	-30.11532124654	-12.578947666974
109.1	21	4.4	9.2	Fresh	14.617626566649	-16.3737429039924
88.6	23.7	3.7	10	Fresh	7.80149008029719	-17.2980347732576
78.2	37.8	3	12	Fresh	-19.6198390975415	-5.23475483204755
120.1	35.4	4.8	11	Fresh	3.99469563892816	-16.4990982841348
100.6	33.6	4.7	12	Fresh	1.65673848983978	-8.48233102471236
95	35.7	3.5	15	Fresh	-11.6980693751329	-22.6971191025161
103.9	37.2	3.6	18	Fresh	-10.5838729914717	-25.3418876931451
99.1	36.9	3.9	10	Fresh	-9.11366997349991	-7.51637126782988
126.5	36.5	4.8	10.9	Fresh	5.10354395340092	-21.5728789577027
125.3	23.5	4.6	7.5	Fresh	19.5567799562697	-13.0014686496528
88.2	32.7	4.2	10	Fresh	-2.94691672055672	-1.79536825242425
39.6	2.4	2.4	2	Fresh	-14.8946121106803	21.2772708928186
103.6	47.1	3.9	14	Fresh	-11.4359467150053	-18.1398718616732
104.2	18.4	3.7	14	Fresh	15.899186454673	-22.5093841409183
110.9	36.3	4	13	Fresh	1.79504204155513	-24.4626373609945
108.3	49.4	3.9	14	Fresh	-12.2573754440398	-18.842652429252
105.9	51.8	3.8	15	Fresh	-12.0433191581408	-19.1390542410455
101.2	9.6	4.3	9	Fresh	14.1843221937179	-16.6917366530275
103.2	42.4	3.8	10	Fresh	1.79416108264959	-19.5600001880396
112.1	49.9	4	11	Fresh	0.370309550926107	-19.3228351877196
131.6	10.2	6.3	7.9	Fresh	14.6645043219892	-10.5332700072625
130.4	15.1	7	4.5	Fresh	13.5043303894093	3.88897725162904
129.7	28.1	6.6	6.8	Fresh	12.0721021888618	3.85316976269563
129.2	34.9	5.3	9	Fresh	12.5604649066047	-9.18845220857723
101.4	14.1	4.6	8	Fresh	16.2058668234387	-7.62740809797909
122.4	47.6	4.7	11.9	Fresh	0.0613970114064793	-16.2118880148055
63.9	8.3	2.8	7	Fresh	-14.5912461443291	15.0049004349696
55.8	1.2	2.6	6	Fresh	-14.9004135292273	15.9790325413119
112	49.6	4.6	12	Fresh	-7.97490955081643	-13.0250749258701
115.5	29	4.7	12	Fresh	6.49448625096318	-22.6490821423345
99.8	22.6	3.9	8.3	Fresh	20.0812197368075	-8.86772084701417
98.9	43.9	3.8	11	Fresh	-9.9590209100308	-9.01205295250416
79.2	24.7	3.3	10	Fresh	-23.7475328550331	8.25257274716747
128.2	24.4	4.8	11	Fresh	16.9486979070831	-16.8973217185274
125.7	34.3	5.2	9.2	Fresh	12.3334931539667	-8.72745398401274
94.5	37.8	4	9	Fresh	-4.60114939830462	8.05685348489686
94.1	41.4	4.2	7	Fresh	-0.73812698201135	8.20167039433695
129.9	24.4	6.2	7	Fresh	14.0944967934038	1.1897614789385
97.5	42	3.6	12	Fresh	-13.3208505543097	-14.5256196194698
132.2	40.5	4.9	17	Fresh	3.55084217990624	-28.5833376020589
132.9	44	4.8	17	Fresh	3.18895055338575	-28.603272596174
75.6	29.7	2.9	12	Fresh	-21.0855943036496	-2.5557455748367
98.6	50.6	3.6	10	Fresh	-10.9212221768207	-6.37693430077929
93.5	50	3.5	11	Fresh	-12.5296381028464	-9.8567748734734
101	38.7	4.3	11	Fresh	-6.97563502100635	-10.243674444255
113	39.2	4	6.7	Fresh	22.3268470609956	-7.40814413155195
97	19.5	4.8	8	Fresh	12.300719373421	-2.12819836158086
98.7	25.8	4.1	7	Fresh	19.2475574026607	-5.79182813007897
97.1	14	4.2	5	Fresh	19.7919828080658	-7.98951555517109
100.2	39.4	4.2	5	Fresh	-7.22972014787794	6.61297979017376
82.3	20.4	4.3	10	Fresh	1.65272634298295	0.697755800535987
51.8	6.7	2.9	5	Fresh	-12.0677969733187	18.5136422584951
94.6	45.6	3.3	12	Fresh	-15.1380815107228	-14.4702295725614
91.9	40.2	4.1	9	Fresh	-5.87205851815684	1.433551055254
84.3	24.1	3.5	7.5	Fresh	-11.4435710498893	11.1969103420414
91.1	42.8	3.3	13	Fresh	-14.8763783253377	-16.3299455826175
91	24.8	4.5	8.7	Fresh	1.14525376646452	10.0326480017497
118.9	44.7	4.3	11.5	Fresh	1.79806753318604	-20.1015226143429
126.4	29.8	5.2	6.3	Fresh	17.3565541746434	-9.57502879696267
98.2	44.3	4	8	Fresh	-6.79598034948738	5.21010144782533
138.6	52.2	5.1	8	Fresh	13.3093505589401	-9.27507013392272
93.5	49.8	4	11	Fresh	-5.90696227176453	-0.700721449991527
85.8	32.8	4.7	7	Fresh	5.42923170793761	5.68161249445156
78.9	37.5	3.2	10	Fresh	-13.320918869031	-0.646240758781174
129.7	41.2	5.1	12.5	Fresh	2.13052921403267	-15.6268964970884
121.8	32.7	4.8	11	Fresh	5.73278920726852	-21.4059470252172
138.7	43.2	5.3	11	Fresh	10.9761044615989	-10.5534277340711
94.3	24.8	4.3	9	Fresh	-4.41881554715311	9.47866580288104
119	27.8	6	5	Fresh	10.9934198531705	7.25554429538739
122	33.5	5.9	5	Fresh	10.2053533760107	8.01591319595357
127.3	23.2	6	10	Fresh	10.6865368139312	-6.5692888630755
107	26.6	4.7	9	Fresh	13.3109440820232	-5.38571693433419
109.3	15.1	4.8	10	Fresh	12.7418851298672	-13.9521991053147
81.8	47.6	3	13	Fresh	-19.0519695876498	-10.7767292674346
99.8	39.4	4.2	12	Fresh	-6.94364170679706	-12.6468140105376
102.5	32.7	4.4	13	Fresh	-5.48155880831219	-15.6545314090003
104.7	15.1	3.4	5	Fresh	21.4822687884812	-12.7154742812925
99.6	23.2	3.3	2.5	Fresh	22.1616110462948	-11.2057209010196
76.1	15.4	4.2	8	Fresh	1.68911929972022	11.3348766263756
72.1	3	3.6	7	Fresh	-11.5368152289379	14.4188400174792
112.6	45.7	4.6	12.5	Fresh	-4.71019706552375	-14.2671519444949
128.1	29.9	5.3	11.1	Fresh	11.0561062012032	-11.289770161746
115.2	35.4	5.2	5.9	Fresh	8.68969879233939	10.2698167662273
83.5	27.5	3.4	8.7	Fresh	-10.5742341943848	10.1411577968211
84	31.1	3.5	9.8	Fresh	-16.1536724932176	-2.28018788636822
101	46.6	3.9	12	Fresh	-10.8121060030813	-12.8977127005387
91.2	21.5	4.2	12	Fresh	-1.87207467836433	-10.6580654885276
83	11.4	4	11	Fresh	-2.92007748846989	-11.1814971920389
86.9	31	3.5	6.5	Fresh	-10.0241986974034	8.3662916467626
121.6	44.9	4.7	12	Fresh	0.68680664516882	-16.3066840811737
117.2	45.1	4.9	11	Fresh	-2.36303714971353	2.64088551781833
82.5	20.3	3.4	7	Fresh	-12.9884044525975	13.5927677872686
137.3	49.2	5.3	10	Fresh	10.1185761484992	-9.24813077776615
73.8	33.8	3.1	9	Fresh	-14.2564528129214	6.78203196846386
72.9	26.1	3.1	10	Fresh	-21.4054392028532	5.61611617824315
41	3.4	2.2	5	Fresh	-16.548064739242	18.4928557818179
128.6	18.4	4.9	10	Fresh	17.3438104359392	-16.564467257725
121	15.1	5.3	8.8	Fresh	14.7384651970026	-12.0061632542549
74.8	28.2	3	9	Fresh	-13.7359880853047	9.69916881637839
90.2	33.1	3.4	10	Fresh	-15.3086201063225	-3.99084462883944
90.3	41.6	3.4	6.3	Fresh	-9.39830235315593	6.64631061337995
44.9	4.3	2.2	6	Fresh	-16.4585013944263	17.1730864395521
40	3.4	2.2	5	Fresh	-16.6729134010435	18.5202213845694
34.6	6.1	1.8	5	Fresh	-17.6382942031645	19.5257344562447
0	2.7	0	0	Fresh	-18.0950277591042	24.7895330521779
133	44.5	5.1	14	Fresh	1.53378796906714	-15.9874506436225
127.2	30.1	5.3	9.7	Fresh	12.2590294089353	-10.246948714995
97.2	40.3	4.1	8.3	Fresh	-4.50609354109853	7.4924560180619
105.1	3	4	10	Fresh	17.2096270210058	-19.2485152189506
106.2	45	3.9	11.4	Fresh	-0.289295493624371	-19.5183954142023
97.1	45	3.6	10.9	Fresh	-11.3383760674076	-8.22983796980364
94.9	36.9	3.8	9.8	Fresh	-8.93599053875674	-7.34606788037816
106.8	10.7	5	6.7	Fresh	16.3213100249481	-8.25529413036594
121	38.7	4.3	16	Fresh	1.87093225479856	-28.1889447923603
58.4	6.9	3.3	6	Fresh	-8.35204244381395	16.1108209508942
94.8	44.7	3.2	10	Fresh	-13.0849777979875	-5.4484430822765
0	5.1	0	0	Fresh	-18.0906489850498	24.7825909837474
76.6	36.2	3.6	15	Fresh	3.67464868026906	-5.36903830563297
124	46.7	4.8	11	Fresh	0.742097313051026	-16.1549804055994
85.6	27.9	3.9	12	Fresh	-2.64667671391981	-8.22129367301079
125.1	42.2	4.8	14	Fresh	-6.02920261785052	-24.4259171339406
119.6	40.7	4.4	12	Fresh	3.47468747704638	-22.5362221874935
88.8	44.7	3.6	16	Fresh	-26.7233159002834	-12.8721359720072
96.5	21.2	4	10	Fresh	9.3133932852657	-17.5377405855739
123.4	34.4	4.8	9	Fresh	14.2431147392112	-9.6996079711189
105.1	48.7	4	12	Fresh	-10.7078359604282	-12.8369220718763
134.8	15.8	5	10.9	Fresh	18.4231293606461	-18.3706312269464
63.8	13.1	2.2	16	Fresh	13.2899737190965	-26.6236551932833
84.9	24.4	3.9	14	Fresh	-7.06117917025038	-17.1252549598873
114.9	44.5	4.5	13	Fresh	-3.02374137352263	-16.4534532718095
49.8	6.8	2.3	12	Fresh	-26.8456165128852	6.84019700004706
127.3	40.6	5	10	Fresh	10.912511826487	-9.92988845084865
81.3	35.3	3.9	13	Fresh	2.2334550689952	-3.70013732136852
117.6	44.3	4.8	15	Fresh	-4.26124920542677	-15.3034528601208
90.4	47	3	13	Fresh	-16.4834153260346	-15.6327980549979
61.8	14	3	7	Fresh	-10.984746452026	14.6465456241146
85.5	52.7	3.1	10	Fresh	-11.8114632144602	0.372229231749104
85.8	38.7	3.5	14	Fresh	-9.3907461641108	-16.628026169548
115.8	38	4.6	12	Fresh	2.44373985721977	-16.1412216060527
120.2	32.2	4.7	12	Fresh	5.77244732792362	-23.0377087220158
121.2	58.2	5.1	12	Fresh	-3.80130402814134	0.757099873756226
103	45.5	3.8	11	Fresh	-10.9554271812603	-8.05143323954689
119.6	48.6	4.2	16	Fresh	-6.84281714274269	-25.7256201033983
84.9	47	2.9	14	Fresh	-19.8511732822659	-13.8260528101454
97	37.8	3.8	15	Fresh	-10.2389620036016	-20.9615429524932
119.4	44.6	4.7	13	Fresh	-2.41493832433908	-16.0829878754748
107.7	36.4	4.2	11	Fresh	3.84154487072062	-17.7890551193464
118.3	45.5	4.1	15	Fresh	-4.41525980380897	-26.0293810430205
39.8	11.2	1.3	8	Fresh	-22.8797277204052	14.3854517628675
94.9	37.6	3.6	12	Fresh	-3.12096589664054	-19.8316189732408
96.4	40.2	3.8	12	Fresh	-7.94533820044857	-12.1636740969111
73.2	35.9	3.3	12	Fresh	-1.65583383793845	-3.76641315928637
121.3	43.5	4.5	11	Fresh	2.67424781429374	-19.3035216846087
89.3	34.7	3.7	9	Fresh	-6.68974329576768	8.710830801381
123.2	34.3	5.3	13	Fresh	3.74458402089259	-11.7897106359818
127.1	33.6	5.2	12	Fresh	4.58013615396237	-14.0126605057001
21.4	5.3	1.3	4	Fresh	-18.1897671991157	21.6803364840347
83.3	48.7	3.1	9	Fresh	-12.2514949520107	1.20669156995951
85.9	40.5	3.2	8	Fresh	-10.7726696068937	6.79333293882949
99.5	46.5	3.8	14	Fresh	-11.3182174578541	-17.7801539230501
76.5	32.4	3.4	15	Fresh	-27.3666868385539	-11.2474376477814
0	2.5	0	0	Fresh	-18.0958738762623	24.7897217752748
96.4	29.3	4.8	11	Fresh	5.94681907392788	-0.230443478630103
92.8	44.9	3.4	12	Fresh	-14.0772503203537	-13.6465309430393
106.3	33.9	3.8	13	Fresh	1.00799821589972	-24.9959861436657
92.5	42.8	3.3	13	Fresh	-15.1546429912548	-16.4944419706045
113.2	36.2	4.5	15	Fresh	-7.4023032212701	-23.0914931144367
112.8	40.7	4.2	16	Fresh	-7.9085425301339	-24.6696905619417
90.7	50.5	3.5	15	Fresh	-22.7038094343776	-12.3867577799433
80.2	42.2	2.8	10	Fresh	-15.194833956517	-0.987328273272367
88	30.8	4	14	Fresh	1.17633536447509	-7.1097850039116
107.3	39.6	3.8	12	Fresh	0.620667244893202	-22.6320439709847
91.4	37.6	4.5	15	Fresh	4.26208256969891	-4.19395673170117
71.3	40.3	2.9	12	Fresh	-20.0021078853966	-7.98678060969308
78.4	36.4	3.2	11	Fresh	-18.6713877045169	-5.43187602818646
108.6	37.2	4.1	14	Fresh	-5.48525015291825	-23.3574873388933
44.5	6.8	2.1	6	Fresh	-16.8144865602044	17.6138049301301
120.8	40.2	4.7	14.1	Fresh	-6.24391414232058	-23.9882297788487
130	31.7	5.2	10	Fresh	12.6619263435129	-11.1434266853342
83.7	31.2	3.3	10	Fresh	-16.6709964135016	-3.02052132902219
108.6	50.2	3.7	13	Fresh	-2.79828946095095	-23.663456600062
74.5	29.2	3.2	14	Fresh	-25.5252133811409	-10.3419922705773
90.5	54.8	3.6	9.8	Fresh	-8.42613352294168	0.399550465952104
90.4	44.5	3.2	14	Fresh	-14.8892771191909	-18.9103753159618
111.1	36.1	3.9	13	Fresh	1.50335195518825	-24.9939428229495
78.8	44.3	2.7	12	Fresh	-17.8030099178825	-13.187324357908
93.2	38.7	3.9	11	Fresh	-7.94275872712239	-9.45607849679318
94.9	35	3.7	15	Fresh	-9.95815164054553	-21.5748653807806
99.7	37.5	3.7	10	Fresh	4.83712804637376	-19.0210594243777
105.2	47.5	4	15	Fresh	-10.6392894355195	-19.2524214863489
114.3	27.9	4.9	13	Fresh	4.22807288560444	-12.7532308477063
89	37.2	3.9	13	Fresh	-0.44451559946481	-6.15810167019473
94.9	25.4	3.5	10.5	Fresh	11.4065739287453	-19.9955599693566
89.7	49.5	3.1	16	Fresh	-15.3145298383493	-20.5565079017535
104.6	39.5	3.9	15	Fresh	-8.21626834064616	-23.2585709499426
99.1	27	3.4	11.4	Fresh	13.8592581034676	-20.4475348161668
68.8	24.3	3.5	13.6	Fresh	1.54576186572074	-4.91623502955982
0	4.5	0	0	Fresh	-18.0925452790646	24.7830960836481
63.2	22.1	3.2	10.9	Fresh	-20.7728835419525	1.44766824494294
89.7	51	3.5	10.2	Fresh	-9.68336829934334	-0.339837008527917
97.4	42.5	3.5	13.8	Fresh	-13.5886836114294	-19.9231432465206
119.5	46.6	4.5	12.5	Fresh	-0.0581027292572362	-17.2950059164709
115.6	42	4.8	10	Fresh	-2.4012866185652	4.27252793737232
83.2	39	3	11.3	Fresh	-17.4349486101456	-4.3937572209503
74.1	30.3	3.6	11.8	Fresh	-0.769951239950058	-3.48858916551106
0	8.9	0	0	Fresh	-18.0827758801724	24.7708903233934
103.5	47.6	3.7	15.3	Fresh	-11.8654153746713	-21.3515332054162
100.7	37.6	3.6	15.3	Fresh	-9.2951237238207	-24.1517039363188
112	32.3	4	16.2	Fresh	1.32337961357159	-28.4028121502947
95.5	35.4	3.7	13.2	Fresh	-5.16722190117333	-20.6303061803173
106.5	35.5	4.1	11.4	Fresh	3.86631800420937	-18.3157744093314
108.5	44.3	3.8	12.5	Fresh	-1.36544429967525	-22.9894514908827
101.9	30.5	3.5	4.5	Fresh	22.5074930508367	-7.65414030395679
153.1	56.5	4.8	15	Fresh	3.54225082958784	-27.1233688025969
125.1	39.8	5.1	9	Fresh	12.2092386359015	-7.06227267582965
134.5	40.4	5.4	10.9	Fresh	10.3712970327384	-10.025049922562
141.2	26	4.9	7.5	Fresh	19.8537738770803	-14.0237272892853
84.6	37.8	4.1	13	Fresh	3.05531978206756	-3.09860401035298
95.2	29.7	5	7.4	Fresh	6.45992071982923	5.23586860530878
84.1	24.1	3.9	6	Fresh	5.55107468467192	13.6617542239668
104.3	18.4	4.2	9.5	Fresh	14.1517580714292	-17.1840278851218
112.2	58.9	4.6	11	Fresh	-4.70111651910502	0.616120991938332
94.1	40	3.8	9	Fresh	-6.06037951710795	7.4273786677149
77.2	22.6	3.8	11	Fresh	-2.94917350769479	-6.98648125966337
125	41.3	5.2	10	Fresh	9.25997968564978	-5.79511135395061
124.7	25.3	5.2	10	Fresh	12.9085992066635	-11.6740347976327
87.5	44.4	3.4	11	Fresh	-12.2470492344416	-9.34917703198581
94.3	49.1	3.5	9.2	Fresh	-11.4569775129868	-0.990271394191641
0	1.7	0	0	Fresh	-18.0970672885958	24.7941658307161
127.4	41.7	5.4	7	Fresh	9.23211117067874	9.83154362044039
141.7	22	6.6	9	Fresh	13.9994366388188	1.36245499427666
118.2	48	5.6	3	Fresh	8.07654806939507	8.2809493259076
86.2	31.6	4.8	9	Fresh	5.22968224189564	3.32234427469772
97.6	41.7	3.6	11	Fresh	-11.1892202403307	-7.84351552270048
95.3	56.8	3.5	11	Fresh	-13.3386970472009	-10.19446530569
88.2	17.8	3.2	15	Fresh	13.4373252148985	-25.6556145116215
90.3	41.1	4	14.3	Fresh	2.43487549485107	-5.800464288529
80.6	31.6	3.4	7	Fresh	-10.5406929420722	8.34943393783242
127.3	31.5	5.3	9	Fresh	12.7405127812202	-9.34564591471062
141.9	31.1	5.8	8.7	Fresh	13.9976440358437	-10.7441898406867
107.5	39.2	4.2	11	Fresh	2.22364866737253	-17.3625967598725
58.5	7.9	2.8	9	Fresh	-17.1574952259925	13.0365751507538
80	35.9	3.3	9	Fresh	-13.2178958143284	6.56888176738686
108.9	47.2	4.6	12	Fresh	-4.5519398536396	-2.15854047336923
108.9	35.7	4.6	11	Fresh	0.869985782769518	-13.2132351632209
110.4	44	4.4	11.3	Fresh	-0.27191237928824	-14.5978469864678
99.2	29.1	4	12	Fresh	4.96593034709848	-16.8803970232301
80.3	50	2.8	9.8	Fresh	-13.9029092060638	0.623439069998767
91.5	33.6	3.4	11	Fresh	-0.829266083904534	-21.4088935064525
92.9	47.1	3.3	13	Fresh	-14.7168161580686	-15.6800947468153
106.8	17.7	4.2	11	Fresh	14.5950745049168	-17.9663739871711
110.5	18.4	4.9	11	Fresh	10.7813682073054	-13.5650705485879
92.4	28.7	3.8	12.5	Fresh	-4.7121226170722	-19.5799421611
140.7	48.5	6.2	10.7	Fresh	10.0014781161351	2.31872121297043
77.8	26.7	3.1	8	Fresh	-12.7685291659367	10.6431354542098
81	47.6	3.4	10	Fresh	-8.7992328850903	0.227462324670986
75.4	39.5	3	11	Fresh	-18.2791477190067	-6.4300968890807
120	48.3	4.6	14	Fresh	-3.38298161406199	-16.32129697073
122.2	22	4.7	14	Fresh	16.7801301574571	-22.6813245225599
134.7	33.7	4.9	11.7	Fresh	17.4199130613723	-16.921617559335
97.3	38.2	3.5	13	Fresh	-2.64311375426916	-22.708600680246
109.4	22.9	4.6	12	Fresh	7.57436870023352	-22.63801750826
122.9	45.6	4.8	6.3	Fresh	-4.85603030983738	5.39974376668298
133.5	15.4	5.6	12	Fresh	14.8291200590252	-14.2471770335626
126.2	35.2	5.3	10.2	Fresh	10.3941486630695	-7.19856375455027
135.8	37.7	4.8	11.4	Fresh	17.7877681354834	-16.8333126998138
148	18	7	10	Fresh	11.416410188374	-8.00711288520876
143.4	38.9	5.7	10.7	Fresh	11.4049762365927	-10.3653922699948
108.5	48.2	4.4	13	Fresh	-7.92459512561036	-13.7891972928299
98.3	25.4	3.9	9	Fresh	8.13969780217565	-18.6977363970542
111.9	21.8	4.8	10	Fresh	11.75874747246	-12.9229764354779
106.2	40.2	4.5	10	Fresh	-2.30690931490129	4.24480937778783
104.6	11	4.3	10	Fresh	14.773990912701	-17.1519699971394
96.1	43.4	3.8	10.2	Fresh	-9.11340732501668	-6.81893011215789
78.2	44.1	2.8	11.1	Fresh	-16.923457852685	-6.74028218319967
83.9	37.2	4.1	10.2	Fresh	2.37279132704078	0.998333271665936
83	34.1	4.3	10	Fresh	3.42326188135487	1.29642502681032
83.7	41.1	4.2	11	Fresh	3.36447480297987	0.338229694426017
84.2	36.9	4	10.5	Fresh	-2.41093045828629	-1.12369032988814
103.8	13.7	5.7	4	Fresh	11.4316636079397	7.96837657468375
66.9	49.4	2.6	6	Fresh	-12.3179582440458	3.91771164586665
60	22.2	3.2	4	Fresh	-9.12034469693495	20.2099582565647
103.6	17.8	4.5	8	Fresh	16.8219636538298	-8.00173315752146
109.8	8.4	4.4	8	Fresh	19.336343137363	-12.7711224978642
93.2	9.6	3.3	12	Fresh	16.0971315703812	-20.7404810836743
81.6	47.2	3.4	11	Fresh	-7.9925879418862	-1.03447384115657
69.4	40.6	2.8	13	Fresh	-21.1640148565321	-8.8941410787691
115.1	21.9	5.3	9	Fresh	12.1200208360619	-5.26376407883454
111.6	31.5	5.2	9	Fresh	9.85179181553891	-0.896007154181235
91.5	32.9	3.9	8	Fresh	-6.00499706641705	8.52189146565392
95.2	33.3	4.1	10	Fresh	-6.65724128551426	-7.3909448899181
108.6	39.8	5.1	12	Fresh	6.11051468890531	-1.49516910385062
107.1	39.6	5.3	10	Fresh	6.99846349236679	2.78511126723875
80.8	58.7	3.1	11	Fresh	-8.9284577267026	-0.0313616012357019
106.7	36.3	4.7	9	Fresh	-2.17559433727854	6.37539010516848
124	45.4	4.9	10	Fresh	-3.15467042116747	4.31970350161096
117.1	30.6	4.7	8.3	Fresh	15.9960849964772	-9.07947168712939
126.3	35.9	5.2	13	Fresh	3.39183061982853	-13.3243237783797
122.2	44.7	4.6	11	Fresh	2.10796014319648	-18.4210985764692
124.9	42.8	4.5	13	Fresh	3.51661604526937	-24.3132398822073
117.7	39.6	5.3	9	Fresh	9.16238346174496	1.16496527609835
143.1	61.7	6.1	10.7	Fresh	8.85505679204234	3.05194584668458
119.7	45.8	4.8	4.2	Fresh	9.36867408948311	12.378251778262
34.9	6.8	2	6	Fresh	-19.0739712107383	17.5130870052264
101.1	14.5	4.2	8	Fresh	18.9092693014803	-9.68865507528001
106.9	28.9	4	11	Fresh	9.42726913056251	-20.0422627920012
119	47.3	4.5	11	Fresh	0.764327844122049	-17.4556454382426
92	48.1	3	14	Fresh	-15.9180100218451	-18.9099918639809
106.4	41.8	4.7	10	Fresh	-3.99611260825423	-0.612217865061595
112.1	39	4.3	15	Fresh	-7.0988324094637	-23.5827540275181
114.7	46.2	4.4	13	Fresh	-2.86962883459535	-16.8747579177351
121.6	25.1	5.2	10.4	Fresh	11.539237977337	-11.74048311797
129.4	47.6	5.7	10	Fresh	9.28582951113417	2.1160252062853
115.6	28.4	4.3	14	Fresh	3.69191854218732	-26.6054139424097
104	50.4	4.1	13	Fresh	-9.5037620670867	-13.9330076742446
102.3	45.7	4.1	13	Fresh	-8.64208142216634	-14.2959484846972
104.3	42.8	4.3	12	Fresh	-7.22787586978131	-12.9511734595949
114.2	40.4	5.3	9	Fresh	8.46669360805074	2.13975426972421
117.5	47.6	5.2	11	Fresh	7.24712209504375	-1.44711647275551
117.4	59.2	4.2	14	Fresh	-11.093412995212	-16.8604911057561
120.3	52.5	4.1	13.9	Fresh	-3.99794882101881	-25.0792956093785
73.6	24.1	3.7	8	Fresh	-3.15579977832837	12.4389569023502
93	40.8	3.2	16	Fresh	-12.7766567405127	-23.1853783190632
86.6	38	3.7	11	Fresh	-6.34958942676307	-5.0463965839604
102.6	37.8	3.9	9	Fresh	5.00189381190943	-18.869306481802
0	13.1	0	0	Fresh	-18.0804128037129	24.7615761614605
113.1	31.2	5.3	4	Fresh	8.87548727205697	10.9657648467078
116.1	34.7	5.3	4.3	Fresh	8.9006481250922	10.8856108168473
121.3	9.1	5.5	10	Fresh	14.1357737361566	-13.090290984786
130	21.6	5.7	11.3	Fresh	11.8015639793604	-11.8463613833645
126.3	9.3	5.7	13	Fresh	13.2786465961468	-13.7044560401702
117	38.7	4.5	12	Fresh	2.6686495117026	-17.7566381755836
111.1	54.2	3.7	16	Fresh	-11.4982691568428	-23.0971857171236
144.9	53	6.1	8.9	Fresh	10.7873179751385	2.40680939315167
116.9	13.7	5	11	Fresh	13.9938613367166	-14.6053590915949
104.1	35.1	4.5	11	Fresh	0.0974427854688983	-12.0224352368078
127.4	7.5	5.3	12	Fresh	15.4562771797541	-15.1962228050032
122.1	45.7	4.8	14	Fresh	-3.24144816247711	-15.837026602074
121.9	6.6	6.1	6	Fresh	15.5037477066312	0.707746684567664
62.4	15.1	3	4	Fresh	-12.5823965464418	18.6227296090306
95.3	43.7	3.8	11	Fresh	-9.50446585398949	-9.62215794380886
103.1	45.1	3.6	15	Fresh	-12.565714747325	-22.1509385884259
108.7	27.9	4.1	13	Fresh	7.04194317021144	-23.502232658687
100	45.9	4.1	11	Fresh	-9.15233441860186	-10.3528712889347
96.5	43.8	4	11	Fresh	-6.3912103769818	-3.04979739906766
89.9	22.7	4.3	6	Fresh	5.62943334511284	12.7784199342299
67.3	14.4	3.6	4	Fresh	-8.86383416259827	18.2281314869268
43.3	8.8	2.2	6	Fresh	-17.5821673015246	17.2864873958369
43.7	6.7	2.3	5	Fresh	-16.3319205426477	18.5217253165774
82.4	30.9	3.7	13	Fresh	-1.0373881443556	-6.56457436304294
81.4	28.6	3.7	12	Fresh	-3.07262524707886	-7.36819985640518
80.2	30.4	3.7	13	Fresh	-0.506946599542626	-6.0453994802078
92	44.7	4	10	Fresh	-6.07506417604308	-0.741760974809709
76.8	36.1	2.8	9	Fresh	-15.2504243896022	-1.26081088334594
97.5	43.2	3.6	10	Fresh	-11.3054273800921	-6.39906537975775
126.2	41.1	4.4	17	Fresh	2.22825043536046	-28.5720058690004
98.6	41.4	3.5	11	Fresh	-0.0526299684140202	-20.9758651081574
61.5	20.7	2.8	7	Fresh	-14.9808042486591	11.2342371439786
117.7	51.1	5.1	11	Fresh	6.72499521360804	-1.11314524342824
122.7	5.9	4.8	12	Fresh	18.0507498881604	-19.6209834872755
107.8	15.7	4.4	10	Fresh	14.4746305450126	-16.7906983221144
108.9	37.5	4.1	10.7	Fresh	3.66832367839764	-19.3703260213098
113.3	16.8	4.3	12.5	Fresh	16.5512911416234	-20.736110284335
112.1	17.3	4	10	Fresh	17.07237320139	-18.5949239426785
115.6	18	4.3	9	Fresh	18.6071649917506	-15.4779396362499
80.9	30.4	3.8	12	Fresh	-1.668117862952	-5.36130801468827
100	44.6	3.7	13	Fresh	-12.7052963242716	-15.8350471054124
102.4	42.1	3.9	10	Fresh	-10.0757918325502	-6.89342793525502
95.1	32.1	4.1	9	Fresh	-4.73395669466872	8.54507988688246
120.4	22.7	5	8.9	Fresh	14.9014928041696	-11.3506804046389
150.1	33.7	6.7	13	Fresh	8.42134172258713	-8.31066576492878
145.5	33.1	6.6	14.1	Fresh	7.8102943666444	-8.40380692892193
136.9	49.3	5.6	9.5	Fresh	8.65651014962756	-5.87566853364866
75.8	27.9	3.6	9	Fresh	-4.05308503478545	11.8338449874658
61.3	16.8	3.2	7.3	Fresh	-6.21717271715078	15.085468553871
105.5	11.2	4.4	10	Fresh	14.4432429800102	-16.7633623609763
119.2	45.2	4.4	12	Fresh	0.932527620814645	-18.6500474900649
83.2	40	3.8	7.5	Fresh	-1.33659702335963	10.4712041778996
86.5	37.6	3.8	8.8	Fresh	-6.73378209619187	2.24924460556621
70.6	22.4	3.4	9	Fresh	-5.91340135653736	12.3553254711259
71	11.8	3.5	8	Fresh	-9.63674470173424	13.2344603678915
52.4	15.6	2.5	4	Fresh	-14.2354926535954	19.9422439895213
52.6	2.7	2.6	3	Fresh	-15.061369560478	19.2782959346729
87.2	41.9	3.3	10.4	Fresh	-12.6722315461286	-7.90762705197309
111.4	34.7	4.3	11.5	Fresh	4.07910402398231	-18.913640669692
108.1	38.3	4	10.7	Fresh	2.61414837987359	-20.1593608413613
102	34.2	4.4	11.5	Fresh	-0.176271852379194	-11.9608266727824
98.6	51.9	4.2	6.8	Fresh	0.727334282140386	7.15315974928997
90.1	21	3.5	6.9	Fresh	20.9060384792638	-8.24158048780179
124.2	44.5	4.7	12.5	Fresh	1.12837334873018	-17.3522632918225
104.6	39.9	3.8	15.6	Fresh	-9.41581187227703	-23.8130969011505
103.2	29.9	4.7	9.7	Fresh	9.71399849754321	-2.66295336801716
96.8	49	3.9	10.4	Fresh	-7.66980224791381	-1.42605862821387
91.5	51.1	3.6	7.5	Fresh	-9.03459937685978	3.5932212492883
106.1	49.3	4	11	Fresh	-10.5611180968024	-10.2009208297757
86.9	11.7	4.2	7	Fresh	16.4608862057327	-5.62027169599237
102.2	28.6	4	11.9	Fresh	7.69342909183842	-21.0131732254135
90.1	34.4	3.3	10	Fresh	-15.087742743339	-4.16264485371322
110.7	37.3	4.1	13	Fresh	1.91150732605817	-23.7779736877151
105.6	18	4.9	10	Fresh	12.3662386670823	-5.41619802003962
95.4	35.3	3.6	15	Fresh	-10.3683986519616	-22.2788891372585
82	27.1	4.1	10	Fresh	-2.11854902266367	-1.26868293575636
81.6	40.3	3	11	Fresh	-17.6193490456766	-4.48470903791786
72.3	33.9	2.6	10	Fresh	-16.8396549286331	-1.69717998036779
92.8	34.5	4	16	Fresh	-29.0207624682696	-13.1155428580924
84.6	15.5	4.3	6	Fresh	4.79532866878114	12.5659044003339
88.7	49.2	3.1	13	Fresh	-17.145617996684	-12.959963587459
98.5	36.5	3.6	13.6	Fresh	-3.5721613761079	-22.8663476262526
110.4	37.1	4.2	11	Fresh	3.54843229653183	-19.1201109172909
83.8	45	3.6	6	Fresh	-9.99422485645141	4.42402963003417
83.8	43.4	2.9	13	Fresh	-18.0000063855804	-14.3757046146739
125.3	32.6	5.3	11	Fresh	9.72906459153754	-9.75504903787183
96.5	51.6	3.2	15	Fresh	-14.6327691882025	-19.9882684631251
94.8	47	3.4	11	Fresh	-12.7160043405986	-8.27502592023929
97.7	49.2	3.9	14	Fresh	-10.1699626771767	-16.4349106848615
100.4	35.7	3.8	13	Fresh	-3.85791406409326	-21.8789318885741
33.2	6.6	2	6	Fresh	-19.471307510617	17.2695669084337
110.7	39.8	4.4	12	Fresh	0.765955637267332	-15.5117995474747
101.9	36.5	4.2	14	Fresh	-6.710449465879	-16.4175103769248
104.7	34.5	4.3	12	Fresh	2.91025459100068	-15.0312826551663
93.4	36	4.1	2.9	Fresh	7.93641008003322	13.1687135977433
91.4	44	3	13	Fresh	-16.9427197611911	-16.4332250569352
99.2	28.7	4.2	13	Fresh	-5.26347031648987	-16.8644956037376
40.5	7.2	2.1	8	Fresh	-19.7227964259974	13.9279218368164
28.2	4.9	1.5	7	Fresh	-19.2400887477471	18.2336114165035
83.3	40.4	4.1	12	Fresh	3.18717385243179	-1.3531182083101
101.7	35.3	4.4	11	Fresh	-0.235159498398163	-11.853086718529
107.4	35.6	4	14	Fresh	-4.87683196986705	-23.6996490587124
35.9	5.4	1.8	4	Fresh	-16.7775861079909	20.3955998532846
99.5	36.1	4.2	15	Fresh	-8.790231031684	-18.9356478687798
97.7	31.4	5.1	7	Fresh	6.66239788606993	5.78493602811113
101.3	40.4	3.9	11	Fresh	-9.48302327160625	-8.58639200667835
106.1	34.8	4.6	8	Fresh	-3.19884862135215	7.03047061818707
123.1	33.3	4.9	14	Fresh	6.24564033994	-25.340493004354
85.9	31.9	3.8	11	Fresh	-5.27439278197175	-6.84779311940783
85.7	40.7	3.1	15	Fresh	-13.3976722075607	-21.4540503543435
68.7	31.5	3	8	Fresh	-14.4045225031284	7.14717481251691
115.1	28.7	4.2	12.5	Fresh	14.9758058501272	-21.0151788456243
115.9	33.6	5.1	8	Fresh	14.0875273188707	-2.65251130204276
77.2	38.4	3.1	13	Fresh	-21.5392291475405	-8.70155303040876
100	39.9	4.1	13	Fresh	-7.26527134878913	-14.7206614268988
103.3	38.8	3.9	14	Fresh	-5.89950551112856	-22.3982786248107
83	36.2	3.1	14	Fresh	-16.0332426453629	-18.5623740203705
93.7	36.1	3.9	12	Fresh	-6.93965567941687	-11.7995522703444
97.5	32	4	12	Fresh	-3.68245807407288	-18.831053538148
66.6	42.7	2.4	13	Fresh	-20.037974939975	-10.4551781152486
106.5	48.7	4.3	4.2	Fresh	-7.29071700866084	6.03091677070884
86.5	41.7	3.7	15	Fresh	2.42519778741697	-6.00231583237609
29.3	8.4	1.8	3	Fresh	-16.3175355952626	22.1646265588574
123.4	41.7	5.3	12	Fresh	2.09697615991737	-11.861870336888
100.2	58.5	3.8	13	Fresh	-14.8195993167876	-10.6599325769887
97.6	37.9	4.3	10	Fresh	-5.04016063190539	-2.88200648061776
77.9	27.7	4.1	9	Fresh	1.92549371109504	2.47319425802126
102.3	40.6	3.9	12	Fresh	-2.5567395593878	-19.1407927239087
41.2	7.7	1.9	7	Fresh	-17.8775204035804	17.4046982465346
112.1	35.9	4.6	14	Fresh	-7.20522832527321	-21.9530564967453
70	35.8	2.8	15	Fresh	-28.6654736296938	-7.44895813284836
0	3.8	0	0	Fresh	-18.0931885889417	24.7861564591256
106.2	45.5	3.8	14	Fresh	-4.8871315839033	-23.5783840841602
71.3	56.4	2.6	13	Fresh	-19.0266952414879	-9.78684672330574
77.5	44.6	2.9	12	Fresh	-18.55731321688	-8.8946881967156
105.4	36.3	3.8	14	Fresh	-2.28516386445926	-25.6070496545714
91.5	42.9	3.2	13	Fresh	-15.6979146079102	-16.532168359648
30.1	5.6	1.3	2	Fresh	-17.0530280906267	22.7441246931119
124.9	24.7	5.8	12	Fresh	8.026929711429	-8.53963067696714
40	10.3	1.8	8	Fresh	-21.0356629017473	14.3253260562159
93.1	38.5	3.3	13	Fresh	-2.75818143342488	-22.4890041190252
87.3	31	3.9	9	Fresh	-4.24250125087657	9.64290656349601
104.7	41	4.4	13	Fresh	-5.9000784988641	-14.4411574265646
91.3	45.6	3.2	12.5	Fresh	-15.6594066807732	-14.8766827104287
115.2	43	4.7	11	Fresh	0.274840304580739	-14.191762759019
93.8	38.3	3.6	14	Fresh	-11.5283374113137	-20.0145520600279
101	52.6	4	12	Fresh	-10.5888355586735	-11.6603832967788
87.8	44	3.1	12	Fresh	-16.4019628436533	-14.0347898873299
103.5	35.9	4.7	8	Fresh	-0.728031520042972	8.06172702234007
110.2	48.9	3.7	18	Fresh	-11.1003442427511	-24.4047284452022
75.3	35.7	2.7	13	Fresh	-28.2890222697179	-1.36204551819151
81.8	41.8	3.4	11	Fresh	-7.62070514953098	-3.41518871128174
64	39.9	2.3	9	Fresh	-15.7985395963071	2.00831912780622
55	20.5	2.7	7	Fresh	-17.4590718500409	10.1383649235542
96.4	42.2	3.9	14	Fresh	-9.48593896502449	-16.8479391505252
101.1	41	4.2	11.5	Fresh	-7.40757421682673	-11.9988060964875
91.1	28.3	3.8	7.3	Fresh	19.1075467912697	-5.30234210993089
84.7	28.8	3.3	12.5	Fresh	-3.7605607158227	-20.3869918102886
126	35.3	5.7	10.4	Fresh	9.2285289889353	-3.89849084525073
116.2	37.7	5.3	10.4	Fresh	8.39498009725137	-1.70467653343362
91.8	34.4	4.7	14.6	Fresh	4.45202685310688	-3.66194412775234
121.9	50.7	4.3	10.9	Fresh	1.75010481097001	-19.7331583924419
79.3	31.2	3.7	12	Fresh	-1.71433983962544	-5.02220047156873
110.6	39.4	4.4	12	Fresh	0.966759959275246	-15.5915235252764
112	46.3	4.1	10.2	Fresh	1.81539474252996	-19.2770650676701
101.6	43.3	3.3	13.6	Fresh	-1.51546548824616	-25.1028123329012
99.3	37.8	4.1	9.1	Fresh	-4.85834385449644	7.57950809422801
97.4	35	3.5	11.9	Fresh	-0.460305112355547	-22.6555047115594
87.9	36.7	3.5	9.5	Fresh	-9.70417767012204	-6.23725304846106
104.5	31.3	4	11.9	Fresh	2.61036946547072	-22.7449714861959
102	45.7	3.9	13.8	Fresh	-11.2300043581163	-17.8563715978969
98.7	24.2	4.5	9.2	Fresh	13.1479571355932	-4.67177857810742
107.3	36.6	4.3	11.8	Fresh	2.65442783745538	-16.0255305459456
101.2	35.6	3.5	10.5	Fresh	1.91835130853913	-22.3824382946083
92.1	45.1	3.9	8.3	Fresh	-7.50737256825649	2.5802509725495
117.7	38.1	4.9	7.4	Fresh	15.7477882819335	-3.43018243335616
122.6	32.9	5.2	8.8	Fresh	12.266742818947	-6.36475924612171
126.2	42	4.5	11.8	Fresh	4.03026398480046	-22.4575178290537
106.2	35.3	4.1	12.5	Fresh	-3.19662098086418	-21.6018438246067
115.2	30.4	4.3	8.9	Fresh	20.2036011887801	-9.63177421409887
121.6	42.4	4.3	14.3	Fresh	1.8617492347462	-26.3994612269596
110.8	34.7	3.8	9.6	Fresh	14.1805654988381	-18.6053063562168
113.2	38.4	4.1	11.5	Fresh	2.46241544749802	-22.2889675345517
110.8	47.1	4.5	14.6	Fresh	-9.23972373822705	-17.9227172968261
106.2	55.5	4.2	11.4	Fresh	-10.7054398033848	-11.2835551586728
99.9	32	4.1	13.6	Fresh	-6.32801121231842	-20.8907448779043
98.6	37.9	3.5	10	Fresh	-12.8337204588321	-4.90764709869946
96.3	16.9	4.3	5	Fresh	19.7124432262885	-3.83973996567469
91.6	15	4.5	6	Fresh	17.0176306434245	-2.80133450188462
98.3	13.5	4.5	6	Fresh	18.1531351507363	-6.59444017602053
93.1	19.6	4.3	7	Fresh	16.8688862909808	-4.15839898825845
82.8	22.1	3.5	7.5	Fresh	-11.6404782722025	11.8700394178126
115.4	37	4.9	12	Fresh	1.83002481935913	-12.8903744705801
115.6	32.1	5	11	Fresh	5.00107446846334	-12.3745700827586
119.9	41.6	4.8	11	Fresh	1.42420780855124	-15.2900890949275
86.7	36.9	3.7	13	Fresh	-8.72378211612294	-15.4364667868111
87.3	11.4	3.9	11	Fresh	10.6765256516572	-17.5453960023083
61.1	19.3	3	9	Fresh	-18.9893971897549	7.33568069886834
101.2	39.1	4.2	10	Fresh	-7.68934570236881	-6.70439615054689
103.4	25.4	4.6	12.5	Fresh	4.42307347465744	-12.5263619953998
103.4	26.8	3.4	14	Fresh	15.0087098791158	-24.2725464654388
102.9	24.4	3.9	11	Fresh	11.737169488406	-19.6861043801482
104.2	24.2	3.7	11	Fresh	14.6352234742173	-19.750983636689
101.4	22.1	4.6	8	Fresh	15.1807096427787	-4.52597139565388
94.7	28.2	4.5	8	Fresh	0.97383461293683	9.82529286093628
98.4	35.6	4.4	8	Fresh	-2.15696123642674	8.26065087240518
115.4	40.8	4.4	10.2	Fresh	3.29642928009399	-18.8734644283919
130.6	49.9	4.8	11.1	Fresh	1.86154197026327	-18.4495193166032
81.2	30.1	3.7	13	Fresh	-0.858081038527825	-6.42676621403648
73.2	24.4	3.6	11	Fresh	-2.98702761667023	-5.96401204767997
106.8	50.4	4.2	10	Fresh	-5.48670403842797	2.74885565614445
113.8	38.8	4.3	11.8	Fresh	2.27958504681771	-19.2089682682757
98.1	0	3.8	9	Fresh	17.0710383253117	-18.9730381940472
99.8	30.6	3.6	10	Fresh	9.29221023285163	-19.7020009063128
123.7	35.1	5.7	11	Fresh	8.66610587588007	-2.73683009818857
107.3	35.1	4.7	11	Fresh	0.646687312092003	-11.8519539465918
94.8	29.7	4.7	9	Fresh	6.62448242826211	1.40701890870041
100.7	38	4.1	9.4	Fresh	-4.90746408570557	7.3737200270566
123.1	44	5.3	10.4	Fresh	8.36433090765032	-2.98480690350016
101	33.2	4.4	10.4	Fresh	-0.240279247368696	-11.7446699300425
110.1	36.9	4.4	10	Fresh	4.25255210906715	-16.7658693886846
101.6	41.2	4	11	Fresh	-8.83757248057639	-9.24882782518551
108.8	35.7	4.2	11	Fresh	4.18002872208188	-18.4639480332809
113	43.7	4.3	12	Fresh	0.14527962284252	-17.5122210314696
138.1	10.3	5.5	9.6	Fresh	17.5629544089831	-14.6812304962008
98.2	23.2	4.5	6.6	Fresh	17.1161775033584	-3.51315059813291
101.8	19.7	4.6	6	Fresh	17.9355154225835	-3.37484911698094
98.3	34	4.6	7	Fresh	3.35008158388104	9.69028974564992
91.3	55.6	3.1	13	Fresh	-16.810295620359	-11.8186957397776
123.9	20.1	5	12.5	Fresh	14.669028216042	-15.5036941816407
122.9	17.6	5	11.8	Fresh	14.8767167280373	-15.3843850705407
116.7	39.4	5	10	Fresh	-1.82715376241251	4.01752451460407
146.2	38	5.9	13	Fresh	9.92388619396673	-10.5212670976531
99.8	21.8	5	10	Fresh	9.22510176408802	-0.742520854625994
91	27.7	4.5	10	Fresh	6.15789470094743	0.433803715793046
129	18.9	5.2	9	Fresh	16.5212295395898	-13.8118782550988
127.4	14.3	5.3	10	Fresh	15.5204035399281	-14.1727084391307
91.4	9	4.2	11.3	Fresh	10.9160295724762	-16.3164285325903
108.7	7.6	5.6	9	Fresh	12.5056984385763	-2.1278711129706
117.8	36	5	5.9	Fresh	17.7442862588739	-1.53219382624889
90.8	39.8	4.4	9	Fresh	3.27571961815358	3.95976165725073
100.6	39.9	3.9	11	Fresh	-9.274265241932	-8.67080019316987
171.9	64.4	7	5	Fresh	13.9464679549837	6.45009762187578
59.7	9.1	2.9	10	Fresh	-24.9461013586162	7.89092610267515
115.7	34.3	5	10	Fresh	10.2622896037306	-5.07199367729057
92.9	40.6	4.2	5	Fresh	0.746923879744119	8.15679490638666
86.9	37.8	3.6	12	Fresh	-8.23716973204985	-11.3629050686994
94.2	33.1	3.9	12	Fresh	-5.87196340377742	-12.1758613849811
106.8	23.8	4.6	5	Fresh	20.0416949865156	-3.79284660099746
108.9	12.8	4.7	4	Fresh	19.5727611848081	-9.71984355525359
107.6	22.5	5.1	5	Fresh	17.4772762513476	-1.26619856463865
78.8	20.3	3.4	13.2	Fresh	-6.03948484822087	-18.5250090838984
121.7	44.1	4.6	13	Fresh	0.817003416879236	-17.4165614243566
75.5	37.8	3.1	13	Fresh	-21.8148179258154	-8.62899457363849
94.6	17	4.3	10	Fresh	9.16433122299945	-14.7787895879977
98.6	25.2	4.4	9	Fresh	13.9743462139373	-5.05488062327737
111.8	32.9	4.7	5	Fresh	20.3901414417709	-3.50897598717954
118.4	19.3	5.1	3	Fresh	21.312744111509	-3.52044275200194
103.6	17.5	3.8	12	Fresh	15.6986369241144	-20.6215067225178
106.7	39.9	4.3	7	Fresh	-5.85101587859227	6.39654673219885
99.2	36.5	4.3	5.2	Fresh	7.24560887272522	12.982861283161
101	38.7	4.1	13	Fresh	-6.83264846802683	-15.0199666540452
112.4	31.6	4.9	10	Fresh	10.6649866199048	-5.29469874817455
109.1	34.5	4.7	10	Fresh	-1.74521486788021	4.06372795224285
113.7	47.4	5	8	Fresh	0.557477217902237	5.91831860332931
99.6	34	3.3	15	Fresh	-0.504390483590352	-27.4800422421805
108.6	44.9	3.9	16	Fresh	-10.4499298587201	-23.311475317172
71	30.3	3.1	12	Fresh	-21.7640601564049	-5.53097899512968
123.1	45.6	4.8	12.5	Fresh	0.428498096393545	-15.7606592939262
72.9	17.8	3.1	10	Fresh	-25.7856239428016	8.63028976470374
91.7	30	4.2	7	Fresh	-2.67185377755845	9.57424879377496
104.3	37.8	4.4	8	Fresh	-4.05768348996959	7.00487580389094
92.9	29.7	3.9	8	Fresh	-7.28076894453508	9.06357816726724
32.4	6.6	1.8	4	Fresh	-17.1527076418397	20.9217977699627
97.3	22.3	3.7	9.1	Fresh	12.6415948633435	-19.1037999831873
87.1	37.6	3.4	14	Fresh	-11.748510423587	-19.7849036833958
112.5	43.5	4.3	12	Fresh	0.085403108636914	-17.332476675964
119.3	45.6	4.2	14	Fresh	-3.99154086712519	-25.2486823302372
81.2	32.3	3.1	12	Fresh	-20.3267556299112	-3.24134491771225
111	48.7	4.1	10.9	Fresh	-0.0758865887548321	-18.3369342575914
100	33.3	4.8	15	Fresh	3.80235059248188	-6.79609966707699
102.9	31.9	4.5	12	Fresh	0.481682209178858	-11.7334799744613
106.5	36.5	3.9	10	Fresh	5.22212870393382	-19.7666203889819
105.4	42.1	4	12	Fresh	-2.0776875720982	-18.9440293408218
105.9	46.9	3.9	13	Fresh	-12.1443838746218	-15.5555440559027
121.9	0.8	5.8	10	Fresh	14.2870795427411	-12.8972542231079
109.9	8.3	5.2	10.4	Fresh	12.5354581293038	-13.1529625583547
115.1	32.2	5.1	9.2	Fresh	10.738124951661	-4.36547731542988
101.6	27.2	4.8	4.5	Fresh	7.96126877881083	11.7787360963154
47.1	8.4	2.6	2	Fresh	-14.3546643219887	21.0700704530479
123.9	45.7	4.9	9.6	Fresh	-3.26713027079556	4.59955577839779
30.4	12	2.6	1	Fresh	-10.4877696184578	22.3793690115463
118.6	25.8	4.7	12	Fresh	6.74979834969182	-23.2374437691919
105.5	43.7	4.1	11	Fresh	-9.08877118420918	-9.54150436336242
33	6.1	1.8	4	Fresh	-17.0609944871001	20.8204744056835
77.2	35.9	3.6	14	Fresh	1.99460372716174	-4.85147512340817
77.1	30.9	3	13	Fresh	-22.1446388822561	-3.17882325512703
123.2	38.7	5.7	11.8	Fresh	7.61898119162014	-2.42512816472734
107.4	27.5	4.4	10	Fresh	7.61490862981948	-16.7281771898467
125.7	45.2	5.6	10	Fresh	9.18947950681274	1.91010431050574
124.5	61	4.8	13.5	Fresh	-9.01657584272275	-13.4178874919087
114	21.6	5	9.1	Fresh	13.9110407555959	-7.91382475602846
110.9	43.1	4.4	11.4	Fresh	-0.0319725245863233	-14.8905346744716
102.1	30.4	4.5	11	Fresh	0.276065763518773	-11.718186924836
83.3	46.7	3	12	Fresh	-17.0664449618716	-11.9534174316461
88.8	23.7	3	12	Fresh	13.5337276508591	-21.5196266651002
69.3	32.7	3.3	13	Fresh	0.405188851200498	-3.79138169636037
130.2	30.8	5.8	8	Fresh	14.3484225199412	-0.714555488845615
120.5	37	5.3	6	Fresh	8.9863217741576	10.2957884264141
125.9	39.7	5.2	5.6	Fresh	20.6454986656876	-2.5832673259745
89.6	39.3	3.3	13	Fresh	-15.1615030490241	-16.7766278275431
98.1	9.8	4.2	14	Fresh	10.4153125640634	-24.9212587127907
89.7	16	4.1	13	Fresh	9.1102539384036	-23.7047033805513
98.9	33.7	4.5	12	Fresh	0.81310096748759	-8.86799574524086
92.2	28.2	4.3	13	Fresh	0.888209128563633	-8.15701871457833
92.5	26	4.8	4.5	Fresh	6.44383848288722	10.4688817549482
115.3	29.2	4.9	12	Fresh	4.73893844891595	-13.3352473345071
94.2	19.6	4.2	10.5	Fresh	8.35441838529605	-15.0855859942965
80.9	42.2	3.2	14	Fresh	-22.5962765164648	-11.0552185895154
98.5	45.6	4.2	12	Fresh	-4.37248533899101	-2.65521570356954
107.6	47.5	4.8	9	Fresh	1.70749805320573	5.3792518048845
99.9	38	4.1	10	Fresh	-7.89438650531289	-7.11150441969828
55.2	7.9	2.8	5	Fresh	-13.9155215197148	17.7700540045443
99	38.1	4.1	13	Fresh	-6.99081539868472	-14.938327486479
106.7	31.8	4.4	11	Fresh	5.19705632361946	-15.4188163959374
87.3	42.6	3.6	13	Fresh	-9.84287385452962	-14.9279996663996
92	51.6	3.5	12	Fresh	-15.2831162236044	-10.5588445046758
126.1	31.6	5.1	11	Fresh	11.2059923769265	-11.4495319470283
130.5	42.1	4.9	10.4	Fresh	4.5677720146986	-20.8377229539744
131	48.3	4.5	12.5	Fresh	3.2453449527435	-23.4972607272319
99.2	43	3.7	13	Fresh	-12.6493097440475	-16.0154835902927
95.3	48.6	4.4	10.5	Fresh	3.53302159527904	1.79287101891965
90.6	42.2	3.7	13	Fresh	-9.70082312594656	-15.1001261231947
99.2	14.7	4.2	9	Fresh	13.1585538971321	-16.6903662597919
106.3	25.7	4.1	11	Fresh	10.450818826684	-19.4808756741502
59.2	4.5	3.4	8	Fresh	-8.30924683899924	13.9009360613264
128.9	42.8	5.5	12	Fresh	8.04274827763175	-4.86305996163176
81.3	47.4	3.3	10	Fresh	-9.74890522436314	0.394114750242357
110.4	45	4.2	13	Fresh	-3.13157379907333	-17.5311647673203
109.7	48.1	4.4	13	Fresh	-7.80225890445502	-13.8755277572797
96.7	16.2	4.2	6	Fresh	19.2032824225238	-7.44791059380859
111	28.6	4.7	7.6	Fresh	17.1498278223567	-4.71836732619356
127.6	30.1	5.5	10.2	Fresh	10.8604397378889	-7.68000983930592
156.8	4.7	6.1	7.5	Fresh	19.4315578936773	-14.2047168871271
89.9	36.4	3.8	6.8	Fresh	-7.38753834587341	7.6131930053485
94.4	37	5.1	9	Fresh	5.7103039170909	3.61343572942143
113.2	42.2	5.1	10	Fresh	7.87410857613868	-0.717657578036386
127.3	23.7	5.8	11	Fresh	10.1893422555903	-7.98532018100446
94.3	40.1	4	8	Fresh	-5.40574972738886	7.39579164632521
96.8	42.1	3.7	9	Fresh	-10.7159474842507	-5.20078069604149
114.6	41.3	4.5	15	Fresh	-7.81108696432845	-22.4715073272274
106.9	47	4	9.6	Fresh	-10.2260105166917	-5.95403582172128
63.8	34.3	2.8	10	Fresh	-18.8955896480638	3.49341738550524
100.6	37.8	4.1	14	Fresh	-7.86279610702612	-17.3464583821187
34.5	6.1	1.7	3	Fresh	-16.7560144322763	21.4432636895947
101.6	20.3	4.3	9	Fresh	16.1651495074523	-8.2160098786612
97.5	28.4	4.3	9	Fresh	-4.271583754265	8.66785642020546
110.4	22.9	4.8	11	Fresh	9.349985751606	-13.3246995555013
119.3	18.1	4.8	7.5	Fresh	18.3415289333532	-11.5824462916541
50.6	6.9	2.8	8	Fresh	-18.3851114693006	12.9213834419815
102.8	40.4	4	8.7	Fresh	-5.72750388896687	6.37956001483985
124.8	12.7	5.6	9	Fresh	14.550519589034	-12.0493697401063
99.2	7.7	4.8	8	Fresh	15.4795461411935	-7.39575617966331
122.4	38.5	5.5	10	Fresh	8.90714515189459	-2.44260146971455
143.1	40.8	6.1	8.3	Fresh	14.1883002338763	0.10577152058942
96.9	24.4	4.1	11	Fresh	7.35488417974833	-15.8436215304136
114	24.7	5.2	7	Fresh	15.3918410698594	-2.19869337090616
84.3	32.6	4.2	11	Fresh	2.51790360695061	-0.659602393379123
104.6	8.2	5.8	6.8	Fresh	12.4692078156828	1.43729499190967
107.9	44	4.1	12	Fresh	-1.88710153780964	-18.263350493608
102.8	37.9	4.1	11	Fresh	0.246376047953728	-14.9544904201372
94.8	29.1	3.8	12	Fresh	-3.18168289700077	-20.0224605526869
98.6	16.8	4.2	10	Fresh	11.3074109244507	-16.8715662680984
89.5	26.7	3.8	9	Fresh	-8.73031533781826	10.1084858947332
59.3	22.9	3.1	7	Fresh	-3.72211074211845	15.2128298252542
99.5	33.9	4.5	10	Fresh	-4.55791204519168	-3.34136927771403
108.5	51.3	3.6	13	Fresh	-2.30730524029543	-23.8544517588613
110.8	30.1	5.1	11	Fresh	9.13921485260557	-3.16985085949127
122.6	36.2	4.9	14	Fresh	2.94590568993015	-14.3536151834872
126.4	46.5	4.6	15	Fresh	-6.14850819035134	-25.4756680921233
127.3	40.8	4.7	13.2	Fresh	4.42616176503026	-24.6524110929184
103.2	37.1	4.1	13	Fresh	-5.1384318154326	-20.9026538988083
136.4	35.9	6	9.7	Fresh	10.0364547499048	-6.00752065919273
76.1	22.2	3.5	14	Fresh	-26.0364595634017	-11.5262388325304
90.7	3	3.9	13	Fresh	14.5787012229229	-23.0949972956399
108.4	39.6	5	6	Fresh	7.37053218155718	9.49321600596851
112.4	8.9	5.2	8	Fresh	15.6281536845913	-9.70117105351692
113.4	51.1	4.1	7.5	Fresh	-7.00040323401784	5.25456874998611
118.9	31.7	5.1	8	Fresh	14.9588753335071	-3.3331325069141
111.5	38.5	4.5	9	Fresh	-4.04297183614983	6.04959405450037
125.5	25.5	5.2	9.6	Fresh	13.4728000879311	-11.4315540469088
116.3	19.9	4.5	6.8	Fresh	19.7115573696288	-11.1335357831209
82.4	39.5	3.2	10	Fresh	-13.6596607199583	-1.18146150346143
88.5	41.2	3.4	11	Fresh	-11.9025094171506	-8.74923695087301
107.2	29.3	4.3	9	Fresh	6.9974313883007	-18.4107693388529
95.4	42.1	3.3	10	Fresh	-12.9171093238284	-5.37905529472736
106.4	52.5	3.7	10.4	Fresh	-11.4619472838767	-6.7527810359865
110.1	37	4.5	10	Fresh	3.96080922592749	-15.8500686922808
45.2	16.3	2.8	7	Fresh	-3.60310553060308	16.0374403679018
74.5	12.6	4	8	Fresh	-5.47109884788956	13.0090448306486
68.9	3	4	6	Fresh	-7.71519743456089	15.9342990723015
36.7	11.5	2	10.2	Fresh	-23.9794467634046	4.62840172533769
109.1	32.2	5.2	9	Fresh	9.10586002058879	0.502487684194971
99.5	6.8	4.4	12	Fresh	12.5329779369923	-16.3405604543591
120.2	26.8	5.5	9	Fresh	11.22912992034	-4.88198484666171
120.8	29.4	5.4	10	Fresh	10.5585393515569	-5.49167706908804
96.1	32	4.3	12	Fresh	-0.332006574898358	-10.1628549956737
98.8	45.6	3.8	7	Fresh	-8.08990469282314	5.99002950743339
101.8	37.8	3.9	13	Fresh	-4.63025721203255	-21.3978318272679
84	43.6	3.2	12	Fresh	-17.4049079520579	-9.52220817867768
111.2	35.4	4.2	13.2	Fresh	3.013382891579	-23.9289811905444
104.6	8.7	4.4	12	Fresh	15.4918930771373	-21.4622039493364
102	52.2	4.4	10.7	Fresh	-4.94734888855753	-0.068732648232857
104.6	8.4	4.2	7.9	Fresh	19.7378015094985	-12.2258294897379
19.6	1.1	1.9	2.6	Fresh	-13.9472112555096	22.6386408814999
144.1	10.8	6.2	4.2	Fresh	17.9272834017615	-11.7243070501389
99.5	43.6	3.8	5.4	Fresh	-8.59556207289656	6.40754876614371
99.5	55	3.5	5.8	Fresh	-9.00411405836159	5.62207653134104
56.3	28.3	2.4	11	Fresh	-23.0360152271551	2.24387153469455
90.8	34.7	4.5	9	Fresh	4.02439037899599	3.27119876566441
69.8	15.9	3.2	11	Fresh	-24.5458125941568	7.74558637367473
57.9	14.3	2.4	14	Fresh	-32.4098361310956	-1.60004626706415
70.3	23.8	3.2	13	Fresh	-23.4095420517905	-4.95495728484506
69.6	25.7	2.6	16	Fresh	-33.2626076692753	-5.21881200800202
71.8	21	3.7	12	Fresh	-1.66061275491673	-5.99244518985289
109.7	30.3	3.4	10	Fresh	19.9704814751274	-16.1492826826443
73.3	27.6	2.8	11	Fresh	-26.9313592396362	5.84166041096843
121.9	53.2	4.3	12.5	Fresh	-0.512315726645848	-18.4916120494403
73.2	27.8	3.2	13	Fresh	-22.9717070575334	-5.50875703334817
136.5	37.6	5	13	Fresh	4.72692124069766	-25.4158917922902
34.1	6.8	2.1	4	Fresh	-14.8766102643704	21.356860450364
68.4	26.1	3.4	15	Fresh	4.18677370291704	-5.85495946079042
90.7	29.8	4.1	17	Fresh	-29.5820683612303	-12.9922270030856
71.3	29.1	3.4	11	Fresh	-1.82787974993068	-2.47141760083495
73.9	21.9	3.3	12	Fresh	-4.93884462197069	-11.0302252882564
38.8	23.3	1.7	10	Fresh	-24.4271937838498	3.90902604709257
82.8	23.4	4	12	Fresh	-1.59375231526462	-7.88929100905454
124.9	16	5.8	12	Fresh	9.15134245556126	-9.3649266449866
89	25.1	3.4	16	Fresh	11.2203418440718	-27.1124832564416
63.5	29	2.5	13	Fresh	-27.2499104791786	-1.64623801223044
40.6	22	2	12	Fresh	-25.6471439476515	-0.113421678816837
52.9	25.6	2.2	14	Fresh	-28.3038282913087	-3.22793601780678
79	33.1	3.2	13	Fresh	-21.693774882776	-6.62978580408141
76.7	14.3	3.4	5	Fresh	-12.4555347575888	16.1559283788094
51.1	19.6	2.3	13	Fresh	-26.5192192623429	-1.47556722539516
55.1	20.7	3.1	11	Fresh	-0.482807338893966	-0.75563259794888
114.9	46.3	4.6	9	Fresh	-3.58403374157059	5.1543684663329
113.3	19.2	4.3	17	Fresh	16.534933922586	-24.096123542149
79.2	23.4	3.4	14	Fresh	-6.83145127641385	-18.5903653374187
85.3	27.6	3.9	14	Fresh	0.77602292247225	-7.4887810913709
70.7	30.5	3.2	13	Fresh	-23.7971492242739	-7.6728548650936
121.8	35.2	4.6	12.5	Fresh	5.08304727685467	-23.67796015509
53.7	31.1	2.4	13	Fresh	-25.9914151540839	-4.88671905755325
83.8	17.3	3.4	13	Fresh	11.2291014768344	-24.2011044044898
99.2	35.3	3.8	12	Fresh	-2.08771081089894	-20.5995306078635
80.5	17	3.2	13	Fresh	11.6844265116113	-24.255630243657
75.3	29	3.7	11	Fresh	-1.24335925311154	-2.22269013637212
59.5	23.2	3.2	6	Fresh	-2.93200316059884	15.340153759463
55.2	23.5	2.7	14	Fresh	-26.5685178012855	-7.34931063037939
61	21.4	2.2	11	Fresh	-28.6489581698981	5.74564718122909
82.4	31.5	3.8	14	Fresh	1.35809966982362	-6.1679093575327
50.5	26.1	1.8	14	Fresh	-29.8938986904875	-0.401863428029571
55.3	27.1	2	14	Fresh	-29.9752778705741	-0.607727353414286
90.1	33	4.8	15	Fresh	4.5552723477976	-3.52835839766713
113.9	17.6	4.3	12	Fresh	16.5474223365778	-20.0023692780216
61.5	26.4	3.1	13	Fresh	-25.0472745693597	-7.35244683251989
41.8	8.9	2.4	4	Fresh	-13.9031853165667	20.7607889822843
53.6	21.8	2.1	16	Fresh	-32.3040758062915	-5.25858475169385
72	23.9	3.5	12	Fresh	-2.42791062789462	-6.28077698954107
49.2	26.4	2.6	11	Fresh	-20.9540510182394	2.90172821413142
64.5	31.5	3.2	13	Fresh	0.741881223472041	-3.3735679116502
102.8	28.7	4.2	10	Fresh	6.85421736764456	-16.9564465497973
59.2	27.5	2.3	14	Fresh	-29.5464297857975	-2.56471515287404
93.5	39.3	4.2	15	Fresh	3.13941349334231	-6.19415241672502
69.3	11	2.4	10	Fresh	13.5965724145244	-21.0009183455548
84.3	24.4	4.6	12	Fresh	4.2858617472924	-1.45454598403679
56.8	16.7	2	14	Fresh	-31.7105823845587	1.41689610991217
54.6	17.3	2.1	8	Fresh	-16.3518434041097	14.0206267466993
64.2	25.2	3.3	8	Fresh	-3.34422186649604	13.8596726676787
84.8	26.3	3.8	14	Fresh	-7.29257190171687	-17.2306998851164
96.2	42.7	3.4	11	Fresh	-12.7841021165349	-6.94600857271606
81.8	29.8	3.6	15	Fresh	-28.1692699134071	-12.3296580575695
57.2	33.1	2.4	12	Fresh	-25.203984914025	-2.43840593995419
64.4	21.1	2.4	13	Fresh	-30.8608612303379	2.54100347767489
55.4	32.8	1.5	10	Fresh	-24.2881725581889	12.0016293042692
79.6	28.8	3.5	12	Fresh	-4.31858925779009	-8.04432841216283
61.1	26.8	3	12	Fresh	-24.1007337071068	-6.22117883728453
74.9	31.4	3.3	16	Fresh	-28.8947887443088	-10.9360713502256
111.9	38.8	4.3	14	Fresh	-6.05096751035587	-23.2250552829217
58.9	30.4	2.4	15	Fresh	-29.082579081706	-6.29792288479611
86.9	37.8	4.4	11	Fresh	3.72050948709854	0.18346052497621
60.2	25.1	3	12	Fresh	-24.198114857248	-6.15508639248551
58	16.9	2.5	14	Fresh	-31.7641088543836	-2.35251381211037
60.4	15.5	2.6	11	Fresh	-26.2274855695526	7.08525350997544
97.8	30	3.5	10.4	Fresh	10.1783071049584	-19.906741522746
60.5	17.7	2.4	13.5	Fresh	-31.2441506279955	1.47915182044843
123.5	16.1	4.8	12.5	Fresh	17.5668589881962	-19.5374219677994
88.5	36.5	4.3	12.5	Fresh	3.41159137039804	-2.55577236541757
60.9	27.5	3.2	12.5	Fresh	0.668024723070547	-2.92940748129044
101	49.4	3.3	9.1	Fresh	-12.3794226183051	-4.25317921292915
86	37.8	3.6	13.6	Fresh	-9.03888466064308	-16.1091613201435
98.1	27.5	4.4	12.5	Fresh	0.781693292569296	-10.5623097544482
72.3	28.7	2	19	Fresh	-10.5462102799623	27.4548945034955
76.2	22.3	4.4	3.8	Fresh	2.75060088023129	13.4371958314361
98.6	44.3	3.8	12.5	Fresh	-11.3453049254476	-14.5260628733871
92.5	36.8	4.1	13.8	Fresh	1.39553849992897	-6.81416649056561
101.1	2.2	4.3	10.5	Fresh	16.0507831889213	-18.9651028557654
87.8	31.7	3.9	11.3	Fresh	-4.72966944811383	-7.20657645651533
87	42.1	3.3	7.9	Fresh	-10.335409279396	6.29597910431735
94.7	23	3.3	14.5	Fresh	13.9240671060812	-24.903161837109
109.5	49.7	4.2	9.2	Fresh	-5.61416956613879	4.08867649428564
114.1	43.4	3.6	16.7	Fresh	-0.118345699157391	-28.3969922886179
107.4	37.7	3.7	13.9	Fresh	0.0222769424105526	-26.1056470668823
101.5	35.4	3.5	11.8	Fresh	0.594827010957394	-23.6428211091371
86.3	28.7	4.8	5.9	Fresh	5.7443168148987	6.78716348543876
104.4	44	3.1	14.1	Fresh	-0.459562414956256	-26.0158303203893
62.7	24.5	2.3	12.5	Fresh	-29.9271025800684	2.63219060124778
101.4	28.3	3.4	11.7	Fresh	14.3154432338645	-20.5480377765805
98.7	69	2.6	11.7	Fresh	-15.0718021523961	-7.36857266929213
120.4	12.9	4.6	10	Fresh	17.4172638377246	-17.9090453874508
60.8	22.6	2.9	8.3	Fresh	-17.6235767114078	8.34943813877733
94.4	52.3	4.2	10.7	Fresh	-5.15789190126144	0.0373731365991404
106.9	28.5	3.7	10.7	Fresh	14.5598117701975	-19.3837031441385
105.1	39.6	3.9	3.8	Fresh	22.1810200778981	-5.34443600916635
109.5	27.7	4.2	12.5	Fresh	7.05643625633056	-22.9731211517897
108.5	33	3.6	11.4	Fresh	14.5567331999024	-19.8910192052886
124.8	24.3	4.4	15.9	Fresh	17.5015308086364	-22.7252308073142
145.8	63	5.2	10	Fresh	-4.0990554727377	3.81710208572094
115	33.9	6	6	Fresh	9.31331630848923	5.82069390191732
109.3	37	5.6	6.3	Fresh	7.86098822770511	6.0827530683124
59.1	17.7	3.3	7.9	Fresh	-4.10043090786963	14.1851311438956
58.2	25.4	3.4	7.9	Fresh	0.536285881535677	2.110633831298
135.2	6.6	6.9	2.5	Fresh	15.8489872000773	2.17221849589558
96.7	27.6	4	10.5	Fresh	6.74918004205464	-16.4992342386115
89.6	35.6	3.8	10	Fresh	-7.49803980382473	-6.72660135216892
47.6	9.3	2.4	6	Fresh	-17.0669099478706	16.8570538361684
103.9	19.1	5.1	5.6	Fresh	16.4866405832182	-1.28711015192374
100.9	11.7	5.2	2.8	Fresh	18.7735358899381	-0.806661706283889
85.6	20.6	4.2	10	Fresh	-1.39019596869899	-9.30541108908449
84.1	5.9	4.1	9	Fresh	15.2045278691153	-6.7635781872223
76.3	29.5	3.8	9	Fresh	-0.348347444451725	2.58901264507519
78.6	28.4	4.2	8	Fresh	3.07187113950045	3.60179207016585
89.1	27.8	4.2	9.5	Fresh	-4.51031418635244	-4.82031211305604
89.2	12.1	4.3	10	Fresh	9.17154534751669	-13.8951507234111
109.1	38	5	11	Fresh	7.44999710470624	-1.32412846192922
93.8	31	4.5	11	Fresh	-2.55202889674017	-3.00732478906896
140.2	29.7	5.8	9	Fresh	13.5115975191796	-10.6708833996828
128.6	20.3	5.9	9.8	Fresh	11.4591596919995	-7.76610290805552
182.4	38.9	8.2	8.3	Fresh	14.0978450183985	2.87175471992503
108.5	34	4.9	11.1	Fresh	1.43661950691867	-10.982380702966
85.3	33.9	4.4	7	Fresh	4.23372457238243	7.22278481794437
78	28.7	3.7	7	Fresh	-2.65158425024978	12.1258798192595
86.3	28.3	4.1	8.7	Fresh	-2.16953749181416	10.3018598567591
59	13.3	3.3	5.3	Fresh	-7.08465622052585	17.2458251583383
76	16.6	3.1	13.2	Fresh	11.361025996642	-24.6883737246888
74.9	23.9	3	13.2	Fresh	-22.9384481771993	-2.0788812648722
59.5	30.1	2.6	11	Fresh	-21.3265859521436	2.07068233810784
114.7	42.2	4.6	11.7	Fresh	0.383701503717302	-14.718294771876
33	5.6	1.9	4	Fresh	-16.8878984723139	20.7841027775729
70.9	22.2	3.3	9	Fresh	-8.27021153069392	11.6718323182957
92.2	15.2	4.6	10	Fresh	-0.173081196651838	-9.7404367916836
92.1	8.1	4.1	11.9	Fresh	10.5147426258299	-22.4305991230485
72.5	16.7	3.3	8	Fresh	-10.8910103447619	12.5293059640558
76.8	20.2	3.3	9.4	Fresh	-11.5573629285953	11.683015852994
106.8	35.2	4.8	11	Fresh	1.06903583132053	-11.0342968178638
136.4	59.8	5.2	10.7	Fresh	-3.35542580060536	3.14583282481149
89.9	33.3	3.8	14	Fresh	-8.06591804073159	-17.126966142228
82	33.9	3.5	15	Fresh	-27.300034898817	-11.8343521805087
58.1	23.3	2.6	7	Fresh	-16.0887869214185	10.3574854739247
70.7	6.1	3.7	4	Fresh	-10.3648410563506	17.202110997321
84.2	7.6	4	6	Fresh	18.3542130628336	-7.04046819630867
78.6	4.7	3.7	5.2	Fresh	19.2171540342889	-7.5882970245603
87.6	28.2	3.7	6	Fresh	-9.41064564433912	8.46430525779501
139.1	20.7	5.4	13	Fresh	18.4924591381943	-19.2142053548691
86.6	27.3	4	9	Fresh	-4.14776406087512	10.1210218076249
88.6	34.5	4	10	Fresh	-5.2193506496413	-4.26390636122082
92.1	44.1	4.2	9	Fresh	1.85571033105878	4.83847286904866
86	37	4.1	10	Fresh	-2.72214221536666	-0.703812005957875
135.2	47.5	5.2	13	Fresh	1.24683743416829	-15.9838639772689
102.2	39.5	4.2	8	Fresh	-5.32051452400816	6.96476342055592
144.7	49.5	4.8	10	Fresh	18.6669026336429	-15.9061036126033
141.2	44.5	4.8	11	Fresh	18.3321257594813	-16.4836708882604
79	32.6	3.4	13	Fresh	-22.5321495086971	-7.77172488273598
79.2	42.2	3.5	13	Fresh	0.0832172073400194	-4.21639482886585
98.3	25.2	5.7	10	Fresh	6.97429422458509	3.31333030395979
101.7	34.2	5.7	8	Fresh	7.2148050807406	4.57348323441854
86	32.8	4.9	9	Fresh	5.4458529109089	3.53540460131987
88	28.2	4	10	Fresh	-5.25078745620008	-7.54475089599066
72.6	28.7	3.2	14.1	Fresh	-25.7830664314037	-10.0965244198829
81.8	32.8	3.8	11	Fresh	-3.15969904461033	-4.12978145584191
90.4	18.5	4.2	9.2	Fresh	14.4368064228862	-5.47730714587798
124.7	42.3	4.5	11	Fresh	4.14942941177579	-21.3962522750192
128.8	32.9	4.6	10	Fresh	17.8561221177828	-16.1187872896391
89.6	27.9	4.4	10	Fresh	-2.64036522606038	-2.10843503798191
95.5	15.7	4.5	8.3	Fresh	14.9422451781354	-5.42137220094004
90.4	15.7	4.4	7.3	Fresh	15.5528986810094	-3.97452622779911
102.9	11.7	5.6	10	Fresh	10.7252220631014	0.00691636663889979
117.6	24.1	6	6.9	Fresh	12.1097742935759	2.69701668446168
123	36	5.6	10	Fresh	9.21486389979796	-2.47483322209265
80.4	17.5	3.7	6.6	Fresh	-10.2918693467877	14.7566530197666
90	1.7	4.3	6	Fresh	18.2879892869699	-8.22458906980855
89.9	6.9	4.3	5.7	Fresh	18.246813878523	-6.9924225616369
81.9	17.9	3.9	5.7	Fresh	-9.13886359392667	16.1480372622306
136.7	35.4	5.5	11	Fresh	11.272013201187	-10.7640932520884
78.6	31.3	3.4	11	Fresh	-6.12429313128188	-7.09871674809628
76	21.5	3.5	8	Fresh	-9.03770163948034	11.8259813915615
70.4	20.4	2.8	10	Fresh	-26.9671235172919	8.14798727524017
62.3	26.9	2.5	12	Fresh	-24.7263306187481	-0.0313241003264549
100.8	19.4	4.3	13	Fresh	8.72471912083225	-23.5666940486961
92.6	38.1	4.2	11.4	Fresh	-3.33916458434134	-3.00153535517119
131.5	30.6	4.7	14.1	Fresh	17.9211056785613	-21.6804190223894
67.1	20.9	2.5	10.9	Fresh	-28.2222454000601	6.71707534029382
112.9	56.8	4.8	13.8	Fresh	4.9186633499345	-7.08729788532917
123.1	63.8	5	11.8	Fresh	-4.12351910656827	0.89870996525882
90.1	9.3	4.6	7	Fresh	15.5115385140218	-3.34281670661471
94.4	23.2	4.7	6	Fresh	5.7010854284032	11.3537795134482
128.4	50.7	6	6	Fresh	8.49122847250413	7.04456897407046
81.1	17.7	3.2	12	Fresh	11.6653410198312	-22.7047059894413
91.8	40.1	3.7	13	Fresh	-9.79828202675973	-15.3929677507549
66	28.5	2.6	12	Fresh	-24.0974974127167	-0.448490452651734
71.6	25.3	2.8	11	Fresh	-26.902506783181	6.16099570864774
126.1	34.9	4.5	14.3	Fresh	3.46255884929862	-26.7891835212353
68.9	25.5	2.9	12	Fresh	-22.7055603297218	-1.8268921809386
83.2	29.3	3.5	12.5	Fresh	-5.94276581278299	-18.2248030942727
132.2	38.4	4.3	9.6	Fresh	19.1932748854246	-15.8943221722562
75.7	29.7	3.6	12	Fresh	-1.48354732801859	-4.73187317918239
78.8	30.3	3.5	13	Fresh	-22.9476577906391	-7.83466473904873
70.6	2.7	4.1	5	Fresh	-7.93962600632927	16.8177732521058
72	12.6	4.3	4	Fresh	3.10910741492799	13.3706490605244
131.5	13.4	6.1	3.6	Fresh	17.1448320876788	0.629838806227559
107	33.4	4.2	10.3	Fresh	5.67439551178596	-18.1952847652259
118.3	22.2	4.7	12	Fresh	14.5863129175776	-16.4857218914745
104.2	45.5	3.7	16	Fresh	-11.1939245575717	-22.9388288486878
66.7	29.4	3	13	Fresh	-24.0323957770696	-7.06088974387901
68.7	21.2	3.2	13	Fresh	-23.5296348407624	-4.67313052383269
60.3	23.2	2.6	11.3	Fresh	-23.7198445702594	0.917988717435792
61.6	15.9	3.2	5	Fresh	-9.60776336146029	18.465205104086
109.5	5.4	5.3	8	Fresh	15.2178431917775	-8.77659488748172
117.3	15.5	5.8	11	Fresh	11.2859373718936	-2.44608446834129
99.8	10	4.4	10.5	Fresh	12.4461018295788	-16.1135166487184
69.2	14.7	3.4	8	Fresh	-9.17785272964986	13.1484628181984
84	26.3	4.5	9	Fresh	4.00682704467789	2.59867957013144
72.5	22	3.4	11	Fresh	-4.25314456085014	-8.62648682635911
85	23.3	3.7	14.3	Fresh	-6.9542865323088	-18.4638144493336
56.9	26.4	2.4	8	Fresh	-16.6593015427343	9.84551452500123
70.3	32.8	2.7	9.8	Fresh	-17.2396955498219	-1.40789440560257
121.8	28.2	4.1	13	Fresh	17.5030312935549	-20.3318413938252
72.4	30.5	2.7	8.3	Fresh	-14.1022188253899	10.158873102523
71.4	10.9	3.4	5	Fresh	-11.7496324066629	16.3809692752903
57.9	9.4	3.3	6	Fresh	-7.00158711494571	16.3820771214305
66.4	34.1	3.2	12	Fresh	-0.187538427653143	-2.657882045009
89.4	12.7	4.1	11.4	Fresh	10.0542984912211	-16.3382449465965
78.1	29.7	3.7	13.5	Fresh	1.02140730235533	-5.69216289675002
65.2	29.8	2.5	15	Fresh	-30.7999531864369	-4.69842373616524
89.4	20.6	3	15	Fresh	14.0727989925802	-25.5293454319955
89.3	15.1	3.1	15	Fresh	14.2921843275599	-25.2769134509374
117.7	54.9	5.3	7.7	Fresh	2.80070604155056	6.101946360613
115.4	27.7	4.7	3.8	Fresh	21.5611463698554	-4.28513413584648
111.8	55	4.3	7.7	Fresh	-6.37019757718194	4.63418740899901
130.5	57.4	5.1	3.8	Fresh	-6.14627834767644	5.55907681349359
153.9	61.9	6.1	7.4	Fresh	9.21219775324158	8.51555081593408
119.4	52.6	4.9	7.1	Fresh	-0.777351742675754	6.37339283015738
82.3	34.8	3.7	9	Fresh	-3.55826792156226	10.6410077817978
76.5	18.4	3.4	7.4	Fresh	-11.3237657565014	12.9086558067792
49.6	20	1.8	8	Fresh	-22.9532486761624	13.3135658642795
48.8	25.1	2	10	Fresh	-24.5868189428206	4.33968659635552
105.2	22.8	5	7.7	Fresh	13.6012890076353	-2.5289323435587
79	15.2	3.7	10	Fresh	-3.86944865040849	-10.6292269900144
70.9	4.1	3.5	9.5	Fresh	-11.0257265965154	13.0967387737656
90.2	13.9	4.4	11	Fresh	-0.595257914543877	-10.2158686706773
122.5	21.8	5.2	7	Fresh	16.719269318884	-10.1989611011807
118.1	38.8	4.8	8	Fresh	16.206889132745	-4.20915263303727
58.6	25.3	2.2	12	Fresh	-28.0219059431054	2.70736076284004
94.8	24.2	4.5	10	Fresh	-0.427758822886273	-9.99987908212807
99.7	18.5	4.3	11	Fresh	9.88976952781609	-16.1339887726688
95.2	25	3.2	10	Fresh	14.0137702501801	-19.734773051147
74.4	23.9	3.2	9	Fresh	-11.0707030962481	10.8614886439086
72.7	14.5	3	9	Fresh	-14.1905289962913	12.9926334219561
109.9	14.7	4	12	Fresh	16.760892849781	-20.1733344041862
57.8	28	2.7	13	Fresh	-25.3384660665902	-6.1761449267737
70	36.2	3.1	14	Fresh	-25.2755456107917	-8.81384706772578
74.2	42.5	3.1	14	Fresh	-22.9623239084682	-10.0083143614205
68.9	30.6	3.1	13	Fresh	-23.8994121283978	-7.49605089197807
70.3	5.1	3.1	10	Fresh	12.1317027506731	-21.2661288447497
126.6	51.1	5.8	7	Fresh	8.27521462845849	7.01200041260947
79.7	10.8	4.1	6	Fresh	-8.19699414966924	15.9235983565203
81.9	19.4	4.2	6	Fresh	4.35097627892824	12.4932162346923
61.8	30.4	2.8	6	Fresh	-9.8224754015328	20.3030171213897
121	38.4	4.5	12.5	Fresh	4.22479857185537	-23.4957094753396
117.3	35.9	3.8	12.5	Fresh	15.429043610929	-20.5353338146709
71.6	21.1	3.5	12	Fresh	-2.93160753600614	-7.42829370737444
138.3	48.4	5.2	13	Fresh	1.15774188981675	-16.7264002843255
106.2	29.4	4.6	12	Fresh	4.28319094111203	-13.1491476099272
75.8	25.7	3.1	16	Fresh	-32.3984067690035	-9.22136180938948
99	23.8	4.2	10	Fresh	7.84496596125647	-16.2163922225113
97.8	21.9	4.1	11.5	Fresh	8.96677148842637	-17.1377588616393
97.3	23.3	3.2	10.4	Fresh	14.730129566311	-19.7920474901933
127.8	43.8	5.2	10	Fresh	9.12146495250865	-6.47451986548389
131	50.7	5.1	9	Fresh	-3.52544385143017	4.54869779156959
75.8	33	3.4	11	Fresh	-5.83830361550722	-4.59469966110586
66.1	24.8	2.9	10	Fresh	-21.2323301169752	5.26709329692339
71.8	11.6	3.1	10.2	Fresh	-26.484185543964	8.81457166692999
83.1	0.8	3.9	6	Fresh	18.9396428812202	-8.42243565286065
127	37.8	5.9	4	Fresh	9.55786302034455	9.3266096632804
126.5	33.9	5.9	5	Fresh	9.93068636877202	9.16802206992204
113.2	25.7	5.4	3.1	Fresh	9.65545866064324	10.9319775679295
106.3	12	5.8	7	Fresh	12.1756387689724	1.58446608058075
112.3	9.3	5.7	7	Fresh	14.3466099508348	-0.52426234568223
104.7	1.9	5	8	Fresh	15.7822794237377	-9.35086005244005
86.7	23.7	3.7	9.2	Fresh	-9.74896461151007	10.8014631659587
83.4	31.8	3.9	13	Fresh	0.259871652803273	-5.97752123264906
68.8	29.3	2.8	9	Fresh	-14.6879615174554	8.66648852813529
103	31.8	4.6	11	Fresh	0.3772243006005	-11.3730472822057
95.8	24.5	4.4	9.4	Fresh	6.94816642303679	-12.3991352332527
107.6	33.3	4.3	7.1	Fresh	19.5134628465839	-5.37798461748185
91.3	23.2	4.3	11	Fresh	-1.1391460884754	-9.90488774992497
97.6	22	4.4	12	Fresh	5.02382146230807	-12.7348837846805
120	27.9	5.1	13	Fresh	4.43011212066051	-12.7001543901691
110.1	12.7	4.9	9	Fresh	13.9376960141167	-12.7625349875719
69.8	26.5	3.6	10	Fresh	-0.650647923205196	0.0617697811860709
63.8	31.2	3.1	8	Fresh	-16.2980655254467	6.37633356375984
90.7	9	3.6	10.2	Fresh	14.5900921401653	-19.7671581838715
86.9	16.7	3.5	9	Fresh	12.0576111419141	-19.2259342059761
108	33.1	4	12	Fresh	2.47478145595925	-23.3066627198637
129.7	32.7	5.2	12	Fresh	10.7790190487262	-11.586509133802
95.2	48.5	4.5	12	Fresh	4.02308834039933	-0.689070936481188
125.8	47.8	5.5	9.4	Fresh	9.14377758961464	2.19876869025466
138.7	47.6	5.7	9.7	Fresh	8.90845262692607	-6.18829691594299
90.8	18.5	4.4	11	Fresh	-0.724723154812645	-9.86751830692451
103.5	21.9	5.5	9	Fresh	9.55296719266467	1.27601301056342
110.6	40.1	5.5	10	Fresh	7.56214165440394	3.08241619229215
117.6	32.2	5.9	9.2	Fresh	9.65463838180198	2.77147013054218
160.5	39.6	4.8	10	Fresh	20.5943548917805	-14.9597996482416
115.5	30.6	4.2	8.3	Fresh	21.0615288100289	-9.3763396971981
78.9	24.7	4	6	Fresh	0.154579331430677	12.7173674248405
89.5	34.2	3.3	12	Fresh	-2.14325327695588	-21.4832880159314
94.3	48.5	3.3	13	Fresh	-14.8931092443204	-15.4755207265764
95.5	23.5	3.3	14	Fresh	14.0369881553021	-24.4317665478806
114.3	33.8	4.8	11	Fresh	3.78178476689832	-14.0878590335744
70.2	20.3	3.5	12	Fresh	-2.67302178013995	-7.06502249364138
62.6	12.8	2.6	12	Fresh	-27.9777274474604	6.9924837721396
125.7	38.3	4.8	13.1	Fresh	5.04418039030517	-24.2736279399209
129.7	33.3	5.4	14	Fresh	3.9698039174671	-12.3069249530018
133	45.5	5.2	14	Fresh	1.6334256230984	-15.1208840349186
109.9	12.6	4.6	13	Fresh	15.5871841655914	-22.7304838192038
86.3	43	3.4	12	Fresh	-14.154023330959	-11.5450583866877
71.6	25.7	3.3	11.5	Fresh	-21.9705673031383	-4.75477955572159
66.6	25.3	3.1	13	Fresh	-23.9748228017861	-6.73525556110084
86.8	14	3.7	9	Fresh	11.4784557291373	-18.1503867252218
93.4	14.3	4.6	9	Fresh	12.9288956455344	-3.99005984012226
87.2	2.7	4.5	7	Fresh	15.9324205351709	-6.52105134293129
83.2	19.2	4	9	Fresh	-6.16912105084532	11.3883359746561
61.1	18	3.1	9	Fresh	-19.2975131371831	6.93912024226287
57.8	11.5	2.4	11.7	Fresh	-28.2679672238472	6.80378954035545
110.6	11.2	4.9	8	Fresh	16.5107477610425	-9.90486318442887
71.3	22.7	3.4	10	Fresh	-19.9475597850836	5.65381756790879
119.6	4.2	5.7	9	Fresh	14.3865596635759	-11.9772697443265
120.5	17.7	5.9	10	Fresh	11.9713006288962	-1.07965621178678
92.3	42.4	4.2	11	Fresh	-3.62271519405065	-1.42601350023509
107.7	44.7	4.3	16	Fresh	-9.51894830773597	-19.9815162256906
81.2	22.2	3.8	10	Fresh	-4.30062188083576	-8.99725150298739
77.9	22.2	4	11	Fresh	-1.8922392082184	-6.39529923370692
77.4	21.9	3.3	10	Fresh	-24.0518298192733	8.33674369401132
92.2	19.2	3.9	11	Fresh	9.77916613484236	-17.6962565568494
88.6	23.7	3.9	14	Fresh	-6.77127178247461	-17.9725941154689
90.8	18	4	14	Fresh	9.44221542903248	-24.8880387801142
84.5	35.4	4.1	13	Fresh	2.87595284791434	-3.40003852193797
132.4	32.7	5.7	7	Fresh	15.6461224557058	-0.736415739292704
74.4	20.3	3.1	7	Fresh	-13.3273984974842	13.6580747696098
73.4	21.8	3.3	12	Fresh	-4.9240541100557	-10.9121275273698
81.5	18.1	3.5	15.5	Fresh	-7.54800464817899	-19.6604551857155
65.8	34.1	2.8	12	Fresh	-21.8105470177593	-6.12243539274994
89.1	41.8	3.5	11	Fresh	-10.8096094105533	-9.13818012078988
82.3	24.9	3.7	13.8	Fresh	-7.09576211401845	-17.3072245496529
89.8	17.3	4	7	Fresh	17.9211027266696	-6.32806479372014
84.7	27.4	3.4	12	Fresh	-3.91943786256354	-19.844085581627
119.4	27.8	4.9	15	Fresh	6.98306773616384	-25.8240504488884
115.8	39.1	4.8	14	Fresh	2.45544185310117	-12.272026967946
76.7	28.7	3.6	7	Fresh	-3.09160951825093	12.3710240433951
67	30.8	2.9	13	Fresh	-23.7666843089599	-6.61562541218432
68.6	22.4	2.9	11	Fresh	-22.4301789792542	-0.414930596744681
88.1	25.9	3.7	17	Fresh	-31.3014592490701	-12.1405112092806
93.2	20.2	3.9	15.9	Fresh	9.957853156205	-26.533478064249
81.8	32.9	3.6	8	Fresh	-6.75507459509949	9.47437140974852
77.3	23.5	3.7	7	Fresh	-6.34998247642336	13.6979515237797
76.6	33.1	3.4	7.6	Fresh	-11.3811453596304	6.6549806148598
136.6	41.2	4.4	14.1	Fresh	18.8248394148748	-18.8231460825644
132.6	35.3	4.4	12.5	Fresh	18.2623138109612	-18.0632247286525
158.2	31.8	6	11.1	Fresh	17.3744396308436	-15.0715332273668
162.3	34.4	6.1	12.5	Fresh	17.5058189500239	-15.5119976240032
108.6	55.1	4.5	8.3	Fresh	0.268766280891731	6.27856988029427
85.1	35	3.8	9.4	Fresh	-6.45375512928464	-3.65757819523453
125.3	30.9	5.9	10.7	Fresh	10.4800426136424	-0.110906569493722
114.2	27	5.7	9.4	Fresh	10.188003919117	0.950250551483093
92.5	31.2	4.6	11	Fresh	5.09140896276989	-0.138708157405819
111.5	36.1	5	9	Fresh	-1.31019551058492	5.22344145096163
161.7	41.2	5.9	11.7	Fresh	17.8626023552623	-15.8181789092894
132.7	53.5	5.2	9.6	Fresh	-3.24306727811475	4.11872607648356
129.4	43.2	5.5	10	Fresh	8.84761250893649	-4.863347002549
128.4	36.7	5.6	10	Fresh	9.81208359118967	-5.29682503136726
134.1	48.9	6	9	Fresh	9.58850131712286	2.80485982164907
125.1	27.9	5.2	7	Fresh	16.692798598188	-9.72026716590214
125.6	18	5.1	7	Fresh	17.983778414656	-11.6285365667312
103.5	6.1	4.8	7	Fresh	16.9338129192567	-8.87291866810311
114.5	25.8	4.7	6.7	Fresh	18.3735752660692	-8.50773854412534
113.4	37.7	5.2	6.8	Fresh	8.032884804644	9.31277087026715
89.6	25.1	4.2	8	Fresh	-4.45152629822591	10.0928363110297
72.6	19	3.2	9	Fresh	-11.348504329976	11.8476108466577
82.2	30.1	3.4	12	Fresh	-6.34952248692186	-10.8536778223587
171.1	53.3	6.7	13.2	Fresh	9.6889654778154	-9.59623545789164
146.7	48.6	6.1	12	Fresh	8.3869432753652	-6.23170719083748
98.8	32.5	4.1	17	Fresh	-30.4267307583089	-13.1050009356972
64.8	11.8	3.1	13	Fresh	-23.600072992525	-2.35218470531302
112.6	30.6	5.5	7	Fresh	9.45179476021583	7.95873345348163
108.7	20.7	4.5	10	Fresh	12.5094110722593	-15.5151589612558
90.3	42.1	3.4	14	Fresh	-12.3068322625157	-19.0118771034566
141.7	58.8	4.8	11	Fresh	3.23062435039832	-20.9658365603977
85.9	41.4	3.3	9	Fresh	-12.6196636954735	-0.335881145122455
99.7	35.8	3.6	11.9	Fresh	-0.330709040971641	-22.5592575182112
86.5	39.8	3.5	12	Fresh	-8.90415101509021	-11.3828472273496
74.4	26.4	3.4	13	Fresh	-23.3120560118141	-7.44952382581564
85.6	15	3.3	11	Fresh	12.76837401491	-20.9960909553201
69.8	34.5	2.7	11	Fresh	-19.127127135958	-2.2603400351207
121.4	29.2	4.8	13	Fresh	6.33559778551477	-24.3698271706533
69	25.2	3.2	13	Fresh	-23.733059855019	-6.90101519156837
69.7	29.5	3.2	13	Fresh	-23.961141328217	-7.59119515368043
85.1	54.2	3.4	14	Fresh	-16.1405769904587	-10.115448737647
114.4	36.8	4.5	8	Fresh	18.5150073831857	-5.29578557613899
114.3	39.8	5.2	7	Fresh	7.91566570519753	9.0700994662678
114.4	37.6	5.1	8.3	Fresh	-1.28037940849389	5.54203030219181
0	3.5	0	0	Fresh	-18.093699136247	24.7871656667338
94.1	26.2	4.3	10	Fresh	-0.992472258609313	-10.6313155472093
102.8	27.4	4.9	2.5	Fresh	8.35346568212337	12.0000001608073
100.2	26.4	4.3	13	Fresh	4.18968862039708	-13.5649911820339
72.3	42.4	2.6	9	Fresh	-14.531525272497	1.02465042953273
54.5	26.1	2.5	10	Fresh	-21.6414373452528	3.94627173658953
102.1	37.5	3.9	14	Fresh	-6.05358287320559	-22.14875333376
115.6	53.2	4.4	13	Fresh	-9.44374331303129	-13.6414068570997
57.3	19	2.5	9	Fresh	-17.9739013700468	11.8387987054149
71.6	18	3	10	Fresh	-26.1523619822115	8.57305042585509
72	28.4	2.8	8	Fresh	-13.9314122847948	10.3353589727467
87.1	17.9	3.9	10.9	Fresh	8.76026657533183	-15.9552933748016
70.3	5.9	3.4	8	Fresh	-11.5987700629483	13.5632511845468
88.5	17.9	4.3	8	Fresh	-5.48939311161717	10.9163953153717
83.7	29.5	3.8	11	Fresh	-4.57408943758172	-6.81216019368689
42.4	12.7	2.1	5	Fresh	-17.1167637957529	19.4444670493156
93.6	40.7	4.4	11	Fresh	3.6900124770062	-0.0688605629665119
109.3	26.8	5.5	7	Fresh	9.88188001290635	7.38397792277082
96.7	39.3	4	11.5	Fresh	-7.65655090224788	-10.9377240436588
103.8	38.2	4.2	9.1	Fresh	-4.77016289530878	6.9477005124789
108.2	13.7	4.8	9.4	Fresh	13.1815791524815	-13.5943592121269
69.1	22.8	3	11	Fresh	-21.9765119373674	-0.594143771032242
95.5	32.7	4.4	7	Fresh	-0.916712565945344	9.36292439464489
67.8	25.1	3.1	13	Fresh	-23.7465840460103	-6.04600193137269
68.1	23.6	2.9	11.9	Fresh	-22.7944572418317	-1.45708136849948
117.2	50.5	4.7	9	Fresh	-3.18803654400686	4.68521083298755
131.7	41.2	5.4	9	Fresh	10.3414660255728	-7.13481470564358
0	3	0	0	Fresh	-18.0945415389275	24.7888815229694
22.4	6.8	1.1	2	Fresh	-17.46720669907	23.109668558895
28.9	13.1	1.3	2	Fresh	-17.293162665956	23.0812013816394
85.3	29.5	3.8	14	Fresh	-7.75946143509709	-16.8861322026608
114.2	23.4	4.9	9	Fresh	14.2880088100244	-8.36464887766128
104.5	10.8	4.6	10.7	Fresh	12.6723088714411	-15.5356360416571
117.5	27.1	4	16	Fresh	17.0087295333926	-23.5071340965939
131.5	10.8	4.4	17	Fresh	-29.2771347775273	16.5801595835165
116.7	42.5	4.5	14	Fresh	-6.34205047613835	-23.4075982895476
73.5	25.6	3.3	10	Fresh	-20.4743510776507	5.40077059602118
95.8	41.2	3.1	9	Fresh	-13.2227704288167	-4.01380393510535
98.7	63.1	3.3	9.4	Fresh	-11.0128240590974	-1.00384550348626
113.7	33.9	4.2	10.2	Fresh	5.22219031144286	-20.6331456456558
106.3	53.2	3.4	13.1	Fresh	-15.439351196359	-15.3854136668671
114.3	54.2	4.5	13	Fresh	-8.96972658031796	-13.427017040541
106	46.3	3.9	12	Fresh	-12.4594932682561	-14.0476393492336
146.2	27.1	6.1	9	Fresh	15.0153004779471	-11.6411538188624
96.8	17.1	4.4	9	Fresh	15.0728539234293	-6.30792786790079
81.9	27.8	3.3	13	Fresh	-5.65313734185746	-19.2289718548425
125.6	28.8	4.5	12.5	Fresh	17.2537075801865	-18.2831040023588
162.5	25.4	7.8	8.3	Fresh	13.8060443198146	2.85246588893262
162.5	26.3	7.8	8	Fresh	13.7952689168168	2.91411617782177
124.5	36.8	5.7	7	Fresh	9.22378056641212	8.87175591956117
120.6	37.7	5.8	8	Fresh	9.51294712091693	3.1930790039749
106.8	40	5.1	11	Fresh	6.11326484806813	-0.0592294363162605
102.5	9.3	4.8	4.7	Fresh	18.9667742063689	-2.58131955197451
80.5	21.1	3.7	12	Fresh	-3.53240072168187	-10.2939348739786
97.2	37.2	4.3	10	Fresh	-4.9894098743941	-3.08185583632361
87.2	30.6	3.9	15	Fresh	-28.2851141885319	-13.0772859701225
92.1	40.9	3.8	12.5	Fresh	-9.0149213664065	-14.4089488744163
91.8	23.8	3.3	15	Fresh	12.6964894571011	-26.1588534001841
76.8	29	3.3	15	Fresh	-27.8583287547738	-11.260669921545
106.7	14.4	4	13	Fresh	16.3552256946998	-21.2694403436133
97.3	21.4	4.4	9	Fresh	14.461313942871	-5.35028972158041
94.5	18.3	4.4	12	Fresh	5.09431204788714	-12.1746615533522
72.7	25.4	3.3	11	Fresh	-20.9583881921066	-0.120577076064046
101.7	26.2	4.3	11	Fresh	6.72822107453874	-15.2994204018653
78.5	16.9	3.8	11	Fresh	-3.30348256864756	-9.96353896226359
100.6	28.6	4.4	11	Fresh	5.52842935889844	-13.4670621860109
110.5	55.8	3.9	13.2	Fresh	-12.0232381025929	-13.711631952745
92.4	32	4.2	6	Fresh	5.79282525267836	13.0276841398097
108.3	44.6	4.2	8	Fresh	-5.68068780800532	5.72023573279385
53.4	6.6	3.9	4.2	Fresh	1.53270665804512	13.8751216275601
93.3	14.8	5.8	1.6	Fresh	10.4442324329783	6.73656284720307
[truncated: 65,517 more rows]
