# Supplementary material for: Predicting fertility from sperm motility landscapes
Source: Commun Biol. 2022 Sep 28;5:1027. doi: 10.1038/s42003-022-03954-0 (PMC9519750; doi:10.1038/s42003-022-03954-0)
Supplement: Supplementary file 4 — Supplementary Data [file 42003_2022_3954_MOESM4_ESM.zip › MS_DATA/Fig_1/cluster_peaks.csv]

x	y
15.0731909805035	-22.5185282101663
14.7326779964412	-18.5880042724799
25.6290934864352	12.1415465130685
22.9049896139367	2.13657648986671
-0.930919270425179	-22.8758485681378
8.94395726738188	-13.2281989029075
-11.4868217763569	-4.65251031159166
4.17677549050951	12.49886687104
-7.74117895167143	21.0745554623558
17.4567818689397	20.0025943884414
-7.74117895167143	-14.6574803347935
-7.0601529835468	-2.15126780579121
9.96549621956882	6.06710042755314
25.6290934864352	16.0720704507549
-2.29297120667443	-15.7294414087079
24.9480675183106	6.42442078552463
-7.0601529835468	15.0001093768405
-8.42220491979605	27.5063219058427
22.9049896139367	9.64030400726806
6.21985339488339	20.7172351043844
6.5603663789457	16.7867111666979
-8.76271790385837	-8.94035460724957
18.818833805189	15.357429734812
-8.76271790385837	-22.1612078521948
-2.29297120667443	26.4343608319282
3.15523653832257	8.56834293335358
8.94395726738188	-1.79394744781971
-7.0601529835468	6.42442078552463
-3.31451015886136	12.1415465130685
-2.29297120667443	-1.43662708984822
15.7542169486281	-11.0842767550785
-0.930919270425179	-5.00983066956315
18.1378078370643	8.2110225753821
16.0947299326904	-7.15375281739211
16.0947299326904	-1.79394744781971
-6.37912701542218	2.8512172058097
1.79318460207332	25.7197201159853
12.0085741239427	21.4318758203273
-2.29297120667443	5.35245971161015
