# Supplementary material for: Predicting fertility from sperm motility landscapes
Source: Commun Biol. 2022 Sep 28;5:1027. doi: 10.1038/s42003-022-03954-0 (PMC9519750; doi:10.1038/s42003-022-03954-0)
Supplement: Supplementary file 4 — Supplementary Data [file 42003_2022_3954_MOESM4_ESM.zip › MS_DATA/Fig_1/pakde.csv]

x	y	z	c
-27.4909320272856	-30.7368964435107	2.11436769381367e-26	24
-27.1504190432232	-30.7368964435107	1.08300854231615e-25	24
-26.8099060591609	-30.7368964435107	5.34812280741894e-25	24
-26.4693930750986	-30.7368964435107	2.54622211177692e-24	24
-26.1288800910363	-30.7368964435107	1.16880735050863e-23	24
-25.788367106974	-30.7368964435107	5.17351017639235e-23	24
-25.4478541229117	-30.7368964435107	2.2084375296671e-22	24
-25.1073411388494	-30.7368964435107	9.09331985087018e-22	24
-24.7668281547871	-30.7368964435107	3.61240830849484e-21	24
-24.4263151707247	-30.7368964435107	1.38493124041712e-20	24
-24.0858021866624	-30.7368964435107	5.12575952186372e-20	24
-23.7452892026001	-30.7368964435107	1.83210762269786e-19	24
-23.4047762185378	-30.7368964435107	6.32693558020618e-19	24
-23.0642632344755	-30.7368964435107	2.11200444836832e-18	24
-22.7237502504132	-30.7368964435107	6.81844425335783e-18	24
-22.3832372663509	-30.7368964435107	2.13016142252051e-17	24
-22.0427242822886	-30.7368964435107	6.44372400421205e-17	24
-21.7022112982262	-30.7368964435107	1.8885340779502e-16	24
-21.3616983141639	-30.7368964435107	5.36586194649391e-16	24
-21.0211853301016	-30.7368964435107	1.47887252974795e-15	24
-20.6806723460393	-30.7368964435107	3.95570006567309e-15	24
-20.340159361977	-30.7368964435107	1.02731938732485e-14	24
-19.9996463779147	-30.7368964435107	2.591302408154e-14	24
-19.6591333938524	-30.7368964435107	6.34960514582206e-14	24
-19.3186204097901	-30.7368964435107	1.51152898435968e-13	24
-18.9781074257277	-30.7368964435107	3.49535391966731e-13	24
-18.6375944416654	-30.7368964435107	7.85011996584564e-13	24
-18.2970814576031	-30.7368964435107	1.71169340632531e-12	24
-17.9565684735408	-30.7368964435107	3.62203290213681e-12	24
-17.6160554894785	-30.7368964435107	7.43424740660161e-12	24
-17.2755425054162	-30.7368964435107	1.47925244598532e-11	24
-16.9350295213539	-30.7368964435107	2.85182517907089e-11	24
-16.5945165372916	-30.7368964435107	5.32397091351651e-11	24
-16.2540035532292	-30.7368964435107	9.61940320272539e-11	24
-15.9134905691669	-30.7368964435107	1.68129993974766e-10	24
-15.5729775851046	-30.7368964435107	2.84141345788645e-10	24
-15.2324646010423	-30.7368964435107	4.64140879109068e-10	24
-14.89195161698	-30.7368964435107	7.32578952763042e-10	24
-14.5514386329177	-30.7368964435107	1.1169716826082e-09	24
-14.2109256488554	-30.7368964435107	1.64489652693153e-09	24
-13.8704126647931	-30.7368964435107	2.33938219545102e-09	24
-13.5298996807307	-30.7368964435107	3.21306054895994e-09	24
-13.1893866966684	-30.7368964435107	4.26197966812638e-09	24
-12.8488737126061	-30.7368964435107	5.46044516377341e-09	24
-12.5083607285438	-30.7368964435107	6.7584730878726e-09	24
-12.1678477444815	-30.7368964435107	8.08325110924174e-09	24
-11.8273347604192	-30.7368964435107	9.34537202257272e-09	24
-11.4868217763569	-30.7368964435107	1.04496275209263e-08	24
-11.1463087922946	-30.7368964435107	1.13090572808911e-08	24
-10.8057958082322	-30.7368964435107	1.18600192284915e-08	24
-10.4652828241699	-30.7368964435107	1.20755286834286e-08	24
-10.1247698401076	-30.7368964435107	1.19741552505326e-08	24
-9.7842568560453	-30.7368964435107	1.1622387114565e-08	24
-9.44374387198299	-30.7368964435107	1.11294644936789e-08	24
-9.10323088792068	-30.7368964435107	1.06350262150612e-08	24
-8.76271790385837	-30.7368964435107	1.02912073544522e-08	24
-8.42220491979605	-30.7368964435107	1.02417675970376e-08	5
-8.08169193573374	-30.7368964435107	1.0601215036845e-08	5
-7.74117895167143	-30.7368964435107	1.14367103174162e-08	5
-7.40066596760911	-30.7368964435107	1.27549973128243e-08	5
-7.0601529835468	-30.7368964435107	1.4496022924279e-08	5
-6.71963999948449	-30.7368964435107	1.65345010233068e-08	5
-6.37912701542218	-30.7368964435107	1.86903879112403e-08	5
-6.03861403135986	-30.7368964435107	2.074870662619e-08	5
-5.69810104729755	-30.7368964435107	2.24879179860119e-08	5
-5.35758806323524	-30.7368964435107	2.37138851535578e-08	5
-5.01707507917293	-30.7368964435107	2.42938161260381e-08	5
-4.67656209511062	-30.7368964435107	2.41824571743251e-08	5
-4.3360491110483	-30.7368964435107	2.34326109681313e-08	5
-3.99553612698599	-30.7368964435107	2.21847267785831e-08	5
-3.65502314292368	-30.7368964435107	2.06357122954929e-08	5
-3.31451015886136	-30.7368964435107	1.89937158437352e-08	5
-2.97399717479905	-30.7368964435107	1.74309292953588e-08	5
-2.63348419073674	-30.7368964435107	1.60480560373485e-08	5
-2.29297120667443	-30.7368964435107	1.48608540436838e-08	5
-1.95245822261212	-30.7368964435107	1.38119849110269e-08	5
-1.6119452385498	-30.7368964435107	1.28029392817431e-08	5
-1.27143225448749	-30.7368964435107	1.1734380383641e-08	5
-0.930919270425179	-30.7368964435107	1.05413165000758e-08	5
-0.590406286362864	-30.7368964435107	9.21259848781042e-09	5
-0.249893302300553	-30.7368964435107	7.79075846276122e-09	5
0.0906196817617619	-30.7368964435107	6.35531432295592e-09	5
0.431132665824073	-30.7368964435107	4.99760150117457e-09	5
0.771645649886384	-30.7368964435107	3.79645276759932e-09	5
1.1121586339487	-30.7368964435107	2.80183167075441e-09	5
1.45267161801101	-30.7368964435107	2.02936813627434e-09	5
1.79318460207332	-30.7368964435107	1.46460875942015e-09	5
2.13369758613564	-30.7368964435107	1.07316417239461e-09	5
2.47421057019795	-30.7368964435107	8.12325014455969e-10	5
2.81472355426026	-30.7368964435107	6.40723401542899e-10	5
3.15523653832257	-30.7368964435107	5.24355438140469e-10	5
3.49574952238489	-30.7368964435107	4.38899330906434e-10	5
3.8362625064472	-30.7368964435107	3.69268113115419e-10	5
4.17677549050951	-30.7368964435107	3.07648074145306e-10	5
4.51728847457182	-30.7368964435107	2.51094812774819e-10	5
4.85780145863414	-30.7368964435107	1.99371081082254e-10	5
5.19831444269645	-30.7368964435107	1.53333635374684e-10	5
5.53882742675876	-30.7368964435107	1.13914384980922e-10	5
5.87934041082107	-30.7368964435107	8.16041210302292e-11	5
6.21985339488339	-30.7368964435107	5.62993633702705e-11	5
6.5603663789457	-30.7368964435107	3.73737474746738e-11	5
6.90087936300801	-30.7368964435107	2.38576284300177e-11	5
7.24139234707032	-30.7368964435107	1.46397544310603e-11	5
7.58190533113264	-30.7368964435107	8.63675070413252e-12	5
7.92241831519495	-30.7368964435107	4.90556132172848e-12	5
8.26293129925726	-30.7368964435107	2.69736969955934e-12	5
8.60344428331958	-30.7368964435107	1.46699343912176e-12	5
8.94395726738188	-30.7368964435107	8.60335572650974e-13	5
9.2844702514442	-30.7368964435107	7.08264280221413e-13	1
9.62498323550651	-30.7368964435107	1.06476336301124e-12	1
9.96549621956882	-30.7368964435107	2.34787026900832e-12	1
10.3060092036311	-30.7368964435107	5.67982544174905e-12	1
10.6465221876934	-30.7368964435107	1.35771928233401e-11	1
10.9870351717558	-30.7368964435107	3.11953379651692e-11	1
11.3275481558181	-30.7368964435107	6.83391522527811e-11	1
11.6680611398804	-30.7368964435107	1.42333740605318e-10	1
12.0085741239427	-30.7368964435107	2.81508025590161e-10	1
12.349087108005	-30.7368964435107	5.28423722249437e-10	1
12.6896000920673	-30.7368964435107	9.41162521898845e-10	1
13.0301130761296	-30.7368964435107	1.59028160276422e-09	1
13.3706260601919	-30.7368964435107	2.54901969397945e-09	1
13.7111390442543	-30.7368964435107	3.87559576206402e-09	1
14.0516520283166	-30.7368964435107	5.58925560674887e-09	1
14.3921650123789	-30.7368964435107	7.64554580958009e-09	1
14.7326779964412	-30.7368964435107	9.91959623596463e-09	1
15.0731909805035	-30.7368964435107	1.22068805903291e-08	1
15.4137039645658	-30.7368964435107	1.42474314120931e-08	1
15.7542169486281	-30.7368964435107	1.57720091295664e-08	1
16.0947299326904	-30.7368964435107	1.65597806431828e-08	1
16.4352429167528	-30.7368964435107	1.64906872337416e-08	1
16.7757559008151	-30.7368964435107	1.55754215286042e-08	1
17.1162688848774	-30.7368964435107	1.39527108755756e-08	1
17.4567818689397	-30.7368964435107	1.18548589707017e-08	1
17.797294853002	-30.7368964435107	9.55332958483674e-09	1
18.1378078370643	-30.7368964435107	7.30189228638019e-09	1
18.4783208211266	-30.7368964435107	5.29346634631868e-09	1
18.818833805189	-30.7368964435107	3.63974313271183e-09	1
19.1593467892513	-30.7368964435107	2.37371667232452e-09	1
19.4998597733136	-30.7368964435107	1.46830489367709e-09	1
19.8403727573759	-30.7368964435107	8.6145864023561e-10	1
20.1808857414382	-30.7368964435107	4.7938562050376e-10	1
20.5213987255005	-30.7368964435107	2.5302855875709e-10	1
20.8619117095628	-30.7368964435107	1.26674644343016e-10	1
21.2024246936251	-30.7368964435107	6.01516062209845e-11	1
21.5429376776874	-30.7368964435107	2.70921894094284e-11	1
21.8834506617498	-30.7368964435107	1.15739744752046e-11	1
22.2239636458121	-30.7368964435107	4.6899151915222e-12	1
22.5644766298744	-30.7368964435107	1.80257931361708e-12	1
22.9049896139367	-30.7368964435107	6.57164339371367e-13	1
23.245502597999	-30.7368964435107	2.27251920280915e-13	1
23.5860155820613	-30.7368964435107	7.45417135995219e-14	1
23.9265285661236	-30.7368964435107	2.31928572777652e-14	1
24.267041550186	-30.7368964435107	6.84506633382861e-15	1
24.6075545342483	-30.7368964435107	1.91635386641453e-15	1
24.9480675183106	-30.7368964435107	5.08926702173077e-16	1
25.2885805023729	-30.7368964435107	1.28210586529971e-16	1
25.6290934864352	-30.7368964435107	3.06400980466889e-17	1
25.9696064704975	-30.7368964435107	6.94645887504906e-18	1
26.3101194545598	-30.7368964435107	1.4940128057462e-18	1
26.6506324386221	-30.7368964435107	3.04841672139373e-19	1
26.9911454226844	-30.7368964435107	5.9011473072526e-20	1
27.3316584067468	-30.7368964435107	1.08381514733767e-20	1
27.6721713908091	-30.7368964435107	1.88863260119281e-21	1
28.0126843748714	-30.7368964435107	3.12273429227381e-22	1
28.3531973589337	-30.7368964435107	4.89953988651072e-23	1
28.693710342996	-30.7368964435107	7.29644332279421e-24	1
29.0342233270583	-30.7368964435107	1.03234665914956e-24	1
29.3747363111206	-30.7368964435107	1.3946123108084e-25	1
29.715249295183	-30.7368964435107	1.84981134542843e-26	1
30.0557622792453	-30.7368964435107	2.79434785794982e-27	1
30.3962752633076	-30.7368964435107	7.4985101826971e-28	1
30.7367882473699	-30.7368964435107	4.16390070965249e-28	1
31.0773012314322	-30.7368964435107	3.05484865073509e-28	1
31.4178142154945	-30.7368964435107	2.35236534361755e-28	1
31.7583271995568	-30.7368964435107	1.81170879914771e-28	1
32.0988401836191	-30.7368964435107	1.3816724360343e-28	1
32.4393531676814	-30.7368964435107	1.04004697280687e-28	1
32.7798661517438	-30.7368964435107	7.71544679326463e-29	2
33.1203791358061	-30.7368964435107	5.63588626960646e-29	2
33.4608921198684	-30.7368964435107	4.05183201041192e-29	2
33.8014051039307	-30.7368964435107	2.86625813336876e-29	2
34.141918087993	-30.7368964435107	1.99476554457258e-29	2
34.4824310720553	-30.7368964435107	1.36567589860159e-29	2
34.8229440561176	-30.7368964435107	9.19739351426882e-30	2
35.1634570401799	-30.7368964435107	6.09303565044716e-30	2
35.5039700242423	-30.7368964435107	3.97053884771269e-30	31
35.8444830083046	-30.7368964435107	2.54512584649553e-30	31
36.1849959923669	-30.7368964435107	1.60476590129232e-30	31
36.5255089764292	-30.7368964435107	9.95304359996735e-31	31
36.8660219604915	-30.7368964435107	6.07213526634415e-31	31
37.2065349445538	-30.7368964435107	3.64391289414463e-31	31
37.5470479286161	-30.7368964435107	2.15097502027612e-31	31
37.8875609126785	-30.7368964435107	1.24894540916614e-31	31
38.2280738967408	-30.7368964435107	7.13332771966675e-32	34
38.5685868808031	-30.7368964435107	4.00757339632655e-32	34
38.9090998648654	-30.7368964435107	2.21468192773796e-32	34
39.2496128489277	-30.7368964435107	1.20387614954161e-32	34
39.59012583299	-30.7368964435107	6.43713850447242e-33	34
39.9306388170523	-30.7368964435107	3.38566925888205e-33	34
40.2711518011146	-30.7368964435107	1.75160789608441e-33	34
-27.4909320272856	-30.3795760855392	4.4103745238783e-26	24
-27.1504190432232	-30.3795760855392	2.25521306299686e-25	24
-26.8099060591609	-30.3795760855392	1.11211127207055e-24	24
-26.4693930750986	-30.3795760855392	5.2885346066679e-24	24
-26.1288800910363	-30.3795760855392	2.42522868808773e-23	24
-25.788367106974	-30.3795760855392	1.0725716905567e-22	24
-25.4478541229117	-30.3795760855392	4.57513019049328e-22	24
-25.1073411388494	-30.3795760855392	1.88257547121861e-21	24
-24.7668281547871	-30.3795760855392	7.47417147977174e-21	24
-24.4263151707247	-30.3795760855392	2.86383304696953e-20	24
-24.0858021866624	-30.3795760855392	1.05935547397248e-19	24
-23.7452892026001	-30.3795760855392	3.78446329794487e-19	24
-23.4047762185378	-30.3795760855392	1.30622680315177e-18	24
-23.0642632344755	-30.3795760855392	4.35803906639244e-18	24
-22.7237502504132	-30.3795760855392	1.40620966884994e-17	24
-22.3832372663509	-30.3795760855392	4.39078495592897e-17	24
-22.0427242822886	-30.3795760855392	1.32747886262051e-16	24
-21.7022112982262	-30.3795760855392	3.88842083032221e-16	24
-21.3616983141639	-30.3795760855392	1.10418963190089e-15	24
-21.0211853301016	-30.3795760855392	3.0415190711763e-15	24
-20.6806723460393	-30.3795760855392	8.13094774508417e-15	24
-20.340159361977	-30.3795760855392	2.11050631938091e-14	24
-19.9996463779147	-30.3795760855392	5.32073106903378e-14	24
-19.6591333938524	-30.3795760855392	1.30311951007047e-13	24
-19.3186204097901	-30.3795760855392	3.10066158208983e-13	24
-18.9781074257277	-30.3795760855392	7.16719601767662e-13	24
-18.6375944416654	-30.3795760855392	1.60908268347908e-12	24
-18.2970814576031	-30.3795760855392	3.507514390108e-12	24
-17.9565684735408	-30.3795760855392	7.42041916928765e-12	24
-17.6160554894785	-30.3795760855392	1.52282612935766e-11	24
-17.2755425054162	-30.3795760855392	3.02991875987035e-11	24
-16.9350295213539	-30.3795760855392	5.84155356671461e-11	24
-16.5945165372916	-30.3795760855392	1.09069287795174e-10	24
-16.2540035532292	-30.3795760855392	1.97116924517485e-10	24
-15.9134905691669	-30.3795760855392	3.44651894880072e-10	24
-15.5729775851046	-30.3795760855392	5.82751541889406e-10	24
-15.2324646010423	-30.3795760855392	9.52509918504107e-10	24
-14.89195161698	-30.3795760855392	1.50454657112659e-09	24
-14.5514386329177	-30.3795760855392	2.29609495555344e-09	24
-14.2109256488554	-30.3795760855392	3.38495180089909e-09	24
-13.8704126647931	-30.3795760855392	4.82010541408078e-09	24
-13.5298996807307	-30.3795760855392	6.62975023184245e-09	24
-13.1893866966684	-30.3795760855392	8.80847801993529e-09	24
-12.8488737126061	-30.3795760855392	1.13064046329774e-08	24
-12.5083607285438	-30.3795760855392	1.40234666660418e-08	24
-12.1678477444815	-30.3795760855392	1.68117956894831e-08	24
-11.8273347604192	-30.3795760855392	1.94878521037381e-08	24
-11.4868217763569	-30.3795760855392	2.18540635709651e-08	24
-11.1463087922946	-30.3795760855392	2.37274968401413e-08	24
-10.8057958082322	-30.3795760855392	2.49711404422427e-08	24
-10.4652828241699	-30.3795760855392	2.55221855807575e-08	24
-10.1247698401076	-30.3795760855392	2.54115941535605e-08	24
-9.7842568560453	-30.3795760855392	2.47703423814163e-08	24
-9.44374387198299	-30.3795760855392	2.38198842052391e-08	24
-9.10323088792068	-30.3795760855392	2.28471936011274e-08	24
-8.76271790385837	-30.3795760855392	2.21676053240771e-08	24
-8.42220491979605	-30.3795760855392	2.20808858071376e-08	5
-8.08169193573374	-30.3795760855392	2.28269988273226e-08	5
-7.74117895167143	-30.3795760855392	2.45477627993827e-08	5
-7.40066596760911	-30.3795760855392	2.72594028970948e-08	5
-7.0601529835468	-30.3795760855392	3.08395599499544e-08	5
-6.71963999948449	-30.3795760855392	3.50311880122683e-08	5
-6.37912701542218	-30.3795760855392	3.94649697396356e-08	5
-6.03861403135986	-30.3795760855392	4.37007547309527e-08	5
-5.69810104729755	-30.3795760855392	4.72861292015594e-08	5
-5.35758806323524	-30.3795760855392	4.98260489145266e-08	5
-5.01707507917293	-30.3795760855392	5.10521874507008e-08	5
-4.67656209511062	-30.3795760855392	5.08763337380152e-08	5
-4.3360491110483	-30.3795760855392	4.94116026882201e-08	5
-3.99553612698599	-30.3795760855392	4.69504930664943e-08	5
-3.65502314292368	-30.3795760855392	4.38998249647518e-08	5
-3.31451015886136	-30.3795760855392	4.06863022687065e-08	5
-2.97399717479905	-30.3795760855392	3.76577263555951e-08	5
-2.63348419073674	-30.3795760855392	3.50085928498289e-08	5
-2.29297120667443	-30.3795760855392	3.27523596126391e-08	5
-1.95245822261212	-30.3795760855392	3.07477005265409e-08	5
-1.6119452385498	-30.3795760855392	2.87680338231517e-08	5
-1.27143225448749	-30.3795760855392	2.65895727435394e-08	5
-0.930919270425179	-30.3795760855392	2.40685189480216e-08	5
-0.590406286362864	-30.3795760855392	2.11841990211771e-08	5
-0.249893302300553	-30.3795760855392	1.80388163880595e-08	5
0.0906196817617619	-30.3795760855392	1.48200644403013e-08	5
0.431132665824073	-30.3795760855392	1.17440723599831e-08	5
0.771645649886384	-30.3795760855392	8.99948941857075e-09	5
1.1121586339487	-30.3795760855392	6.70906411350711e-09	5
1.45267161801101	-30.3795760855392	4.91597764674958e-09	5
1.79318460207332	-30.3795760855392	3.59276269171716e-09	5
2.13369758613564	-30.3795760855392	2.66435025173058e-09	5
2.47421057019795	-30.3795760855392	2.03503684283354e-09	5
2.81472355426026	-30.3795760855392	1.61123607684005e-09	5
3.15523653832257	-30.3795760855392	1.31583505547246e-09	5
3.49574952238489	-30.3795760855392	1.09381545559817e-09	5
3.8362625064472	-30.3795760855392	9.11275178644299e-10	5
4.17677549050951	-30.3795760855392	7.50822921856695e-10	5
4.51728847457182	-30.3795760855392	6.05937638560007e-10	5
4.85780145863414	-30.3795760855392	4.75954568468924e-10	5
5.19831444269645	-30.3795760855392	3.62407945770231e-10	5
5.53882742675876	-30.3795760855392	2.66806674143324e-10	5
5.87934041082107	-30.3795760855392	1.89583622243083e-10	5
6.21985339488339	-30.3795760855392	1.2985635651427e-10	5
6.5603663789457	-30.3795760855392	8.56596511399044e-11	5
6.90087936300801	-30.3795760855392	5.43816233378856e-11	5
7.24139234707032	-30.3795760855392	3.3217321377513e-11	5
7.58190533113264	-30.3795760855392	1.95306537534095e-11	5
7.92241831519495	-30.3795760855392	1.10807653677987e-11	5
8.26293129925726	-30.3795760855392	6.11780431422599e-12	5
8.60344428331958	-30.3795760855392	3.38394359760217e-12	5
8.94395726738188	-30.3795760855392	2.07223158370901e-12	5
9.2844702514442	-30.3795760855392	1.8080847209141e-12	1
9.62498323550651	-30.3795760855392	2.74075320466068e-12	1
9.96549621956882	-30.3795760855392	5.88202838942025e-12	1
10.3060092036311	-30.3795760855392	1.3920658741939e-11	1
10.6465221876934	-30.3795760855392	3.28713334066771e-11	1
10.9870351717558	-30.3795760855392	7.50459433110851e-11	1
11.3275481558181	-30.3795760855392	1.63853952958948e-10	1
11.6680611398804	-30.3795760855392	3.40658095209399e-10	1
12.0085741239427	-30.3795760855392	6.73099069816122e-10	1
12.349087108005	-30.3795760855392	1.26282064208623e-09	1
12.6896000920673	-30.3795760855392	2.24856561362363e-09	1
13.0301130761296	-30.3795760855392	3.79892814719771e-09	1
13.3706260601919	-30.3795760855392	6.08897388777945e-09	1
13.7111390442543	-30.3795760855392	9.25794533427495e-09	1
14.0516520283166	-30.3795760855392	1.33519960655058e-08	1
14.3921650123789	-30.3795760855392	1.82650494706606e-08	1
14.7326779964412	-30.3795760855392	2.36987863634915e-08	1
15.0731909805035	-30.3795760855392	2.91644228274925e-08	1
15.4137039645658	-30.3795760855392	3.40405868038331e-08	1
15.7542169486281	-30.3795760855392	3.76837104917218e-08	1
16.0947299326904	-30.3795760855392	3.95659512746514e-08	1
16.4352429167528	-30.3795760855392	3.94004008752316e-08	1
16.7757559008151	-30.3795760855392	3.72127302889947e-08	1
17.1162688848774	-30.3795760855392	3.33346456271673e-08	1
17.4567818689397	-30.3795760855392	2.83214581386113e-08	1
17.797294853002	-30.3795760855392	2.28219718033644e-08	1
18.1378078370643	-30.3795760855392	1.74425887383987e-08	1
18.4783208211266	-30.3795760855392	1.26441995695779e-08	1
18.818833805189	-30.3795760855392	8.69353979305328e-09	1
19.1593467892513	-30.3795760855392	5.66929373339597e-09	1
19.4998597733136	-30.3795760855392	3.50663201161956e-09	1
19.8403727573759	-30.3795760855392	2.05722638791809e-09	1
20.1808857414382	-30.3795760855392	1.1447383681732e-09	1
20.5213987255005	-30.3795760855392	6.04176978556097e-10	1
20.8619117095628	-30.3795760855392	3.0245265252822e-10	1
21.2024246936251	-30.3795760855392	1.43610927745879e-10	1
21.5429376776874	-30.3795760855392	6.46779369540141e-11	1
21.8834506617498	-30.3795760855392	2.76290110830056e-11	1
22.2239636458121	-30.3795760855392	1.1194823464339e-11	1
22.5644766298744	-30.3795760855392	4.30243631719652e-12	1
22.9049896139367	-30.3795760855392	1.56841114503288e-12	1
23.245502597999	-30.3795760855392	5.42321839735844e-13	1
23.5860155820613	-30.3795760855392	1.77872957384347e-13	1
23.9265285661236	-30.3795760855392	5.53379323985582e-14	1
24.267041550186	-30.3795760855392	1.63305655807147e-14	1
24.6075545342483	-30.3795760855392	4.57141451677524e-15	1
24.9480675183106	-30.3795760855392	1.21388503892079e-15	1
25.2885805023729	-30.3795760855392	3.0576612304675e-16	1
25.6290934864352	-30.3795760855392	7.30624349813629e-17	1
25.9696064704975	-30.3795760855392	1.65615477006527e-17	1
26.3101194545598	-30.3795760855392	3.56139174000097e-18	1
26.6506324386221	-30.3795760855392	7.2654380471759e-19	1
26.9911454226844	-30.3795760855392	1.40617572012614e-19	1
27.3316584067468	-30.3795760855392	2.58206620864222e-20	1
27.6721713908091	-30.3795760855392	4.49844517525784e-21	1
28.0126843748714	-30.3795760855392	7.436179274134e-22	1
28.3531973589337	-30.3795760855392	1.1664932319577e-22	1
28.693710342996	-30.3795760855392	1.73711593505191e-23	1
29.0342233270583	-30.3795760855392	2.4598818107091e-24	1
29.3747363111206	-30.3795760855392	3.3400647672019e-25	1
29.715249295183	-30.3795760855392	4.54639157754477e-26	1
30.0557622792453	-30.3795760855392	7.637838866114e-27	1
30.3962752633076	-30.3795760855392	2.48292407906977e-27	1
30.7367882473699	-30.3795760855392	1.50199066397416e-27	1
31.0773012314322	-30.3795760855392	1.11029389570133e-27	1
31.4178142154945	-30.3795760855392	8.50880234264591e-28	1
31.7583271995568	-30.3795760855392	6.52639168326258e-28	1
32.0988401836191	-30.3795760855392	4.96483208443718e-28	1
32.4393531676814	-30.3795760855392	3.73195676926665e-28	2
32.7798661517438	-30.3795760855392	2.76632940219088e-28	2
33.1203791358061	-30.3795760855392	2.01984646461628e-28	2
33.4608921198684	-30.3795760855392	1.45179553322864e-28	2
33.8014051039307	-30.3795760855392	1.02686393375971e-28	2
34.141918087993	-30.3795760855392	7.14590818056826e-29	2
34.4824310720553	-30.3795760855392	4.89208619229412e-29	2
34.8229440561176	-30.3795760855392	3.29457113178403e-29	2
35.1634570401799	-30.3795760855392	2.18252412165689e-29	31
35.5039700242423	-30.3795760855392	1.42222347024321e-29	31
35.8444830083046	-30.3795760855392	9.1163640812098e-30	31
36.1849959923669	-30.3795760855392	5.74802392976048e-30	31
36.5255089764292	-30.3795760855392	3.56498310810675e-30	31
36.8660219604915	-30.3795760855392	2.17489231316336e-30	31
37.2065349445538	-30.3795760855392	1.3051457946903e-30	31
37.5470479286161	-30.3795760855392	7.70408453708147e-31	31
37.8875609126785	-30.3795760855392	4.47325471885532e-31	34
38.2280738967408	-30.3795760855392	2.55485753094836e-31	34
38.5685868808031	-30.3795760855392	1.43532465897718e-31	34
38.9090998648654	-30.3795760855392	7.93184041569229e-32	34
39.2496128489277	-30.3795760855392	4.3115967915723e-32	34
39.59012583299	-30.3795760855392	2.30538080289363e-32	34
39.9306388170523	-30.3795760855392	1.21251632275454e-32	34
40.2711518011146	-30.3795760855392	6.27296623455751e-33	34
-27.4909320272856	-30.0222557275677	8.87525191766847e-26	24
-27.1504190432232	-30.0222557275677	4.52594980973513e-25	24
-26.8099060591609	-30.0222557275677	2.22693946164726e-24	24
-26.4693930750986	-30.0222557275677	1.05707793132306e-23	24
-26.1288800910363	-30.0222557275677	4.84031366791973e-23	24
-25.788367106974	-30.0222557275677	2.1379897665484e-22	24
-25.4478541229117	-30.0222557275677	9.11019685981285e-22	24
-25.1073411388494	-30.0222557275677	3.74532789550788e-21	24
-24.7668281547871	-30.0222557275677	1.4858226545193e-20	24
-24.4263151707247	-30.0222557275677	5.68930943936933e-20	24
-24.0858021866624	-30.0222557275677	2.10326300935339e-19	24
-23.7452892026001	-30.0222557275677	7.5096703794317e-19	24
-23.4047762185378	-30.0222557275677	2.59071059753356e-18	24
-23.0642632344755	-30.0222557275677	8.63952625041158e-18	24
-22.7237502504132	-30.0222557275677	2.78650014925413e-17	24
-22.3832372663509	-30.0222557275677	8.69702879279804e-17	24
-22.0427242822886	-30.0222557275677	2.62835691975591e-16	24
-21.7022112982262	-30.0222557275677	7.69600761834666e-16	24
-21.3616983141639	-30.0222557275677	2.18463382838439e-15	24
-21.0211853301016	-30.0222557275677	6.01555397176466e-15	24
-20.6806723460393	-30.0222557275677	1.6076221712768e-14	24
-20.340159361977	-30.0222557275677	4.17152956819197e-14	24
-19.9996463779147	-30.0222557275677	1.0513676034565e-13	24
-19.6591333938524	-30.0222557275677	2.57425603912511e-13	24
-19.3186204097901	-30.0222557275677	6.12374048175713e-13	24
-18.9781074257277	-30.0222557275677	1.41520312769018e-12	24
-18.6375944416654	-30.0222557275677	3.17664758441256e-12	24
-18.2970814576031	-30.0222557275677	6.92353413007648e-12	24
-17.9565684735408	-30.0222557275677	1.46458303813698e-11	24
-17.6160554894785	-30.0222557275677	3.0054950609446e-11	24
-17.2755425054162	-30.0222557275677	5.98003413065023e-11	24
-16.9350295213539	-30.0222557275677	1.15302592510999e-10	24
-16.5945165372916	-30.0222557275677	2.15321138901374e-10	24
-16.2540035532292	-30.0222557275677	3.89243640394112e-10	24
-15.9134905691669	-30.0222557275677	6.80825991823734e-10	24
-15.5729775851046	-30.0222557275677	1.15171655860602e-09	24
-15.2324646010423	-30.0222557275677	1.883613141781e-09	24
-14.89195161698	-30.0222557275677	2.97745787280438e-09	24
-14.5514386329177	-30.0222557275677	4.54789004977851e-09	24
-14.2109256488554	-30.0222557275677	6.71150407011252e-09	24
-13.8704126647931	-30.0222557275677	9.56848980764145e-09	24
-13.5298996807307	-30.0222557275677	1.31789619496748e-08	24
-13.1893866966684	-30.0222557275677	1.75374128573268e-08	24
-12.8488737126061	-30.0222557275677	2.25506573195382e-08	24
-12.5083607285438	-30.0222557275677	2.80256417755998e-08	24
-12.1678477444815	-30.0222557275677	3.36729550748648e-08	24
-11.8273347604192	-30.0222557275677	3.9129590411595e-08	24
-11.4868217763569	-30.0222557275677	4.40007939210933e-08	24
-11.1463087922946	-30.0222557275677	4.79164870546868e-08	24
-10.8057958082322	-30.0222557275677	5.05937888836309e-08	24
-10.4652828241699	-30.0222557275677	5.18945632577027e-08	24
-10.1247698401076	-30.0222557275677	5.18663899937051e-08	24
-9.7842568560453	-30.0222557275677	5.07572453770111e-08	24
-9.44374387198299	-30.0222557275677	4.89983360488021e-08	24
-9.10323088792068	-30.0222557275677	4.71552603097037e-08	24
-8.76271790385837	-30.0222557275677	4.58537285467973e-08	24
-8.42220491979605	-30.0222557275677	4.56909444713659e-08	5
-8.08169193573374	-30.0222557275677	4.71461775585996e-08	5
-7.74117895167143	-30.0222557275677	5.05036284912596e-08	5
-7.40066596760911	-30.0222557275677	5.57980747223569e-08	5
-7.0601529835468	-30.0222557275677	6.27904018492749e-08	5
-6.71963999948449	-30.0222557275677	7.09772939067662e-08	5
-6.37912701542218	-30.0222557275677	7.96373700847579e-08	5
-6.03861403135986	-30.0222557275677	8.79138368777666e-08	5
-5.69810104729755	-30.0222557275677	9.49294180035175e-08	5
-5.35758806323524	-30.0222557275677	9.99217387590685e-08	5
-5.01707507917293	-30.0222557275677	1.02377485465101e-07	5
-4.67656209511062	-30.0222557275677	1.02135316812012e-07	5
-4.3360491110483	-30.0222557275677	9.94260825132073e-08	5
-3.99553612698599	-30.0222557275677	9.48287192211366e-08	5
-3.65502314292368	-30.0222557275677	8.9141390124646e-08	5
-3.31451015886136	-30.0222557275677	8.31944064105502e-08	5
-2.97399717479905	-30.0222557275677	7.76541584141701e-08	5
-2.63348419073674	-30.0222557275677	7.28753212177722e-08	5
-2.29297120667443	-30.0222557275677	6.88464685694162e-08	5
-1.95245822261212	-30.0222557275677	6.52447098324128e-08	5
-1.6119452385498	-30.0222557275677	6.15787006838246e-08	5
-1.27143225448749	-30.0222557275677	5.73704489018348e-08	5
-0.930919270425179	-30.0222557275677	5.23159518697788e-08	5
-0.590406286362864	-30.0222557275677	4.63762197790463e-08	5
-0.249893302300553	-30.0222557275677	3.97779549699444e-08	5
0.0906196817617619	-30.0222557275677	3.29352811552292e-08	5
0.431132665824073	-30.0222557275677	2.63280241935238e-08	5
0.771645649886384	-30.0222557275677	2.03803133741639e-08	5
1.1121586339487	-30.0222557275677	1.5375134862911e-08	5
1.45267161801101	-30.0222557275677	1.14218226259332e-08	5
1.79318460207332	-30.0222557275677	8.4731949205496e-09	5
2.13369758613564	-30.0222557275677	6.37479419491503e-09	5
2.47421057019795	-30.0222557275677	4.92401816806138e-09	5
2.81472355426026	-30.0222557275677	3.92081402211365e-09	5
3.15523653832257	-30.0222557275677	3.20008009965525e-09	5
3.49574952238489	-30.0222557275677	2.64454482236152e-09	5
3.8362625064472	-30.0222557275677	2.18269381381864e-09	5
4.17677549050951	-30.0222557275677	1.77844386300974e-09	5
4.51728847457182	-30.0222557275677	1.41852544696653e-09	5
4.85780145863414	-30.0222557275677	1.10141994031765e-09	5
5.19831444269645	-30.0222557275677	8.29506342142667e-10	5
5.53882742675876	-30.0222557275677	6.04514612149087e-10	5
5.87934041082107	-30.0222557275677	4.25595170263089e-10	5
6.21985339488339	-30.0222557275677	2.89104975943417e-10	5
6.5603663789457	-30.0222557275677	1.89311148710115e-10	5
6.90087936300801	-30.0222557275677	1.19421593459243e-10	5
7.24139234707032	-30.0222557275677	7.25644267826398e-11	5
7.58190533113264	-30.0222557275677	4.25170881876833e-11	5
7.92241831519495	-30.0222557275677	2.41233451500926e-11	5
8.26293129925726	-30.0222557275677	1.34312015157863e-11	5
8.60344428331958	-30.0222557275677	7.6406322914829e-12	5
8.94395726738188	-30.0222557275677	4.97869545919582e-12	5
9.2844702514442	-30.0222557275677	4.64295958129552e-12	1
9.62498323550651	-30.0222557275677	7.00399564112773e-12	1
9.96549621956882	-30.0222557275677	1.43706932993725e-11	1
10.3060092036311	-30.0222557275677	3.28283668196462e-11	1
10.6465221876934	-30.0222557275677	7.59542532105837e-11	1
10.9870351717558	-30.0222557275677	1.71507126145003e-10	1
11.3275481558181	-30.0222557275677	3.72234597386566e-10	1
11.6680611398804	-30.0222557275677	7.71315003582361e-10	1
12.0085741239427	-30.0222557275677	1.52112501512158e-09	1
12.349087108005	-30.0222557275677	2.85068377074534e-09	1
12.6896000920673	-30.0222557275677	5.0726948948001e-09	1
13.0301130761296	-30.0222557275677	8.56728868479771e-09	1
13.3706260601919	-30.0222557275677	1.37293748422569e-08	1
13.7111390442543	-30.0222557275677	2.0873280037112e-08	1
14.0516520283166	-30.0222557275677	3.01035258327257e-08	1
14.3921650123789	-30.0222557275677	4.11812880167259e-08	1
14.7326779964412	-30.0222557275677	5.34339744765236e-08	1
15.0731909805035	-30.0222557275677	6.57591308418094e-08	1
15.4137039645658	-30.0222557275677	7.67550210408403e-08	1
15.7542169486281	-30.0222557275677	8.49697972764156e-08	1
16.0947299326904	-30.0222557275677	8.92128066459601e-08	1
16.4352429167528	-30.0222557275677	8.88371395985746e-08	1
16.7757559008151	-30.0222557275677	8.39011890058986e-08	1
17.1162688848774	-30.0222557275677	7.51536916383937e-08	1
17.4567818689397	-30.0222557275677	6.38475527839396e-08	1
17.797294853002	-30.0222557275677	5.1446197750167e-08	1
18.1378078370643	-30.0222557275677	3.93170361753612e-08	1
18.4783208211266	-30.0222557275677	2.84990202505415e-08	1
18.818833805189	-30.0222557275677	1.95931235897778e-08	1
19.1593467892513	-30.0222557275677	1.27762850853017e-08	1
19.4998597733136	-30.0222557275677	7.90196134856329e-09	1
19.8403727573759	-30.0222557275677	4.63549904595496e-09	1
20.1808857414382	-30.0222557275677	2.57923555402834e-09	1
20.5213987255005	-30.0222557275677	1.36119351312371e-09	1
20.8619117095628	-30.0222557275677	6.81372223734673e-10	1
21.2024246936251	-30.0222557275677	3.23508729981902e-10	1
21.5429376776874	-30.0222557275677	1.4568875571002e-10	1
21.8834506617498	-30.0222557275677	6.22309057973849e-11	1
22.2239636458121	-30.0222557275677	2.52132102310754e-11	1
22.5644766298744	-30.0222557275677	9.68934276579607e-12	1
22.9049896139367	-30.0222557275677	3.53189083400357e-12	1
23.245502597999	-30.0222557275677	1.22115303575312e-12	1
23.5860155820613	-30.0222557275677	4.00485130386617e-13	1
23.9265285661236	-30.0222557275677	1.24583450831746e-13	1
24.267041550186	-30.0222557275677	3.67617997500395e-14	1
24.6075545342483	-30.0222557275677	1.02896611282251e-14	1
24.9480675183106	-30.0222557275677	2.73199208984515e-15	1
25.2885805023729	-30.0222557275677	6.88079763078581e-16	1
25.6290934864352	-30.0222557275677	1.64394342201461e-16	1
25.9696064704975	-30.0222557275677	3.72590979502141e-17	1
26.3101194545598	-30.0222557275677	8.01096517440734e-18	1
26.6506324386221	-30.0222557275677	1.63401174635561e-18	1
26.9911454226844	-30.0222557275677	3.1619537955771e-19	1
27.3316584067468	-30.0222557275677	5.80497302089841e-20	1
27.6721713908091	-30.0222557275677	1.01113264820519e-20	1
28.0126843748714	-30.0222557275677	1.67113693681975e-21	1
28.3531973589337	-30.0222557275677	2.62117812142884e-22	1
28.693710342996	-30.0222557275677	3.90450410657765e-23	1
29.0342233270583	-30.0222557275677	5.54039651548848e-24	1
29.3747363111206	-30.0222557275677	7.59978856713391e-25	1
29.715249295183	-30.0222557275677	1.08387581796376e-25	1
30.0557622792453	-30.0222557275677	2.12782032127633e-26	1
30.3962752633076	-30.0222557275677	8.40278572795472e-27	1
30.7367882473699	-30.0222557275677	5.39373187976057e-27	1
31.0773012314322	-30.0222557275677	3.98433335681376e-27	1
31.4178142154945	-30.0222557275677	3.03103116123541e-27	1
31.7583271995568	-30.0222557275677	2.31255792985553e-27	1
32.0988401836191	-30.0222557275677	1.75367279625859e-27	2
32.4393531676814	-30.0222557275677	1.31583455083445e-27	2
32.7798661517438	-30.0222557275677	9.74399049917027e-28	2
33.1203791358061	-30.0222557275677	7.11073956117708e-28	2
33.4608921198684	-30.0222557275677	5.1094313228593e-28	2
33.8014051039307	-30.0222557275677	3.61333911989042e-28	2
34.141918087993	-30.0222557275677	2.51427617497824e-28	2
34.4824310720553	-30.0222557275677	1.72117808702989e-28	2
34.8229440561176	-30.0222557275677	1.15908534823549e-28	31
35.1634570401799	-30.0222557275677	7.67829781240643e-29	31
35.5039700242423	-30.0222557275677	5.00340331239342e-29	31
35.8444830083046	-30.0222557275677	3.20709898450574e-29	31
36.1849959923669	-30.0222557275677	2.02210155259854e-29	31
36.5255089764292	-30.0222557275677	1.25411076271988e-29	31
36.8660219604915	-30.0222557275677	7.65086158291514e-30	31
37.2065349445538	-30.0222557275677	4.59119580460689e-30	31
37.5470479286161	-30.0222557275677	2.71007921173787e-30	34
37.8875609126785	-30.0222557275677	1.57354309067787e-30	34
38.2280738967408	-30.0222557275677	8.9870184851268e-31	34
38.5685868808031	-30.0222557275677	5.04885467926752e-31	34
38.9090998648654	-30.0222557275677	2.79003907714911e-31	34
39.2496128489277	-30.0222557275677	1.51658881951939e-31	34
39.59012583299	-30.0222557275677	8.10896744236824e-32	34
39.9306388170523	-30.0222557275677	4.2648466747554e-32	34
40.2711518011146	-30.0222557275677	2.20638594844259e-32	34
-27.4909320272856	-29.6649353695962	1.72909349414164e-25	24
-27.1504190432232	-29.6649353695962	8.77895855379946e-25	24
-26.8099060591609	-29.6649353695962	4.30427252122697e-24	24
-26.4693930750986	-29.6649353695962	2.03724478384922e-23	24
-26.1288800910363	-29.6649353695962	9.30647655727504e-23	24
-25.788367106974	-29.6649353695962	4.10279039677525e-22	24
-25.4478541229117	-29.6649353695962	1.74547603896408e-21	24
-25.1073411388494	-29.6649353695962	7.16654482832803e-21	24
-24.7668281547871	-29.6649353695962	2.84000269985301e-20	24
-24.4263151707247	-29.6649353695962	1.08648132936939e-19	24
-24.0858021866624	-29.6649353695962	4.01357524045062e-19	24
-23.7452892026001	-29.6649353695962	1.43214248576628e-18	24
-23.4047762185378	-29.6649353695962	4.93804516955148e-18	24
-23.0642632344755	-29.6649353695962	1.64601255830594e-17	24
-22.7237502504132	-29.6649353695962	5.30689220686228e-17	24
-22.3832372663509	-29.6649353695962	1.65583459900053e-16	24
-22.0427242822886	-29.6649353695962	5.00286720267246e-16	24
-21.7022112982262	-29.6649353695962	1.46456927343272e-15	24
-21.3616983141639	-29.6649353695962	4.15673041765859e-15	24
-21.0211853301016	-29.6649353695962	1.14444375667483e-14	24
-20.6806723460393	-29.6649353695962	3.05818035148111e-14	24
-20.340159361977	-29.6649353695962	7.93500295469663e-14	24
-19.9996463779147	-29.6649353695962	1.99981166193349e-13	24
-19.6591333938524	-29.6649353695962	4.89640028630195e-13	24
-19.3186204097901	-29.6649353695962	1.16476629596821e-12	24
-18.9781074257277	-29.6649353695962	2.69179967278591e-12	24
-18.6375944416654	-29.6649353695962	6.04226650478172e-12	24
-18.2970814576031	-29.6649353695962	1.31695662339652e-11	24
-17.9565684735408	-29.6649353695962	2.78598325042401e-11	24
-17.6160554894785	-29.6649353695962	5.71758706534728e-11	24
-17.2755425054162	-29.6649353695962	1.13775418815101e-10	24
-16.9350295213539	-29.6649353695962	2.19408148073267e-10	24
-16.5945165372916	-29.6649353695962	4.09822506229781e-10	24
-16.2540035532292	-29.6649353695962	7.41068924363549e-10	24
-15.9134905691669	-29.6649353695962	1.29670014719092e-09	24
-15.5729775851046	-29.6649353695962	2.1946211759683e-09	24
-15.2324646010423	-29.6649353695962	3.59141666487962e-09	24
-14.89195161698	-29.6649353695962	5.68112722408676e-09	24
-14.5514386329177	-29.6649353695962	8.68506456255329e-09	24
-14.2109256488554	-29.6649353695962	1.28298317515277e-08	24
-13.8704126647931	-29.6649353695962	1.8312619702294e-08	24
-13.5298996807307	-29.6649353695962	2.52560950210893e-08	24
-13.1893866966684	-29.6649353695962	3.36592343079982e-08	24
-12.8488737126061	-29.6649353695962	4.33541960962634e-08	24
-12.5083607285438	-29.6649353695962	5.39813717425557e-08	24
-12.1678477444815	-29.6649353695962	6.49939484726967e-08	24
-11.8273347604192	-29.6649353695962	7.56991951433261e-08	24
-11.4868217763569	-29.6649353695962	8.53367701551346e-08	24
-11.1463087922946	-29.6649353695962	9.3186052657794e-08	24
-10.8057958082322	-29.6649353695962	9.8686689439666e-08	24
-10.4652828241699	-29.6649353695962	1.01551113341019e-07	24
-10.1247698401076	-29.6649353695962	1.01846244408665e-07	24
-9.7842568560453	-29.6649353695962	1.00024809976615e-07	24
-9.44374387198299	-29.6649353695962	9.68946552997379e-08	24
-9.10323088792068	-29.6649353695962	9.35257832397741e-08	24
-8.76271790385837	-29.6649353695962	9.11071509728357e-08	24
-8.42220491979605	-29.6649353695962	9.0775291210313e-08	5
-8.08169193573374	-29.6649353695962	9.34419123446579e-08	5
-7.74117895167143	-29.6649353695962	9.96467488031877e-08	5
-7.40066596760911	-29.6649353695962	1.09456306618425e-07	5
-7.0601529835468	-29.6649353695962	1.2242164821243e-07	5
-6.71963999948449	-29.6649353695962	1.37601861149691e-07	5
-6.37912701542218	-29.6649353695962	1.53655403693722e-07	5
-6.03861403135986	-29.6649353695962	1.6899744720664e-07	5
-5.69810104729755	-29.6649353695962	1.8201418625313e-07	5
-5.35758806323524	-29.6649353695962	1.91312249766005e-07	5
-5.01707507917293	-29.6649353695962	1.9596407853273e-07	5
-4.67656209511062	-29.6649353695962	1.95694955582846e-07	5
-4.3360491110483	-29.6649353695962	1.90954234508527e-07	5
-3.99553612698599	-29.6649353695962	1.82830598366066e-07	5
-3.65502314292368	-29.6649353695962	1.72809823531113e-07	5
-3.31451015886136	-29.6649353695962	1.62423646124656e-07	5
-2.97399717479905	-29.6649353695962	1.52881342611848e-07	5
-2.63348419073674	-29.6649353695962	1.44791835910412e-07	5
-2.29297120667443	-29.6649353695962	1.38062530475776e-07	5
-1.95245822261212	-29.6649353695962	1.32006160092967e-07	5
-1.6119452385498	-29.6649353695962	1.25618218424061e-07	5
-1.27143225448749	-29.6649353695962	1.17931491191208e-07	5
-0.930919270425179	-29.6649353695962	1.08332446291848e-07	5
-0.590406286362864	-29.6649353695962	9.67440791855248e-08	5
-0.249893302300553	-29.6649353695962	8.36316188565645e-08	5
0.0906196817617619	-29.6649353695962	6.98496858687406e-08	5
0.431132665824073	-29.6649353695962	5.63982699188245e-08	5
0.771645649886384	-29.6649353695962	4.41740933221014e-08	5
1.1121586339487	-29.6649353695962	3.37907045209907e-08	5
1.45267161801101	-29.6649353695962	2.55050089863235e-08	5
1.79318460207332	-29.6649353695962	1.92468888553237e-08	5
2.13369758613564	-29.6649353695962	1.47179824335035e-08	5
2.47421057019795	-29.6649353695962	1.15140538827659e-08	5
2.81472355426026	-29.6649353695962	9.23183680750993e-09	5
3.15523653832257	-29.6649353695962	7.53827009241151e-09	5
3.49574952238489	-29.6649353695962	6.19839054465981e-09	5
3.8362625064472	-29.6649353695962	5.07106610114918e-09	5
4.17677549050951	-29.6649353695962	4.08688914019678e-09	5
4.51728847457182	-29.6649353695962	3.22127606770538e-09	5
4.85780145863414	-29.6649353695962	2.471258559145e-09	5
5.19831444269645	-29.6649353695962	1.83954340836222e-09	5
5.53882742675876	-29.6649353695962	1.32587446276042e-09	5
5.87934041082107	-29.6649353695962	9.23960010231426e-10	5
6.21985339488339	-29.6649353695962	6.21828861864545e-10	5
6.5603663789457	-29.6649353695962	4.03811206724044e-10	5
6.90087936300801	-29.6649353695962	2.5290220082925e-10	5
7.24139234707032	-29.6649353695962	1.52790673732542e-10	5
7.58190533113264	-29.6649353695962	8.92355600771435e-11	5
7.92241831519495	-29.6649353695962	5.07466312047006e-11	5
8.26293129925726	-29.6649353695962	2.86945946844247e-11	5
8.60344428331958	-29.6649353695962	1.70634358351522e-11	5
8.94395726738188	-29.6649353695962	1.20976471392188e-11	5
9.2844702514442	-29.6649353695962	1.21360914363091e-11	1
9.62498323550651	-29.6649353695962	1.80264466175472e-11	1
9.96549621956882	-29.6649353695962	3.47534160178961e-11	1
10.3060092036311	-29.6649353695962	7.53513706909562e-11	1
10.6465221876934	-29.6649353695962	1.68798195807926e-10	1
10.9870351717558	-29.6649353695962	3.7421185064913e-10	1
11.3275481558181	-29.6649353695962	8.03782385659106e-10	1
11.6680611398804	-29.6649353695962	1.65555977751871e-09	1
12.0085741239427	-29.6649353695962	3.25335682201894e-09	1
12.349087108005	-29.6649353695962	6.08392877665503e-09	1
12.6896000920673	-29.6649353695962	1.08121426875204e-08	1
13.0301130761296	-29.6649353695962	1.82466571556735e-08	1
13.3706260601919	-29.6649353695962	2.92281384661016e-08	1
13.7111390442543	-29.6649353695962	4.44263805072416e-08	1
14.0516520283166	-29.6649353695962	6.40650475234578e-08	1
14.3921650123789	-29.6649353695962	8.76369395800306e-08	1
14.7326779964412	-29.6649353695962	1.13710970573951e-07	1
15.0731909805035	-29.6649353695962	1.39940186159439e-07	1
15.4137039645658	-29.6649353695962	1.63339907329318e-07	1
15.7542169486281	-29.6649353695962	1.80818745237786e-07	1
16.0947299326904	-29.6649353695962	1.89841986343437e-07	1
16.4352429167528	-29.6649353695962	1.8903343347324e-07	1
16.7757559008151	-29.6649353695962	1.78519121551398e-07	1
17.1162688848774	-29.6649353695962	1.59894795655181e-07	1
17.4567818689397	-29.6649353695962	1.35828799079287e-07	1
17.797294853002	-29.6649353695962	1.09436466221966e-07	1
18.1378078370643	-29.6649353695962	8.3627578211081e-08	1
18.4783208211266	-29.6649353695962	6.06119776213994e-08	1
18.818833805189	-29.6649353695962	4.16670316685383e-08	1
19.1593467892513	-29.6649353695962	2.71678313317351e-08	1
19.4998597733136	-29.6649353695962	1.68015072414172e-08	1
19.8403727573759	-29.6649353695962	9.85540381764047e-09	1
20.1808857414382	-29.6649353695962	5.48321322634653e-09	1
20.5213987255005	-29.6649353695962	2.89355457658009e-09	1
20.8619117095628	-29.6649353695962	1.44832209785791e-09	1
21.2024246936251	-29.6649353695962	6.87601153290891e-10	1
21.5429376776874	-29.6649353695962	3.09632873982181e-10	1
21.8834506617498	-29.6649353695962	1.32250639215967e-10	1
22.2239636458121	-29.6649353695962	5.35784589370392e-11	1
22.5644766298744	-29.6649353695962	2.05885704290984e-11	1
22.9049896139367	-29.6649353695962	7.5042610283175e-12	1
23.245502597999	-29.6649353695962	2.5944072229426e-12	1
23.5860155820613	-29.6649353695962	8.50785481224128e-13	1
23.9265285661236	-29.6649353695962	2.6464124277153e-13	1
24.267041550186	-29.6649353695962	7.80827247245223e-14	1
24.6075545342483	-29.6649353695962	2.18533225910948e-14	1
24.9480675183106	-29.6649353695962	5.8016416342892e-15	1
25.2885805023729	-29.6649353695962	1.46103900214589e-15	1
25.6290934864352	-29.6649353695962	3.49025864048775e-16	1
25.9696064704975	-29.6649353695962	7.90945572729348e-17	1
26.3101194545598	-29.6649353695962	1.70034899102353e-17	1
26.6506324386221	-29.6649353695962	3.46770777063806e-18	1
26.9911454226844	-29.6649353695962	6.70921913667301e-19	1
27.3316584067468	-29.6649353695962	1.23152051782073e-19	1
27.6721713908091	-29.6649353695962	2.14473969401459e-20	1
28.0126843748714	-29.6649353695962	3.54422009225847e-21	1
28.3531973589337	-29.6649353695962	5.55946921618365e-22	1
28.693710342996	-29.6649353695962	8.28895688686112e-23	1
29.0342233270583	-29.6649353695962	1.18156165910106e-23	1
29.3747363111206	-29.6649353695962	1.65431585444019e-24	1
29.715249295183	-29.6649353695962	2.5639811724485e-25	1
30.0557622792453	-29.6649353695962	6.20091153872012e-26	1
30.3962752633076	-29.6649353695962	2.90489677414424e-26	1
30.7367882473699	-29.6649353695962	1.92681825238465e-26	1
31.0773012314322	-29.6649353695962	1.41211617893369e-26	1
31.4178142154945	-29.6649353695962	1.06368958763287e-26	1
31.7583271995568	-29.6649353695962	8.06203551072767e-27	2
32.0988401836191	-29.6649353695962	6.08970320739474e-27	2
32.4393531676814	-29.6649353695962	4.55912084270967e-27	2
32.7798661517438	-29.6649353695962	3.3719367314178e-27	2
33.1203791358061	-29.6649353695962	2.45902344644641e-27	2
33.4608921198684	-29.6649353695962	1.76627943788861e-27	2
33.8014051039307	-29.6649353695962	1.24884033508772e-27	2
34.141918087993	-29.6649353695962	8.68882934704362e-28	2
34.4824310720553	-29.6649353695962	5.94764099573116e-28	31
34.8229440561176	-29.6649353695962	4.00512301865342e-28	31
35.1634570401799	-29.6649353695962	2.65309398618975e-28	31
35.5039700242423	-29.6649353695962	1.72879490846976e-28	31
35.8444830083046	-29.6649353695962	1.10810837544102e-28	31
36.1849959923669	-29.6649353695962	6.98659591783479e-29	31
36.5255089764292	-29.6649353695962	4.33303124899575e-29	31
36.8660219604915	-29.6649353695962	2.64338107749931e-29	31
37.2065349445538	-29.6649353695962	1.58623985338357e-29	34
37.5470479286161	-29.6649353695962	9.36307824618446e-30	34
37.8875609126785	-29.6649353695962	5.436368500023e-30	34
38.2280738967408	-29.6649353695962	3.10484102950413e-30	34
38.5685868808031	-29.6649353695962	1.74425494773367e-30	34
38.9090998648654	-29.6649353695962	9.63874702545053e-31	34
39.2496128489277	-29.6649353695962	5.23927471063902e-31	34
39.59012583299	-29.6649353695962	2.80131343384919e-31	34
39.9306388170523	-29.6649353695962	1.47330337546099e-31	34
40.2711518011146	-29.6649353695962	7.62188923977817e-32	34
-27.4909320272856	-29.3076150116247	3.27929758707902e-25	24
-27.1504190432232	-29.3076150116247	1.65336151856858e-24	24
-26.8099060591609	-29.3076150116247	8.0604564668798e-24	24
-26.4693930750986	-29.3076150116247	3.79746901975249e-23	24
-26.1288800910363	-29.3076150116247	1.72822139722497e-22	24
-25.788367106974	-29.3076150116247	7.59558831736249e-22	24
-25.4478541229117	-29.3076150116247	3.22339832299208e-21	24
-25.1073411388494	-29.3076150116247	1.32078671343643e-20	24
-24.7668281547871	-29.3076150116247	5.22555226280445e-20	24
-24.4263151707247	-29.3076150116247	1.99647578322811e-19	24
-24.0858021866624	-29.3076150116247	7.36741533664258e-19	24
-23.7452892026001	-29.3076150116247	2.62667508704158e-18	24
-23.4047762185378	-29.3076150116247	9.05088022805519e-18	24
-23.0642632344755	-29.3076150116247	3.01544834660153e-17	24
-22.7237502504132	-29.3076150116247	9.71851758572566e-17	24
-22.3832372663509	-29.3076150116247	3.0315749796541e-16	24
-22.0427242822886	-29.3076150116247	9.15812196730452e-16	24
-21.7022112982262	-29.3076150116247	2.68085062276825e-15	24
-21.3616983141639	-29.3076150116247	7.60893685429749e-15	24
-21.0211853301016	-29.3076150116247	2.09510200774719e-14	24
-20.6806723460393	-29.3076150116247	5.59933396343667e-14	24
-20.340159361977	-29.3076150116247	1.45311979587271e-13	24
-19.9996463779147	-29.3076150116247	3.66300384775072e-13	24
-19.6591333938524	-29.3076150116247	8.97070632496175e-13	24
-19.3186204097901	-29.3076150116247	2.13448271783885e-12	24
-18.9781074257277	-29.3076150116247	4.93400524600798e-12	24
-18.6375944416654	-29.3076150116247	1.10778722305612e-11	24
-18.2970814576031	-29.3076150116247	2.41503577386592e-11	24
-17.9565684735408	-29.3076150116247	5.11003142550337e-11	24
-17.6160554894785	-29.3076150116247	1.04894172389293e-10	24
-17.2755425054162	-29.3076150116247	2.08778547575237e-10	24
-16.9350295213539	-29.3076150116247	4.02717496496147e-10	24
-16.5945165372916	-29.3076150116247	7.52440758246372e-10	24
-16.2540035532292	-29.3076150116247	1.3610989948487e-09	24
-15.9134905691669	-29.3076150116247	2.38264042773001e-09	24
-15.5729775851046	-29.3076150116247	4.03465668800611e-09	24
-15.2324646010423	-29.3076150116247	6.60674380765914e-09	24
-14.89195161698	-29.3076150116247	1.0458824874382e-08	24
-14.5514386329177	-29.3076150116247	1.60031209308251e-08	24
-14.2109256488554	-29.3076150116247	2.36644233521154e-08	24
-13.8704126647931	-29.3076150116247	3.38167136620055e-08	24
-13.5298996807307	-29.3076150116247	4.6700057212713e-08	24
-13.1893866966684	-29.3076150116247	6.23291255133106e-08	24
-12.8488737126061	-29.3076150116247	8.04117124500039e-08	24
-12.5083607285438	-29.3076150116247	1.00299680631566e-07	24
-12.1678477444815	-29.3076150116247	1.20993700117394e-07	24
-11.8273347604192	-29.3076150116247	1.41215947317247e-07	24
-11.4868217763569	-29.3076150116247	1.5955238642126e-07	24
-11.1463087922946	-29.3076150116247	1.74650758015167e-07	24
-10.8057958082322	-29.3076150116247	1.85445361687959e-07	24
-10.4652828241699	-29.3076150116247	1.9136879594209e-07	24
-10.1247698401076	-29.3076150116247	1.9250720365209e-07	24
-9.7842568560453	-29.3076150116247	1.8966130483527e-07	24
-9.44374387198299	-29.3076150116247	1.84290670753085e-07	24
-9.10323088792068	-29.3076150116247	1.78340771091037e-07	24
-8.76271790385837	-29.3076150116247	1.73976211542653e-07	24
-8.42220491979605	-29.3076150116247	1.73262906863622e-07	5
-8.08169193573374	-29.3076150116247	1.77851391645395e-07	5
-7.74117895167143	-29.3076150116247	1.88711102657539e-07	5
-7.40066596760911	-29.3076150116247	2.05953651202066e-07	5
-7.0601529835468	-29.3076150116247	2.28767421028213e-07	5
-6.71963999948449	-29.3076150116247	2.55472097802945e-07	5
-6.37912701542218	-29.3076150116247	2.83692610484425e-07	5
-6.03861403135986	-29.3076150116247	3.10645049396927e-07	5
-5.69810104729755	-29.3076150116247	3.33516278942268e-07	5
-5.35758806323524	-29.3076150116247	3.4989884238961e-07	5
-5.01707507917293	-29.3076150116247	3.58214460620869e-07	5
-4.67656209511062	-29.3076150116247	3.5803352418307e-07	5
-4.3360491110483	-29.3076150116247	3.50191771326036e-07	5
-3.99553612698599	-29.3076150116247	3.36634203185742e-07	5
-3.65502314292368	-29.3076150116247	3.19982886664985e-07	5
-3.31451015886136	-29.3076150116247	3.02913151450341e-07	5
-2.97399717479905	-29.3076150116247	2.87499318976792e-07	5
-2.63348419073674	-29.3076150116247	2.74721310055882e-07	5
-2.29297120667443	-29.3076150116247	2.64286949025406e-07	5
-1.95245822261212	-29.3076150116247	2.54828478169302e-07	5
-1.6119452385498	-29.3076150116247	2.44409489528887e-07	5
-1.27143225448749	-29.3076150116247	2.31176723971373e-07	5
-0.930919270425179	-29.3076150116247	2.13948763133637e-07	5
-0.590406286362864	-29.3076150116247	1.92564973759156e-07	5
-0.249893302300553	-29.3076150116247	1.6790824079584e-07	5
0.0906196817617619	-29.3076150116247	1.41627555662549e-07	5
0.431132665824073	-29.3076150116247	1.15679205963153e-07	5
0.771645649886384	-29.3076150116247	9.18470308995478e-08	5
1.1121586339487	-29.3076150116247	7.13841070820992e-08	5
1.45267161801101	-29.3076150116247	5.48551499899499e-08	5
1.79318460207332	-29.3076150116247	4.21808787771518e-08	5
2.13369758613564	-29.3076150116247	3.28235427736749e-08	5
2.47421057019795	-29.3076150116247	2.60256366544586e-08	5
2.81472355426026	-29.3076150116247	2.10227708614691e-08	5
3.15523653832257	-29.3076150116247	1.71837031162376e-08	5
3.49574952238489	-29.3076150116247	1.40674525371883e-08	5
3.8362625064472	-29.3076150116247	1.14147588351419e-08	5
4.17677549050951	-29.3076150116247	9.10291431732318e-09	5
4.51728847457182	-29.3076150116247	7.09113271951417e-09	5
4.85780145863414	-29.3076150116247	5.37429943231219e-09	5
5.19831444269645	-29.3076150116247	3.95247457124927e-09	5
5.53882742675876	-29.3076150116247	2.81582374753398e-09	5
5.87934041082107	-29.3076150116247	1.94084121874078e-09	5
6.21985339488339	-29.3076150116247	1.29301428273152e-09	5
6.5603663789457	-29.3076150116247	8.32022737041172e-10	5
6.90087936300801	-29.3076150116247	5.16980214757722e-10	5
7.24139234707032	-29.3076150116247	3.10458680311381e-10	5
7.58190533113264	-29.3076150116247	1.80896888178872e-10	5
7.92241831519495	-29.3076150116247	1.03509908192938e-10	5
8.26293129925726	-29.3076150116247	6.00836040607606e-11	5
8.60344428331958	-29.3076150116247	3.81449783320751e-11	5
8.94395726738188	-29.3076150116247	3.00310388603314e-11	1
9.2844702514442	-29.3076150116247	3.24316322275184e-11	1
9.62498323550651	-29.3076150116247	4.71750686239350e-11	1
9.96549621956882	-29.3076150116247	8.44974373383163e-11	1
10.3060092036311	-29.3076150116247	1.70904518502843e-10	1
10.6465221876934	-29.3076150116247	3.64983176056306e-10	1
10.9870351717558	-29.3076150116247	7.8577833656216e-10	1
11.3275481558181	-29.3076150116247	1.65860981738231e-09	1
11.6680611398804	-29.3076150116247	3.38063880909706e-09	1
12.0085741239427	-29.3076150116247	6.60082682908397e-09	1
12.349087108005	-29.3076150116247	1.22947242924255e-08	1
12.6896000920673	-29.3076150116247	2.17954866074075e-08	1
13.0301130761296	-29.3076150116247	3.67258504393136e-08	1
13.3706260601919	-29.3076150116247	5.8774510823382e-08	1
13.7111390442543	-29.3076150116247	8.92889475296897e-08	1
14.0516520283166	-29.3076150116247	1.28721855585402e-07	1
14.3921650123789	-29.3076150116247	1.76057597000422e-07	1
14.7326779964412	-29.3076150116247	2.28422678667933e-07	1
15.0731909805035	-29.3076150116247	2.81100963196026e-07	1
15.4137039645658	-29.3076150116247	3.28093139024877e-07	1
15.7542169486281	-29.3076150116247	3.63185582609886e-07	1
16.0947299326904	-29.3076150116247	3.8128538620869e-07	1
16.4352429167528	-29.3076150116247	3.79630593611565e-07	1
16.7757559008151	-29.3076150116247	3.58479995367372e-07	1
17.1162688848774	-29.3076150116247	3.21045596335835e-07	1
17.4567818689397	-29.3076150116247	2.7269235788798e-07	1
17.797294853002	-29.3076150116247	2.19679843690974e-07	1
18.1378078370643	-29.3076150116247	1.67851252655932e-07	1
18.4783208211266	-29.3076150116247	1.21641431445839e-07	1
18.818833805189	-29.3076150116247	8.3611418348406e-08	1
19.1593467892513	-29.3076150116247	5.45105400111183e-08	1
19.4998597733136	-29.3076150116247	3.3707695663523e-08	1
19.8403727573759	-29.3076150116247	1.9770309049046e-08	1
20.1808857414382	-29.3076150116247	1.09985438806695e-08	1
20.5213987255005	-29.3076150116247	5.80357142358219e-09	1
20.8619117095628	-29.3076150116247	2.90465562333943e-09	1
21.2024246936251	-29.3076150116247	1.37890312957878e-09	1
21.5429376776874	-29.3076150116247	6.20888005549975e-10	1
21.8834506617498	-29.3076150116247	2.6517582727961e-10	1
22.2239636458121	-29.3076150116247	1.07422866324636e-10	1
22.5644766298744	-29.3076150116247	4.12765150236369e-11	1
22.9049896139367	-29.3076150116247	1.50436965530037e-11	1
23.245502597999	-29.3076150116247	5.20060220842951e-12	1
23.5860155820613	-29.3076150116247	1.70530893292445e-12	1
23.9265285661236	-29.3076150116247	5.30403389098712e-13	1
24.267041550186	-29.3076150116247	1.56483078822665e-13	1
24.6075545342483	-29.3076150116247	4.37916289875335e-14	1
24.9480675183106	-29.3076150116247	1.1624731340817e-14	1
25.2885805023729	-29.3076150116247	2.92717778269147e-15	1
25.6290934864352	-29.3076150116247	6.99192392541793e-16	1
25.9696064704975	-29.3076150116247	1.58428632188068e-16	1
26.3101194545598	-29.3076150116247	3.40540704076327e-17	1
26.6506324386221	-29.3076150116247	6.94405391104675e-18	1
26.9911454226844	-29.3076150116247	1.34331644456406e-18	1
27.3316584067468	-29.3076150116247	2.46537113903055e-19	1
27.6721713908091	-29.3076150116247	4.29297155693455e-20	1
28.0126843748714	-29.3076150116247	7.0940441909141e-21	1
28.3531973589337	-29.3076150116247	1.11325459353935e-21	1
28.693710342996	-29.3076150116247	1.66363421806793e-22	1
29.0342233270583	-29.3076150116247	2.39530086017165e-23	1
29.3747363111206	-29.3076150116247	3.49530989722588e-24	1
29.715249295183	-29.3076150116247	6.2360336667615e-25	1
30.0557622792453	-29.3076150116247	1.92143466024058e-25	1
30.3962752633076	-29.3076150116247	1.02049827511516e-25	1
30.7367882473699	-29.3076150116247	6.8391389827158e-26	1
31.0773012314322	-29.3076150116247	4.94364965942949e-26	1
31.4178142154945	-29.3076150116247	3.67842204735891e-26	2
31.7583271995568	-29.3076150116247	2.76578316205711e-26	2
32.0988401836191	-29.3076150116247	2.07923257823724e-26	2
32.4393531676814	-29.3076150116247	1.55241956641761e-26	2
32.7798661517438	-29.3076150116247	1.14643854524362e-26	2
33.1203791358061	-29.3076150116247	8.35359233298001e-27	2
33.4608921198684	-29.3076150116247	5.99753471494225e-27	2
33.8014051039307	-29.3076150116247	4.23947213101474e-27	2
34.141918087993	-29.3076150116247	2.94920669420652e-27	31
34.4824310720553	-29.3076150116247	2.01861285156495e-27	31
34.8229440561176	-29.3076150116247	1.35925788047283e-27	31
35.1634570401799	-29.3076150116247	9.00375002129469e-28	31
35.5039700242423	-29.3076150116247	5.86682110589394e-28	31
35.8444830083046	-29.3076150116247	3.76038435244523e-28	31
36.1849959923669	-29.3076150116247	2.37086806948021e-28	31
36.5255089764292	-29.3076150116247	1.47036779621251e-28	31
36.8660219604915	-29.3076150116247	8.96988125443795e-29	34
37.2065349445538	-29.3076150116247	5.38255800517355e-29	34
37.5470479286161	-29.3076150116247	3.17710479591733e-29	34
37.8875609126785	-29.3076150116247	1.84465352973181e-29	34
38.2280738967408	-29.3076150116247	1.05350905530339e-29	34
38.5685868808031	-29.3076150116247	5.9183652115284e-30	34
38.9090998648654	-29.3076150116247	3.27043219038978e-30	34
39.2496128489277	-29.3076150116247	1.77765858445858e-30	34
39.59012583299	-29.3076150116247	9.50454499772891e-31	34
39.9306388170523	-29.3076150116247	4.99866533827839e-31	34
40.2711518011146	-29.3076150116247	2.58592874759778e-31	34
-27.4909320272856	-28.9502946536532	6.10444855569945e-25	24
-27.1504190432232	-28.9502946536532	3.04445834290386e-24	24
-26.8099060591609	-28.9502946536532	1.47107717330189e-23	24
-26.4693930750986	-28.9502946536532	6.88006377568482e-23	24
-26.1288800910363	-28.9502946536532	3.11237507339709e-22	24
-25.788367106974	-28.9502946536532	1.36121352611779e-21	24
-25.4478541229117	-28.9502946536532	5.7537351145064e-21	24
-25.1073411388494	-28.9502946536532	2.35001860334837e-20	24
-24.7668281547871	-28.9502946536532	9.2736102747814e-20	24
-24.4263151707247	-28.9502946536532	3.53579655804433e-19	24
-24.0858021866624	-28.9502946536532	1.30267213698272e-18	24
-23.7452892026001	-28.9502946536532	4.63854848360253e-18	24
-23.4047762185378	-28.9502946536532	1.59682121882118e-17	24
-23.0642632344755	-28.9502946536532	5.31644059607705e-17	24
-22.7237502504132	-28.9502946536532	1.71265704616145e-16	24
-22.3832372663509	-28.9502946536532	5.34102425881765e-16	24
-22.0427242822886	-28.9502946536532	1.61332547913974e-15	24
-21.7022112982262	-28.9502946536532	4.72292699995959e-15	24
-21.3616983141639	-28.9502946536532	1.34072663132042e-14	24
-21.0211853301016	-28.9502946536532	3.69270547197136e-14	24
-20.6806723460393	-28.9502946536532	9.87269128550106e-14	24
-20.340159361977	-28.9502946536532	2.56322873415876e-13	24
-19.9996463779147	-28.9502946536532	6.4643926113486e-13	24
-19.6591333938524	-28.9502946536532	1.58390812892899e-12	24
-19.3186204097901	-28.9502946536532	3.77059109757367e-12	24
-18.9781074257277	-28.9502946536532	8.72014433228858e-12	24
-18.6375944416654	-28.9502946536532	1.95874073597298e-11	24
-18.2970814576031	-28.9502946536532	4.27196684987888e-11	24
-17.9565684735408	-28.9502946536532	9.04272393530962e-11	24
-17.6160554894785	-28.9502946536532	1.85690310824838e-10	24
-17.2755425054162	-28.9502946536532	3.69727776359884e-10	24
-16.9350295213539	-28.9502946536532	7.13441432173112e-10	24
-16.5945165372916	-28.9502946536532	1.33353193330114e-09	24
-16.2540035532292	-28.9502946536532	2.4133187476603e-09	24
-15.9134905691669	-28.9502946536532	4.22675233983332e-09	24
-15.5729775851046	-28.9502946536532	7.16169625932087e-09	24
-15.2324646010423	-28.9502946536532	1.17355275675436e-08	24
-14.89195161698	-28.9502946536532	1.85932094130798e-08	24
-14.5514386329177	-28.9502946536532	2.84765182933874e-08	24
-14.2109256488554	-28.9502946536532	4.21546385985226e-08	24
-13.8704126647931	-28.9502946536532	6.03121556446123e-08	24
-13.5298996807307	-28.9502946536532	8.34007905491055e-08	24
-13.1893866966684	-28.9502946536532	1.11474483394407e-07	24
-12.8488737126061	-28.9502946536532	1.4404025726429e-07	24
-12.5083607285438	-28.9502946536532	1.79965207575838e-07	24
-12.1678477444815	-28.9502946536532	2.17478869618194e-07	24
-11.8273347604192	-28.9502946536532	2.54298035476914e-07	24
-11.4868217763569	-28.9502946536532	2.87878755458569e-07	24
-11.1463087922946	-28.9502946536532	3.15771753714995e-07	24
-10.8057958082322	-28.9502946536532	3.36029026457777e-07	24
-10.4652828241699	-28.9502946536532	3.47588165741231e-07	24
-10.1247698401076	-28.9502946536532	3.50553651734639e-07	24
-9.7842568560453	-28.9502946536532	3.46305358113496e-07	24
-9.44374387198299	-28.9502946536532	3.37393879891914e-07	24
-9.10323088792068	-28.9502946536532	3.27224465080852e-07	24
-8.76271790385837	-28.9502946536532	3.19575820749877e-07	24
-8.42220491979605	-28.9502946536532	3.18034620654122e-07	24
-8.08169193573374	-28.9502946536532	3.25441745091515e-07	5
-7.74117895167143	-28.9502946536532	3.43439359023762e-07	5
-7.40066596760911	-28.9502946536532	3.72183852829677e-07	5
-7.0601529835468	-28.9502946536532	4.10258838071913e-07	5
-6.71963999948449	-28.9502946536532	4.5479564888994e-07	5
-6.37912701542218	-28.9502946536532	5.01791699894528e-07	5
-6.03861403135986	-28.9502946536532	5.46606359030673e-07	5
-5.69810104729755	-28.9502946536532	5.84599288826963e-07	5
-5.35758806323524	-28.9502946536532	6.1184728351026e-07	5
-5.01707507917293	-28.9502946536532	6.25832427045993e-07	5
-4.67656209511062	-28.9502946536532	6.25953036727287e-07	5
-4.3360491110483	-28.9502946536532	6.13697827779786e-07	5
-3.99553612698599	-28.9502946536532	5.92369516961128e-07	5
-3.65502314292368	-28.9502946536532	5.66352619464769e-07	5
-3.31451015886136	-28.9502946536532	5.4006527076848e-07	5
-2.97399717479905	-28.9502946536532	5.16862856329106e-07	5
-2.63348419073674	-28.9502946536532	4.9821304319806e-07	5
-2.29297120667443	-28.9502946536532	4.83402821542224e-07	5
-1.95245822261212	-28.9502946536532	4.69879057055762e-07	5
-1.6119452385498	-28.9502946536532	4.54120074941417e-07	5
-1.27143225448749	-28.9502946536532	4.32763446740251e-07	5
-0.930919270425179	-28.9502946536532	4.03638670748612e-07	5
-0.590406286362864	-28.9502946536532	3.66398373879172e-07	5
-0.249893302300553	-28.9502946536532	3.22586993164374e-07	5
0.0906196817617619	-28.9502946536532	2.75175236647596e-07	5
0.431132665824073	-28.9502946536532	2.27753289370124e-07	5
0.771645649886384	-28.9502946536532	1.83660341635327e-07	5
1.1121586339487	-28.9502946536532	1.45310289069114e-07	5
1.45267161801101	-28.9502946536532	1.13871138772099e-07	5
1.79318460207332	-28.9502946536532	8.93170127360888e-08	5
2.13369758613564	-28.9502946536532	7.07528690219825e-08	5
2.47421057019795	-28.9502946536532	5.68526099724635e-08	5
2.81472355426026	-28.9502946536532	4.62595885304166e-08	5
3.15523653832257	-28.9502946536532	3.78545537056921e-08	5
3.49574952238489	-28.9502946536532	3.08662423448592e-08	5
3.8362625064472	-28.9502946536532	2.48547945431619e-08	5
4.17677549050951	-28.9502946536532	1.96237591819452e-08	5
4.51728847457182	-28.9502946536532	1.51145019873026e-08	5
4.85780145863414	-28.9502946536532	1.13187860409471e-08	5
5.19831444269645	-28.9502946536532	8.22400331617718e-09	5
5.53882742675876	-28.9502946536532	5.78957331073467e-09	5
5.87934041082107	-28.9502946536532	3.94517457762077e-09	5
6.21985339488339	-28.9502946536532	2.60029022893044e-09	5
6.5603663789457	-28.9502946536532	1.65696252489572e-09	5
6.90087936300801	-28.9502946536532	1.02098568957702e-09	5
7.24139234707032	-28.9502946536532	6.09533220782032e-10	5
7.58190533113264	-28.9502946536532	3.54987500761586e-10	5
7.92241831519495	-28.9502946536532	2.05654423876867e-10	5
8.26293129925726	-28.9502946536532	1.24398914546839e-10	5
8.60344428331958	-28.9502946536532	8.62895497889563e-11	5
8.94395726738188	-28.9502946536532	7.62950370614444e-11	1
9.2844702514442	-28.9502946536532	8.81166967284266e-11	1
9.62498323550651	-28.9502946536532	1.25574842729192e-10	1
9.96549621956882	-28.9502946536532	2.08829294738869e-10	1
10.3060092036311	-28.9502946536532	3.89314702059031e-10	1
10.6465221876934	-28.9502946536532	7.79593204342537e-10	1
10.9870351717558	-28.9502946536532	1.60671416641264e-09	1
11.3275481558181	-28.9502946536532	3.29826031014112e-09	1
11.6680611398804	-28.9502946536532	6.60562645272128e-09	1
12.0085741239427	-28.9502946536532	1.27548432878759e-08	1
12.349087108005	-28.9502946536532	2.3588526313107e-08	1
12.6896000920673	-28.9502946536532	4.1626281462244e-08	1
13.0301130761296	-28.9502946536532	6.99386418447303e-08	1
13.3706260601919	-28.9502946536532	1.11726164226652e-07	1
13.7111390442543	-28.9502946536532	1.6954883172327e-07	1
14.0516520283166	-28.9502946536532	2.44274677659902e-07	1
14.3921650123789	-28.9502946536532	3.33987451426208e-07	1
14.7326779964412	-28.9502946536532	4.33242489170638e-07	1
15.0731909805035	-28.9502946536532	5.33092797940602e-07	1
15.4137039645658	-28.9502946536532	6.22152261242764e-07	1
15.7542169486281	-28.9502946536532	6.88629035072639e-07	1
16.0947299326904	-28.9502946536532	7.22864101177982e-07	1
16.4352429167528	-28.9502946536532	7.19629272191104e-07	1
16.7757559008151	-28.9502946536532	6.79432478929152e-07	1
17.1162688848774	-28.9502946536532	6.08382818144341e-07	1
17.4567818689397	-28.9502946536532	5.16665902222644e-07	1
17.797294853002	-28.9502946536532	4.16153759223905e-07	1
18.1378078370643	-28.9502946536532	3.17919398494493e-07	1
18.4783208211266	-28.9502946536532	2.3035952502982e-07	1
18.818833805189	-28.9502946536532	1.58316675702813e-07	1
19.1593467892513	-28.9502946536532	1.0320069103065e-07	1
19.4998597733136	-28.9502946536532	6.38082708912426e-08	1
19.8403727573759	-28.9502946536532	3.74206891982814e-08	1
20.1808857414382	-28.9502946536532	2.0815567565641e-08	1
20.5213987255005	-28.9502946536532	1.09826477873027e-08	1
20.8619117095628	-28.9502946536532	5.49627488792881e-09	1
21.2024246936251	-28.9502946536532	2.60899043314194e-09	1
21.5429376776874	-28.9502946536532	1.17467901417619e-09	1
21.8834506617498	-28.9502946536532	5.01659184950801e-10	1
22.2239636458121	-28.9502946536532	2.0320836024278e-10	1
22.5644766298744	-28.9502946536532	7.80761520660291e-11	1
22.9049896139367	-28.9502946536532	2.84538149567558e-11	1
23.245502597999	-28.9502946536532	9.83579927684413e-12	1
23.5860155820613	-28.9502946536532	3.22498900740702e-12	1
23.9265285661236	-28.9502946536532	1.00299613121945e-12	1
24.267041550186	-28.9502946536532	2.95887350894011e-13	1
24.6075545342483	-28.9502946536532	8.27968958706847e-14	1
24.9480675183106	-28.9502946536532	2.19769467346895e-14	1
25.2885805023729	-28.9502946536532	5.53340187641097e-15	1
25.6290934864352	-28.9502946536532	1.32158583190605e-15	1
25.9696064704975	-28.9502946536532	2.99422555950266e-16	1
26.3101194545598	-28.9502946536532	6.43529460408337e-17	1
26.6506324386221	-28.9502946536532	1.31207185568117e-17	1
26.9911454226844	-28.9502946536532	2.5378504112153e-18	1
27.3316584067468	-28.9502946536532	4.65711828902633e-19	1
27.6721713908091	-28.9502946536532	8.10900558927153e-20	1
28.0126843748714	-28.9502946536532	1.34027369787996e-20	1
28.3531973589337	-28.9502946536532	2.10591054225881e-21	1
28.693710342996	-28.9502946536532	3.16413284873426e-22	1
29.0342233270583	-28.9502946536532	4.65670322087934e-23	1
29.3747363111206	-28.9502946536532	7.37278269275445e-24	1
29.715249295183	-28.9502946536532	1.6270447328845e-24	1
30.0557622792453	-28.9502946536532	6.32073472521983e-25	1
30.3962752633076	-28.9502946536532	3.61569401960929e-25	1
30.7367882473699	-28.9502946536532	2.40845107173208e-25	1
31.0773012314322	-28.9502946536532	1.70952342501327e-25	2
31.4178142154945	-28.9502946536532	1.25374776904392e-25	2
31.7583271995568	-28.9502946536532	9.33864110424085e-26	2
32.0988401836191	-28.9502946536532	6.98099506000384e-26	2
32.4393531676814	-28.9502946536532	5.19535076574047e-26	2
32.7798661517438	-28.9502946536532	3.82973408685592e-26	2
33.1203791358061	-28.9502946536532	2.78777175343802e-26	2
33.4608921198684	-28.9502946536532	2.00041093689257e-26	2
33.8014051039307	-28.9502946536532	1.41360355129898e-26	31
34.141918087993	-28.9502946536532	9.83213448478713e-27	31
34.4824310720553	-28.9502946536532	6.7290368074107e-27	31
34.8229440561176	-28.9502946536532	4.53080292211777e-27	31
35.1634570401799	-28.9502946536532	3.00108832094782e-27	31
35.5039700242423	-28.9502946536532	1.95544157262728e-27	31
35.8444830083046	-28.9502946536532	1.25332416348645e-27	31
36.1849959923669	-28.9502946536532	7.90185694457425e-28	31
36.5255089764292	-28.9502946536532	4.90048631183333e-28	34
36.8660219604915	-28.9502946536532	2.98945349331116e-28	34
37.2065349445538	-28.9502946536532	1.7938495736584e-28	34
37.5470479286161	-28.9502946536532	1.05881770653303e-28	34
37.8875609126785	-28.9502946536532	6.1474765770951e-29	34
38.2280738967408	-28.9502946536532	3.5108540138778e-29	34
38.5685868808031	-28.9502946536532	1.97228029053871e-29	34
38.9090998648654	-28.9502946536532	1.08984392984438e-29	34
39.2496128489277	-28.9502946536532	5.92379037745186e-30	34
39.59012583299	-28.9502946536532	3.16719408870673e-30	34
39.9306388170523	-28.9502946536532	1.66567113262105e-30	34
40.2711518011146	-28.9502946536532	8.61674845921118e-31	34
-27.4909320272856	-28.5929742956817	1.12812853067355e-24	24
-27.1504190432232	-28.5929742956817	5.53599149234618e-24	24
-26.8099060591609	-28.5929742956817	2.63924333865958e-23	24
-26.4693930750986	-28.5929742956817	1.22055555584976e-22	24
-26.1288800910363	-28.5929742956817	5.47014715937062e-22	24
-25.788367106974	-28.5929742956817	2.37400374972921e-21	24
-25.4478541229117	-28.5929742956817	9.97143258571272e-21	24
-25.1073411388494	-28.5929742956817	4.05177500051352e-20	24
-24.7668281547871	-28.5929742956817	1.59229367740906e-19	24
-24.4263151707247	-28.5929742956817	6.05099825956236e-19	24
-24.0858021866624	-28.5929742956817	2.22355076390634e-18	24
-23.7452892026001	-28.5929742956817	7.90176577694506e-18	24
-23.4047762185378	-28.5929742956817	2.71610236434325e-17	24
-23.0642632344755	-28.5929742956817	9.03323176485694e-17	24
-22.7237502504132	-28.5929742956817	2.90791898287657e-16	24
-22.3832372663509	-28.5929742956817	9.06485636787424e-16	24
-22.0427242822886	-28.5929742956817	2.73777923731134e-15	24
-21.7022112982262	-28.5929742956817	8.01542222561187e-15	24
-21.3616983141639	-28.5929742956817	2.27602644448502e-14	24
-21.0211853301016	-28.5929742956817	6.27150729566249e-14	24
-20.6806723460393	-28.5929742956817	1.67767058796899e-13	24
-20.340159361977	-28.5929742956817	4.35854519827865e-13	24
-19.9996463779147	-28.5929742956817	1.09999319937935e-12	24
-19.6591333938524	-28.5929742956817	2.69719300552006e-12	24
-19.3186204097901	-28.5929742956817	6.42556075938536e-12	24
-18.9781074257277	-28.5929742956817	1.48708203459659e-11	24
-18.6375944416654	-28.5929742956817	3.34257435641993e-11	24
-18.2970814576031	-28.5929742956817	7.29464971672783e-11	24
-17.9565684735408	-28.5929742956817	1.5449970706746e-10	24
-17.6160554894785	-28.5929742956817	3.17432889402917e-10	24
-17.2755425054162	-28.5929742956817	6.3236457291035e-10	24
-16.9350295213539	-28.5929742956817	1.22085291767019e-09	24
-16.5945165372916	-28.5929742956817	2.28315106436901e-09	24
-16.2540035532292	-28.5929742956817	4.13417942904427e-09	24
-15.9134905691669	-28.5929742956817	7.24523477662427e-09	24
-15.5729775851046	-28.5929742956817	1.22848454944219e-08	24
-15.2324646010423	-28.5929742956817	2.0146961002992e-08	24
-14.89195161698	-28.5929742956817	3.19495753311296e-08	24
-14.5514386329177	-28.5929742956817	4.89841051701755e-08	24
-14.2109256488554	-28.5929742956817	7.25980932473235e-08	24
-13.8704126647931	-28.5929742956817	1.0400340503867e-07	24
-13.5298996807307	-28.5929742956817	1.44019596802341e-07	24
-13.1893866966684	-28.5929742956817	1.92785178736486e-07	24
-12.8488737126061	-28.5929742956817	2.49492458113153e-07	24
-12.5083607285438	-28.5929742956817	3.12216769475701e-07	24
-12.1678477444815	-28.5929742956817	3.77910679145573e-07	24
-11.8273347604192	-28.5929742956817	4.42613727799965e-07	24
-11.4868217763569	-28.5929742956817	5.01889100044079e-07	24
-11.1463087922946	-28.5929742956817	5.51446707699857e-07	24
-10.8057958082322	-28.5929742956817	5.87858962262487e-07	24
-10.4652828241699	-28.5929742956817	6.09235381685893e-07	24
-10.1247698401076	-28.5929742956817	6.15709112590782e-07	24
-9.7842568560453	-28.5929742956817	6.09611303733676e-07	24
-9.44374387198299	-28.5929742956817	5.95266961993306e-07	24
-9.10323088792068	-28.5929742956817	5.78425407704039e-07	24
-8.76271790385837	-28.5929742956817	5.65417906685621e-07	24
-8.42220491979605	-28.5929742956817	5.62191860222532e-07	24
-8.08169193573374	-28.5929742956817	5.73390408134155e-07	24
-7.74117895167143	-28.5929742956817	6.01626830217789e-07	5
-7.40066596760911	-28.5929742956817	6.47055696790254e-07	5
-7.0601529835468	-28.5929742956817	7.07285854272678e-07	5
-6.71963999948449	-28.5929742956817	7.77632433121862e-07	5
-6.37912701542218	-28.5929742956817	8.51676037990208e-07	5
-6.03861403135986	-28.5929742956817	9.22082821644617e-07	5
-5.69810104729755	-28.5929742956817	9.81622316285447e-07	5
-5.35758806323524	-28.5929742956817	1.02428237676034e-06	5
-5.01707507917293	-28.5929742956817	1.04631927604716e-06	5
-4.67656209511062	-28.5929742956817	1.04701912059206e-06	5
-4.3360491110483	-28.5929742956817	1.02892892568014e-06	5
-3.99553612698599	-28.5929742956817	9.97384963780768e-07	5
-3.65502314292368	-28.5929742956817	9.59333556373151e-07	5
-3.31451015886136	-28.5929742956817	9.21665276562283e-07	5
-2.97399717479905	-28.5929742956817	8.89483411426342e-07	5
-2.63348419073674	-28.5929742956817	8.64808580906633e-07	5
-2.29297120667443	-28.5929742956817	8.46129335124601e-07	5
-1.95245822261212	-28.5929742956817	8.28960453362769e-07	5
-1.6119452385498	-28.5929742956817	8.072525348467e-07	5
-1.27143225448749	-28.5929742956817	7.75225599501008e-07	5
-0.930919270425179	-28.5929742956817	7.29073170677337e-07	5
-0.590406286362864	-28.5929742956817	6.68041471695398e-07	5
-0.249893302300553	-28.5929742956817	5.94603740075637e-07	5
0.0906196817617619	-28.5929742956817	5.13743697303907e-07	5
0.431132665824073	-28.5929742956817	4.31633991455453e-07	5
0.771645649886384	-28.5929742956817	3.54154879585486e-07	5
1.1121586339487	-28.5929742956817	2.85697251465854e-07	5
1.45267161801101	-28.5929742956817	2.28544823005326e-07	5
1.79318460207332	-28.5929742956817	1.82901709991938e-07	5
2.13369758613564	-28.5929742956817	1.47417931039081e-07	5
2.47421057019795	-28.5929742956817	1.19943467129089e-07	5
2.81472355426026	-28.5929742956817	9.82386872759817e-08	5
3.15523653832257	-28.5929742956817	8.04590631650011e-08	5
3.49574952238489	-28.5929742956817	6.53577490510739e-08	5
3.8362625064472	-28.5929742956817	5.22545533096489e-08	5
4.17677549050951	-28.5929742956817	4.08727196360421e-08	5
4.51728847457182	-28.5929742956817	3.11449332516913e-08	5
4.85780145863414	-28.5929742956817	2.30569040407173e-08	5
5.19831444269645	-28.5929742956817	1.65556255610871e-08	5
5.53882742675876	-28.5929742956817	1.15177940611339e-08	5
5.87934041082107	-28.5929742956817	7.75839797581897e-09	5
6.21985339488339	-28.5929742956817	5.05771145844813e-09	5
6.5603663789457	-28.5929742956817	3.19059794698871e-09	5
6.90087936300801	-28.5929742956817	1.94943673753822e-09	5
7.24139234707032	-28.5929742956817	1.15788576842064e-09	5
7.58190533113264	-28.5929742956817	6.76191342457152e-10	5
7.92241831519495	-28.5929742956817	4.00268981044026e-10	5
8.26293129925726	-28.5929742956817	2.57092435360228e-10	5
8.60344428331958	-28.5929742956817	1.98705150407941e-10	5
8.94395726738188	-28.5929742956817	1.96865851016135e-10	1
9.2844702514442	-28.5929742956817	2.40288416216545e-10	1
9.62498323550651	-28.5929742956817	3.36950282116008e-10	1
9.96549621956882	-28.5929742956817	5.25382516093536e-10	1
10.3060092036311	-28.5929742956817	9.01564458492431e-10	1
10.6465221876934	-28.5929742956817	1.67204155176749e-09	1
10.9870351717558	-28.5929742956817	3.24812524325279e-09	1
11.3275481558181	-28.5929742956817	6.39736314731859e-09	1
11.6680611398804	-28.5929742956817	1.24608625908936e-08	1
12.0085741239427	-28.5929742956817	2.3620534127458e-08	1
12.349087108005	-28.5929742956817	4.31531838030867e-08	1
12.6896000920673	-28.5929742956817	7.55431590427372e-08	1
13.0301130761296	-28.5929742956817	1.26265544412891e-07	1
13.3706260601919	-28.5929742956817	2.01042574160314e-07	1
13.7111390442543	-28.5929742956817	3.04469256363463e-07	1
14.0516520283166	-28.5929742956817	4.38126539078659e-07	1
14.3921650123789	-28.5929742956817	5.9861144684225e-07	1
14.7326779964412	-28.5929742956817	7.76188141526109e-07	1
15.0731909805035	-28.5929742956817	9.54826504067475e-07	1
15.4137039645658	-28.5929742956817	1.11411327426789e-06	1
15.7542169486281	-28.5929742956817	1.23291278525679e-06	1
16.0947299326904	-28.5929742956817	1.29393220048124e-06	1
16.4352429167528	-28.5929742956817	1.28784287707825e-06	1
16.7757559008151	-28.5929742956817	1.21560665179616e-06	1
17.1162688848774	-28.5929742956817	1.08821267397786e-06	1
17.4567818689397	-28.5929742956817	9.23927773977828e-07	1
17.797294853002	-28.5929742956817	7.44008497413971e-07	1
18.1378078370643	-28.5929742956817	5.68255359119141e-07	1
18.4783208211266	-28.5929742956817	4.1166396869204e-07	1
18.818833805189	-28.5929742956817	2.82866582398575e-07	1
19.1593467892513	-28.5929742956817	1.84358814491421e-07	1
19.4998597733136	-28.5929742956817	1.13970433949589e-07	1
19.8403727573759	-28.5929742956817	6.68294587132202e-08	1
20.1808857414382	-28.5929742956817	3.71699243410583e-08	1
20.5213987255005	-28.5929742956817	1.96093553644709e-08	1
20.8619117095628	-28.5929742956817	9.81256088471114e-09	1
21.2024246936251	-28.5929742956817	4.6574490228208e-09	1
21.5429376776874	-28.5929742956817	2.09681358074523e-09	1
21.8834506617498	-28.5929742956817	8.95399626156027e-10	1
22.2239636458121	-28.5929742956817	3.62676217999994e-10	1
22.5644766298744	-28.5929742956817	1.39336997719663e-10	1
22.9049896139367	-28.5929742956817	5.07761363897136e-11	1
23.245502597999	-28.5929742956817	1.75509208688147e-11	1
23.5860155820613	-28.5929742956817	5.75425470258477e-12	1
23.9265285661236	-28.5929742956817	1.78949182988275e-12	1
24.267041550186	-28.5929742956817	5.27867699489643e-13	1
24.6075545342483	-28.5929742956817	1.47699556741223e-13	1
24.9480675183106	-28.5929742956817	3.92009694171588e-14	1
25.2885805023729	-28.5929742956817	9.86923555995289e-15	1
25.6290934864352	-28.5929742956817	2.35692501856667e-15	1
25.9696064704975	-28.5929742956817	5.33938232962824e-16	1
26.3101194545598	-28.5929742956817	1.14743505845003e-16	1
26.6506324386221	-28.5929742956817	2.33920584781656e-17	1
26.9911454226844	-28.5929742956817	4.52407601318929e-18	1
27.3316584067468	-28.5929742956817	8.30139286941768e-19	1
27.6721713908091	-28.5929742956817	1.44558212245364e-19	1
28.0126843748714	-28.5929742956817	2.39104141830917e-20	1
28.3531973589337	-28.5929742956817	3.76889016265337e-21	1
28.693710342996	-28.5929742956817	5.73455927618649e-22	1
29.0342233270583	-28.5929742956817	8.85074691462881e-23	1
29.3747363111206	-28.5929742956817	1.62698951018644e-23	1
29.715249295183	-28.5929742956817	4.68486854097485e-24	1
30.0557622792453	-28.5929742956817	2.17077289165831e-24	1
30.3962752633076	-28.5929742956817	1.28215248869618e-24	1
30.7367882473699	-28.5929742956817	8.40131278443913e-25	2
31.0773012314322	-28.5929742956817	5.83775600408029e-25	2
31.4178142154945	-28.5929742956817	4.21197090477872e-25	2
31.7583271995568	-28.5929742956817	3.1037354991842e-25	2
32.0988401836191	-28.5929742956817	2.30501457675336e-25	2
32.4393531676814	-28.5929742956817	1.70891988842396e-25	2
32.7798661517438	-28.5929742956817	1.25703582729587e-25	2
33.1203791358061	-28.5929742956817	9.13952743139836e-26	2
33.4608921198684	-28.5929742956817	6.55397496607208e-26	31
33.8014051039307	-28.5929742956817	4.62976090362746e-26	31
34.141918087993	-28.5929742956817	3.21952691709308e-26	31
34.4824310720553	-28.5929742956817	2.20316317306874e-26	31
34.8229440561176	-28.5929742956817	1.48332958575791e-26	31
35.1634570401799	-28.5929742956817	9.82472114696916e-27	31
35.5039700242423	-28.5929742956817	6.40133854515458e-27	31
35.8444830083046	-28.5929742956817	4.10276756747903e-27	31
36.1849959923669	-28.5929742956817	2.58661597378092e-27	34
36.5255089764292	-28.5929742956817	1.60410317085734e-27	34
36.8660219604915	-28.5929742956817	9.78533902445866e-28	34
37.2065349445538	-28.5929742956817	5.87166746063693e-28	34
37.5470479286161	-28.5929742956817	3.46567810836715e-28	34
37.8875609126785	-28.5929742956817	2.01212819468186e-28	34
38.2280738967408	-28.5929742956817	1.14911457335571e-28	34
38.5685868808031	-28.5929742956817	6.45521920825831e-29	34
38.9090998648654	-28.5929742956817	3.56696150518373e-29	34
39.2496128489277	-28.5929742956817	1.93876630399411e-29	34
39.59012583299	-28.5929742956817	1.03655418994665e-29	34
39.9306388170523	-28.5929742956817	5.45127388593446e-30	34
40.2711518011146	-28.5929742956817	2.81996297005391e-30	34
-27.4909320272856	-28.2356539377102	2.09856613799005e-24	24
-27.1504190432232	-28.2356539377102	1.0068807809242e-23	24
-26.8099060591609	-28.2356539377102	4.70921094052466e-23	24
-26.4693930750986	-28.2356539377102	2.14243464786362e-22	24
-26.1288800910363	-28.2356539377102	9.46867426029573e-22	24
-25.788367106974	-28.2356539377102	4.06129052122281e-21	24
-25.4478541229117	-28.2356539377102	1.68920396397264e-20	24
-25.1073411388494	-28.2356539377102	6.8086181948515e-20	24
-24.7668281547871	-28.2356539377102	2.65812248271875e-19	24
-24.4263151707247	-28.2356539377102	1.00478939851917e-18	24
-24.0858021866624	-28.2356539377102	3.67678014210819e-18	24
-23.7452892026001	-28.2356539377102	1.30233384314198e-17	24
-23.4047762185378	-28.2356539377102	4.46545261113959e-17	24
-23.0642632344755	-28.2356539377102	1.48243354517316e-16	24
-22.7237502504132	-28.2356539377102	4.76622665673933e-16	24
-22.3832372663509	-28.2356539377102	1.48464943320567e-15	24
-22.0427242822886	-28.2356539377102	4.48239644643226e-15	24
-21.7022112982262	-28.2356539377102	1.31231220131144e-14	24
-21.3616983141639	-28.2356539377102	3.72744771120551e-14	24
-21.0211853301016	-28.2356539377102	1.02761516480691e-13	24
-20.6806723460393	-28.2356539377102	2.75085584060567e-13	24
-20.340159361977	-28.2356539377102	7.15256693608596e-13	24
-19.9996463779147	-28.2356539377102	1.80678249736035e-12	24
-19.6591333938524	-28.2356539377102	4.43446198671508e-12	24
-19.3186204097901	-28.2356539377102	1.05743622992677e-11	24
-18.9781074257277	-28.2356539377102	2.44951625006194e-11	24
-18.6375944416654	-28.2356539377102	5.51070698448798e-11	24
-18.2970814576031	-28.2356539377102	1.203607610533e-10	24
-17.9565684735408	-28.2356539377102	2.5511435542339e-10	24
-17.6160554894785	-28.2356539377102	5.24519508431722e-10	24
-17.2755425054162	-28.2356539377102	1.04559205257507e-09	24
-16.9350295213539	-28.2356539377102	2.01992504882226e-09	24
-16.5945165372916	-28.2356539377102	3.7799614012996e-09	24
-16.2540035532292	-28.2356539377102	6.84918383562622e-09	24
-15.9134905691669	-28.2356539377102	1.20123185074964e-08	24
-15.5729775851046	-28.2356539377102	2.03848684180888e-08	24
-15.2324646010423	-28.2356539377102	3.34625672354671e-08	24
-14.89195161698	-28.2356539377102	5.31226440304266e-08	24
-14.5514386329177	-28.2356539377102	8.15436543833624e-08	24
-14.2109256488554	-28.2356539377102	1.21013620049627e-07	24
-13.8704126647931	-28.2356539377102	1.73611409228534e-07	24
-13.5298996807307	-28.2356539377102	2.40775084184024e-07	24
-13.1893866966684	-28.2356539377102	3.22809969556504e-07	24
-12.8488737126061	-28.2356539377102	4.1842950522048e-07	24
-12.5083607285438	-28.2356539377102	5.24450437046492e-07	24
-12.1678477444815	-28.2356539377102	6.35766926773168e-07	24
-11.8273347604192	-28.2356539377102	7.45696273460804e-07	24
-11.4868217763569	-28.2356539377102	8.46721116878416e-07	24
-11.1463087922946	-28.2356539377102	9.31559236510666e-07	24
-10.8057958082322	-28.2356539377102	9.943935327087e-07	24
-10.4652828241699	-28.2356539377102	1.03202054073969e-06	24
-10.1247698401076	-28.2356539377102	1.04465495172487e-06	24
-9.7842568560453	-28.2356539377102	1.03617726028847e-06	24
-9.44374387198299	-28.2356539377102	1.01372602726309e-06	24
-9.10323088792068	-28.2356539377102	9.8668424562889e-07	24
-8.76271790385837	-28.2356539377102	9.65245509500917e-07	24
-8.42220491979605	-28.2356539377102	9.58829900867549e-07	24
-8.08169193573374	-28.2356539377102	9.74632995421822e-07	24
-7.74117895167143	-28.2356539377102	1.01654081023761e-06	24
-7.40066596760911	-28.2356539377102	1.08455350428357e-06	5
-7.0601529835468	-28.2356539377102	1.17476256045369e-06	5
-6.71963999948449	-28.2356539377102	1.27984791239537e-06	5
-6.37912701542218	-28.2356539377102	1.39001787921811e-06	5
-6.03861403135986	-28.2356539377102	1.49429966988829e-06	5
-5.69810104729755	-28.2356539377102	1.58207501089081e-06	5
-5.35758806323524	-28.2356539377102	1.64471293032208e-06	5
-5.01707507917293	-28.2356539377102	1.67707059662065e-06	5
-4.67656209511062	-28.2356539377102	1.67854542518139e-06	5
-4.3360491110483	-28.2356539377102	1.65333463678572e-06	5
-3.99553612698599	-28.2356539377102	1.60965881882507e-06	5
-3.65502314292368	-28.2356539377102	1.55795238105665e-06	5
-3.31451015886136	-28.2356539377102	1.50835637647182e-06	5
-2.97399717479905	-28.2356539377102	1.46814152098883e-06	5
-2.63348419073674	-28.2356539377102	1.43980332598777e-06	5
-2.29297120667443	-28.2356539377102	1.42042954412598e-06	5
-1.95245822261212	-28.2356539377102	1.40257276759571e-06	5
-1.6119452385498	-28.2356539377102	1.37639719714115e-06	5
-1.27143225448749	-28.2356539377102	1.33247648242578e-06	5
-0.930919270425179	-28.2356539377102	1.26443218403837e-06	5
-0.590406286362864	-28.2356539377102	1.17067134711789e-06	5
-0.249893302300553	-28.2356539377102	1.05477284582241e-06	5
0.0906196817617619	-28.2356539377102	9.24488868983675e-07	5
0.431132665824073	-28.2356539377102	7.89740294570109e-07	5
0.771645649886384	-28.2356539377102	6.60261796519063e-07	5
1.1121586339487	-28.2356539377102	5.43602687643952e-07	5
1.45267161801101	-28.2356539377102	4.44000759888196e-07	5
1.79318460207332	-28.2356539377102	3.62300643197504e-07	5
2.13369758613564	-28.2356539377102	2.96729191592148e-07	5
2.47421057019795	-28.2356539377102	2.44106422263765e-07	5
2.81472355426026	-28.2356539377102	2.01030575455979e-07	5
3.15523653832257	-28.2356539377102	1.6470629539123e-07	5
3.49574952238489	-28.2356539377102	1.3329597732268e-07	5
3.8362625064472	-28.2356539377102	1.05864468533616e-07	5
4.17677549050951	-28.2356539377102	8.20913821268359e-08	5
4.51728847457182	-28.2356539377102	6.19328449323562e-08	5
4.85780145863414	-28.2356539377102	4.53572502196834e-08	5
5.19831444269645	-28.2356539377102	3.22033638890884e-08	5
5.53882742675876	-28.2356539377102	2.21493041769065e-08	5
5.87934041082107	-28.2356539377102	1.47517426348382e-08	5
6.21985339488339	-28.2356539377102	9.51236892930151e-09	5
6.5603663789457	-28.2356539377102	5.94107436987667e-09	5
6.90087936300801	-28.2356539377102	3.60084152209778e-09	5
7.24139234707032	-28.2356539377102	2.131283279617e-09	5
7.58190533113264	-28.2356539377102	1.25437345926002e-09	5
7.92241831519495	-28.2356539377102	7.68219299502127e-10	5
8.26293129925726	-28.2356539377102	5.34604741844187e-10	5
8.60344428331958	-28.2356539377102	4.65019108849707e-10	1
8.94395726738188	-28.2356539377102	5.08936213764223e-10	1
9.2844702514442	-28.2356539377102	6.47771136928005e-10	1
9.62498323550651	-28.2356539377102	8.98613881046873e-10	1
9.96549621956882	-28.2356539377102	1.33397224479137e-09	1
10.3060092036311	-28.2356539377102	2.12787021756981e-09	1
10.6465221876934	-28.2356539377102	3.64490195135185e-09	1
10.9870351717558	-28.2356539377102	6.59585268631145e-09	1
11.3275481558181	-28.2356539377102	1.22864554667352e-08	1
11.6680611398804	-28.2356539377102	2.29749232881153e-08	1
12.0085741239427	-28.2356539377102	4.23152642177961e-08	1
12.349087108005	-28.2356539377102	7.57859511597277e-08	1
12.6896000920673	-28.2356539377102	1.30892572602628e-07	1
13.0301130761296	-28.2356539377102	2.16826634397677e-07	1
13.3706260601919	-28.2356539377102	3.43237517304721e-07	1
13.7111390442543	-28.2356539377102	5.1792453232221e-07	1
14.0516520283166	-28.2356539377102	7.43633613974379e-07	1
14.3921650123789	-28.2356539377102	1.01468455790116e-06	1
14.7326779964412	-28.2356539377102	1.31464117087654e-06	1
15.0731909805035	-28.2356539377102	1.61635472831458e-06	1
15.4137039645658	-28.2356539377102	1.88522230917265e-06	1
15.7542169486281	-28.2356539377102	2.08544014535104e-06	1
16.0947299326904	-28.2356539377102	2.18778203366735e-06	1
16.4352429167528	-28.2356539377102	2.1765823905213e-06	1
16.7757559008151	-28.2356539377102	2.05362970378278e-06	1
17.1162688848774	-28.2356539377102	1.83765366258428e-06	1
17.4567818689397	-28.2356539377102	1.5596201495256e-06	1
17.797294853002	-28.2356539377102	1.25546285855352e-06	1
18.1378078370643	-28.2356539377102	9.58585404864845e-07	1
18.4783208211266	-28.2356539377102	6.94236943604895e-07	1
18.818833805189	-28.2356539377102	4.76913291732498e-07	1
19.1593467892513	-28.2356539377102	3.10762365824062e-07	1
19.4998597733136	-28.2356539377102	1.92077095105569e-07	1
19.8403727573759	-28.2356539377102	1.12610970976532e-07	1
20.1808857414382	-28.2356539377102	6.26242962170921e-08	1
20.5213987255005	-28.2356539377102	3.30339592800687e-08	1
20.8619117095628	-28.2356539377102	1.65284571455762e-08	1
21.2024246936251	-28.2356539377102	7.84433464904827e-09	1
21.5429376776874	-28.2356539377102	3.53126472757961e-09	1
21.8834506617498	-28.2356539377102	1.50783314738759e-09	1
22.2239636458121	-28.2356539377102	6.10694472606025e-10	1
22.5644766298744	-28.2356539377102	2.34607407524217e-10	1
22.9049896139367	-28.2356539377102	8.54882451670938e-11	1
23.245502597999	-28.2356539377102	2.95473554772366e-11	1
23.5860155820613	-28.2356539377102	9.68678496438231e-12	1
23.9265285661236	-28.2356539377102	3.01225385752026e-12	1
24.267041550186	-28.2356539377102	8.88499442180518e-13	1
24.6075545342483	-28.2356539377102	2.48587925926725e-13	1
24.9480675183106	-28.2356539377102	6.59727512274912e-14	1
25.2885805023729	-28.2356539377102	1.66079533631754e-14	1
25.6290934864352	-28.2356539377102	3.96589124377875e-15	1
25.9696064704975	-28.2356539377102	8.98351000584153e-16	1
26.3101194545598	-28.2356539377102	1.93037326573026e-16	1
26.6506324386221	-28.2356539377102	3.93496234899708e-17	1
26.9911454226844	-28.2356539377102	7.60977526141882e-18	1
27.3316584067468	-28.2356539377102	1.39639975872893e-18	1
27.6721713908091	-28.2356539377102	2.4327498799966e-19	1
28.0126843748714	-28.2356539377102	4.03186746175579e-20	1
28.3531973589337	-28.2356539377102	6.40481209629715e-21	1
28.693710342996	-28.2356539377102	1.00333473367634e-21	1
29.0342233270583	-28.2356539377102	1.70910407503782e-22	1
29.3747363111206	-28.2356539377102	3.96992176635983e-23	1
29.715249295183	-28.2356539377102	1.48007089550502e-23	1
30.0557622792453	-28.2356539377102	7.61758713850912e-24	1
30.3962752633076	-28.2356539377102	4.5205364445329e-24	2
30.7367882473699	-28.2356539377102	2.89786203700473e-24	2
31.0773012314322	-28.2356539377102	1.96765065071817e-24	2
31.4178142154945	-28.2356539377102	1.39457937084846e-24	2
31.7583271995568	-28.2356539377102	1.01537816918395e-24	2
32.0988401836191	-28.2356539377102	7.48493931635751e-25	2
32.4393531676814	-28.2356539377102	5.52514441355671e-25	2
32.7798661517438	-28.2356539377102	4.05413352424451e-25	2
33.1203791358061	-28.2356539377102	2.94360778273224e-25	31
33.4608921198684	-28.2356539377102	2.10928116175537e-25	31
33.8014051039307	-28.2356539377102	1.48938959928497e-25	31
34.141918087993	-28.2356539377102	1.03547794250879e-25	31
34.4824310720553	-28.2356539377102	7.08494770471588e-26	31
34.8229440561176	-28.2356539377102	4.76970224222327e-26	31
35.1634570401799	-28.2356539377102	3.15899876120966e-26	31
35.5039700242423	-28.2356539377102	2.05817422743298e-26	31
35.8444830083046	-28.2356539377102	1.3190886708288e-26	34
36.1849959923669	-28.2356539377102	8.3160455980444e-27	34
36.5255089764292	-28.2356539377102	5.1571088650166e-27	34
36.8660219604915	-28.2356539377102	3.14586276415883e-27	34
37.2065349445538	-28.2356539377102	1.88762517872299e-27	34
37.5470479286161	-28.2356539377102	1.11412338204446e-27	34
37.8875609126785	-28.2356539377102	6.46832281685232e-28	34
38.2280738967408	-28.2356539377102	3.69394541506061e-28	34
38.5685868808031	-28.2356539377102	2.07505348366089e-28	34
38.9090998648654	-28.2356539377102	1.14658929729168e-28	34
39.2496128489277	-28.2356539377102	6.23197986832628e-29	34
39.59012583299	-28.2356539377102	3.33183608340955e-29	34
39.9306388170523	-28.2356539377102	1.75218736530841e-29	34
40.2711518011146	-28.2356539377102	9.06393405073671e-30	34
-27.4909320272856	-27.8783335797387	3.98346182786837e-24	24
-27.1504190432232	-27.8783335797387	1.85716285902287e-23	24
-26.8099060591609	-27.8783335797387	8.47117982681229e-23	24
-26.4693930750986	-27.8783335797387	3.76942282959692e-22	24
-26.1288800910363	-27.8783335797387	1.63374311615396e-21	24
-25.788367106974	-27.8783335797387	6.88967316156904e-21	24
-25.4478541229117	-27.8783335797387	2.82433289094645e-20	24
-25.1073411388494	-27.8783335797387	1.12454650571648e-19	24
-24.7668281547871	-27.8783335797387	4.34584350064361e-19	24
-24.4263151707247	-27.8783335797387	1.62912299561563e-18	24
-24.0858021866624	-27.8783335797387	5.92144909301254e-18	24
-23.7452892026001	-27.8783335797387	2.08628355600862e-17	24
-23.4047762185378	-27.8783335797387	7.12412316912323e-17	24
-23.0642632344755	-27.8783335797387	2.35778646412921e-16	24
-22.7237502504132	-27.8783335797387	7.56395318820385e-16	24
-22.3832372663509	-27.8783335797387	2.3526979577704e-15	24
-22.0427242822886	-27.8783335797387	7.09729189013151e-15	24
-21.7022112982262	-27.8783335797387	2.07723871170169e-14	24
-21.3616983141639	-27.8783335797387	5.90083649768967e-14	24
-21.0211853301016	-27.8783335797387	1.62754880790376e-13	24
-20.6806723460393	-27.8783335797387	4.3600068746622e-13	24
-20.340159361977	-27.8783335797387	1.13469625504551e-12	24
-19.9996463779147	-27.8783335797387	2.86929598345783e-12	24
-19.6591333938524	-27.8783335797387	7.05001016783535e-12	24
-19.3186204097901	-27.8783335797387	1.68301444764477e-11	24
-18.9781074257277	-27.8783335797387	3.90289511974055e-11	24
-18.6375944416654	-27.8783335797387	8.7894653213006e-11	24
-18.2970814576031	-27.8783335797387	1.92157512894859e-10	24
-17.9565684735408	-27.8783335797387	4.07654069258247e-10	24
-17.6160554894785	-27.8783335797387	8.38829137476354e-10	24
-17.2755425054162	-27.8783335797387	1.67342925307329e-09	24
-16.9350295213539	-27.8783335797387	3.2352129541022e-09	24
-16.5945165372916	-27.8783335797387	6.05870970583322e-09	24
-16.2540035532292	-27.8783335797387	1.09868629699857e-08	24
-15.9134905691669	-27.8783335797387	1.92856737828855e-08	24
-15.5729775851046	-27.8783335797387	3.27591385179474e-08	24
-15.2324646010423	-27.8783335797387	5.38336302222636e-08	24
-14.89195161698	-27.8783335797387	8.5566390598421e-08	24
-14.5514386329177	-27.8783335797387	1.31523530323225e-07	24
-14.2109256488554	-27.8783335797387	1.95476278124684e-07	24
-13.8704126647931	-27.8783335797387	2.80887207725226e-07	24
-13.5298996807307	-27.8783335797387	3.90203999707991e-07	24
-13.1893866966684	-27.8783335797387	5.2404272042748e-07	24
-12.8488737126061	-27.8783335797387	6.80412027355013e-07	24
-12.5083607285438	-27.8783335797387	8.54182553582778e-07	24
-12.1678477444815	-27.8783335797387	1.03701748495525e-06	24
-11.8273347604192	-27.8783335797387	1.21793139288126e-06	24
-11.4868217763569	-27.8783335797387	1.38452861250728e-06	24
-11.1463087922946	-27.8783335797387	1.5248047135088e-06	24
-10.8057958082322	-27.8783335797387	1.62921411674823e-06	24
-10.4652828241699	-27.8783335797387	1.69257205005046e-06	24
-10.1247698401076	-27.8783335797387	1.7153293524812e-06	24
-9.7842568560453	-27.8783335797387	1.7038664450557e-06	24
-9.44374387198299	-27.8783335797387	1.66967861431286e-06	24
-9.10323088792068	-27.8783335797387	1.62759658038494e-06	24
-8.76271790385837	-27.8783335797387	1.59341067767779e-06	24
-8.42220491979605	-27.8783335797387	1.58137500922293e-06	24
-8.08169193573374	-27.8783335797387	1.6020447397008e-06	24
-7.74117895167143	-27.8783335797387	1.66077894978477e-06	24
-7.40066596760911	-27.8783335797387	1.75707737304078e-06	24
-7.0601529835468	-27.8783335797387	1.88476192377515e-06	5
-6.71963999948449	-27.8783335797387	2.03289926366662e-06	5
-6.37912701542218	-27.8783335797387	2.18730600095429e-06	5
-6.03861403135986	-27.8783335797387	2.33247309387446e-06	5
-5.69810104729755	-27.8783335797387	2.45374970838972e-06	5
-5.35758806323524	-27.8783335797387	2.53958786706766e-06	5
-5.01707507917293	-27.8783335797387	2.58354723310546e-06	5
-4.67656209511062	-27.8783335797387	2.58563780417116e-06	5
-4.3360491110483	-27.8783335797387	2.55253696053842e-06	5
-3.99553612698599	-27.8783335797387	2.49635708402486e-06	5
-3.65502314292368	-27.8783335797387	2.43198891921709e-06	5
-3.31451015886136	-27.8783335797387	2.37351464172964e-06	5
-2.97399717479905	-27.8783335797387	2.33058743905272e-06	5
-2.63348419073674	-27.8783335797387	2.30581512182989e-06	5
-2.29297120667443	-27.8783335797387	2.29396428501753e-06	5
-1.95245822261212	-27.8783335797387	2.28327798448561e-06	5
-1.6119452385498	-27.8783335797387	2.25856596780016e-06	5
-1.27143225448749	-27.8783335797387	2.20520961225086e-06	5
-0.930919270425179	-27.8783335797387	2.11298321379766e-06	5
-0.590406286362864	-27.8783335797387	1.97867499670543e-06	5
-0.249893302300553	-27.8783335797387	1.80684741870384e-06	5
0.0906196817617619	-27.8783335797387	1.60860531770407e-06	5
0.431132665824073	-27.8783335797387	1.39880562692055e-06	5
0.771645649886384	-27.8783335797387	1.19258114691497e-06	5
1.1121586339487	-27.8783335797387	1.00221133805466e-06	5
1.45267161801101	-27.8783335797387	8.35184858471312e-07	5
1.79318460207332	-27.8783335797387	6.93829345584599e-07	5
2.13369758613564	-27.8783335797387	5.76326240851527e-07	5
2.47421057019795	-27.8783335797387	4.7850978070305e-07	5
2.81472355426026	-27.8783335797387	3.95718731422844e-07	5
3.15523653832257	-27.8783335797387	3.24131160790871e-07	5
3.49574952238489	-27.8783335797387	2.61342313330032e-07	5
3.8362625064472	-27.8783335797387	2.06272187148003e-07	5
4.17677549050951	-27.8783335797387	1.58684819732004e-07	5
4.51728847457182	-27.8783335797387	1.18629461723753e-07	5
4.85780145863414	-27.8783335797387	8.60204318558422e-08	5
5.19831444269645	-27.8783335797387	6.04379917707958e-08	5
5.53882742675876	-27.8783335797387	4.11242527417891e-08	5
5.87934041082107	-27.8783335797387	2.7095502405097e-08	5
6.21985339488339	-27.8783335797387	1.72900996272757e-08	5
6.5603663789457	-27.8783335797387	1.06965886298646e-08	5
6.90087936300801	-27.8783335797387	6.43749592108309e-09	5
7.24139234707032	-27.8783335797387	3.80728213337103e-09	5
7.58190533113264	-27.8783335797387	2.27478584253181e-09	5
7.92241831519495	-27.8783335797387	1.46366644916962e-09	5
8.26293129925726	-27.8783335797387	1.1228794624836e-09	5
8.60344428331958	-27.8783335797387	1.09637406754117e-09	1
8.94395726738188	-27.8783335797387	1.29887404542613e-09	1
9.2844702514442	-27.8783335797387	1.70359986105368e-09	1
9.62498323550651	-27.8783335797387	2.34842313271553e-09	1
9.96549621956882	-27.8783335797387	3.36956735900024e-09	1
10.3060092036311	-27.8783335797387	5.07727171426934e-09	1
10.6465221876934	-27.8783335797387	8.096436200902e-09	1
10.9870351717558	-27.8783335797387	1.36059534322222e-08	1
11.3275481558181	-27.8783335797387	2.37169072437491e-08	1
11.6680611398804	-27.8783335797387	4.20173607006491e-08	1
12.0085741239427	-27.8783335797387	7.42572589357386e-08	1
12.349087108005	-27.8783335797387	1.29029603448383e-07	1
12.6896000920673	-27.8783335797387	2.18125585117757e-07	1
13.0301130761296	-27.8783335797387	3.56056879844503e-07	1
13.3706260601919	-27.8783335797387	5.58172214541984e-07	1
13.7111390442543	-27.8783335797387	8.37011904612218e-07	1
14.0516520283166	-27.8783335797387	1.19715067987149e-06	1
14.3921650123789	-27.8783335797387	1.62968789638917e-06	1
14.7326779964412	-27.8783335797387	2.10838777933812e-06	1
15.0731909805035	-27.8783335797387	2.58969749104396e-06	1
15.4137039645658	-27.8783335797387	3.01804906162054e-06	1
15.7542169486281	-27.8783335797387	3.3360500119127e-06	1
16.0947299326904	-27.8783335797387	3.49708204496892e-06	1
16.4352429167528	-27.8783335797387	3.47647894246986e-06	1
16.7757559008151	-27.8783335797387	3.27760277679698e-06	1
17.1162688848774	-27.8783335797387	2.93081133903623e-06	1
17.4567818689397	-27.8783335797387	2.48578539621401e-06	1
17.797294853002	-27.8783335797387	1.99988508182435e-06	1
18.1378078370643	-27.8783335797387	1.52624631069233e-06	1
18.4783208211266	-27.8783335797387	1.10491190473199e-06	1
18.818833805189	-27.8783335797387	7.58777590455565e-07	1
19.1593467892513	-27.8783335797387	4.94291116539319e-07	1
19.4998597733136	-27.8783335797387	3.05442172417224e-07	1
19.8403727573759	-27.8783335797387	1.790396078646e-07	1
20.1808857414382	-27.8783335797387	9.9549527134073e-08	1
20.5213987255005	-27.8783335797387	5.25043675747748e-08	1
20.8619117095628	-27.8783335797387	2.62672238856733e-08	1
21.2024246936251	-27.8783335797387	1.24649927532239e-08	1
21.5429376776874	-27.8783335797387	5.61081428192985e-09	1
21.8834506617498	-27.8783335797387	2.39559315424041e-09	1
22.2239636458121	-27.8783335797387	9.70177822253374e-10	1
22.5644766298744	-27.8783335797387	3.72682622776588e-10	1
22.9049896139367	-27.8783335797387	1.35792432931271e-10	1
23.245502597999	-27.8783335797387	4.69310728974574e-11	1
23.5860155820613	-27.8783335797387	1.53848952809365e-11	1
23.9265285661236	-27.8783335797387	4.78386859165746e-12	1
24.267041550186	-27.8783335797387	1.41096714250375e-12	1
24.6075545342483	-27.8783335797387	3.94739601600777e-13	1
24.9480675183106	-27.8783335797387	1.04752569344367e-13	1
25.2885805023729	-27.8783335797387	2.63684034416252e-14	1
25.6290934864352	-27.8783335797387	6.29613799109525e-15	1
25.9696064704975	-27.8783335797387	1.4260792355816e-15	1
26.3101194545598	-27.8783335797387	3.0641032271718e-16	1
26.6506324386221	-27.8783335797387	6.24560628989276e-17	1
26.9911454226844	-27.8783335797387	1.20784276291772e-17	1
27.3316584067468	-27.8783335797387	2.21704837877131e-18	1
27.6721713908091	-27.8783335797387	3.86755201621901e-19	1
28.0126843748714	-27.8783335797387	6.44250029401464e-20	1
28.3531973589337	-27.8783335797387	1.04288778461231e-20	1
28.693710342996	-27.8783335797387	1.74451821054379e-21	1
29.0342233270583	-27.8783335797387	3.56590613355737e-22	1
29.3747363111206	-27.8783335797387	1.10245548128233e-22	1
29.715249295183	-27.8783335797387	4.96501885785831e-23	1
30.0557622792453	-27.8783335797387	2.68209450277734e-23	2
30.3962752633076	-27.8783335797387	1.57640183015092e-23	2
30.7367882473699	-27.8783335797387	9.86600234874873e-24	2
31.0773012314322	-27.8783335797387	6.54125334989127e-24	2
31.4178142154945	-27.8783335797387	4.5494904996677e-24	2
31.7583271995568	-27.8783335797387	3.26945472377724e-24	2
32.0988401836191	-27.8783335797387	2.39030718571876e-24	2
32.4393531676814	-27.8783335797387	1.75583025309549e-24	2
32.7798661517438	-27.8783335797387	1.28476535400764e-24	31
33.1203791358061	-27.8783335797387	9.31386383940811e-25	31
33.4608921198684	-27.8783335797387	6.66825072634904e-25	31
33.8014051039307	-27.8783335797387	4.70630430697034e-25	31
34.141918087993	-27.8783335797387	3.27112293499113e-25	31
34.4824310720553	-27.8783335797387	2.23782012972615e-25	31
34.8229440561176	-27.8783335797387	1.50639203735633e-25	31
35.1634570401799	-27.8783335797387	9.97627017173446e-26	31
35.5039700242423	-27.8783335797387	6.49950680154724e-26	34
35.8444830083046	-27.8783335797387	4.16539313927613e-26	34
36.1849959923669	-27.8783335797387	2.62594168812081e-26	34
36.5255089764292	-27.8783335797387	1.62840430634489e-26	34
36.8660219604915	-27.8783335797387	9.93309121191646e-27	34
37.2065349445538	-27.8783335797387	5.96004829089172e-27	34
37.5470479286161	-27.8783335797387	3.51768643321933e-27	34
37.8875609126785	-27.8783335797387	2.04223468409025e-27	34
38.2280738967408	-27.8783335797387	1.16625834525516e-27	34
38.5685868808031	-27.8783335797387	6.55124794114562e-28	34
38.9090998648654	-27.8783335797387	3.61987131253277e-28	34
39.2496128489277	-27.8783335797387	1.96744137183351e-28	34
39.59012583299	-27.8783335797387	1.05184041787637e-28	34
39.9306388170523	-27.8783335797387	5.53142675517376e-29	34
40.2711518011146	-27.8783335797387	2.86130166145044e-29	34
-27.4909320272856	-27.5210132217672	7.78694191015139e-24	24
-27.1504190432232	-27.5210132217672	3.51230936436294e-23	24
-26.8099060591609	-27.5210132217672	1.55555789095951e-22	24
-26.4693930750986	-27.5210132217672	6.7366604623484e-22	24
-26.1288800910363	-27.5210132217672	2.8480567995167e-21	24
-25.788367106974	-27.5210132217672	1.17432517499379e-20	24
-25.4478541229117	-27.5210132217672	4.71868431114343e-20	24
-25.1073411388494	-27.5210132217672	1.84633142414987e-19	24
-24.7668281547871	-27.5210132217672	7.0294868692253e-19	24
-24.4263151707247	-27.5210132217672	2.60227810761157e-18	24
-24.0858021866624	-27.5210132217672	9.36116928046143e-18	24
-23.7452892026001	-27.5210132217672	3.27066111586832e-17	24
-23.4047762185378	-27.5210132217672	1.10946350175728e-16	24
-23.0642632344755	-27.5210132217672	3.65315230966149e-16	24
-22.7237502504132	-27.5210132217672	1.16752060820644e-15	24
-22.3832372663509	-27.5210132217672	3.62176740443658e-15	24
-22.0427242822886	-27.5210132217672	1.09067442148867e-14	24
-21.7022112982262	-27.5210132217672	3.18916401822437e-14	24
-21.3616983141639	-27.5210132217672	9.05667936404462e-14	24
-21.0211853301016	-27.5210132217672	2.49847084942528e-13	24
-20.6806723460393	-27.5210132217672	6.6970015148196e-13	24
-20.340159361977	-27.5210132217672	1.74440451697777e-12	24
-19.9996463779147	-27.5210132217672	4.41567599633886e-12	24
-19.6591333938524	-27.5210132217672	1.08620023019429e-11	24
-19.3186204097901	-27.5210132217672	2.59609499124107e-11	24
-18.9781074257277	-27.5210132217672	6.02730798325622e-11	24
-18.6375944416654	-27.5210132217672	1.35886946007955e-10	24
-18.2970814576031	-27.5210132217672	2.97383753465017e-10	24
-17.9565684735408	-27.5210132217672	6.31479873576628e-10	24
-17.6160554894785	-27.5210132217672	1.30051652547434e-09	24
-17.2755425054162	-27.5210132217672	2.59656835844322e-09	24
-16.9350295213539	-27.5210132217672	5.02381138022604e-09	24
-16.5945165372916	-27.5210132217672	9.41568545661618e-09	24
-16.2540035532292	-27.5210132217672	1.70886075112772e-08	24
-15.9134905691669	-27.5210132217672	3.00237584599069e-08	24
-15.5729775851046	-27.5210132217672	5.10517486627194e-08	24
-15.2324646010423	-27.5210132217672	8.3992729487119e-08	24
-14.89195161698	-27.5210132217672	1.33681065006096e-07	24
-14.5514386329177	-27.5210132217672	2.0578737890939e-07	24
-14.2109256488554	-27.5210132217672	3.0635328086602e-07	24
-13.8704126647931	-27.5210132217672	4.40987173949741e-07	24
-13.5298996807307	-27.5210132217672	6.13740015246556e-07	24
-13.1893866966684	-27.5210132217672	8.25783459568059e-07	24
-12.8488737126061	-27.5210132217672	1.07412991424489e-06	24
-12.5083607285438	-27.5210132217672	1.35073012057967e-06	24
-12.1678477444815	-27.5210132217672	1.64231573965946e-06	24
-11.8273347604192	-27.5210132217672	1.93128260920798e-06	24
-11.4868217763569	-27.5210132217672	2.19771628026534e-06	24
-11.1463087922946	-27.5210132217672	2.42236578679099e-06	24
-10.8057958082322	-27.5210132217672	2.590046015705e-06	24
-10.4652828241699	-27.5210132217672	2.69270830812743e-06	24
-10.1247698401076	-27.5210132217672	2.73138193035655e-06	24
-9.7842568560453	-27.5210132217672	2.7164154269301e-06	24
-9.44374387198299	-27.5210132217672	2.66588452383787e-06	24
-9.10323088792068	-27.5210132217672	2.60252365699394e-06	24
-8.76271790385837	-27.5210132217672	2.54989368858534e-06	24
-8.42220491979605	-27.5210132217672	2.52860500516926e-06	24
-8.08169193573374	-27.5210132217672	2.55328447752905e-06	24
-7.74117895167143	-27.5210132217672	2.63070906228389e-06	24
-7.40066596760911	-27.5210132217672	2.7592423317429e-06	24
-7.0601529835468	-27.5210132217672	2.92947719371402e-06	24
-6.71963999948449	-27.5210132217672	3.12584293941495e-06	5
-6.37912701542218	-27.5210132217672	3.32888773736142e-06	5
-6.03861403135986	-27.5210132217672	3.51797901145056e-06	5
-5.69810104729755	-27.5210132217672	3.6742112057346e-06	5
-5.35758806323524	-27.5210132217672	3.78328987802249e-06	5
-5.01707507917293	-27.5210132217672	3.83803281018541e-06	5
-4.67656209511062	-27.5210132217672	3.83995336601257e-06	5
-4.3360491110483	-27.5210132217672	3.79932027720729e-06	5
-3.99553612698599	-27.5210132217672	3.73327566882856e-06	5
-3.65502314292368	-27.5210132217672	3.66207974773758e-06	5
-3.31451015886136	-27.5210132217672	3.60419740718988e-06	5
-2.97399717479905	-27.5210132217672	3.57147309591136e-06	5
-2.63348419073674	-27.5210132217672	3.56578229563203e-06	5
-2.29297120667443	-27.5210132217672	3.57818937141557e-06	5
-1.95245822261212	-27.5210132217672	3.59090679589758e-06	5
-1.6119452385498	-27.5210132217672	3.58153212843167e-06	5
-1.27143225448749	-27.5210132217672	3.52843158391482e-06	5
-0.930919270425179	-27.5210132217672	3.41589778320917e-06	5
-0.590406286362864	-27.5210132217672	3.23782766910018e-06	5
-0.249893302300553	-27.5210132217672	2.99905888098289e-06	5
0.0906196817617619	-27.5210132217672	2.7140835814616e-06	5
0.431132665824073	-27.5210132217672	2.40353618465932e-06	5
0.771645649886384	-27.5210132217672	2.08947220127908e-06	5
1.1121586339487	-27.5210132217672	1.79080482568663e-06	5
1.45267161801101	-27.5210132217672	1.52016948197192e-06	5
1.79318460207332	-27.5210132217672	1.28293999997853e-06	5
2.13369758613564	-27.5210132217672	1.07833327429816e-06	5
2.47421057019795	-27.5210132217672	9.01845538251832e-07	5
2.81472355426026	-27.5210132217672	7.47946538232869e-07	5
3.15523653832257	-27.5210132217672	6.12105321777839e-07	5
3.49574952238489	-27.5210132217672	4.91693764452155e-07	5
3.8362625064472	-27.5210132217672	3.85844497650991e-07	5
4.17677549050951	-27.5210132217672	2.94691069786081e-07	5
4.51728847457182	-27.5210132217672	2.18494283286982e-07	5
4.85780145863414	-27.5210132217672	1.57015826932673e-07	5
5.19831444269645	-27.5210132217672	1.0927340964084e-07	5
5.53882742675876	-27.5210132217672	7.36234886700979e-08	5
5.87934041082107	-27.5210132217672	4.80267468034609e-08	5
6.21985339488339	-27.5210132217672	3.03510921054113e-08	5
6.5603663789457	-27.5210132217672	1.86164825143338e-08	5
6.90087936300801	-27.5210132217672	1.11438358540922e-08	5
7.24139234707032	-27.5210132217672	6.61232623718644e-09	5
7.58190533113264	-27.5210132217672	4.04963978748101e-09	5
7.92241831519495	-27.5210132217672	2.78347580260739e-09	5
8.26293129925726	-27.5210132217672	2.37793565076104e-09	1
8.60344428331958	-27.5210132217672	2.57192790245416e-09	1
8.94395726738188	-27.5210132217672	3.23180487238148e-09	1
9.2844702514442	-27.5210132217672	4.32814211836655e-09	1
9.62498323550651	-27.5210132217672	5.94659395697938e-09	1
9.96549621956882	-27.5210132217672	8.34481332056609e-09	1
10.3060092036311	-27.5210132217672	1.20722932216352e-08	1
10.6465221876934	-27.5210132217672	1.81795391349229e-08	1
10.9870351717558	-27.5210132217672	2.85578016342021e-08	1
11.3275481558181	-27.5210132217672	4.64645021271317e-08	1
11.6680611398804	-27.5210132217672	7.72826294274259e-08	1
12.0085741239427	-27.5210132217672	1.2949871190267e-07	1
12.349087108005	-27.5210132217672	2.15722467524362e-07	1
12.6896000920673	-27.5210132217672	3.5329952015598e-07	1
13.0301130761296	-27.5210132217672	5.63754988796357e-07	1
13.3706260601919	-27.5210132217672	8.70140111105449e-07	1
13.7111390442543	-27.5210132217672	1.29161951495786e-06	1
14.0516520283166	-27.5210132217672	1.83555877550654e-06	1
14.3921650123789	-27.5210132217672	2.4888631597975e-06	1
14.7326779964412	-27.5210132217672	3.2117803076039e-06	1
15.0731909805035	-27.5210132217672	3.93782539984944e-06	1
15.4137039645658	-27.5210132217672	4.58212189028657e-06	1
15.7542169486281	-27.5210132217672	5.0574104226931e-06	1
16.0947299326904	-27.5210132217672	5.29356837706163e-06	1
16.4352429167528	-27.5210132217672	5.25450030226682e-06	1
16.7757559008151	-27.5210132217672	4.94682883141207e-06	1
17.1162688848774	-27.5210132217672	4.41768230922623e-06	1
17.4567818689397	-27.5210132217672	3.74267317747757e-06	1
17.797294853002	-27.5210132217672	3.00827026257348e-06	1
18.1378078370643	-27.5210132217672	2.29407723012778e-06	1
18.4783208211266	-27.5210132217672	1.65978045863366e-06	1
18.818833805189	-27.5210132217672	1.13928550642093e-06	1
19.1593467892513	-27.5210132217672	7.41889621878427e-07	1
19.4998597733136	-27.5210132217672	4.58307409981322e-07	1
19.8403727573759	-27.5210132217672	2.68579744533862e-07	1
20.1808857414382	-27.5210132217672	1.49306408528784e-07	1
20.5213987255005	-27.5210132217672	7.87343534441634e-08	1
20.8619117095628	-27.5210132217672	3.93843682615546e-08	1
21.2024246936251	-27.5210132217672	1.86875130574716e-08	1
21.5429376776874	-27.5210132217672	8.41089428454388e-09	1
21.8834506617498	-27.5210132217672	3.59080367324357e-09	1
22.2239636458121	-27.5210132217672	1.45410745503138e-09	1
22.5644766298744	-27.5210132217672	5.58539666082836e-10	1
22.9049896139367	-27.5210132217672	2.03499051700465e-10	1
23.245502597999	-27.5210132217672	7.03267682265470e-11	1
23.5860155820613	-27.5210132217672	2.30530714817325e-11	1
23.9265285661236	-27.5210132217672	7.16782981365811e-12	1
24.267041550186	-27.5210132217672	2.11397154303262e-12	1
24.6075545342483	-27.5210132217672	5.91378992382357e-13	1
24.9480675183106	-27.5210132217672	1.56924826445579e-13	1
25.2885805023729	-27.5210132217672	3.94985557637622e-14	1
25.6290934864352	-27.5210132217672	9.4306332408146e-15	1
25.9696064704975	-27.5210132217672	2.13589411336635e-15	1
26.3101194545598	-27.5210132217672	4.58896100096528e-16	1
26.6506324386221	-27.5210132217672	9.35372007987362e-17	1
26.9911454226844	-27.5210132217672	1.80928490704518e-17	1
27.3316584067468	-27.5210132217672	3.32409161132863e-18	1
27.6721713908091	-27.5210132217672	5.81918382634287e-19	1
28.0126843748714	-27.5210132217672	9.81873075163959e-20	1
28.3531973589337	-27.5210132217672	1.66257486737813e-20	1
28.693710342996	-27.5210132217672	3.18698348630852e-21	1
29.0342233270583	-27.5210132217672	8.53903550807195e-22	1
29.3747363111206	-27.5210132217672	3.4079937926809e-22	1
29.715249295183	-27.5210132217672	1.70623144539808e-22	2
30.0557622792453	-27.5210132217672	9.35741612172381e-23	2
30.3962752633076	-27.5210132217672	5.41518748249167e-23	2
30.7367882473699	-27.5210132217672	3.30923770731734e-23	2
31.0773012314322	-27.5210132217672	2.14272225502224e-23	2
31.4178142154945	-27.5210132217672	1.46165062596648e-23	2
31.7583271995568	-27.5210132217672	1.03595345202181e-23	2
32.0988401836191	-27.5210132217672	7.506456391172e-24	2
32.4393531676814	-27.5210132217672	5.48435513412949e-24	31
32.7798661517438	-27.5210132217672	4.00056569369699e-24	31
33.1203791358061	-27.5210132217672	2.89516848158119e-24	31
33.4608921198684	-27.5210132217672	2.07080360605587e-24	31
33.8014051039307	-27.5210132217672	1.46075012117201e-24	31
34.141918087993	-27.5210132217672	1.01499165496539e-24	31
34.4824310720553	-27.5210132217672	6.9424776802652e-25	31
34.8229440561176	-27.5210132217672	4.67282958984022e-25	31
35.1634570401799	-27.5210132217672	3.09441329237833e-25	34
35.5039700242423	-27.5210132217672	2.01589191005204e-25	34
35.8444830083046	-27.5210132217672	1.29188660553886e-25	34
36.1849959923669	-27.5210132217672	8.14400250054671e-26	34
36.5255089764292	-27.5210132217672	5.05011507693809e-26	34
36.8660219604915	-27.5210132217672	3.08042647273303e-26	34
37.2065349445538	-27.5210132217672	1.84826570630956e-26	34
37.5470479286161	-27.5210132217672	1.09083867839481e-26	34
37.8875609126785	-27.5210132217672	6.33283597655684e-27	34
38.2280738967408	-27.5210132217672	3.61640308523173e-27	34
38.5685868808031	-27.5210132217672	2.03140150731951e-27	34
38.9090998648654	-27.5210132217672	1.12241807144269e-27	34
39.2496128489277	-27.5210132217672	6.10032761447134e-28	34
39.59012583299	-27.5210132217672	3.26130232919572e-28	34
39.9306388170523	-27.5210132217672	1.71501602203754e-28	34
[truncated: 38,001 more rows]
