# Supplementary material for: Predicting fertility from sperm motility landscapes
Source: Commun Biol. 2022 Sep 28;5:1027. doi: 10.1038/s42003-022-03954-0 (PMC9519750; doi:10.1038/s42003-022-03954-0)
Supplement: Supplementary file 4 — Supplementary Data [file 42003_2022_3954_MOESM4_ESM.zip › MS_DATA/Fig_S2/fig_s2.csv]

Area	VCL	VSL	VAP	LIN	STR	WOB	ALH	BCF	Boar	Ejaculate	Type	x	y
7.9	17.9	7.2	10.4	40.1	68.8	58.3	1	3	Boar 1	1001	S	15.6822114023178	-23.5635502940345
27.7	122.9	31.2	54.1	25.4	57.7	44	4	7.5	Boar 1	1001	F	-10.5252394432846	-20.548083021329
18	53	18.5	42	34.9	44	79.2	2.6	8	Boar 1	1001	M	11.6314697568944	-13.5648241449572
5.8	33.3	8	11.5	23.9	69.5	34.5	1.6	6	Boar 1	1001	S	15.8779897944699	-19.8875584579699
34.5	113.2	53.1	63.4	46.9	83.8	56	4.2	15	Boar 1	1001	FP	5.04733933749054	20.6141139007254
6.9	18.4	8.6	10.3	47	84.1	55.9	1.1	2	Boar 1	1001	S	15.501025391355	-23.9273028945704
32.8	100.9	40.4	44.4	40	90.9	44	3.9	12	Boar 1	1001	FP	-2.19709934361469	15.0235777324956
35.9	113.7	37.8	64.3	33.3	58.9	56.5	4.3	11	Boar 1	1001	F	-1.41196304405572	10.9610364185867
29.9	78.4	8.8	35.5	11.2	24.7	45.3	2.8	16	Boar 1	1001	M	2.45347688923985	-24.4020345871722
38.9	112.6	56.5	62.7	50.1	90	55.7	4.2	13	Boar 1	1001	FP	-1.46784238445682	26.8073785842066
37.1	108.2	51.3	66.2	47.4	77.5	61.1	3.3	12	Boar 1	1001	FP	-9.11919266139377	15.39265927235
32.2	119.2	53.8	71.3	45.1	75.4	59.8	3.9	12	Boar 1	1001	FP	-8.81248346889997	13.8100752277183
34.6	120.2	14.7	63.5	12.2	23.1	52.8	4.4	9	Boar 1	1001	F	-5.23684074999491	-22.4965751887544
32.3	99	46.8	58	47.2	80.6	58.6	3.4	13	Boar 1	1001	FP	0.322014053697163	18.5861703101559
30.5	38.4	21	32.6	54.7	64.3	85	1.3	12	Boar 1	1001	S	18.1054197691809	19.3084664492196
34.1	102.7	52	57.4	50.6	90.5	55.9	3.8	11	Boar 1	1001	FP	-3.20516490408062	25.2865647545516
45.2	130.1	7.7	74.1	6	10.4	57	5.6	9	Boar 1	1001	F	-3.55563461917408	-20.6206372458585
29.4	90.3	37.6	47.1	41.7	79.8	52.2	3.4	17	Boar 1	1001	FP	27.4656749924602	14.5552030666666
28.6	111	60.8	69.1	54.8	87.9	62.3	3.4	11	Boar 1	1001	FP	-11.3494921287811	21.1604762822643
31.9	72.7	33.4	42.6	46	78.4	58.6	2.5	17	Boar 1	1001	MP	24.7640955511659	18.8620834176236
30.6	95.2	54.2	58.7	56.9	92.3	61.7	3.9	13	Boar 1	1001	FP	0.471378131792336	27.9416014616799
33.7	111.7	59.8	67.7	53.6	88.4	60.6	4.1	14	Boar 1	1001	FP	-0.86544364288526	26.9370392717785
31.6	140.9	50.1	68.1	35.6	73.6	48.3	4.5	15	Boar 1	1001	F	-11.412036807034	-24.9259374469811
32.2	155	32	70.3	20.6	45.6	45.3	6.1	11.4	Boar 1	1001	F	-5.65982302361342	-20.2835792944347
6	0	5.6	0	0	0	0	0	0	Boar 1	1001	S	16.2454266036746	-25.2102257504618
28.9	78.4	36.8	42.5	46.9	86.7	54.1	3.3	15	Boar 1	1001	MP	24.2226542424113	11.1407742506848
6.9	15.5	10.3	13.3	66.1	77.1	85.7	1.1	3	Boar 1	1001	S	15.0152636457393	-23.4724576511054
8.9	25.1	7.5	14.1	30	53.1	56.4	1.5	3	Boar 1	1001	S	15.0942936970436	-23.0937307863677
31.9	105.1	62.4	75.1	59.4	83.2	71.4	3.7	11	Boar 1	1001	FP	-9.85184313572623	24.0096341929978
30.2	95.9	25.9	44.3	27	58.5	46.2	4.2	17	Boar 1	1001	F	29.0302321710793	11.5154245379989
32.3	94	48.2	55.8	51.3	86.5	59.4	3.3	9	Boar 1	1001	FP	-10.0475747647453	19.042221409712
23.2	57.6	13.6	32.5	23.6	41.7	56.5	2.8	10	Boar 1	1001	M	14.6508458313833	-11.8620941845565
27.2	85.2	35	43.7	41.1	80	51.4	3.8	12.5	Boar 1	1001	MP	17.9642427145791	6.60293558307697
30.7	128.9	54.9	67.1	42.6	81.9	52	4.5	12	Boar 1	1001	FP	-8.17377911371872	12.5715247593458
40.4	91.3	43.6	53.5	47.8	81.5	58.6	3.1	9	Boar 1	1001	FP	-10.2459270594446	16.9291234267
28.8	112.8	59.1	69.7	52.4	84.8	61.8	4.2	13	Boar 1	1001	FP	-1.66173249526846	27.0217749985382
32.4	134.5	41.4	58.9	30.8	70.3	43.8	4.9	9	Boar 1	1001	F	-12.7575423301164	-19.9110982711288
30.8	86.3	26.8	43.6	31.1	61.5	50.5	3.6	15	Boar 1	1001	M	28.7022839315993	13.8107734227886
31.2	113.6	51.5	60.2	45.3	85.5	53	4.3	10	Boar 1	1001	FP	-4.60568515344018	26.7159493506753
28.9	133.6	37.5	57.4	28.1	65.3	43	5.1	10	Boar 1	1001	F	-12.6968776159161	-21.3323502750312
29.7	109.3	51.8	60.8	47.4	85.1	55.7	4.2	14	Boar 1	1001	FP	5.41196505177746	21.2693257724677
36.1	117.3	56.8	67	48.4	84.8	57.1	4.3	13	Boar 1	1001	FP	-1.62007014990261	26.5097553936629
26.8	143.6	46	66.8	32	68.8	46.5	5	13	Boar 1	1001	F	-11.7458258112207	-23.8224149278575
30.1	118.4	53.8	69.4	45.4	77.5	58.6	3.8	13	Boar 1	1001	FP	-8.59136543733918	14.3432442754816
35.4	99	44.1	51.2	44.6	86.1	51.8	3.1	15	Boar 1	1001	FP	1.62195879916357	15.0083748898017
34.7	95.2	38.9	53.4	40.9	72.9	56.1	3.3	7.1	Boar 1	1001	F	-12.6779554221522	15.7200515767026
7.1	23.6	7.7	12.8	32.8	60.5	54.3	1.3	2	Boar 1	1001	S	15.6076494520839	-23.7766295274737
30.6	101.2	42.2	61.6	41.7	68.5	60.9	3.8	15	Boar 1	1001	F	7.96119447529779	17.7871644852354
32.8	114	41	53	35.9	77.4	46.4	4.5	12	Boar 1	1001	FP	2.86551561193505	6.81140407426157
16	0	6.1	0	0	0	0	0	0	Boar 1	1001	S	16.2440718192971	-25.2111854256516
5	15.5	6.9	9.6	44.6	72.2	61.7	1.1	4	Boar 1	1001	S	15.1621945465086	-22.5989358385301
32.3	117.3	52.1	69.2	44.4	75.3	59	4	11	Boar 1	1001	FP	-8.66209248665289	13.697443066336
31	119.9	4.9	65.3	4.1	7.5	54.5	4.7	9	Boar 1	1001	F	-3.6407847575828	-22.7149174212248
6.3	14.5	11.4	15	78.9	76.3	100	1	4	Boar 1	1001	S	15.0339225894781	-23.053544997354
29.8	98.4	45.5	58.3	46.2	78	59.2	3.8	17	Boar 1	1001	FP	8.84904243514572	18.3824685460355
32.3	115.9	50.7	66.7	43.8	76	57.6	4	11	Boar 1	1001	FP	-8.36260208546184	13.7452402279331
38	119.3	58.5	67.5	49	86.6	56.6	4.2	11	Boar 1	1001	FP	-11.8107268579584	24.3489543472477
32.1	122.6	54.6	66.9	44.5	81.6	54.6	4.2	12	Boar 1	1001	FP	-8.20093609099762	13.2588308816348
30.8	132.6	57.1	69	43.1	82.7	52.1	4.6	15	Boar 1	1001	FP	2.79816213160424	16.1233692277646
36.3	129.9	44.7	67.5	34.4	66.2	52	4.7	12	Boar 1	1001	F	-2.48186877379137	11.3949769326136
45	106.4	53.9	61.5	50.7	87.6	57.8	3.9	14	Boar 1	1001	FP	4.27040592230837	21.4912194618926
32.2	119.9	53.8	65.3	44.9	82.4	54.4	4.3	12	Boar 1	1001	FP	-4.51239260174883	13.4070958066032
26	121.6	24.4	44.5	20.1	55	36.6	4.8	9.1	Boar 1	1001	F	-6.79494383188317	-20.1466534915755
45	115.4	59.2	65.7	51.3	90.1	56.9	4.7	10	Boar 1	1001	FP	-7.90057268219755	29.1198915588901
35.1	45.5	19.3	30.6	42.5	63.3	67.1	2.1	7	Boar 1	1001	M	9.75140202454764	-16.2202481799673
31.3	91	39.4	52.5	43.3	75.1	57.7	3.3	15	Boar 1	1001	FP	9.24692453503261	17.0317413504772
35.6	119.2	45.1	65.7	37.9	68.7	55.1	3.9	11	Boar 1	1001	F	-10.6879885214454	12.9405256075029
32.8	102	49.5	57.7	48.5	85.8	56.5	3.7	10	Boar 1	1001	FP	-9.20300322454957	18.135482720822
38.6	107.6	57.9	68.6	53.8	84.3	63.8	3.7	12	Boar 1	1001	FP	-2.20194592643026	24.6544064443508
38.4	87.7	55	62.6	62.8	87.9	71.4	2.9	12	Boar 1	1001	MP	-2.25662452317793	22.935135651192
32.1	149.5	29.3	51.2	19.6	57.3	34.2	6	11	Boar 1	1001	F	-5.53853728439165	-20.0096631007153
37.4	106.4	53.5	61.6	50.3	86.8	57.9	3.8	12	Boar 1	1001	FP	-1.72818638268698	24.6725042926034
36.8	132.2	32	53.2	24.2	60	40.3	5.1	9	Boar 1	1001	F	-11.4583155680127	-20.4777610090211
30.4	107.5	53	62.6	49.3	84.7	58.2	4	13	Boar 1	1001	FP	-0.590319825425113	25.5071966522595
36.2	100	47.5	56.2	47.5	84.7	56.1	4.4	7.3	Boar 1	1001	FP	-8.95638223580121	28.1195986663211
34.2	134.7	38.3	59.3	28.4	64.5	44	4.7	10	Boar 1	1001	F	-11.2275073796705	-22.294711427331
18.9	80.9	28.6	38.1	35.3	74.9	47.1	3.5	5	Boar 1	1001	M	-7.07309408139911	-11.0152773413812
24.1	99.2	34.5	58.9	34.8	58.6	59.4	4.2	11.8	Boar 1	1001	F	12.2558094032046	2.30435598703428
26.6	100.9	58.9	68.6	58.3	85.9	67.9	3.1	10	Boar 1	1001	FP	-11.0383721898685	21.0590727269035
50.1	34.1	9.4	19.2	27.5	48.8	56.4	1.8	7	Boar 1	1001	S	14.5802419459794	-18.074377292034
5.9	0	4.2	0	0	0	0	0	0	Boar 1	1001	S	16.250132246937	-25.2041717690372
35.3	113.2	57.9	68.9	51.2	84	60.9	4.3	11.5	Boar 1	1001	FP	-2.69685201571572	27.115302692766
32.8	110.6	50.2	67.2	45.4	74.8	60.7	3.6	13.5	Boar 1	1001	F	0.818840655197112	16.4941209052243
33.1	115	47.5	59.1	41.3	80.4	51.4	4.1	17.4	Boar 1	1001	FP	6.78984512403512	16.3673228873349
35.9	80.1	55.2	63.7	68.9	86.5	79.6	2.8	8.7	Boar 1	1001	MP	-9.27188175814647	22.7896372879418
6.7	164.9	35.1	51.6	21.3	68.1	31.3	7.7	12	Boar 1	1001	F	-15.2916759010265	-5.39146039903545
39.3	113.8	58.7	72.5	51.6	80.9	63.8	4	6.8	Boar 1	1001	FP	-12.7474411906193	22.5482025209416
33.5	99.5	40.6	53	40.9	76.7	53.3	3.9	15.9	Boar 1	1001	FP	8.91578604694342	17.718473708068
27.8	118.1	51.9	60.9	44	85.3	51.5	4.1	9.5	Boar 1	1001	FP	-10.9421252982185	14.9784896524247
29.2	142.3	55.1	71.4	38.7	77.1	50.2	4.9	13.1	Boar 1	1001	FP	-2.63422726817153	11.3561671764643
34.7	87.3	45.7	53.4	52.3	85.6	61.1	3.1	13.1	Boar 1	1001	MP	2.38959854755339	22.3412900859091
35	114.4	52.5	70.4	45.9	74.6	61.5	3.7	13.9	Boar 1	1001	F	1.20046046896409	16.6885730777664
29.3	118.4	47.8	73.7	40.4	64.9	62.2	4.1	13.6	Boar 1	1001	F	1.62026957271736	15.5610442942931
30.3	88.2	37.4	46.8	42.4	79.9	53.1	3.6	7.9	Boar 1	1001	MP	-8.89800287425059	7.06397497261868
28.7	111.5	40.5	56.2	36.4	72.1	50.4	4.6	10.5	Boar 1	1001	F	-2.38446997233684	7.6244786587774
26.3	124.7	16.2	61.9	13	26.3	49.6	5.2	8.3	Boar 1	1001	F	-5.17270548006323	-19.7551265456678
24.1	129.4	53.7	65.3	41.5	82.2	50.5	4.5	14.7	Boar 1	1001	FP	2.75067740223331	15.8063229364898
30.1	118.5	44.6	58.7	37.7	76.1	49.6	4.9	8.8	Boar 1	1001	FP	-11.2638354321437	4.95344020757249
34.4	105.5	55.1	64.9	52.3	85	61.5	3.6	14.7	Boar 1	1001	FP	2.53545436257661	20.8985499944049
29.7	88.8	40.9	49.7	46	82.2	56	2.8	17.2	Boar 1	1001	MP	7.78961254788205	16.3436996689817
36.5	107.1	49	60.3	45.8	81.3	56.3	4.1	8.3	Boar 1	1001	FP	-11.4696174199791	18.6447344992164
26.1	91.6	45.6	56.7	49.8	80.4	61.9	3.1	10.7	Boar 1	1001	FP	-7.79371112803823	17.5666462349574
41.9	124.5	70.4	87.9	56.6	80.1	70.6	4.1	7.7	Boar 1	1001	FP	-12.7752162139311	22.8186714731767
28.5	125.3	47.5	75.7	38	62.8	60.5	3.8	14.6	Boar 1	1001	F	1.57534075191539	13.7213275889973
27.5	116	41.7	63.7	36	65.5	54.9	4.3	8.3	Boar 1	1001	F	-11.8710632539857	12.138695084356
33.2	116.3	52.6	73.8	45.3	71.3	63.5	3.6	8.3	Boar 1	1001	F	-13.5332151486546	15.3187325465832
31.5	108.3	54	77	49.9	70.2	71.1	3.7	4.5	Boar 1	1001	F	-14.1814884248242	18.940122999257
33.6	124.6	36.3	56	29.1	64.8	44.9	4.2	12.5	Boar 1	1001	F	-10.1620782008034	-23.5069884005221
48.6	115.5	23.9	66.5	20.7	36	57.5	4.3	6.9	Boar 1	1001	F	-10.113054511668	-19.2049665480646
45	107.6	32.8	64.5	30.5	50.8	59.9	4.2	7.3	Boar 1	1001	F	-10.5364801931505	-14.6539121463229
46.2	108.4	33.5	62.9	30.9	53.3	58	4.1	7	Boar 1	1001	F	-10.9451742836159	-15.3086237219496
50.5	124.8	3.5	58.5	2.8	6	46.9	5.1	10.4	Boar 1	1001	F	-2.9512779663476	-22.9214607054557
59.3	103.6	24.4	51.5	23.5	47.3	49.7	4.4	10.4	Boar 1	1001	F	6.10415663253306	-1.88196321788455
21.6	64.9	22.6	35.2	34.8	64.1	54.3	3.2	9	Boar 1	1001	M	2.3028473207061	-5.29009163283273
25.9	118	32.8	60.5	27.8	54.1	51.3	4.9	11	Boar 1	1001	F	5.45587579783227	1.6161362282565
29.1	105.4	53.2	67	50.5	79.4	63.6	3.9	12	Boar 1	1001	FP	-1.66665537934583	25.5860751477522
8.3	31.6	8.3	17.2	26.3	48.3	54.4	1.9	6	Boar 1	1001	S	13.8309050911541	-18.418053307623
32.2	108.1	46.7	59.8	43.2	78.1	55.3	4	9	Boar 1	1001	FP	-10.6752487784382	17.0111686915522
30.2	90	50.4	56.9	56	88.6	63.3	3.4	15	Boar 1	1001	MP	7.00367478348069	23.5308160066167
51.5	105.1	19.3	49.3	18.4	39.2	46.9	4.1	10	Boar 1	1001	F	-6.61762587172382	-21.2881947932551
34.6	139.7	61.6	76.3	44.1	80.8	54.6	5.4	14	Boar 1	1001	FP	-2.11436526012529	29.2772245472554
33.6	137.9	56.1	74.3	40.7	75.4	53.9	5.3	13	Boar 1	1001	FP	-2.90688704552948	10.3580777182691
31.6	137.8	57.5	70.7	41.7	81.3	51.3	5.4	13	Boar 1	1001	FP	-2.81510591061341	9.86333700985697
28.6	132.3	50.1	69.1	37.9	72.5	52.3	4.6	10	Boar 1	1001	F	-11.0003947691519	12.0070756141492
38.2	113.3	49.4	71.1	43.6	69.5	62.7	3.9	12	Boar 1	1001	F	-7.29800732221626	14.1224237867947
36.9	123.5	24.5	63.5	19.9	38.6	51.4	4.7	10	Boar 1	1001	F	-6.81745843987854	-21.4457833627778
50.4	145.4	36.5	63.2	25.1	57.7	43.5	6.8	6	Boar 1	1001	F	-14.212077565506	-1.30259176395844
50.2	146.2	26.4	63.6	18	41.5	43.5	6.8	7	Boar 1	1001	F	-14.1094162614268	-8.42746839599886
38.4	97.2	30.9	52.9	31.8	58.3	54.4	4.4	7.4	Boar 1	1001	F	-6.78477352182035	2.25341396916403
45.2	146.2	48.4	74.5	33.1	65	51	6.1	10.9	Boar 1	1001	F	5.56207205928944	4.62287397192232
25	153.2	25.3	74.5	16.5	33.9	48.7	6.7	5	Boar 1	1001	F	-14.4459503116365	-11.341600367362
45.7	143.2	52.7	76.3	36.8	69.1	53.3	5.7	10	Boar 1	1001	F	-4.10386390807014	9.37245806585587
30.8	105	39.5	51.9	37.6	76	49.4	4.4	8	Boar 1	1001	FP	-10.2811415070959	5.54839976313613
34.9	97.6	38	55.6	38.9	68.3	57	4.2	12	Boar 1	1001	F	14.1845321679246	5.62866286929416
31.3	98	26.2	64.5	26.8	40.7	65.8	4.1	9	Boar 1	1001	F	-5.72638140588083	-13.2599046194841
30.4	97.3	32.6	62.4	33.5	52.3	64.2	4.1	8	Boar 1	1001	F	-8.40570406574667	-11.9692930613311
33.1	88.2	56.1	61.6	63.6	91	69.9	3.5	9.1	Boar 1	1001	MP	-8.18771575650549	25.497146601028
9.1	28.3	11.3	17.7	39.8	63.7	62.5	1.8	7	Boar 1	1001	S	12.9923053968923	-16.981009819868
27.6	86.5	39.3	50.1	45.5	78.5	57.9	3.4	18.5	Boar 1	1001	MP	27.289056336927	13.490727291284
34.7	103.5	43.6	58.1	42.1	75	56.1	3.7	13	Boar 1	1001	FP	-0.105955753300492	15.7290126907737
46	135.2	33.6	58	24.9	58	42.9	5.7	13	Boar 1	1001	F	8.10010556444545	0.0595478553918204
45.2	135.7	43.6	61.4	32.2	71	45.3	5.3	13	Boar 1	1001	F	4.70412652062135	6.79099064569218
47	98.9	29.8	58.9	30.2	50.7	59.5	4.2	8	Boar 1	1001	F	-8.04975056812027	-12.1328083250844
46.1	104.8	49.2	68.5	46.9	71.9	65.3	3.9	7.5	Boar 1	1001	F	-12.5914328350021	18.590272702555
33.1	119.9	36.7	62	30.6	59.2	51.7	4.9	9	Boar 1	1001	F	-11.32378100234	-12.3824963013122
36	133.9	13.6	60.8	10.1	22.3	45.4	4.9	11	Boar 1	1001	F	-4.12580983751274	-23.3565909439398
37.7	114	42.9	57.9	37.7	74.2	50.8	4.2	11	Boar 1	1001	F	-5.7099350689601	12.6622275191672
41.8	60.4	7.3	21.7	12.1	33.7	35.9	3.1	9.8	Boar 1	1001	M	14.9306956156238	-10.698227498327
39.6	97.6	37.9	50.5	38.9	75.2	51.7	3.8	10	Boar 1	1001	FP	-5.48712188467132	13.4320051942282
33.7	124.8	58	68.1	46.5	85.1	54.6	4.6	11	Boar 1	1001	FP	-3.17395824449182	27.4478674069317
31.7	130.6	63	73.9	48.3	85.3	56.6	4.7	14	Boar 1	1001	FP	-1.88912795504204	27.7488419131131
33.7	89.3	7.2	50.4	8.1	14.3	56.5	3.2	14	Boar 1	1001	M	1.33665939166031	-23.9815850446499
33.4	82.3	12.2	42.4	14.9	28.8	51.6	3.1	14	Boar 1	1001	M	2.35714739360981	-23.5807118895098
35.8	151.4	34.4	66	22.8	52.2	43.6	5.7	11	Boar 1	1001	F	-11.0459253532659	-23.7008522830111
31.9	81	16	50.5	19.7	31.7	62.3	3.3	12	Boar 1	1001	M	17.2113177571193	-9.32983454160953
30.7	102.6	25.2	62.7	24.6	40.2	61.1	4.7	9	Boar 1	1001	F	-3.96983299146362	-10.3244729337264
27.8	98.6	32.3	50.7	32.8	63.8	51.4	3.4	14.7	Boar 1	1001	F	2.96951749125175	11.8380416349897
37.1	111.7	12	64.1	10.8	18.8	57.4	4.3	9	Boar 1	1001	F	-4.33532057789107	-22.3020272210745
35.6	114.5	13.7	69.5	11.9	19.7	60.7	4.1	11	Boar 1	1001	F	-4.09393575728854	-23.267832158396
34.2	112.9	6.3	70.9	5.6	8.9	62.8	4.2	10	Boar 1	1001	F	-3.28560827378733	-23.0919102659349
31.7	104.8	49.6	63.9	47.3	77.6	60.9	3.7	10	Boar 1	1001	FP	-9.34202617214364	17.398128272899
32.6	72.4	48.9	52.5	67.5	93	72.6	2.8	11	Boar 1	1001	MP	-4.84285319713031	23.7509331532229
11.2	114.4	16.2	69.1	14.2	23.5	60.4	5.4	0	Boar 1	1001	F	-13.0301158153085	-16.1284497976655
33.9	115.1	44.3	68.8	38.5	64.5	59.8	4.6	10	Boar 1	1001	F	-4.51820128193588	10.4517092929914
34.2	88.4	41	61.5	46.3	66.6	69.5	3.4	10	Boar 1	1001	M	-5.07486988012827	17.2591543019851
31	58.9	20.7	32.5	35.1	63.6	55.1	3.4	10	Boar 1	1001	M	20.4379356225079	1.76324009067607
31.4	58.2	24.7	33.8	42.5	73.1	58.1	3.3	10	Boar 1	1001	M	20.6349740574582	2.94899371340831
38.4	166.4	19.8	61.4	11.9	32.2	36.9	7.1	10	Boar 1	1001	F	-4.52303727425382	-19.8789031583934
37.8	159.8	23.2	71.4	14.5	32.6	44.7	6.7	10	Boar 1	1001	F	-4.79660789615034	-19.8794959159693
38.9	122.2	18.7	48.3	15.3	38.7	39.5	5.5	10.7	Boar 1	1001	F	7.5126338422371	-3.35103348053102
31.8	125.1	53.9	64.8	43	83.1	51.8	4.5	13	Boar 1	1001	FP	-3.36661900748814	12.7800962449378
32.4	115.6	28.7	58.2	24.8	49.3	50.3	4.2	12	Boar 1	1001	F	-7.80584743917761	-23.4012868476822
44.1	102.8	27.7	44.3	27	62.6	43.1	4.4	11.9	Boar 1	1001	F	11.0756252915772	-0.830616077920706
27.7	112.7	61.9	76.2	54.9	81.2	67.6	3.6	10.4	Boar 1	1001	FP	-11.5444638851405	21.7963287714377
25.3	52.8	8.4	18.9	16	44.7	35.8	2.7	7	Boar 1	1001	M	14.9683847782087	-16.0418275934072
41.7	126.1	52.1	69.3	41.3	75.3	54.9	5.1	7.5	Boar 1	1001	FP	-11.6726896733654	26.9068205378652
42.3	128.3	48.4	66.7	37.7	72.6	51.9	5.2	8.8	Boar 1	1001	F	-11.9049791190726	4.98723780827595
42.1	111.3	40.3	61.6	36.2	65.4	55.4	4.6	10	Boar 1	1001	F	-2.92334923193481	7.35604063659433
42.5	109.7	46	60	41.9	76.6	54.7	4.3	11	Boar 1	1001	FP	-4.17332858372865	13.5056184267025
39.9	123.6	22.3	66	18.1	33.8	53.4	4.8	13	Boar 1	1001	F	-4.28916712452667	-24.079570144168
36.2	136.7	75.6	85.8	55.3	88.1	62.8	5.1	10	Boar 1	1001	FP	-12.2540491267924	26.0121499019734
45.6	113.8	23.1	49.8	20.3	46.3	43.7	5	9	Boar 1	1001	F	-4.3047150080066	-15.2436430366379
37	133.4	65.7	82.1	49.3	80	61.5	5.4	9	Boar 1	1001	FP	-11.1222416869408	28.3671564206304
35.9	123.7	45.2	69.5	36.5	65	56.2	5	11	Boar 1	1001	F	-2.98847917240098	9.3286803135407
35.1	118.8	43	70.8	36.2	60.8	59.5	4.8	11	Boar 1	1001	F	-2.53086374545087	8.97377127311888
41.2	109.1	49	75.3	44.9	65.1	69	3.6	12.5	Boar 1	1001	F	-7.92346464735163	14.9943737210094
18.5	96.1	36.4	58.9	37.8	61.8	61.2	5.7	6	Boar 1	1001	F	-11.6578041102524	-1.80502917064496
36.5	92.2	34.9	60.8	37.8	57.4	65.9	3.3	6.3	Boar 1	1001	F	-12.9232442952192	15.700143433132
34.3	93.3	30.8	58.3	33	52.9	62.4	3.4	9	Boar 1	1001	F	-8.63731294267801	-15.3379719392582
31.5	119.2	44.1	68.9	37	64	57.8	3.9	8.3	Boar 1	1001	F	-13.199197614202	13.9432672616557
33.4	107.9	60.6	68.6	56.2	88.4	63.6	3.8	12	Boar 1	1001	FP	-2.40214527677093	25.6499767445326
29.5	101.6	51.4	58.2	50.6	88.4	57.3	4.1	11	Boar 1	1001	FP	-4.40948929775176	27.7390360358658
32.1	104.8	59.7	65	57	91.9	62	3.9	12.5	Boar 1	1001	FP	-1.80848542780987	26.7975237361788
35.1	117.5	37.9	59	32.3	64.2	50.2	4.8	10	Boar 1	1001	F	-2.42598450152199	7.35251935942752
31.4	140.1	40.5	53.2	28.9	76.1	37.9	5.5	13	Boar 1	1001	FP	3.93937562720925	4.53294556058671
30.3	114.3	28.5	55	25	51.9	48.1	4.2	14	Boar 1	1001	F	4.13220227808285	10.1937809524323
32.3	98.9	45	54.3	45.5	82.9	54.9	3.7	15	Boar 1	1001	FP	7.56522723824842	19.0734868437325
32.3	102.8	50.4	59.4	49	84.9	57.8	3.7	15	Boar 1	1001	FP	4.75385279817603	20.5455146087981
29.5	93.4	55.8	61.9	59.8	90.2	66.3	3.8	15	Boar 1	1001	FP	7.47459497585674	25.7727897602161
28.6	90.8	49.9	59.6	54.9	83.7	65.7	3.6	13.8	Boar 1	1001	FP	7.3064718631122	23.4191085001232
31.6	80.4	49.6	53.1	61.7	93.4	66.1	3.1	11	Boar 1	1001	MP	-4.8513829782094	24.4061064193638
25.7	88.4	50	60.4	56.6	82.8	68.3	3.6	10.5	Boar 1	1001	MP	-5.56387689354846	26.4267781196026
36.9	117.1	49.8	60.2	42.5	82.7	51.5	4.3	12	Boar 1	1001	FP	-3.88335328569158	12.9885771921703
13.1	63.6	7.2	22.1	11.4	32.7	34.7	3.2	2	Boar 1	1001	M	11.2539802734491	-21.4248972314633
17.2	80.8	4.4	34.2	5.4	12.8	42.3	3.5	4.2	Boar 1	1001	M	-9.23769731550311	-18.6724697774406
19.2	86.2	10.9	42	12.7	26	48.7	3.5	7	Boar 1	1001	M	-8.15799823630634	-19.3248012503314
35.6	134.8	58	76.5	43	75.7	56.8	4.4	16	Boar 1	1001	FP	2.51305024025484	15.7880220418204
35.7	112	58.7	68.8	52.4	85.3	61.4	4.2	12	Boar 1	1001	FP	-2.30669851418446	26.9204912981644
12.7	0	3.6	0	0	0	0	0	0	Boar 1	1001	S	16.2520035569923	-25.2062434698782
35	99	41	61.4	41.4	66.8	62	3.6	9	Boar 1	1001	F	-10.27876617063	15.9898955062721
35.7	90.7	40	52.1	44.1	76.8	57.4	3.1	6.3	Boar 1	1001	FP	-13.1826446564519	16.334060564033
31.7	126.3	10.9	58	8.6	18.8	45.9	5.4	8	Boar 1	1001	F	-4.11107362758672	-20.1433175965628
33.5	109.5	50.1	56.5	45.8	88.7	51.6	4.6	9	Boar 1	1001	FP	-8.01149113063386	28.2989319475938
35.5	121.7	20.5	73.4	16.9	28	60.3	5.1	9	Boar 1	1001	F	-5.32369788652938	-18.7983383685489
36.9	121.7	33.5	67.3	27.5	49.7	55.3	4.7	11	Boar 1	1001	F	-12.5524948560019	-21.6054625329957
34.5	128.8	49.1	65.8	38.1	74.6	51	5.6	9	Boar 1	1001	F	8.02699238781873	6.11623431798744
35.5	84.2	32.1	50.8	38.1	63.2	60.3	3.3	13.9	Boar 1	1001	M	12.6509087535463	15.1361894142936
30.9	60.8	8.8	32.1	14.4	27.3	52.8	2.7	11	Boar 1	1001	M	17.1195380736221	-10.9468136509739
28.6	81.6	39.2	44.4	48	88.4	54.4	3	12	Boar 1	1001	MP	-2.27697934405136	18.3372711741531
30	115.1	36.1	69.5	31.3	51.9	60.4	4.2	17	Boar 1	1001	F	5.96949634495611	12.2824415685613
41.3	114.4	58.3	68.2	51	85.5	59.6	4.8	8	Boar 1	1001	FP	-9.66419931308462	28.5069107892788
41.1	113.5	60	67.8	52.8	88.5	59.7	4.7	8	Boar 1	1001	FP	-9.80219040484066	28.2938261888685
30.1	133.5	31.6	62	23.7	51	46.4	5.6	10	Boar 1	1001	F	4.885859001118	1.55970073910706
36.5	149.5	46.6	72.5	31.2	64.3	48.5	5.8	15	Boar 1	1001	F	5.56303235726949	8.67997555528809
26.1	92.4	35	48.9	37.8	71.6	52.8	3.4	11	Boar 1	1001	F	-5.59486245069801	11.3145813140019
26.9	99.2	29.4	53.7	29.6	54.7	54.2	3.5	12	Boar 1	1001	F	-8.45887553400626	-22.7316250598714
36.4	118	53.8	71.7	45.6	75	60.8	4.1	19	Boar 1	1001	F	6.71798869000155	16.8147754583165
45.3	111.8	40.8	65.1	36.5	62.7	58.2	4.8	10	Boar 1	1001	F	6.69191799752382	5.55997058334491
43.9	111.3	26.8	63.5	24.1	42.2	57	4.8	12	Boar 1	1001	F	9.29648109528536	-1.14678300168345
45	112.8	25.8	62.4	22.8	41.3	55.3	4.8	13	Boar 1	1001	F	9.46272653560334	-1.97133679404131
34.4	133.7	18.7	52.5	14	35.5	39.3	6.1	6	Boar 1	1001	F	-13.9241527126282	-10.1287990697303
41.2	179.1	50	79.5	27.9	62.9	44.4	7.5	10.7	Boar 1	1001	F	3.64071454234987	3.02966095163216
41.5	110.1	43.8	62	39.8	70.7	56.3	4.1	10.9	Boar 1	1001	F	-5.53781552076634	13.2593263490425
17.8	85.6	35.3	40.4	41.3	87.4	47.2	3.8	6	Boar 1	1001	MP	-8.60215519371089	5.3252430996472
34.5	132.5	36.8	56.3	27.8	65.4	42.5	5	14	Boar 1	1001	F	4.38051657393737	9.22449806606543
37.2	103.6	45.3	69.4	43.7	65.3	66.9	3.4	8.3	Boar 1	1001	F	-12.6475988224246	15.493744595609
37.8	96.2	44.9	61.7	46.7	72.9	64.1	3.9	11	Boar 1	1001	F	-4.20274367980304	26.5801910239002
35.2	111	32.1	63.9	28.9	50.2	57.6	4.3	13	Boar 1	1001	F	3.29622729579878	8.62507365233438
40.4	101	31.1	56.1	30.8	55.5	55.5	4.1	8	Boar 1	1001	F	-9.0466968239783	-13.3236970075515
37.1	113.3	41.4	58.9	36.5	70.2	52	4.7	8	Boar 1	1001	F	-11.2447918148814	5.35908242461841
29.3	83	40.2	50.5	48.5	79.7	60.8	3.1	16	Boar 1	1001	MP	23.4644264785829	21.2975534643052
29.3	77.3	41.6	47.5	53.8	87.6	61.4	3	15	Boar 1	1001	MP	8.69900317826411	23.892376803074
50.3	120.7	22.9	60.3	19	38.1	49.9	5.1	11	Boar 1	1001	F	7.43281834557699	-2.47551947896988
50.2	108.3	37.7	57.7	34.8	65.4	53.3	4.4	12	Boar 1	1001	F	4.16301984670329	6.1899538678887
56.3	110	42.7	63.6	38.9	67.2	57.8	4.5	11.3	Boar 1	1001	F	5.72673658941328	6.31709787074323
57.6	103.7	43.5	50.7	41.9	85.7	48.9	4.6	11	Boar 1	1001	FP	11.3699404480992	7.92326585292576
39.8	120.2	28.6	60.3	23.8	47.5	50.1	4.4	13.1	Boar 1	1001	F	-7.03497455458415	-24.0421395771174
29.3	88.6	36.5	48.4	41.2	75.4	54.6	3.4	10	Boar 1	1001	MP	-6.79659291674927	10.5516288056439
35	123.7	15.7	71.7	12.7	21.9	58	4.1	10	Boar 1	1001	F	-5.45568153364142	-23.1773146489676
36.7	137.5	58.3	87.2	42.4	66.8	63.4	4.1	13.5	Boar 1	1001	F	-11.1777824506892	11.9356846642364
35.1	96.4	58.5	67.6	60.6	86.4	70.1	3.4	9	Boar 1	1001	FP	-10.3330177572519	23.4325205190557
33.6	113.9	48.1	62.3	42.2	77.3	54.7	4.2	9.8	Boar 1	1001	FP	-7.54654304917752	13.5884545218048
34.7	116.8	46	60.4	39.4	76.2	51.7	4.5	12	Boar 1	1001	FP	-3.02129493254871	11.9208188061987
39.3	116.2	36.7	62.6	31.6	58.6	53.9	3.9	14	Boar 1	1001	F	2.4665172660453	12.178437576817
39.9	116.1	48.8	64.8	42	75.3	55.8	3.8	13	Boar 1	1001	FP	0.373325845925218	15.2865042489085
34.1	102.1	49.8	60.6	48.7	82	59.4	3.9	10.9	Boar 1	1001	FP	-3.62818780128602	25.7735894115774
43.7	103.2	52.9	62.3	51.3	85	60.3	3.7	12	Boar 1	1001	FP	-1.52940526684194	24.4973665352173
41.2	112	13.8	69.5	12.3	19.8	62	4.4	10	Boar 1	1001	F	-3.02634785675951	-22.1313758389671
39.9	99.8	27.8	70.4	27.9	39.5	70.5	3.5	12	Boar 1	1001	F	-8.3463578471297	-22.8334188035783
37.2	101.5	33.6	60.8	33.1	55.3	59.9	3.8	10	Boar 1	1001	F	-8.21864420900431	-14.8626282850366
36.7	98.5	25.6	56.4	26	45.4	57.3	3.8	9	Boar 1	1001	F	-7.92252601889125	-16.0082859502236
30	146.3	36.1	61.9	24.7	58.4	42.3	5.7	12	Boar 1	1001	F	-6.36248567552801	-19.8848805408877
35.8	97	40.4	60	41.6	67.3	61.9	3.5	13	Boar 1	1001	F	-0.194214194532671	16.3536974165956
35.1	113.8	30.1	61.1	26.5	49.3	53.7	3.8	13	Boar 1	1001	F	-8.50550355181259	-23.7919010328591
42.7	108.7	43.8	58.1	40.3	75.4	53.5	4.1	7	Boar 1	1001	FP	-13.0217326890485	17.334958781431
41.6	106.9	25.6	55.5	23.9	46.1	51.9	3.9	9	Boar 1	1001	F	-8.81768537195187	-20.9375371735826
43.2	113.5	42.9	52.6	37.8	81.5	46.4	4.3	9	Boar 1	1001	FP	-8.42984925633052	12.500991434801
39	128.7	40.2	65.5	31.3	61.4	50.9	4.5	13	Boar 1	1001	F	-11.2098260391559	-23.5340914642037
36.7	122.4	27.3	70.6	22.4	38.7	57.7	4.9	10	Boar 1	1001	F	-6.38501347857061	-19.178102833952
35.4	152.7	65.9	82.2	43.1	80.1	53.9	6.1	10.4	Boar 1	1001	FP	-12.5541749500714	27.6032698748935
39.5	102.9	52.9	59.7	51.4	88.6	58	3.8	12	Boar 1	1001	FP	-1.47953038684157	25.3545203476789
39.5	107.4	36.9	57.7	34.3	63.9	53.7	4	11	Boar 1	1001	F	-5.26496005535591	11.9561364715157
41.8	119	24.5	65.9	20.6	37.2	55.3	4	11	Boar 1	1001	F	-8.2461651829981	-22.9427475224331
42.3	108.1	39	55.3	36.1	70.7	51.1	4.1	11	Boar 1	1001	F	-4.85989603147706	12.1950367605356
50.2	111.9	33.7	57.1	30.1	58.9	51.1	3.5	10	Boar 1	1001	F	-10.0861983122239	-21.7357623767997
33.9	115.9	56	68.4	48.3	81.9	59	3.7	19	Boar 1	1001	FP	6.02831068691112	16.7316009798322
34.5	123.8	47.7	67.4	38.5	70.8	54.5	4.1	16	Boar 1	1001	F	3.54034249341873	13.9725248158754
23.4	37.3	4.2	16	11.3	26.2	43	2.1	4	Boar 1	1001	S	14.6979014163429	-20.9368560560086
32.1	104.8	50.8	58.6	48.5	86.6	56	4.1	15	Boar 1	1001	FP	7.12321922847879	20.8413783437145
30	114.7	17.3	56.6	15.1	30.6	49.3	5.1	10	Boar 1	1001	F	-2.61122195671641	-18.0474773230048
32.3	99	37	63.6	37.3	58.1	64.3	4	18	Boar 1	1001	F	28.6396269358074	12.5721628099304
25.5	78.1	20	39.8	25.6	50.2	51	3.2	11	Boar 1	1001	M	11.5782885225315	-8.02680341712167
34.5	74.5	35.7	49.5	47.9	72.2	66.4	3	12.5	Boar 1	1001	M	11.7105507670622	21.6839062463948
35.3	145.5	35	51.6	24.1	67.9	35.4	5.6	13.5	Boar 1	1001	F	4.72405169650079	8.29628237396813
31.4	99.9	49.9	61.3	49.9	81.4	61.4	4	10	Boar 1	1001	FP	-5.54310063411275	26.8510589198467
32.5	34	15.8	18.9	46.7	83.9	55.6	1.8	10	Boar 1	1001	S	11.9180813946685	-12.7040174267207
38.2	96.7	37.9	58.6	39.2	64.8	60.6	3.2	15	Boar 1	1001	F	2.67291310902118	13.7677816923367
38.4	110.2	16	53.6	14.5	29.8	48.6	4.6	10	Boar 1	1001	F	-1.82738381990165	-19.7652800372201
39.1	106.3	2.7	50.6	2.5	5.2	47.6	4.4	10	Boar 1	1001	F	-1.96009755030175	-22.5452725587175
33.7	124.1	39.2	58.7	31.5	66.8	47.3	5.2	12	Boar 1	1001	F	6.36608393303551	3.67793299801576
37.6	127.3	28.6	60.3	22.4	47.4	47.4	4.8	11	Boar 1	1001	F	-7.0909408196747	-22.1630186728094
36.1	125.9	36.1	51.3	28.7	70.4	40.7	4.9	11	Boar 1	1001	F	-13.0067649527509	-21.4797379278872
41.9	128	35	58.3	27.4	60.1	45.5	4.9	11.1	Boar 1	1001	F	-12.5157535188554	-21.913648498072
46.7	136.1	12.8	61.3	9.4	20.9	45	5.8	10	Boar 1	1001	F	-3.66436314496337	-20.3924094156309
43.3	126.3	54.8	72.2	43.4	75.8	57.2	4.6	9	Boar 1	1001	FP	-12.4904777521298	11.5270650398631
42.2	125.5	54.9	73.2	43.8	75	58.4	4.5	10	Boar 1	1001	F	-8.81887093424777	12.8158582554314
41.3	134.7	49.4	72.5	36.7	68.1	53.8	4.8	11	Boar 1	1001	F	-9.90227129495254	11.4544815792443
29.1	115.5	52.6	61.5	45.5	85.5	53.2	4.9	10	Boar 1	1001	FP	-6.87900597210595	29.6798629293933
28.3	123.3	44	61.9	35.7	71	50.2	5.1	12	Boar 1	1001	F	6.40947103926133	5.3138818347567
28.3	122.3	30.7	66.6	25.1	46	54.5	5.6	10	Boar 1	1001	F	7.31246772299723	1.79895373621024
17.6	40.9	10.1	19.6	24.7	51.7	47.9	2.3	4	Boar 1	1001	S	13.0434200636911	-21.1694717268155
26.9	96.7	24.4	54.9	25.2	44.3	56.8	3.3	12	Boar 1	1001	F	-8.16447281482421	-22.9034657373541
31	110.9	41.2	60.1	37.1	68.6	54.2	4.2	12	Boar 1	1001	F	-1.99491726248648	12.4399473770111
33	104.2	52.7	64.3	50.6	81.9	61.7	3.4	12.5	Boar 1	1001	FP	-7.58544025644511	17.07506099344
28.2	113.2	32.8	54.6	28.9	60	48.2	4.4	14	Boar 1	1001	F	4.71291640022567	9.31371438113706
28.7	121.9	18.1	58.6	14.9	31	48	4.7	11	Boar 1	1001	F	-4.69203946049322	-22.7823641583655
39.7	110.1	15.1	54.9	13.8	27.6	49.8	4.5	11	Boar 1	1001	F	-1.6897301889667	-21.3373659369346
38.2	133.4	56.6	72.6	42.5	78	54.4	4.3	12	Boar 1	1001	FP	-10.8763170709034	12.0086726727823
35.6	127.8	57.1	68.4	44.7	83.6	53.5	4.1	11	Boar 1	1001	FP	-11.1857125514812	12.4011622096739
37.3	127.5	47.1	64.9	37	72.6	50.9	4.1	13	Boar 1	1001	F	-10.3716890501379	12.0816920848832
29.2	113.7	45.4	60.4	39.9	75.1	53.1	3.8	17	Boar 1	1001	FP	4.98588825171768	14.2362756125298
17.9	44.7	17.6	24.8	39.5	71.2	55.4	2	3	Boar 1	1001	S	13.4128652300931	-23.6637903709467
46.6	98	49.3	57.3	50.3	86	58.5	3.8	11	Boar 1	1001	FP	-3.97745104406326	25.7961615870031
41.6	106	2.5	55.1	2.4	4.6	52	4.5	13	Boar 1	1001	F	-0.832845544002701	-24.055886417541
41.5	112.7	12.4	59.5	11	20.9	52.8	4.6	12	Boar 1	1001	F	-1.61707943332191	-22.7547262386615
43	141.7	47.2	59.1	33.3	79.8	41.7	5.4	12	Boar 1	1001	FP	-2.77673111476585	10.3945899217527
48.5	98.2	28.7	59.5	29.2	48.2	60.6	4.4	9.1	Boar 1	1001	F	-4.14465363818625	-9.90289546760575
40.2	137.9	24.2	71	17.6	34.2	51.5	6.2	11.8	Boar 1	1001	F	7.2609603644793	-3.02306395778262
49.2	90.1	43.5	61.2	48.3	71.1	67.9	4.1	6.6	Boar 1	1001	F	-9.14984575906858	28.0478241442201
34	126.6	26	51.2	20.5	50.7	40.5	5.3	5	Boar 1	1001	F	-12.744478561471	-14.5816019094703
39.1	128.7	34.5	48.4	26.8	71.3	37.6	5.3	5.7	Boar 1	1001	F	-12.8145195303601	-13.8856913574663
37.1	118.8	49.2	65	41.5	75.7	54.8	4.9	13	Boar 1	1001	FP	8.50611336217202	8.62494616171422
29.5	101.8	39.1	49.7	38.4	78.6	48.9	4.8	11	Boar 1	1001	FP	11.9041112668527	5.17850086446848
36.2	113.5	56	70.7	49.3	79.1	62.3	4.6	12.5	Boar 1	1001	FP	-1.93902591827193	28.8767531738029
37.7	86.2	35.5	48.7	41.2	72.9	56.5	3.6	9	Boar 1	1001	M	-5.16826036472289	5.35223795101575
35.2	124.1	26.4	52.7	21.3	50	42.5	5	14	Boar 1	1001	F	8.80316766639006	-2.74423495740384
41.8	107.8	19.6	70.3	18.2	27.9	65.2	4.2	14	Boar 1	1001	F	0.330663533281999	-24.3416256095007
11.1	54.1	5.1	16	9.4	31.8	29.6	2.8	2.1	Boar 1	1001	M	12.4998695540096	-21.9279210791528
33.4	98	14	39.7	14.3	35.4	40.5	4	8.3	Boar 1	1001	F	-7.23353045272751	-19.6175819107557
38.4	139.4	47.1	69	33.8	68.2	49.5	4.8	7.1	Boar 1	1001	F	-13.8431239363912	13.6451114972335
34.5	120	43	58	35.9	74.2	48.3	4.6	11.5	Boar 1	1001	F	-3.16256562366952	11.5067199289465
30.7	92.8	47.3	57	51	83.1	61.4	3.5	14	Boar 1	1001	FP	6.53025550289361	22.2004189994908
29.9	117.7	37.2	55.3	31.6	67.3	47	4.4	14	Boar 1	1001	F	3.87248231989411	9.84563113291026
24.5	85.7	36.8	54.2	43	67.9	63.3	3.5	14	Boar 1	1001	M	18.2291463187216	9.56337109605382
31.9	107.9	38.4	57.9	35.6	66.3	53.7	3.8	13	Boar 1	1001	F	0.730053868390959	12.4637457923131
30.5	116.7	42	58.1	36	72.2	49.8	4.3	15	Boar 1	1001	F	5.84889963142021	13.8875724444546
30.3	101.6	36.2	51.4	35.6	70.4	50.6	3.5	12.5	Boar 1	1001	F	0.441621283945147	12.2201298419827
34	112.8	48.7	61	43.1	79.8	54	4.1	14	Boar 1	1001	FP	3.75455222547972	17.3597933046236
33.1	140.9	24.9	50.8	17.7	49	36.1	5.6	11	Boar 1	1001	F	-5.30710882761451	-20.6365287601923
41.3	105.9	42.1	51.2	39.8	82.4	48.3	4.4	11	Boar 1	1001	FP	9.66503150202371	9.20847962144143
34.8	84.9	38.8	41.1	45.7	94.3	48.5	2.9	12	Boar 1	1001	MP	-1.35552304928273	17.8556771134362
32.2	102.5	49.4	58.3	48.2	84.8	56.9	3.5	15	Boar 1	1001	FP	3.11080184460814	19.3561038631057
29.3	109.1	19.6	61.5	18	31.9	56.4	5	10	Boar 1	1001	F	7.71842948499074	-3.06890341190529
33.4	96.1	46.6	53.8	48.5	86.6	56	3.5	10	Boar 1	1001	FP	-8.71229767581416	18.0395573405216
28.2	106.9	23.5	60.3	22	39	56.4	5	10	Boar 1	1001	F	11.8562384704895	-1.18490376803709
37.3	124.6	17.5	56.9	14.1	30.8	45.7	5.6	8	Boar 1	1001	F	-4.21410685689957	-17.3676792466113
31	92.5	47.2	54.3	51.1	87	58.7	3.6	13	Boar 1	1001	FP	6.74721043397273	22.376145179709
33.5	103.6	47.3	58.3	45.7	81.2	56.3	3.4	14	Boar 1	1001	FP	1.06255805431389	17.1127958795478
36	87.1	32	44.9	36.7	71.3	51.5	3.8	15	Boar 1	1001	M	26.7809839532281	9.0607682335929
23.2	0	1.9	0	0	0	0	0	0	Boar 1	1001	S	16.2591055510102	-25.2006118400535
35.5	102	51.1	65.2	50.1	78.4	63.9	3.3	13	Boar 1	1001	FP	0.0274608320849534	19.6098399756611
28.3	65.1	30.1	34.4	46.3	87.6	52.8	2.7	15	Boar 1	1001	MP	23.8870279937642	14.35466987824
46.8	109.9	22.2	53	20.2	41.9	48.2	4.6	11	Boar 1	1001	F	-0.505650855881482	-18.2008950038053
33.6	0	7.2	0	0	0	0	0	0	Boar 1	1001	S	16.2409541917224	-25.2137211328754
30.1	102.3	48.5	54	47.4	89.7	52.8	3.5	11	Boar 1	1001	FP	-7.9398684029911	16.495951480317
34	101.7	51.4	58	50.6	88.7	57	3.6	12	Boar 1	1001	FP	-0.888685637062822	23.0544062571536
36.7	92.6	49.8	58.9	53.8	84.5	63.6	3.1	10	Boar 1	1001	FP	-9.23505105117438	19.2254468220109
32.7	90.9	42.1	57.1	46.3	73.7	62.9	3	12	Boar 1	1001	F	-7.20206822402164	16.3708977107831
34.5	110.6	47.4	57.5	42.8	82.5	51.9	4.3	11	Boar 1	1001	FP	-4.41238611250209	13.6145024810462
24.1	93.2	38	43.5	40.8	87.4	46.6	3.9	10	Boar 1	1001	FP	-3.24692102322287	4.8544962932499
36	119.2	41.8	55.5	35.1	75.3	46.6	4.2	15	Boar 1	1001	FP	4.10202235814577	13.3338513043723
18.3	44.5	17.1	27.8	38.5	61.7	62.4	2	5	Boar 1	1001	S	13.4120283695353	-22.0498853363777
31.3	105.3	37	56.5	35.1	65.5	53.6	3.9	12	Boar 1	1001	F	0.149412748944499	10.6873296532871
28.1	90.1	42	50.8	46.6	82.7	56.4	3	10.9	Boar 1	1001	FP	-7.9238474368078	16.3804450597705
33	107.3	56.9	62.3	53	91.3	58	3.4	15	Boar 1	1001	FP	1.64099422632762	19.7038277541496
30	89.7	38.1	49.2	42.5	77.5	54.8	4.1	12	Boar 1	1001	MP	16.3100162221622	6.08925689243555
37.6	155.8	28.2	56.7	18.1	49.7	36.4	5.4	10.4	Boar 1	1001	F	-9.69335951830498	-24.4090331526955
27.4	88.7	34	44.6	38.4	76.4	50.3	4.2	13	Boar 1	1001	MP	24.1475005539251	4.60522961417412
36.2	113.9	28.1	48.4	24.7	58	42.5	4.4	13	Boar 1	1001	F	3.83911892140504	9.04152540721003
34.3	120.7	41	48.8	34	84.1	40.4	4.6	9	Boar 1	1001	FP	-11.4778303959588	-13.6523219239522
29.1	94.6	48.1	56.8	50.9	84.7	60.1	3.2	11	Boar 1	1001	FP	-7.79249441586283	17.7548538588949
37.8	122	42.8	63.5	35.1	67.5	52.1	4.6	12	Boar 1	1001	F	-1.96059054661838	11.6212527115425
32.7	133.2	51.1	60.6	38.4	84.4	45.5	4.8	11	Boar 1	1001	FP	-9.38994396069877	11.4755683006134
29.6	113.4	42	54.4	37	77.1	48	4.3	10	Boar 1	1001	FP	-6.26739263588781	12.5269996541516
5.3	0	0	0	0	0	0	0	0	Boar 1	1001	S	16.2682895162365	-25.1977364827973
5.7	104	37.3	53	35.8	70.3	51	4.2	13	Boar 1	1001	F	9.2089602123203	12.0130611878203
32.9	139.5	52.9	56.9	37.9	92.9	40.8	5.5	15	Boar 1	1001	FP	7.07453120344991	8.28095502325772
28.9	84	32	46.1	38.1	69.4	54.8	3.8	15	Boar 1	1001	M	26.2118479936586	8.33082824633795
35.7	90.7	40.8	51.7	45	79	57	3.5	11	Boar 1	1001	FP	-3.76853487635843	16.7818763423872
41.6	99.8	42.2	52.3	42.3	80.8	52.4	3.6	11	Boar 1	1001	FP	-6.4849283392781	14.9754032329388
31.9	113.3	47.9	58	42.2	82.5	51.2	3.9	14	Boar 1	1001	FP	1.97038307390882	16.1637600255949
32.9	103.3	41.8	55.4	40.5	75.5	53.6	3.8	12	Boar 1	1001	FP	-2.01229845594494	14.5688713394399
38.4	86.5	41.3	50.8	47.7	81.3	58.7	3.2	11	Boar 1	1001	MP	-4.32801804341571	17.8736462457274
30.5	113.7	25.5	50.7	22.5	50.4	44.6	4.1	12.5	Boar 1	1001	F	-7.14694561045608	-23.7973050077272
6.2	16.6	7.2	8.1	43.6	89.1	49	1.1	5	Boar 1	1001	S	15.2173674380697	-21.5623864488705
22.6	75.4	25	38.5	33.1	64.9	51.1	3.4	9	Boar 1	1001	M	3.64752438176378	-7.76716378028369
33.2	104	43.8	51.5	42.1	85.2	49.5	4	9	Boar 1	1001	FP	-10.3968954722812	17.3051208856416
29.8	88.3	29.7	39.6	33.6	75	44.8	3.9	16	Boar 1	1001	M	28.2220125335437	10.7964952063948
33.9	122.5	28.1	46.7	22.9	60.1	38.2	4.6	11	Boar 1	1001	F	-7.28220767982295	-22.3817136831939
33.7	111	34.5	51.7	31	66.6	46.6	4.5	13	Boar 1	1001	F	4.73064299770883	7.39651571747242
30.9	78	30.4	39.2	39	77.5	50.3	3.5	14	Boar 1	1001	MP	24.0243768461638	8.68178208057502
32.5	119.1	32.9	49.6	27.6	66.3	41.6	4.4	9	Boar 1	1001	F	-11.3468971104601	-20.773068657735
27.1	118	40.5	58.8	34.3	68.9	49.8	3.9	9.6	Boar 1	1001	F	-11.8055317989764	13.1921148173351
35.2	117.5	41.1	53.6	35	76.6	45.7	4.5	12	Boar 1	1001	FP	-1.50834628172967	11.1853566312483
43.8	95.5	48.5	57.7	50.8	84	60.4	3.7	9	Boar 1	1001	FP	-8.19863655160941	25.0190554689815
33.3	93.8	58.9	62.2	62.8	94.6	66.3	3.5	10	Boar 1	1001	FP	-8.74952680382668	24.7838339264964
12.6	45.1	3	24.8	6.7	12.2	54.9	3.3	2	Boar 1	1001	M	10.1314331186115	-19.7017169814789
32.3	88.4	38.8	47.3	43.8	82	53.5	3.3	11	Boar 1	1001	MP	-3.56975958390077	16.9625704515111
19.6	74	4.3	26.5	5.8	16.1	35.8	3.7	9	Boar 1	1001	M	14.7778634858354	-8.90504205405933
29.6	100.6	41.6	54.9	41.4	75.8	54.6	5.2	10	Boar 1	1001	FP	11.2986778784128	5.70722315064134
28.7	110.9	33.3	60.8	30	54.8	54.8	5.3	11	Boar 1	1001	F	10.414695503014	3.51803527276006
33.9	150.7	42.8	60.8	28.4	70.4	40.3	5.1	16	Boar 1	1001	F	-10.4448761291518	-25.342668010161
35.9	100.9	43.9	54.5	43.5	80.5	54.1	4.1	9	Boar 1	1001	FP	-10.5332180033987	18.5593369690685
48.2	92.8	4.3	55.6	4.6	7.7	60	3.8	9	Boar 1	1001	F	-0.926252269984823	-21.8406914627502
32.8	107	55.6	60.7	51.9	91.6	56.7	3.9	15	Boar 1	1001	FP	4.5484485310158	21.4330545336111
35.6	111.9	38.6	56.2	34.5	68.7	50.2	3.7	15	Boar 1	1001	F	3.06821333860953	12.6403351086955
42.1	117.8	50.6	65.5	42.9	77.2	55.6	4.2	12	Boar 1	1001	FP	-4.44253536010679	13.350224968761
34.3	108.5	32.1	60.2	29.6	53.3	55.5	4.1	10	Boar 1	1001	F	-8.15637733845218	-15.3178536102475
47.3	98.3	20.3	52.7	20.6	38.5	53.6	4.2	7	Boar 1	1001	F	-8.18950219309135	-16.4938482524243
5.6	19.2	6.1	11.1	31.8	55	57.8	1.1	5	Boar 1	1001	S	15.5958431321978	-21.6052063972497
33.8	86.1	38.4	50.9	44.6	75.5	59.1	2.9	12	Boar 1	1001	MP	-1.29555619802115	17.4935183590413
58.4	101.2	32	53.9	31.6	59.4	53.3	3.4	13.6	Boar 1	1001	F	1.85047805275506	11.8415234666531
32.9	89	41.4	54.2	46.5	76.4	60.9	3.3	10	Boar 1	1001	MP	-6.03407443721142	17.1919307270219
10.6	20.6	8.3	12.9	40.4	64.2	62.9	1.1	6	Boar 1	1001	S	15.5390996348627	-20.7081483237117
33.7	99.6	36.4	54.7	36.6	66.7	54.9	3.5	6.9	Boar 1	1001	F	-12.879663402397	15.1436229158427
36.7	100	24.5	52.7	24.5	46.5	52.7	3.5	11	Boar 1	1001	F	-8.30110233362598	-22.2968689744482
35	136.6	35.7	61.6	26.1	58	45.1	4.8	13.5	Boar 1	1001	F	-10.3007908775236	-24.0989136772936
34	106.2	48.1	56.5	45.3	85.2	53.2	4.2	8.3	Boar 1	1001	FP	-10.0648430027744	25.8014333299073
31.4	130.2	23.2	61.8	17.9	37.6	47.5	4.9	10.2	Boar 1	1001	F	-6.29337416427905	-22.0429658811321
32.3	94.6	42.6	56.8	45	74.9	60.1	3.4	11.4	Boar 1	1001	F	-5.52423214584236	16.0738958607145
36.3	106.4	37.1	53.3	34.9	69.6	50.1	4.4	10.7	Boar 1	1001	F	-1.48808241651093	6.44964099132449
32.6	93.8	53	63	56.6	84.2	67.1	3.2	8.3	Boar 1	1001	FP	-10.9015935117406	21.0372572924422
37.2	112.8	49.2	61.1	43.6	80.5	54.2	4	12.5	Boar 1	1001	FP	-3.5653657642945	13.8719170832725
17.9	96	15	36.1	15.6	41.6	37.6	4.8	5.4	Boar 1	1001	F	-8.90547405756397	-8.27372435824334
30.8	122.4	53.2	67.1	43.4	79.3	54.8	3.9	12.5	Boar 1	1001	FP	-9.53882528853283	13.1824066383784
32.1	80.6	40.4	46.7	50.1	86.5	58	3.9	10	Boar 1	1001	MP	12.9826038281306	7.1440467818624
30.9	128.3	43.5	59.9	33.9	72.6	46.7	4.2	15.4	Boar 1	1001	F	3.24460471726617	12.8073568412116
31.6	131.1	47.8	69.1	36.4	69.1	52.8	4.5	10.4	Boar 1	1001	F	-10.8372396809252	12.1460067442828
62.2	92.9	36.1	60.7	38.8	59.5	65.3	2.6	8.3	Boar 1	1001	F	-12.9166941089435	14.3559923385629
25.2	95.8	46.2	55.5	48.3	83.3	58	3.5	12.5	Boar 1	1001	FP	0.97283814797922	22.3098537346036
34.3	135.9	35.2	67	25.9	52.5	49.3	4.4	9.1	Boar 1	1001	F	-10.6240597711552	-21.3168113963091
22.9	97.6	21	54.4	21.5	38.6	55.8	4.2	5	Boar 1	1001	F	-10.4220298242982	-16.2653363601494
34.2	123.9	43.2	67.7	34.9	63.9	54.6	4.7	11	Boar 1	1001	F	-3.93738874845326	11.3166348199146
34.3	118.4	21.3	66.5	17.9	31.9	56.2	4.3	10	Boar 1	1001	F	-6.94614886355358	-22.1534865556224
29.1	114.2	37.2	70.5	32.6	52.8	61.7	3.2	10	Boar 1	1001	F	-10.2872150162245	-21.5450110525468
37.6	112.5	19.3	52.4	17.2	36.9	46.6	4.3	14	Boar 1	1001	F	-0.280543226723196	-24.4077870494801
37.8	113.3	43.9	62.9	38.7	69.8	55.5	4.2	13.5	Boar 1	1001	F	4.03464297945628	15.9695418470847
42.4	113.5	39.3	54	34.6	72.7	47.5	5.1	5	Boar 1	1001	F	-11.8200025360397	2.41239884616577
48.9	102.8	48.1	60.1	46.8	80.1	58.4	4.3	8	Boar 1	1001	FP	-8.78532423204142	27.3529156776706
49.7	94.4	20	57.8	21.1	34.5	61.3	4.1	7	Boar 1	1001	F	-5.24323815061562	-13.9471982938278
41.5	109.9	45.2	56	41.1	80.7	51	4.1	6.7	Boar 1	1001	FP	-13.3302797299367	17.4590135284155
38.7	114.7	38.8	52.1	33.9	74.5	45.4	5	11	Boar 1	1001	F	7.36279333408248	4.38636508448073
39.1	124.5	31.5	52.9	25.3	59.4	42.5	5	11	Boar 1	1001	F	4.29627816548744	2.07134933083705
54.6	111.7	32.7	62.2	29.3	52.6	55.7	4.8	8	Boar 1	1001	F	-10.5461746038942	-11.3728691561157
54.1	144.1	26.1	59.8	18.1	43.7	41.5	5.9	8.3	Boar 1	1001	F	-5.98140287865308	-19.2536946908965
52.1	141.1	20.8	61.4	14.7	33.9	43.5	5.9	8	Boar 1	1001	F	-5.52662568727295	-19.3157059858574
44.6	132.3	18.2	62.2	13.8	29.3	47	5.3	10.5	Boar 1	1001	F	-4.25424124726325	-21.4845965387801
36	95	32.2	51.1	33.8	62.9	53.8	4.7	11	Boar 1	1001	F	23.1893570371475	0.185559280697215
34.5	97.9	35.3	55.5	36.1	63.6	56.7	4.7	12	Boar 1	1001	F	24.2553111967924	2.02091550418932
28.6	57.7	17	33.7	29.5	50.4	58.5	2.5	13	Boar 1	1001	M	20.9990977339883	16.9104155030393
38.2	115.1	39.7	55.2	34.5	71.9	48	4.5	9	Boar 1	1001	F	-10.9729747314472	-13.1341329980745
38.9	110.6	44.5	54.5	40.2	81.6	49.3	4.5	9	Boar 1	1001	FP	-10.8887972015731	5.85855146862335
40	93.8	57.2	63.7	61	89.9	67.9	3.6	11	Boar 1	1001	FP	-4.44747612777874	26.3734488944137
38.4	103	43.5	59.1	42.2	73.5	57.4	4.1	11	Boar 1	1001	F	-3.79131794162534	15.0136899276506
34.4	133.7	42.7	70.5	31.9	60.5	52.8	5.1	5.4	Boar 1	1001	F	-14.6328769877271	13.4026288052748
33.3	105.8	48.6	68.6	45.9	70.8	64.8	3.9	10	Boar 1	1001	F	-9.24482704833264	17.4912638256052
34	134.5	50.4	64.9	37.5	77.7	48.2	5.9	7	Boar 1	1001	FP	-12.7352647761522	2.58071710657901
32.9	108.1	32.4	56.1	30	57.8	51.9	4.8	5	Boar 1	1001	F	-8.88648531061564	-10.2195456159915
33.6	101.3	47.8	59.8	47.1	79.9	59	4	7	Boar 1	1001	FP	-10.6551701618104	25.4004614292128
23.5	73.1	31	42.4	42.3	73.1	57.9	2.7	10.5	Boar 1	1001	M	-6.35809464537621	10.1252545193153
38.9	156.4	33.1	62.5	21.2	53	39.9	6.5	11	Boar 1	1001	F	3.99367579124619	2.07581165578793
38.8	155.3	22	60.2	14.2	36.7	38.7	6.4	10	Boar 1	1001	F	-4.84692127561302	-20.1450797945723
37.1	152.6	36.6	66.7	24	54.9	43.7	6.4	9.5	Boar 1	1001	F	-13.6823090848485	-10.9170771991931
31.8	117	61	77.8	52.2	78.4	66.5	5	2.5	Boar 1	1001	FP	-11.8808688191299	27.7081682292177
53.2	101.3	26.3	55.8	26	47.1	55.1	4	5	Boar 1	1001	F	-11.3279870594185	-16.2950692802048
45.5	135.5	50.2	68	37	73.7	50.2	5.4	6.3	Boar 1	1001	F	-13.19138451251	8.58245294401282
43.3	104.9	27.1	48.7	25.9	55.8	46.4	4.4	6	Boar 1	1001	F	-10.5089089797488	-14.5392047186763
42.4	135.3	13	64.8	9.6	20.1	47.9	5.3	9	Boar 1	1001	F	-4.53837988758934	-22.117773347901
38.3	119.2	29	53.9	24.3	53.8	45.2	5.3	4.3	Boar 1	1001	F	-13.102192837977	-13.3260597637969
37.4	118.3	3.5	52.1	2.9	6.7	44	5.3	3	Boar 1	1001	F	-9.44320405942345	-18.6360981566498
36.2	126.7	11.7	50.1	9.2	23.3	39.5	5.3	2.9	Boar 1	1001	F	-10.4677099639447	-18.5661356924676
43.2	107.6	55.2	63.6	51.3	86.8	59.2	4.2	12	Boar 1	1001	FP	-1.97720381325303	27.5253721543331
42.9	133.1	42.5	60.8	31.9	69.8	45.7	5.4	12	Boar 1	1001	F	4.92333891989589	4.35127691990996
40.3	97.9	34.6	42.7	35.4	81.1	43.6	3.7	11	Boar 1	1001	FP	-0.570628876855807	8.96875199186318
37.2	115.8	36.8	62.9	31.8	58.6	54.3	3.7	17	Boar 1	1001	F	4.09495159313795	12.289140417141
35.9	113	49	58.9	43.4	83.3	52.1	4.2	14.6	Boar 1	1001	FP	5.0220757464029	17.5378692574016
47.8	58	20.2	37.1	34.8	54.4	63.9	2.2	15	Boar 1	1001	M	22.2262743631427	18.3191469762866
48	55.7	11.2	35.2	20.1	31.8	63.2	2.1	14	Boar 1	1001	M	21.3017335174248	18.6598921543535
43.9	101.9	33.6	52.7	33	63.7	51.8	4.5	10	Boar 1	1001	F	10.826057335365	2.57244238569375
43.9	100	22.9	54.2	22.9	42.3	54.2	4.3	11	Boar 1	1001	F	11.3556202998502	-3.61967585316123
41.1	85	47.9	59.7	56.3	80.2	70.2	3.3	9.5	Boar 1	1001	MP	-6.7419731926258	24.2510106523165
35.6	110.5	48.6	63.3	44	76.8	57.3	4	13.2	Boar 1	1001	FP	2.70402899023573	17.6871708040713
31.4	104.2	53.8	60.9	51.6	88.4	58.4	4.1	13	Boar 1	1001	FP	-0.361030591498848	27.7039631850868
35.5	110.8	46.3	74.9	41.8	61.8	67.6	3.5	15	Boar 1	1001	F	2.01191548376228	14.5613217093522
36.4	112.3	63.3	81.8	56.4	77.4	72.8	2.9	12.5	Boar 1	1001	FP	-11.7732510680431	20.9001309562356
41	107.7	37.4	66.7	34.8	56.1	62	3.4	14	Boar 1	1001	F	1.63728352312415	12.7447589585928
37.9	133	21.1	67.6	15.8	31.2	50.9	5.7	10	Boar 1	1001	F	-4.40867642823628	-18.9704966674791
36.9	129.9	56.5	71.2	43.5	79.3	54.8	4.8	14	Boar 1	1001	FP	3.51173658064941	16.9151089737866
35.4	134.5	43	66.6	32	64.7	49.5	5.3	14	Boar 1	1001	F	5.63499994501499	8.22974657067798
39.2	133.5	57	72.3	42.7	78.8	54.2	6	6.3	Boar 1	1001	FP	-13.4821563191824	1.61456749790623
33.5	102.1	4.7	62.8	4.6	7.6	61.5	3.9	10.7	Boar 1	1001	F	-1.64649639795528	-23.0652185710279
33.8	131.6	31.4	60.6	23.8	51.7	46.1	4.8	11.5	Boar 1	1001	F	-9.89287652296541	-23.4247549960816
33.3	127.8	25.9	55.8	20.2	46.4	43.6	5.4	9.4	Boar 1	1001	F	-5.58941681320497	-18.1804110320948
48.9	113.7	39.4	48.4	34.6	81.4	42.6	4.8	11	Boar 1	1001	FP	6.12692482585588	4.94353949138505
22.2	110.3	33.3	47	30.2	70.8	42.6	4.2	11	Boar 1	1001	F	-7.00721744069044	-15.1263140628022
36.4	95.4	15.1	43	15.9	35.2	45.1	4.2	9	Boar 1	1001	F	-0.241251906168524	-16.8576753128573
33.5	74.8	24.4	37	32.7	65.9	49.5	3.4	7	Boar 1	1001	M	2.50311018018059	-10.0033744515409
30.1	140.5	33.5	60.1	23.8	55.7	42.7	5.4	14	Boar 1	1001	F	4.7083427139922	8.69540129173541
28	130.1	27.9	55.3	21.5	50.5	42.5	5.2	13	Boar 1	1001	F	8.19886784885623	-2.32888949074044
34.2	114.6	26.2	61	22.8	42.9	53.3	4.6	12	Boar 1	1001	F	7.3092414917549	-2.26571043016863
33.8	141.1	57.1	71.3	40.5	80.1	50.5	4.7	12.5	Boar 1	1001	FP	-10.6675153204242	11.5871634426616
38.2	142.6	45.8	61.7	32.1	74.2	43.3	5.1	16	Boar 1	1001	F	4.48213684206731	11.5345578268531
42.6	102.2	51.1	59.4	50	86	58.1	4	10	Boar 1	1001	FP	-5.47259930220097	26.6282184201725
43.8	97.5	29	49.6	29.7	58.4	50.9	4.6	7	Boar 1	1001	F	-7.41657448833726	-7.39280922250038
37	125.5	42.7	60.1	34	71	47.9	4.6	11.5	Boar 1	1001	F	-3.36363307857536	11.3720785345076
38.3	101.8	39.2	60.8	38.5	64.4	59.8	3.6	13.5	Boar 1	1001	F	1.06937046478149	14.1769987885081
33.7	108.6	58.9	63.6	54.3	92.7	58.5	4.5	12	Boar 1	1001	FP	-2.77043757922273	29.4590356836039
34.4	107.9	17.1	57.2	15.9	30	53	4.1	14	Boar 1	1001	F	0.0324937697597538	-24.1627704091975
36.2	139.7	50.7	56.6	36.3	89.7	40.5	5.3	11	Boar 1	1001	FP	-3.76478574272882	10.3560576894964
37.5	125.4	37.2	54.9	29.7	67.8	43.7	4.8	10	Boar 1	1001	F	-12.8093192806153	-21.105399821709
33.7	42.2	19.7	30.3	46.6	65	71.7	1.8	9	Boar 1	1001	S	10.1719520428995	-13.5571201690732
34.9	79	39.6	54.2	50.1	73.1	68.6	3.1	11	Boar 1	1001	M	-3.53133606173844	18.4833708925703
30.5	98.2	31.2	53.6	31.8	58.3	54.6	4.2	12	Boar 1	1001	F	12.5804754265563	1.12023255391861
29.2	136.7	35.6	58.2	26.1	61.2	42.6	5.3	11.4	Boar 1	1001	F	-12.582433769231	-22.4918944561183
32.9	157.1	50.7	63.6	32.3	79.7	40.5	6.6	12	Boar 1	1001	FP	6.90442879693293	4.38309813981632
33.1	162.1	37.3	71.3	23	52.3	44	6.9	11	Boar 1	1001	F	4.10530299949117	2.14534908346269
37.4	144	30.8	48.3	21.4	63.8	33.5	6.4	9	Boar 1	1001	F	-13.5453925067781	-9.33163300880412
35.2	132	27.3	57.9	20.7	47.2	43.8	5.8	10.2	Boar 1	1001	F	6.38734573601826	0.511842934149602
33.1	88.8	56.2	59.5	63.3	94.4	67	2.9	9	Boar 1	1001	MP	-10.3249624689778	21.6158131344231
32.1	86.1	52.1	59.6	60.5	87.4	69.2	2.8	9	Boar 1	1001	MP	-9.95415229624199	20.8203954728258
32.9	81.6	50.8	56.5	62.2	89.9	69.2	3.5	11	Boar 1	1001	MP	0.654460556727063	28.7080564419971
27.9	139.6	27.4	76.4	19.6	35.8	54.7	5.1	14	Boar 1	1001	F	-5.52357113059107	-24.8255331892816
35.2	99	54.6	70.7	55.2	77.2	71.4	3.3	10.9	Boar 1	1001	FP	-9.09714110618831	19.5129255886854
36.6	97.6	35.7	46.2	36.6	77.4	47.3	3.9	10	Boar 1	1001	FP	-2.82910419912802	6.46608838231806
34.5	99.5	27.1	48	27.2	56.4	48.3	4.1	5.3	Boar 1	1001	F	-11.1596763411187	-15.3850902157137
41	158.3	7.9	72.4	5	10.9	45.8	7.4	0	Boar 1	1001	F	-15.1369277097642	-10.8990933148591
34	110	43.6	67	39.6	65	60.9	5.2	10	Boar 1	1001	F	10.3135694308988	5.7780247513731
37.2	98.1	47.5	61.1	48.4	77.8	62.3	4.2	7	Boar 1	1001	FP	-9.52121372188888	27.3075939342973
36.6	106.5	40	54.7	37.6	73.2	51.3	4.9	10	Boar 1	1001	F	10.3280494108568	5.64993788901396
36.3	112.1	55.6	70	49.6	79.5	62.4	4.2	13	Boar 1	1001	FP	-1.37706398875993	26.7972964139269
38.7	102.6	30.3	56.8	29.5	53.4	55.3	4	10	Boar 1	1001	F	-7.10626607703439	-14.7425221743747
33.8	145.5	50.4	62.4	34.6	80.7	42.9	5.5	9.7	Boar 1	1001	FP	-11.2693438306664	10.0883894156258
24	91.8	32.8	58.4	35.7	56.2	63.5	3.6	5	Boar 1	1001	F	-11.7356418258485	-15.3415227282106
27.4	107.1	46.5	59.7	43.4	77.8	55.8	4.2	7	Boar 1	1001	FP	-13.003648846033	18.6459859692879
5.3	52	16	29.3	30.7	54.5	56.4	3	4	Boar 1	1001	M	9.91252869301793	-20.2336476222006
13.4	143	23.6	44.4	16.5	53.1	31.1	5.7	10.2	Boar 1	1001	F	-5.37366472775552	-20.4662605568833
27	98.5	34.2	46.1	34.7	74.2	46.8	3.7	10	Boar 1	1001	F	-8.25167893104335	-14.5566949156085
16.6	59.9	16.5	29.4	27.6	56.2	49.1	2.5	10	Boar 1	1001	M	16.7756743839206	-12.4130562255176
17.6	60.1	12.8	26.6	21.4	48.3	44.3	2.5	9	Boar 1	1001	M	16.9563181236722	-14.0979352653212
35.2	126.2	62.2	67.9	49.3	91.5	53.8	5	12	Boar 1	1001	FP	-3.00433998693186	29.0860230171572
40.6	121.8	41.4	65	34	63.7	53.4	4.3	8.3	Boar 1	1001	F	-12.3878339386636	12.9415568249587
41	120.9	45.5	57.9	37.6	78.5	47.9	4.7	8	Boar 1	1001	FP	-12.3691362579773	8.84399345486878
40.9	121.9	38.3	59.2	31.4	64.8	48.6	4.3	8.8	Boar 1	1001	F	-12.0995130042439	12.6891359820745
33.7	51.9	14.3	26.1	27.5	54.5	50.3	2.6	2	Boar 1	1001	M	12.578696536865	-23.0111746275418
32.5	51.9	2.4	25.9	4.6	9.2	49.8	2.5	3	Boar 1	1001	M	17.4436810533656	-20.9198584369329
23.7	97.6	52.2	60.1	53.5	86.9	61.6	3.8	8.3	Boar 1	1001	FP	-9.41420125886819	25.1722456278178
12.7	113.7	21.4	51.9	18.8	41.2	45.7	5.1	4	Boar 1	1001	F	-12.8555140979971	-14.1474086244808
19.3	107.3	10.1	45.6	9.4	22.2	42.5	5.6	7	Boar 1	1001	F	-12.0525678888465	-6.89853085234745
37.9	132.2	47	58.5	35.5	80.2	44.3	5.5	14	Boar 1	1001	FP	7.375208737323	7.67414000710774
36.3	80.2	17.3	57.2	21.6	30.2	71.4	3	9	Boar 1	1001	M	3.53867879862497	-18.0665719932395
35.2	87.3	42.9	60.8	49.1	70.6	69.6	3.2	12	Boar 1	1001	M	-2.15802519891666	18.5313991955162
29.6	92.9	32.2	50.4	34.6	63.8	54.2	4.6	9	Boar 1	1001	F	-5.00968329999271	-0.837997202470401
29.3	89.6	43.3	54.3	48.3	79.7	60.6	4.5	7.6	Boar 1	1001	MP	10.9629504702267	6.82551088784616
43.7	102.5	52	60.6	50.7	85.7	59.1	4.5	9	Boar 1	1001	FP	-7.59889328162965	29.2579984466493
43.9	101.8	43.7	57.9	42.9	75.4	56.9	4.6	8	Boar 1	1001	FP	-8.05977539882087	28.8012443949656
28.5	73.4	36.8	41.4	50.2	88.9	56.4	3.1	16	Boar 1	1001	MP	25.4053236328754	11.3375180366111
27	135.2	34.5	54.2	25.5	63.6	40.1	5.3	11	Boar 1	1001	F	-6.6533985198588	-19.3997067096946
37.9	94	9.3	46	9.9	20.2	48.9	4.4	8	Boar 1	1001	F	-1.29386125525891	-16.0528652504772
38.2	91.8	26.9	49.2	29.3	54.8	53.5	4.1	6	Boar 1	1001	F	-7.48644784160784	-10.7787167025683
34.3	137.3	49.1	57.7	35.8	85.1	42	4.9	14	Boar 1	1001	FP	2.43344306478751	12.981051935107
47.7	95.7	53.2	58.6	55.5	90.7	61.2	3.6	10	Boar 1	1001	FP	-7.67692405401446	24.8472554811478
45.8	93.1	28.2	51.6	30.3	54.7	55.4	3.4	10	Boar 1	1001	F	-7.54214903839966	-15.8495040353104
39.7	92.3	42.2	50.9	45.7	82.9	55.1	3.7	5	Boar 1	1001	FP	-13.6328775547462	18.8325525192416
39.5	115.3	47.3	59.3	41.1	79.9	51.4	4.3	11	Boar 1	1001	FP	-5.01532359837756	13.0437509065387
41.6	116.4	40.4	59.5	34.7	67.9	51.2	5.6	10	Boar 1	1001	F	9.93162643508151	5.05782745383559
41.7	121.6	39.2	60.3	32.2	65	49.6	5.8	10	Boar 1	1001	F	9.5232979163655	4.7520090166859
39.4	112	35.4	49.4	31.6	71.7	44.1	5.2	9	Boar 1	1001	F	-9.66416091455923	0.161998106053817
38.9	116	37.9	50.7	32.7	74.7	43.7	5.5	9	Boar 1	1001	F	9.13304392752939	5.16103167670249
22.1	30	4.3	17.7	14.3	24.2	59	1.8	3	Boar 1	1001	S	14.8719530433033	-22.4726932444938
28.5	103.3	30.4	55.3	29.5	55	53.6	4.4	8	Boar 1	1001	F	-9.05650889229804	-11.975688916088
33.2	76.7	29.3	39.7	38.2	73.7	51.8	3.9	15	Boar 1	1001	M	26.2187463216076	6.21919522062398
33.4	78.1	26.8	42.7	34.4	62.9	54.6	4	15	Boar 1	1001	M	26.4957704599167	6.02415844162567
24.2	138.5	24.4	51.9	17.6	46.9	37.5	7	8	Boar 1	1001	F	-14.1859244409159	-5.42493894897816
22.1	137.5	32.3	57.7	23.5	55.9	42	6.8	9.8	Boar 1	1001	F	-13.5111993536669	-4.21321380266813
27	133.1	18.5	51.1	13.9	36.3	38.4	6.7	8	Boar 1	1001	F	-14.0961523454679	-6.25524848501976
25.9	137.5	33.3	59.2	24.2	56.3	43	6	7.7	Boar 1	1001	F	-13.0676193164608	-10.6384251171823
10.8	155.4	40	60.9	25.8	65.8	39.2	8.6	11	Boar 1	1001	F	-14.495799397183	-3.1360986870963
9.9	157.9	37.6	62.3	23.8	60.3	39.5	8.9	8.7	Boar 1	1001	F	-14.528094756148	-3.22593789412035
33.7	122.8	5.9	48	4.8	12.2	39.1	5.1	13	Boar 1	1001	F	-2.00209276832892	-23.8984243894499
39.6	124.3	64.5	78.1	51.9	82.6	62.9	4.3	10	Boar 1	1001	FP	-12.0229090369402	24.0219411842369
27	58.3	23.8	30.4	40.8	78.3	52.1	2.7	9	Boar 1	1001	MP	8.66629467229752	-10.4879469769811
28.8	63.8	17	34.5	26.6	49.3	54.1	2.7	9	Boar 1	1001	M	5.53653363630226	-13.2628771112877
6.9	34	11.3	17.9	33.2	63.1	52.7	2.1	4	Boar 1	1001	S	12.8877053409145	-21.3836616475253
46.4	143.1	46.5	67.6	32.5	68.8	47.2	5.6	13	Boar 1	1001	F	4.11636259626037	4.73260190738258
43.4	144.2	44	63.1	30.5	69.7	43.8	5.6	12.5	Boar 1	1001	F	3.78453815544809	4.32677360703261
39.5	112.3	6.6	60.8	5.8	10.8	54.2	4.6	11	Boar 1	1001	F	-2.00249068900905	-22.718721353496
41.1	127.2	12.5	67.5	9.8	18.5	53	5.5	11	Boar 1	1001	F	-3.08640445689963	-20.313316893679
38.4	117.9	29.7	65	25.2	45.7	55.1	5.1	8	Boar 1	1001	F	-11.2567890364698	-11.1458105945553
31.2	95.1	22.3	41.8	23.5	53.4	44	4.8	7	Boar 1	1001	F	-7.75781788254446	-6.44461092745022
31.9	85.1	12.7	31.1	14.9	40.9	36.5	4.6	8	Boar 1	1001	M	-8.22521692030537	-5.97620942055138
30.6	74.1	11.9	28	16	42.3	37.8	3.9	8.7	Boar 1	1001	M	13.2658300086925	-8.87058925365367
29.1	82.8	22	34.6	26.6	63.5	41.8	4.3	7	Boar 1	1001	M	-5.51461256233159	-5.18704053765051
25	58.1	3.8	24.8	6.5	15.2	42.6	3.2	7	Boar 1	1001	M	13.8912404267377	-11.5573013471775
41.7	106.2	44.1	61.5	41.5	71.7	57.9	3.8	11	Boar 1	1001	F	-6.95637573593016	14.2698589785462
32.8	114.7	44.5	60.6	38.8	73.5	52.8	4.3	11	Boar 1	1001	F	-4.66219917660322	12.5083903325783
33	112.4	48.9	61	43.5	80.2	54.2	4.3	11	Boar 1	1001	FP	-4.80820620102404	13.5995971486032
36.7	107.9	12.5	47.7	11.6	26.2	44.2	5	9	Boar 1	1001	F	-2.47830398869563	-16.9486373371796
20.3	48.4	14.5	25.7	29.9	56.1	53.2	2.3	6	Boar 1	1001	M	13.4785684863312	-19.2224036069988
15.2	47.9	18.7	28.8	39.1	65.1	60.1	2.8	4.3	Boar 1	1001	M	9.70411007812565	-20.6346690680887
35	138.4	11.3	61.2	8.2	18.5	44.2	5.3	9	Boar 1	1001	F	-4.51788774113793	-22.5027384634869
39.7	105.7	12	58.6	11.4	20.5	55.5	4	12	Boar 1	1001	F	-1.0655412067852	-23.1654719712353
37.6	103.8	59.7	66.2	57.5	90.2	63.8	3.8	10	Boar 1	1001	FP	-9.72879306115704	24.4510843883677
39.9	142.2	52.8	79.5	37.2	66.4	55.9	4.7	10.9	Boar 1	1001	F	-11.4553298930376	11.9682881382997
38.1	114.6	42.9	72.7	37.5	59.1	63.4	4.5	9	Boar 1	1001	F	-11.3226576854961	7.43961394324641
38.2	117.1	43.5	71.2	37.1	61.1	60.8	4.6	10	Boar 1	1001	F	-4.71957141938304	11.1001990773546
33.9	111.9	48.3	94	43.2	51.4	84.1	3	7.5	Boar 1	1001	F	-13.7683925178883	14.8469448073656
40.2	114.9	50.5	61.5	43.9	82.1	53.5	4.4	14	Boar 1	1001	FP	5.26440167751172	20.1512963202615
36.4	114	50.5	59.2	44.3	85.3	51.9	4.3	13	Boar 1	1001	FP	4.38604095137913	20.2608012004772
35.2	124.5	43.6	58.7	35	74.3	47.2	4.7	13	Boar 1	1001	F	2.63951372076594	9.17026343728976
28.7	115.7	5.9	59.2	5.1	9.9	51.2	4.9	11	Boar 1	1001	F	-2.27835388871659	-22.1598718159774
33.3	104.6	26.3	56.2	25.1	46.8	53.7	4.4	9	Boar 1	1001	F	-5.63017065927239	-13.5046944749285
32.5	94.8	36.1	51.2	38.1	70.6	54.1	4.7	10.7	Boar 1	1001	F	23.5038390892493	1.20459976316028
32.7	81.5	53.2	61.1	65.2	87	75	3.3	5	Boar 1	1001	MP	-10.4064643359109	24.8709079202411
30.7	96.2	26.2	58.3	27.3	45	60.6	3.9	7.5	Boar 1	1001	F	-8.86091998285318	-14.6978815372863
40.2	144.7	41.1	56.3	28.4	72.9	38.9	5.9	12	Boar 1	1001	F	4.2885511674991	3.66721472304747
39.7	117.2	49.7	62.1	42.4	80	53	4.8	11	Boar 1	1001	FP	-3.94892390674737	28.8708698705037
34	111.7	22.1	57	19.8	38.8	51	4.9	12	Boar 1	1001	F	9.39967366334063	-2.46665698708801
31.3	120.4	24.1	53	20	45.4	44	4.8	9	Boar 1	1001	F	-6.73213255546127	-19.7832582075655
32.3	124.7	23.2	52.3	18.6	44.4	41.9	4.7	9.1	Boar 1	1001	F	-7.1271637975082	-21.3051271999329
30.1	121	28.7	61.9	23.7	46.3	51.2	4	12.5	Boar 1	1001	F	-8.51788141885669	-23.8668345047569
27.2	127.5	13.1	47.9	10.2	27.3	37.6	5.4	10	Boar 1	1001	F	-3.40017151077875	-20.5589707395561
15.2	119.8	20	51.1	16.7	39.2	42.6	5.2	8.7	Boar 1	1001	F	-4.68740688801235	-17.6591143077702
50.8	88.8	25	53.6	28.1	46.6	60.3	3.9	9	Boar 1	1001	M	-3.63369105702963	-11.0127893827133
49.7	92.9	45	60.1	48.5	75	64.7	3.9	9	Boar 1	1001	F	-6.87518024021153	26.9033063535189
48.3	102.5	25.4	55.6	24.8	45.7	54.2	3.5	10.9	Boar 1	1001	F	-8.5864829128591	-22.2937357937973
45.3	120.5	32.4	67.9	26.9	47.8	56.3	4.7	13	Boar 1	1001	F	3.85940248471673	8.40416078243443
37.5	119.4	12.4	53.2	10.3	23.2	44.6	4.8	7.4	Boar 1	1001	F	-5.21751706259594	-21.3497728430153
31.9	105.2	53.1	64.3	50.4	82.5	61.2	3.7	12	Boar 1	1001	FP	-1.65927274956713	24.1242411895617
5.1	39.8	2	20	4.9	9.8	50.1	2.1	6.3	Boar 1	1001	S	16.0221537772426	-17.4290383364676
57.9	88.9	41	57.2	46.1	71.7	64.3	3.2	8.8	Boar 1	1001	M	-10.2417686937767	17.0593695112813
58.3	92.7	40.9	59.9	44.1	68.3	64.7	3.1	8.3	Boar 1	1001	F	-11.8708132002037	15.7492708174528
43.4	115	49.6	77.7	43.1	63.8	67.6	4.7	6.9	Boar 1	1001	F	-11.0451372865686	26.8711429282999
49.1	110.9	21.3	48.3	19.2	44.2	43.6	4.3	6.8	Boar 1	1001	F	-9.54195987257051	-18.3806741999326
33.8	118.1	49.2	70.1	41.7	70.2	59.4	4.4	10.9	Boar 1	1001	F	-5.20099129199761	13.0634086300892
32.5	111.6	25.3	51.2	22.7	49.3	45.9	4.9	5.8	Boar 1	1001	F	-9.97007431011989	-11.6067877216658
33.1	137.1	30.7	54.8	22.4	56	40	5.6	8.3	Boar 1	1001	F	-6.6139549936512	-18.5717078582442
37.9	128.7	29	62.3	22.5	46.5	48.4	5	6.3	Boar 1	1001	F	-11.3184115542309	-18.0982470524057
40.4	93.5	27.4	59.9	29.3	45.7	64.1	3.3	5	Boar 1	1001	F	-11.5316200702778	-17.125534118642
34	98.9	23	37	23.3	62.3	37.4	4.1	14.6	Boar 1	1001	F	11.4782250110932	-4.59002047092699
29.9	50.8	19.6	26.6	38.6	73.8	52.3	2.2	15	Boar 1	1001	M	22.9601492780366	16.1840923558387
25.3	104.7	34.3	51.1	32.7	67	48.8	5.1	9	Boar 1	1001	F	-9.72436578533068	-1.37820119012208
26.8	105.9	49.3	57.9	46.6	85.1	54.7	4.4	12	Boar 1	1001	FP	11.2103050142512	9.09688252128558
27.2	106.9	29.8	48.7	27.8	61.1	45.5	3.4	11.7	Boar 1	1001	F	-9.20656787240638	-22.7444146420126
19.8	94.1	31.9	50.7	33.9	63	53.9	4.3	10	Boar 1	1001	F	-2.34195582948999	1.0057320258725
30.3	101.9	34.8	45.6	34.2	76.3	44.7	3.8	13	Boar 1	1001	FP	1.81482347335984	9.99214785201869
31.2	103.2	46.7	53.7	45.2	86.9	52	3.7	12	Boar 1	1001	FP	-4.66692700793184	15.1012247381262
26.2	85.8	41.3	58	48.1	71.2	67.5	2.4	16	Boar 1	1001	M	2.18603474356005	14.5135555403895
37.1	111.4	54.5	68.1	48.9	80.1	61.1	3.7	8.3	Boar 1	1001	FP	-13.1639551561033	16.9629801547104
34.2	94.2	45.6	55.7	48.4	82	59.1	3.2	13	Boar 1	1001	FP	-0.0101544101553695	18.9366499359539
36.3	89	43.3	50.7	48.7	85.5	57	3.4	6.3	Boar 1	1001	MP	-12.7840398548772	18.9005099463474
37	90	42.2	50.5	46.9	83.6	56.1	3	13	Boar 1	1001	MP	-0.469889045158531	18.2552222146842
34.3	88.6	42.9	48.4	48.4	88.6	54.6	3.3	12	Boar 1	1001	MP	-2.26333802683376	18.2884357925099
32.3	92.4	53.2	61.7	57.5	86.2	66.8	3.4	12	Boar 1	1001	FP	-0.270772965953279	25.3312208944445
16.9	102.2	43.8	54.4	42.9	80.5	53.2	5	7.8	Boar 1	1001	FP	10.2711114332875	6.5961780271673
27.3	112.2	41.2	51.7	36.7	79.6	46.1	3.9	15	Boar 1	1001	FP	4.04211290877902	13.7122995963752
32.2	118.4	34.8	55	29.4	63.4	46.4	4.5	13	Boar 1	1001	F	3.37847932058223	8.77301528984492
32.8	107.3	42.3	53.9	39.4	78.5	50.2	3.6	16	Boar 1	1001	FP	4.65219765391064	14.2353003472594
28.9	89.7	47.3	51.3	52.7	92.3	57.2	4	14	Boar 1	1001	MP	15.6694751792448	8.36002783635845
32.9	119.1	48.1	58.5	40.4	82.2	49.1	4.4	13	Boar 1	1001	FP	-2.37496431811316	12.4822987418213
53.6	51.7	14.3	22.6	27.6	63.1	43.6	2.1	9	Boar 1	1001	M	10.9207794393891	-14.8947091297165
35.5	111.6	24.1	48.1	21.5	50	43.1	4.6	11	Boar 1	1001	F	-0.406987706175661	-18.1284360102507
14.4	51.4	4.3	20.8	8.3	20.6	40.4	2.5	8	Boar 1	1001	M	16.3364939721539	-14.9414734541158
53.5	75.6	37.7	45.3	49.8	83.1	60	2.8	11	Boar 1	1001	MP	-3.68931768753763	19.0666027910794
27.3	103.4	37	51.6	35.8	71.7	49.9	4.6	9	Boar 1	1001	F	-7.42812987340787	2.43289786743646
31.2	86.6	41.1	50.5	47.4	81.4	58.3	3	14	Boar 1	1001	MP	3.81345776194678	19.7568049166064
8.7	39.2	13.7	19.7	34.9	69.6	50.2	1.8	6	Boar 1	1001	S	15.3276538045173	-20.166044377242
28.4	108.5	42.1	54.6	38.8	77	50.4	3.9	13	Boar 1	1001	FP	-0.158575768892387	14.2232956634434
28.7	104.8	37.4	52.3	35.7	71.6	49.9	3.8	13	Boar 1	1001	F	1.06154941045169	11.6359991040758
27	92.5	38	47.8	41.1	79.6	51.7	3.5	11	Boar 1	1001	FP	-3.32215997222487	15.7869499915832
28.2	126.5	38	49.7	30.1	76.5	39.3	4.7	12	Boar 1	1001	FP	-12.4556917675013	-22.2602695874028
36.6	78.3	30.8	40.8	39.4	75.5	52.1	4.5	8	Boar 1	1001	MP	-5.75192409922428	-2.51679347099216
28	116.9	31.6	52.1	27.1	60.7	44.6	4.5	13	Boar 1	1001	F	3.64615754075192	8.78102480614845
32.2	72.3	44.1	51.2	61	86.2	70.8	2.4	11	Boar 1	1001	MP	-4.75477260883302	20.6077705153623
5	37.4	7.2	14.5	19.2	49.6	38.7	1.8	9	Boar 1	1001	S	15.1778778034585	-14.7737804147422
28.5	109.8	38.1	54.7	34.7	69.7	49.8	4	11	Boar 1	1001	F	-6.21857900260257	12.2803194654327
32.3	110.8	39	58	35.3	67.3	52.3	4.1	10	Boar 1	1001	F	-7.46154623479975	12.5435345136715
27	78.7	31.1	45.2	39.5	68.8	57.4	3.4	11	Boar 1	1001	M	0.867256858256791	2.3374278533782
27.4	97.1	35.9	48.3	37	74.2	49.8	3.6	12	Boar 1	1001	F	-0.0819117571691308	10.0313528168803
33.8	104.7	51	60	48.7	85.1	57.3	3.7	12	Boar 1	1001	FP	-0.787100104944159	22.645326308438
34.7	100.2	44	53.9	43.9	81.5	53.8	3.5	14	Boar 1	1001	FP	3.00741474756809	18.392084276619
37.1	115.2	42.5	53.7	36.9	79.2	46.6	4.5	13	Boar 1	1001	FP	6.84038718626776	10.0870908175678
32.7	114.8	41.3	52.6	36	78.5	45.8	4.4	14	Boar 1	1001	FP	7.05061950823267	12.7630142954025
37.2	122.9	36.4	55.7	29.6	65.3	45.3	4.7	11	Boar 1	1001	F	-12.787684340619	-21.5474612010847
28.9	116.6	54.9	59.5	47.1	92.3	51.1	4.1	12	Boar 1	1001	FP	-5.2544070932102	14.0084210242401
35.9	135.5	36.1	50.3	26.6	71.8	37.1	5	15	Boar 1	1001	F	4.72075208416447	10.3899031484158
8.2	0	1.2	0	0	0	0	0	0	Boar 1	1001	S	16.2622453914648	-25.1995584673358
33.5	123.7	34.6	53.1	28	65.2	43	4.9	12	Boar 1	1001	F	3.62325491387918	7.07252668186475
29.2	141.2	48.3	59.8	34.2	80.7	42.3	5	15.6	Boar 1	1001	FP	4.11307160297593	12.0008829184025
44.3	93.2	44.1	53.5	47.3	82.4	57.4	4.1	8	Boar 1	1001	FP	-7.6772297993859	27.6691096288014
32.3	136.9	42.7	58.1	31.2	73.5	42.4	4.9	13	Boar 1	1001	F	-11.8484354436229	-23.5879736096017
33.1	102.2	33.5	54.7	32.8	61.3	53.5	4	9	Boar 1	1001	F	-8.95565837504443	-13.9223720812271
38	122.9	36.8	51.5	30	71.6	41.9	5.1	13	Boar 1	1001	F	8.26237149146239	1.45738543619438
31.6	113.3	55.3	64	48.8	86.3	56.5	3.8	16	Boar 1	1001	FP	3.00500518275724	18.4565330815498
30	107.2	40	50.5	37.3	79.3	47.1	3.9	17	Boar 1	1001	FP	7.81371850132695	15.3260846301628
33.6	86.5	47.8	58.7	55.2	81.4	67.8	3.1	12	Boar 1	1001	MP	-0.850523707140848	22.5402952037978
35.6	107.5	39.8	52.4	37.1	76.1	48.7	3.9	11	Boar 1	1001	FP	-6.3741005690094	12.7687123726619
35	96.5	37.4	45.3	38.8	82.6	47	3.9	15	Boar 1	1001	FP	16.5489563758011	10.0164782864778
38.3	95.8	44.5	54.2	46.4	82.1	56.6	3.3	14	Boar 1	1001	FP	2.70489551531847	19.2795077897124
36	99	47.4	50.8	47.9	93.4	51.3	3.6	12	Boar 1	1001	FP	-0.116087506197333	22.5592464368592
36.7	109	43.7	52.7	40.1	82.8	48.4	4.4	13	Boar 1	1001	FP	8.64207157633678	9.95249753782681
31.5	85.1	39.4	51.6	46.3	76.3	60.6	3.3	15	Boar 1	1001	MP	10.1240216085283	19.1063802025809
30.7	86.7	44.4	52	51.2	85.3	60	2.9	13	Boar 1	1001	MP	-0.464958344836675	19.4800323741527
34.5	86.6	40.7	54.5	47.1	74.8	62.9	3.1	11	Boar 1	1001	M	-5.27005699284418	17.5680065920258
22.7	87.2	37	49.4	42.5	75.1	56.6	3.8	15	Boar 1	1001	MP	25.4846732009942	8.4967592780157
35.5	81.9	39.1	50	47.8	78.2	61.1	3	11	Boar 1	1001	MP	-3.88023455516149	18.2744405446255
33	100.8	41.3	51.7	41	80	51.3	3.7	14	Boar 1	1001	FP	6.76980275604778	15.5650894404362
31	90.2	43.1	50.9	47.8	84.8	56.4	3	15	Boar 1	1001	FP	4.2318250633932	18.9520596540209
36.2	102.6	39.4	51.8	38.4	75.9	50.6	3.6	8	Boar 1	1001	FP	-12.1137923218335	15.0853932111059
35.3	94.1	37.9	46.7	40.3	81.3	49.6	3.2	13	Boar 1	1001	FP	0.424334172037525	14.3151526129774
37.5	96.1	37.2	49.6	38.7	75	51.7	4.1	15	Boar 1	1001	F	17.114376593127	9.19955643606698
24.4	63.8	19.6	35.1	30.7	55.9	55	2.9	6	Boar 1	1001	M	7.69556767437269	-17.4597104446179
25.2	87.2	13.7	39.7	15.7	34.5	45.5	3.4	8	Boar 1	1001	M	-8.04615417842407	-19.6275438281952
40.3	107	45	51.9	42.1	86.8	48.5	4.1	14	Boar 1	1001	FP	6.53519663401343	19.0686877913005
33.2	112.9	45.5	54.4	40.3	83.7	48.2	4	12	Boar 1	1001	FP	-2.30515256432098	13.5803981029236
33.9	94.2	37.8	53	40.1	71.3	56.3	3.2	8	Boar 1	1001	F	-12.0882837371125	15.2849478035795
25.2	65	24.7	34.9	37.9	70.7	53.7	2.9	12	Boar 1	1001	M	17.2643210004576	13.6193485640615
27.2	65.8	47	52.1	71.5	90.2	79.2	2.1	5.9	Boar 1	1001	MP	-9.99728319185227	21.3034634167493
25.6	131.2	44.5	57.8	33.9	77	44.1	4.4	12.5	Boar 1	1001	FP	-11.5470578502764	-23.5695788350579
28.5	72.9	10.2	38.3	14	26.6	52.5	3.2	5.9	Boar 1	1001	M	4.36280592260754	-16.3408601081052
33.9	116.8	52.9	62.1	45.3	85.1	53.2	4.1	12.5	Boar 1	1001	FP	-4.36082115169396	13.6860841974726
30.7	89.5	34.7	43	38.8	80.6	48.1	3.6	10.4	Boar 1	1001	MP	-1.79757470998522	5.58899719428329
64.2	103	10.7	43.8	10.4	24.5	42.5	4.4	0	Boar 1	1001	F	-11.7888507081234	-17.5720044082104
34.9	57.7	17.1	31.3	29.6	54.6	54.2	2.3	7.6	Boar 1	1001	M	6.36943642381663	-15.3783311564224
38.2	107.1	3.4	49.8	3.2	6.9	46.5	4.3	11.4	Boar 1	1001	F	-1.62834702480013	-23.2326638177451
36	105.1	38.7	50.3	36.8	76.9	47.8	3.5	13.6	Boar 1	1001	FP	1.10389233346366	13.0289078918117
41	90.2	46.8	53.9	51.9	86.8	59.8	3.7	6.8	Boar 1	1001	FP	-9.91095947244133	25.6256011246031
36.6	118.6	44.9	54	37.9	83.2	45.5	4.4	12.5	Boar 1	1001	FP	-2.10688239435021	12.2974664996274
30.9	118	34.5	52.6	29.3	65.7	44.6	4.4	15	Boar 1	1001	F	4.98003319242329	10.6796068692822
34.3	104.3	43.6	60.3	41.8	72.3	57.8	3.6	13.9	Boar 1	1001	F	1.31418649280968	15.4444889922305
27.2	106.2	58.4	66.4	55	87.9	62.5	3.6	11.7	Boar 1	1001	FP	-2.40134867034664	24.4310748136129
35.7	101.9	38.4	58.4	37.7	65.8	57.4	3.6	8.9	Boar 1	1001	F	-10.8503744309643	14.5556959497574
34.5	97	24.8	62.2	25.6	39.9	64.1	3.1	10.7	Boar 1	1001	F	-9.01529045422222	-21.9778275548214
24.5	135	7.9	60	5.8	13.1	44.5	5.3	13.6	Boar 1	1001	F	-2.6245430784134	-24.0563301629742
35.4	128	38.7	61.8	30.2	62.6	48.3	4.7	11.4	Boar 1	1001	F	-12.3620326838388	-22.1676604301218
36.6	130.5	42.5	68.9	32.5	61.6	52.8	5.9	10	Boar 1	1001	F	8.33091016575308	4.9263018868076
28.3	56.8	5.1	23	9	22.2	40.4	3.2	4	Boar 1	1001	M	11.106320464924	-19.1748767270813
41.3	96.4	49.3	54.6	51.1	90.3	56.6	3.8	12	Boar 1	1001	FP	0.59953645594139	26.8244538164183
40.7	112.6	24.5	56.5	21.7	43.3	50.2	4.3	13	Boar 1	1001	F	-5.46986899004015	-24.0227312415982
33.9	99.9	15.2	48.8	15.2	31.2	48.8	4	10	Boar 1	1001	F	-0.0793666786674908	-20.569539354546
26.5	117.3	34.3	52	29.3	65.9	44.4	4.4	10	Boar 1	1001	F	-12.1596913288431	-21.12066377156
29.3	64.1	27.4	33.9	42.7	80.6	52.9	3.2	6	Boar 1	1001	MP	-0.928058496820114	-5.27126052143526
33.1	89.8	46.2	60.7	51.5	76.2	67.5	3.2	7	Boar 1	1001	MP	-12.4454700178122	19.0233455477847
32.8	88	37.3	58.8	42.4	63.4	66.9	3.4	5	Boar 1	1001	M	-13.5583135687719	17.9067560365284
32.7	86	35.4	48.9	41.2	72.5	56.8	3.6	14	Boar 1	1001	M	18.426886475257	9.31447227567139
31.3	81.7	41.1	49.1	50.3	83.7	60.1	3.5	15.6	Boar 1	1001	MP	25.3327368903888	9.45490103638883
36.5	111.9	41.2	52	36.8	79.1	46.5	4.1	15	Boar 1	1001	FP	6.16890546822554	14.0768911997955
38	133.3	34.2	54	25.7	63.4	40.5	5.4	9.4	Boar 1	1001	F	-12.2876218380049	-12.6441541387496
33.2	128	37.5	51.3	29.3	73	40.1	4.7	13	Boar 1	1001	F	3.43573656910957	9.49511955607405
43.2	66.7	17.6	29.7	26.4	59.4	44.5	3.2	6	Boar 1	1001	M	2.71733860797452	-11.4143595148508
45	108.6	54.2	67.6	49.9	80.1	62.3	3.9	12	Boar 1	1001	FP	-1.87614967300947	25.0315376512227
43.5	109.7	49.1	63.8	44.8	77	58.2	4.3	9.4	Boar 1	1001	FP	-7.74923991618059	26.5949736385689
45.5	121.1	45.6	58.9	37.7	77.4	48.7	4.6	12	Boar 1	1001	FP	-2.95377150200541	11.827540281557
45.6	114.3	36.8	75.4	32.2	48.8	66	3.9	6.3	Boar 1	1001	F	-13.7906859143137	14.2505782458292
35.9	114.4	46.2	66.1	40.4	70	57.8	4.3	12.5	Boar 1	1001	F	-2.64342202982748	12.6242778631324
34.8	100.2	38.3	53	38.2	72.2	52.9	3.8	13	Boar 1	1001	F	8.30547048120889	13.7936466087181
45	66.2	21.3	45.2	32.1	47.1	68.2	2.6	11	Boar 1	1001	M	15.7701119330987	17.7575286971549
46.5	72.5	53.5	55.6	73.8	96.2	76.7	2.9	9	Boar 1	1001	MP	-7.43865268827393	24.7354180699854
37.2	124.7	10.1	51.7	8.1	19.6	41.4	4.7	14	Boar 1	1001	F	-2.26770419616486	-24.2216117330599
39.6	111.4	57	64.4	51.2	88.6	57.8	3.9	13	Boar 1	1001	FP	-1.48969790465693	24.872144452039
35.9	97.6	5.5	48.5	5.7	11.4	49.7	4	8.3	Boar 1	1001	F	-1.82977336737837	-21.7174376791237
33	90.9	45.3	52.5	49.8	86.3	57.7	3.6	8	Boar 1	1001	FP	-9.10154422605535	24.6959948357762
32.3	122.3	25.7	60.6	21	42.4	49.6	4.8	11	Boar 1	1001	F	-6.28695225742192	-21.7493814268628
32.6	110.2	42.8	51.7	38.9	82.8	46.9	4	15	Boar 1	1001	FP	6.02075330270112	14.9009223694693
42.1	97	26.8	56.6	27.7	47.5	58.3	3.9	8	Boar 1	1001	F	-8.47069382429361	-14.6132911583813
46.2	35.9	6.4	13.6	17.8	46.9	38	1.6	4	Boar 1	1001	S	16.6688794640923	-22.1518773065916
35.6	115.5	39.2	58.9	33.9	66.5	51	4.8	7	Boar 1	1001	F	-12.0334379035883	5.77954985008525
35.1	83.4	32.8	48.2	39.3	68	57.8	3.6	12	Boar 1	1001	M	16.7770196487242	6.20179253790258
35.1	124.7	28.2	63.2	22.6	44.6	50.7	4.4	8.3	Boar 1	1001	F	-10.3177509489317	-20.8324650652591
36.9	109.3	19.2	40.3	17.5	47.6	36.8	5.2	5	Boar 1	1001	F	-9.44134851611158	-9.359757407774
35.8	104.1	33.8	43	32.4	78.5	41.3	4.5	11	Boar 1	1001	FP	11.1849403009024	2.12426927425045
36.9	103.3	39.3	50.2	38.1	78.3	48.7	4	8.8	Boar 1	1001	FP	-7.79539942163391	12.1029502880094
30.1	91.1	35.3	49.7	38.7	71	54.5	3.7	16	Boar 1	1001	F	28.1372452716513	13.0142041554452
32.3	109.1	21	49.7	19.2	42.2	45.5	4.4	9.2	Boar 1	1001	F	-6.67362044195888	-19.9627309004812
23.7	88.6	23.7	38.8	26.7	61.1	43.8	3.7	10	Boar 1	1001	M	-4.42834703937036	-13.0468087580034
40.8	78.2	37.8	50.1	48.3	75.4	64	3	12	Boar 1	1001	MP	11.0312359111474	21.4247956043847
32.7	120.1	35.4	55.8	29.4	63.3	46.5	4.8	11	Boar 1	1001	F	3.03495833131312	5.76137355598163
32.3	100.6	33.6	45.7	33.4	73.6	45.4	4.7	12	Boar 1	1001	F	13.8602818195926	3.71574980954627
34.7	95	35.7	49.7	37.6	71.9	52.3	3.5	15	Boar 1	1001	F	9.29193059288507	15.6733075636819
34.6	103.9	37.2	57.2	35.8	65	55.1	3.6	18	Boar 1	1001	F	7.87387985643988	15.1053050913553
42.4	99.1	36.9	54.2	37.2	68	54.7	3.9	10	Boar 1	1001	F	-3.13018167084496	6.85362418089598
41.5	126.5	36.5	56.5	28.9	64.7	44.7	4.8	10.9	Boar 1	1001	F	-12.6038348458855	-21.7375880835473
56.5	125.3	23.5	54.3	18.7	43.2	43.4	4.6	7.5	Boar 1	1001	F	-10.0559877349423	-20.1701164611206
38.7	88.2	32.7	48.6	37.1	67.2	55.2	4.2	10	Boar 1	1001	M	-2.1169403099478	-0.261010145994435
3.6	39.6	2.4	21.6	6	11	54.4	2.4	2	Boar 1	1001	S	13.2974557968117	-22.1258237414612
32.9	103.6	47.1	54.4	45.5	86.5	52.6	3.9	14	Boar 1	1001	FP	5.93659790449147	20.2997951835353
32.9	104.2	18.4	58	17.7	31.7	55.7	3.7	14	Boar 1	1001	F	0.943287727432862	-23.8647736336991
36.7	110.9	36.3	52.1	32.8	69.7	47	4	13	Boar 1	1001	F	1.71171299737225	11.0153415706237
43.3	108.3	49.4	60.1	45.6	82.2	55.5	3.9	14	Boar 1	1001	FP	3.73208708194617	18.8737318422901
43.5	105.9	51.8	59.6	48.9	87	56.3	3.8	15	Boar 1	1001	FP	4.51848556943892	20.5888496265874
31.9	101.2	9.6	44	9.5	21.8	43.5	4.3	9	Boar 1	1001	F	-1.32172072258949	-20.4006789690545
36.8	103.2	42.4	55.5	41.1	76.4	53.8	3.8	10	Boar 1	1001	FP	-7.16516991054853	14.3883652291657
32	112.1	49.9	60.5	44.5	82.6	53.9	4	11	Boar 1	1001	FP	-6.92957514088109	14.1810179218923
20.7	131.6	10.2	49.1	7.7	20.7	37.3	6.3	7.9	Boar 1	1001	F	-3.79647776358835	-17.8668459358872
18.2	130.4	15.1	48.7	11.6	31	37.4	7	4.5	Boar 1	1001	F	-14.6035339984398	-5.84366353458826
15.2	129.7	28.1	53.8	21.6	52.2	41.5	6.6	6.8	Boar 1	1001	F	-13.6384308253402	-4.21395438718747
41.6	129.2	34.9	57.9	27	60.3	44.8	5.3	9	Boar 1	1001	F	-12.0504718292387	-12.3029762925113
36.3	101.4	14.1	48.4	13.9	29.1	47.8	4.6	8	Boar 1	1001	F	-1.70523095142815	-16.0095904078991
39.2	122.4	47.6	62.1	38.9	76.8	50.7	4.7	11.9	Boar 1	1001	FP	-3.22386324586231	11.5183298725486
28.8	63.9	8.3	23.5	12.9	35.2	36.8	2.8	7	Boar 1	1001	M	17.4797255312884	-16.71444004672
27.8	55.8	1.2	17.3	2.1	6.8	31.1	2.6	6	Boar 1	1001	M	17.5798041193139	-17.2145920935801
43.1	112	49.6	54.3	44.3	91.3	48.5	4.6	12	Boar 1	1001	FP	9.56874585831603	8.94259365075074
44.5	115.5	29	58.8	25.1	49.3	50.9	4.7	12	Boar 1	1001	F	7.07085370584263	-1.20281323989636
45.9	99.8	22.6	58.9	22.6	38.3	59	3.9	8.3	Boar 1	1001	F	-8.32583718905189	-17.1453694152466
46.2	98.9	43.9	53.3	44.4	82.3	53.9	3.8	11	Boar 1	1001	FP	-4.25940716720457	15.7107835366557
40.4	79.2	24.7	39.1	31.2	63.2	49.4	3.3	10	Boar 1	1001	M	5.79884171502619	-8.41865729314084
33.6	128.2	24.4	51.7	19	47.1	40.4	4.8	11	Boar 1	1001	F	-6.29107180968765	-22.5340271006682
35.9	125.7	34.3	56.4	27.3	60.9	44.8	5.2	9.2	Boar 1	1001	F	-11.813091498272	-12.0745834164939
58.4	94.5	37.8	52.9	40	71.5	56	4	9	Boar 1	1001	F	-5.19129422898085	4.40094659954698
58.2	94.1	41.4	50.8	43.9	81.4	54	4.2	7	Boar 1	1001	FP	-8.94941038723822	27.6404166468913
44.6	129.9	24.4	56	18.8	43.6	43.1	6.2	7	Boar 1	1001	F	-13.2738968682537	-8.09022696288481
33.4	97.5	42	52.1	43.1	80.6	53.5	3.6	12	Boar 1	1001	FP	-2.14144975645647	15.8656373158846
28.6	132.2	40.5	55.7	30.7	72.8	42.1	4.9	17	Boar 1	1001	F	5.51606986951973	11.7170195773112
28.6	132.9	44	54.9	33.1	80.1	41.3	4.8	17	Boar 1	1001	FP	5.21957854041282	12.4449685150213
31.9	75.6	29.7	41.3	39.3	71.9	54.7	2.9	12	Boar 1	1001	M	13.9147406650808	17.4862944036529
31.5	98.6	50.6	61.4	51.3	82.3	62.3	3.6	10	Boar 1	1001	FP	-9.12606214646307	19.0758314430123
31.5	93.5	50	56.9	53.5	87.9	60.8	3.5	11	Boar 1	1001	FP	-3.82479531727447	24.7533111143403
37	101	38.7	47.9	38.3	80.8	47.4	4.3	11	Boar 1	1001	FP	10.2774771888213	9.34335285235825
37	113	39.2	52.9	34.7	74.2	46.8	4	6.7	Boar 1	1001	F	-13.5953611074905	14.3935068953129
29.1	97	19.5	50.8	20.1	38.3	52.4	4.8	8	Boar 1	1001	F	-7.9766167276616	-6.69568340505154
41.3	98.7	25.8	47	26.1	54.8	47.6	4.1	7	Boar 1	1001	F	-9.08986153346416	-14.0877167023696
25.9	97.1	14	51.8	14.4	27	53.4	4.2	5	Boar 1	1001	F	-9.39696872468859	-17.6719081265165
23.5	100.2	39.4	50.2	39.3	78.4	50.1	4.2	5	Boar 1	1001	FP	-13.1088279045342	6.99595145610684
33.1	82.3	20.4	36.8	24.8	55.5	44.7	4.3	10	Boar 1	1001	M	18.6708359160461	-0.0823355079563706
19.9	51.8	6.7	19.7	13	34.1	38	2.9	5	Boar 1	1001	M	11.8480039239472	-18.5671404743741
37.3	94.6	45.6	54.5	48.3	83.7	57.6	3.3	12	Boar 1	1001	FP	-1.39601455476137	19.0078269935997
40.4	91.9	40.2	49.1	43.8	81.9	53.4	4.1	9	Boar 1	1001	FP	-5.36870772912361	2.64487029519574
42.6	84.3	24.1	41.7	28.7	57.9	49.5	3.5	7.5	Boar 1	1001	M	-7.64989798867857	-13.5202122001125
40.4	91.1	42.8	51.1	47	83.7	56.1	3.3	13	Boar 1	1001	FP	2.72258679471143	20.8575725618887
31.8	91	24.8	47.8	27.3	51.9	52.6	4.5	8.7	Boar 1	1001	F	-6.33205575693879	-5.35584996803217
30.2	118.9	44.7	65.4	37.6	68.3	55	4.3	11.5	Boar 1	1001	F	-4.24402334440483	12.3583572865096
36.8	126.4	29.8	58.6	23.6	50.9	46.4	5.2	6.3	Boar 1	1001	F	-12.451791409082	-13.9868756316367
38.2	98.2	44.3	57.1	45.1	77.5	58.1	4	8	Boar 1	1001	FP	-9.19820136008587	26.0239709775863
38.1	138.6	52.2	67	37.7	77.9	48.4	5.1	8	Boar 1	1001	FP	-12.4618862075884	10.6136964550046
33.2	93.5	49.8	58	53.3	85.9	62	4	11	Boar 1	1001	FP	-5.34576308236542	28.681241972382
30.9	85.8	32.8	45.5	38.2	72	53.1	4.7	7	Boar 1	1001	M	-7.60207997052037	-2.02421836810464
40.4	78.9	37.5	46.1	47.5	81.2	58.5	3.2	10	Boar 1	1001	MP	-4.22705176724205	17.6895648290556
37.9	129.7	41.2	61.4	31.8	67.1	47.3	5.1	12.5	Boar 1	1001	F	4.31471527719309	6.57220843140392
35.4	121.8	32.7	54.6	26.9	59.9	44.8	4.8	11	Boar 1	1001	F	-12.926836989941	-21.2968480907958
46.7	138.7	43.2	62.8	31.1	68.7	45.3	5.3	11	Boar 1	1001	F	-3.26496136575753	10.063770775618
39.6	94.3	24.8	45.9	26.3	54.1	48.6	4.3	9	Boar 1	1001	F	-3.51256744804649	-10.1774438916793
43.5	119	27.8	55.4	23.4	50.2	46.6	6	5	Boar 1	1001	F	-12.6169546238057	-2.43598840422796
44.5	122	33.5	61.7	27.4	54.3	50.6	5.9	5	Boar 1	1001	F	-12.1277721202097	-0.235096573487433
34.7	127.3	23.2	63.1	18.2	36.7	49.6	6	10	Boar 1	1001	F	-13.0615917086361	-6.92749589976009
45.4	107	26.6	55.4	24.8	47.9	51.8	4.7	9	Boar 1	1001	F	-4.82793609677626	-11.3618444337897
45.8	109.3	15.1	49.4	13.9	30.7	45.2	4.8	10	Boar 1	1001	F	-1.92843724028153	-18.5015541037856
61	81.8	47.6	53.5	58.2	88.9	65.4	3	13	Boar 1	1001	MP	2.97878114226611	24.9492898531133
62.2	99.8	39.4	55	39.4	71.6	55.1	4.2	12	Boar 1	1001	F	10.478028026781	10.0670542409989
61.3	102.5	32.7	53.1	31.9	61.5	51.8	4.4	13	Boar 1	1001	F	13.5346026189043	1.85868557410563
56	104.7	15.1	63	14.5	24	60.2	3.4	5	Boar 1	1001	F	-10.164856515672	-19.9756877579618
55.7	99.6	23.2	52.4	23.3	44.2	52.7	3.3	2.5	Boar 1	1001	F	-11.6719120648573	-18.3365623098099
28.1	76.1	15.4	40	20.3	38.7	52.5	4.2	8	Boar 1	1001	M	-5.00879252783669	-5.57692617600476
28.9	72.1	3	36.4	4.2	8.3	50.6	3.6	7	Boar 1	1001	M	0.835258116244948	-14.2792461141028
59.6	112.6	45.7	60.1	40.6	76.1	53.4	4.6	12.5	Boar 1	1001	FP	8.76679941634923	9.33802764579197
61	128.1	29.9	70.7	23.3	42.3	55.1	5.3	11.1	Boar 1	1001	F	5.65706953385633	0.708239689045918
55	115.2	35.4	52.8	30.7	67	45.8	5.2	5.9	Boar 1	1001	F	-9.72391997440324	-9.7352909366201
47.7	83.5	27.5	49.3	32.9	55.7	59.1	3.4	8.7	Boar 1	1001	M	-7.10943774105961	-13.1381917069389
47.8	84	31.1	46.1	37	67.4	54.9	3.5	9.8	Boar 1	1001	M	-1.07796669085307	4.47389297572782
45.8	101	46.6	52	46.2	89.8	51.4	3.9	12	Boar 1	1001	FP	0.294907845150688	24.0639875750058
22.3	91.2	21.5	34.6	23.6	62.2	37.9	4.2	12	Boar 1	1001	F	15.1877597133343	-1.90400228754055
21.3	83	11.4	25.5	13.8	44.8	30.8	4	11	Boar 1	1001	M	15.2804449689015	-5.90843506310467
26.1	86.9	31	58	35.7	53.5	66.8	3.5	6.5	Boar 1	1001	M	-8.4306744761947	-12.6174467996205
34.4	121.6	44.9	56.3	37	79.7	46.3	4.7	12	Boar 1	1001	FP	-2.66995579781997	11.1496979461212
37.1	117.2	45.1	57.4	38.5	78.5	49	4.9	11	Boar 1	1001	FP	6.75068028139308	5.86809191228826
29.2	82.5	20.3	45	24.6	45.1	54.6	3.4	7	Boar 1	1001	M	-8.58184447471697	-15.8324005064505
45.6	137.3	49.2	66.7	35.8	73.7	48.6	5.3	10	Boar 1	1001	F	-10.7520438892511	9.73107345086321
28.4	73.8	33.8	43.8	45.8	77.2	59.3	3.1	9	Boar 1	1001	MP	-6.30807708848453	7.39723116876679
29.2	72.9	26.1	40.7	35.8	64.1	55.8	3.1	10	Boar 1	1001	M	5.25810871560715	-7.5978158466035
13.5	41	3.4	16.7	8.2	20.1	40.7	2.2	5	Boar 1	1001	S	15.8326651190469	-18.9404048410656
37	128.6	18.4	54.9	14.3	33.5	42.7	4.9	10	Boar 1	1001	F	-5.22310272475331	-22.4118301018353
30	121	15.1	55.7	12.5	27.2	46.1	5.3	8.8	Boar 1	1001	F	-3.5042258118277	-18.6297212568638
37.3	74.8	28.2	40	37.7	70.5	53.5	3	9	Boar 1	1001	M	5.26180668631787	-11.1501130018349
41.8	90.2	33.1	46.6	36.6	70.9	51.7	3.4	10	Boar 1	1001	F	-6.94550550955782	10.7511552173911
44.2	90.3	41.6	54.4	46.1	76.5	60.2	3.4	6.3	Boar 1	1001	FP	-12.9315366615672	18.3099709608733
13.2	44.9	4.3	22.2	9.5	19.3	49.6	2.2	6	Boar 1	1001	S	16.5503576222212	-17.9329439596423
11.4	40	3.4	15.9	8.4	21.2	39.6	2.2	5	Boar 1	1001	S	15.4593832036941	-18.8988609518342
6.7	34.6	6.1	15.3	17.5	39.5	44.4	1.8	5	Boar 1	1001	S	15.7121786904511	-20.3966419627555
6.8	0	2.7	0	0	0	0	0	0	Boar 1	1001	S	16.2555341317565	-25.2048165104398
32.7	133	44.5	56.8	33.4	78.4	42.7	5.1	14	Boar 1	1001	FP	5.37764534824393	8.65442329501029
38.2	127.2	30.1	49.4	23.7	60.9	38.8	5.3	9.7	Boar 1	1001	F	-6.0261822037511	-17.7348423829408
37.4	97.2	40.3	53.9	41.4	74.7	55.5	4.1	8.3	Boar 1	1001	F	-8.80529594803268	5.21721564177435
33.1	105.1	3	59	2.9	5.1	56.2	4	10	Boar 1	1001	F	-2.39508732797536	-23.0811740067741
28.5	106.2	45	57.5	42.4	78.3	54.1	3.9	11.4	Boar 1	1001	FP	-5.11253911946037	14.3153559174754
46	97.1	45	63.8	46.3	70.4	65.8	3.6	10.9	Boar 1	1001	F	-5.57618073008319	16.5052101146967
44.5	94.9	36.9	60.7	38.8	60.7	63.9	3.8	9.8	Boar 1	1001	F	-3.43343502108264	6.25157654905762
29.2	106.8	10.7	37.9	10	28.1	35.5	5	6.7	Boar 1	1001	F	-2.54093070644899	-15.8584166283592
36	121	38.7	53.6	32	72.1	44.3	4.3	16	Boar 1	1001	F	4.96538736271754	12.2644729756604
19.6	58.4	6.9	22.2	11.9	31.1	38.1	3.3	6	Boar 1	1001	M	11.0675600655993	-17.4947465083744
32.7	94.8	44.7	53.1	47.1	84.1	56	3.2	10	Boar 1	1001	FP	-9.09128859863311	16.7005354276993
24.2	0	5.1	0	0	0	0	0	0	Boar 1	1001	S	16.2471542678338	-25.2091529762549
29	76.6	36.2	44.4	47.2	81.5	57.9	3.6	15	Boar 1	1001	MP	25.5451750528673	7.64422201185232
40.6	124	46.7	57.1	37.6	81.7	46.1	4.8	11	Boar 1	1001	FP	-3.8181913966619	10.913074677161
5.7	85.6	27.9	39.9	32.6	70.1	46.6	3.9	12	Boar 1	1001	M	16.4774564903191	2.02471958521885
26.6	125.1	42.2	57.2	33.8	73.8	45.7	4.8	14	Boar 1	1001	F	5.36569512610818	8.96590332767931
34.4	119.6	40.7	53.6	34	75.9	44.8	4.4	12	Boar 1	1001	FP	-1.07489961550705	11.9684680718473
31.8	88.8	44.7	56.5	50.4	79.2	63.6	3.6	16	Boar 1	1001	MP	17.0881320477446	9.69290484536732
35.4	96.5	21.2	47.8	21.9	44.3	49.5	4	10	Boar 1	1001	F	0.7369509185514	-17.5594042485253
27.8	123.4	34.4	56.6	27.9	60.9	45.9	4.8	9	Boar 1	1001	F	-11.4121278647115	-14.0542098053583
39.8	105.1	48.7	59	46.4	82.6	56.1	4	12	Boar 1	1001	FP	-0.450966506869457	24.7466243880771
32.7	134.8	15.8	52.7	11.7	30	39.1	5	10.9	Boar 1	1001	F	-4.37536571464386	-23.196969630789
24.1	63.8	13.1	32.1	20.6	40.8	50.3	2.2	16	Boar 1	1001	M	19.8214390453837	-8.44694899082461
31.2	84.9	24.4	42.1	28.8	58	49.6	3.9	14	Boar 1	1001	M	27.903855568441	8.46569917255272
35.4	114.9	44.5	54.3	38.7	82	47.2	4.5	13	Boar 1	1001	FP	7.29880876610346	10.1196512093257
36.3	49.8	6.8	24.4	13.6	27.8	48.9	2.3	12	Boar 1	1001	M	17.4560105451222	-10.9254619601853
30	127.3	40.6	58.6	31.9	69.3	46.1	5	10	Boar 1	1001	F	-11.8351729370638	-12.8146317590352
29.9	81.3	35.3	44.2	43.4	79.9	54.3	3.9	13	Boar 1	1001	MP	23.505464493517	4.78318315001203
30.9	117.6	44.3	55.6	37.7	79.8	47.3	4.8	15	Boar 1	1001	FP	7.95458649830112	9.88616964332227
31.6	90.4	47	53.1	51.9	88.5	58.7	3	13	Boar 1	1001	FP	-0.196224848809131	20.0063889544918
22.6	61.8	14	28.9	22.6	48.4	46.7	3	7	Boar 1	1001	M	3.4789587989436	-11.7392132465447
29.4	85.5	52.7	58.2	61.7	90.6	68.1	3.1	10	Boar 1	1001	MP	-7.94364257237986	23.4745113321598
30.5	85.8	38.7	46.1	45.1	83.9	53.7	3.5	14	Boar 1	1001	MP	18.113303977792	9.42779417635383
31	115.8	38	53	32.8	71.6	45.8	4.6	12	Boar 1	1001	F	3.11605451869564	6.81952555295933
31.3	120.2	32.2	52.4	26.8	61.4	43.6	4.7	12	Boar 1	1001	F	3.4206500896604	7.74217262992151
32.4	121.2	58.2	68.5	48	84.9	56.6	5.1	12	Boar 1	1001	FP	-2.91692906719098	29.7015345184629
28.2	103	45.5	54.1	44.2	84.2	52.5	3.8	11	Boar 1	1001	FP	-5.68631157175355	15.0470111571934
34.1	119.6	48.6	57.6	40.6	84.4	48.1	4.2	16	Boar 1	1001	FP	4.9173099610084	15.2951246071275
30.4	84.9	47	53.8	55.3	87.2	63.4	2.9	14	Boar 1	1001	MP	3.55956470059318	22.9647748713526
24.6	97	37.8	48.4	38.9	78	49.9	3.8	15	Boar 1	1001	FP	9.33626178161743	17.2133747258494
32.3	119.4	44.6	55.8	37.4	80	46.8	4.7	13	Boar 1	1001	FP	6.91413198223833	9.44866788261595
27.5	107.7	36.4	47.4	33.8	76.8	44	4.2	11	Boar 1	1001	FP	-0.186942311845976	7.77383615585331
36	118.3	45.5	55.1	38.4	82.5	46.6	4.1	15	Boar 1	1001	FP	3.59949913203482	14.4420159998845
19.5	39.8	11.2	24.9	28.2	45	62.6	1.3	8	Boar 1	1001	S	9.84771102638949	-15.6579490909684
30.8	94.9	37.6	47.9	39.6	78.5	50.4	3.6	12	Boar 1	1001	FP	-1.72285586056674	15.4508850980367
33.8	96.4	40.2	48.9	41.7	82.1	50.8	3.8	12	Boar 1	1001	FP	6.30729630953671	20.0245871101345
28.3	73.2	35.9	40.1	49	89.4	54.8	3.3	12	Boar 1	1001	MP	18.7158343054815	7.00549906607226
25	121.3	43.5	56.2	35.8	77.3	46.3	4.5	11	Boar 1	1001	FP	-4.39831177837782	11.7545524094363
36	89.3	34.7	48.1	38.9	72.1	53.9	3.7	9	Boar 1	1001	M	-4.60831929848839	5.12776212829149
35.5	123.2	34.3	46.4	27.9	74	37.7	5.3	13	Boar 1	1001	F	8.90065976861324	0.864505369643125
34.5	127.1	33.6	57.6	26.4	58.3	45.3	5.2	12	Boar 1	1001	F	5.48714986866967	1.80814409264067
4.1	21.4	5.3	10.8	24.8	49.3	50.4	1.3	4	Boar 1	1001	S	15.40907489374	-22.3629610502285
26.4	83.3	48.7	55	58.5	88.5	66.1	3.1	9	Boar 1	1001	MP	-7.92218063958991	22.9862825121441
35.1	85.9	40.5	52.3	47.2	77.6	60.8	3.2	8	Boar 1	1001	MP	-11.1609306364142	17.9108734338275
30.8	99.5	46.5	55	46.7	84.5	55.3	3.8	14	Boar 1	1001	FP	6.67577694537001	20.7690985953681
30.7	76.5	32.4	40.3	42.4	80.5	52.6	3.4	15	Boar 1	1001	MP	25.3963481608	10.0062514532278
5.8	0	2.5	0	0	0	0	0	0	Boar 1	1001	S	16.2565576001941	-25.2014092716708
19.6	96.4	29.3	50.2	30.4	58.4	52.1	4.8	11	Boar 1	1001	F	23.0279650791501	-0.331300033216295
34.4	92.8	44.9	53.2	48.4	84.3	57.3	3.4	12	Boar 1	1001	FP	0.150437282338392	22.2096900853789
37.2	106.3	33.9	52.6	31.8	64.3	49.5	3.8	13	Boar 1	1001	F	1.71325069673526	11.2045091202913
30.3	92.5	42.8	50	46.3	85.7	54.1	3.3	13	Boar 1	1001	FP	0.00734778532986209	18.1087764635515
30.1	113.2	36.2	47.6	32	76.1	42	4.5	15	Boar 1	1001	FP	9.91143034066521	0.330885635480712
35.8	112.8	40.7	52.8	36.1	77.1	46.9	4.2	16	Boar 1	1001	FP	6.73694257274085	13.9265993623023
39.5	90.7	50.5	55.5	55.7	91	61.2	3.5	15	Boar 1	1001	FP	7.28432209316352	23.4762397332038
32.6	80.2	42.2	55.3	52.6	76.3	69	2.8	10	Boar 1	1001	MP	-6.84746310975733	19.4299861038477
20.2	88	30.8	45.1	35	68.4	51.2	4	14	Boar 1	1001	M	25.2161937400589	7.33018629134894
43.3	107.3	39.6	52.9	36.9	74.9	49.3	3.8	12	Boar 1	1001	F	-0.691581485130071	13.0113039612235
22	91.4	37.6	48	41.1	78.2	52.5	4.5	15	Boar 1	1001	FP	26.0025266619911	4.30894181921999
30.3	71.3	40.3	45.8	56.6	88.1	64.2	2.9	12	Boar 1	1001	MP	10.6031107401704	23.863619770371
37.2	78.4	36.4	45.2	46.4	80.4	57.7	3.2	11	Boar 1	1001	MP	-3.05854917993488	17.786115599889
32.8	108.6	37.2	44.1	34.3	84.3	40.6	4.1	14	Boar 1	1001	FP	6.9580660798695	13.2381013252681
17.9	44.5	6.8	17.7	15.2	38.3	39.8	2.1	6	Boar 1	1001	S	16.5085288981413	-18.579929186848
36.2	120.8	40.2	49.6	33.3	81	41.1	4.7	14.1	Boar 1	1001	FP	5.56131122930147	8.98644926092938
35.3	130	31.7	51.4	24.4	61.7	39.5	5.2	10	Boar 1	1001	F	-6.48724394916204	-18.7928338684814
44.5	83.7	31.2	40.4	37.3	77.4	48.2	3.3	10	Boar 1	1001	MP	-6.18148412030277	9.50698313602623
35.8	108.6	50.2	58.9	46.3	85.2	54.3	3.7	13	Boar 1	1001	FP	0.735525530192891	17.4182940381672
32	74.5	29.2	37.1	39.1	78.6	49.8	3.2	14	Boar 1	1001	MP	21.8012506327482	11.5902850432036
30.8	90.5	54.8	61	60.6	89.8	67.5	3.6	9.8	Boar 1	1001	FP	-7.31097651235466	25.8474527617091
34.7	90.4	44.5	51.2	49.2	86.9	56.6	3.2	14	Boar 1	1001	FP	3.50796796545163	20.7045061421302
45.6	111.1	36.1	63.9	32.5	56.6	57.5	3.9	13	Boar 1	1001	F	1.37460051379564	11.7666885902246
36.1	78.8	44.3	53.3	56.2	83	67.7	2.7	12	Boar 1	1001	MP	-2.34295672935594	20.6498789796604
34.7	93.2	38.7	47.3	41.6	81.9	50.7	3.9	11	Boar 1	1001	FP	-1.45707261009694	4.62347731874239
35.4	94.9	35	47.7	36.9	73.3	50.3	3.7	15	Boar 1	1001	F	9.63503641430006	15.1582524997446
34.3	99.7	37.5	49.2	37.6	76.2	49.3	3.7	10	Boar 1	1001	FP	-6.93888651983883	12.9578519354973
34.1	105.2	47.5	54	45.2	88.1	51.3	4	15	Boar 1	1001	FP	7.21637217892046	19.3078994967164
36.9	114.3	27.9	50.6	24.4	55.2	44.3	4.9	13	Boar 1	1001	F	9.532193087256	-1.12029064421722
20	89	37.2	50.1	41.8	74.2	56.4	3.9	13	Boar 1	1001	M	17.4442438848967	7.15035850488198
46.6	94.9	25.4	54.9	26.8	46.3	57.9	3.5	10.5	Boar 1	1001	F	-7.01585589392478	-16.4856707756898
32.8	89.7	49.5	54.2	55.1	91.2	60.4	3.1	16	Boar 1	1001	MP	5.87672714263554	23.2333221359928
33.4	104.6	39.5	49.5	37.8	79.8	47.3	3.9	15	Boar 1	1001	FP	7.60774240143931	14.5246227964163
27.3	99.1	27	42	27.2	64.3	42.4	3.4	11.4	Boar 1	1001	F	-8.580843435368	-22.4937850108204
25.6	68.8	24.3	37.2	35.4	65.5	54.1	3.5	13.6	Boar 1	1001	M	25.1144259788191	6.97835886063537
48	0	4.5	0	0	0	0	0	0	Boar 1	1001	S	16.2489916548789	-25.2046677363414
24.2	63.2	22.1	31.9	34.9	69.1	50.5	3.2	10.9	Boar 1	1001	M	19.1561369687485	2.60330553459769
31	89.7	51	57	56.9	89.5	63.6	3.5	10.2	Boar 1	1001	MP	-6.04047699356255	25.308573525716
31.1	97.4	42.5	50.3	43.7	84.5	51.7	3.5	13.8	Boar 1	1001	FP	4.6181269189039	18.8297741425992
40	119.5	46.6	58.4	39	79.8	48.9	4.5	12.5	Boar 1	1001	FP	-2.6525111367854	12.1333511602371
31.3	115.6	42	51.3	36.3	81.9	44.4	4.8	10	Boar 1	1001	FP	-3.20307061408406	7.98789651535331
30.3	83.2	39	48.2	46.9	81	57.8	3	11.3	Boar 1	1001	MP	-2.99685526880808	18.0813650005874
28.9	74.1	30.3	36.9	41	82.2	49.9	3.6	11.8	Boar 1	1001	MP	20.6301475993999	5.05236377108604
8.5	0	8.9	0	0	0	0	0	0	Boar 1	1001	S	16.236598499077	-25.2184807954359
35.4	103.5	47.6	56.2	46	84.7	54.3	3.7	15.3	Boar 1	1001	FP	5.99835777080993	18.1830319615873
28.9	100.7	37.6	52.7	37.3	71.2	52.4	3.6	15.3	Boar 1	1001	F	8.12359610144553	15.299967873434
31	112	32.3	53.2	28.9	60.8	47.5	4	16.2	Boar 1	1001	F	5.35495998087465	11.7001031635955
28.1	95.5	35.4	49.6	37	71.4	51.9	3.7	13.2	Boar 1	1001	F	10.0002118708274	13.7562840352894
37.3	106.5	35.5	47.6	33.3	74.6	44.7	4.1	11.4	Boar 1	1001	F	0.616205355510684	8.17163626314768
30.2	108.5	44.3	55.8	40.8	79.4	51.4	3.8	12.5	Boar 1	1001	FP	-0.956735928697587	14.299103048776
39.3	101.9	30.5	69.4	30	44	68.1	3.5	4.5	Boar 1	1001	F	-14.154977029633	14.5767558120444
39.2	153.1	56.5	80	36.9	70.6	52.3	4.8	15	Boar 1	1001	F	-11.5260876695886	-25.0770146317478
37.1	125.1	39.8	61.7	31.8	64.6	49.3	5.1	9	Boar 1	1001	F	-11.7465880348566	-12.2443755789109
34.8	134.5	40.4	69.7	30	58	51.8	5.4	10.9	Boar 1	1001	F	3.98579648122417	3.92428302070062
29.1	141.2	26	62.5	18.4	41.6	44.2	4.9	7.5	Boar 1	1001	F	-10.6843899020027	-20.2224106641508
35.3	84.6	37.8	48.1	44.7	78.5	56.9	4.1	13	Boar 1	1001	MP	23.8670844268383	3.92862761330557
44.7	95.2	29.7	39.5	31.3	75.3	41.5	5	7.4	Boar 1	1001	FP	-9.05222896022141	-2.35327119275251
45.9	84.1	24.1	42.3	28.6	56.9	50.3	3.9	6	Boar 1	1001	M	-6.11230108336677	-9.80440027147238
44.1	104.3	18.4	46.7	17.6	39.4	44.8	4.2	9.5	Boar 1	1001	F	-6.22621623752528	-20.6925330600704
37.5	112.2	58.9	71.5	52.5	82.4	63.7	4.6	11	Boar 1	1001	FP	-4.27392360246018	29.3141924558954
36.6	94.1	40	51	42.5	78.4	54.2	3.8	9	Boar 1	1001	FP	-8.99626861822209	7.39479756683273
34	77.2	22.6	38.8	29.3	58.3	50.3	3.8	11	Boar 1	1001	M	18.3940388032489	0.495118023382705
32.6	125	41.3	55.3	33.1	74.7	44.3	5.2	10	Boar 1	1001	F	5.20699037610609	4.39036593252317
32.5	124.7	25.3	56.5	20.3	44.7	45.3	5.2	10	Boar 1	1001	F	-5.43618363187491	-18.3515953032121
29.9	87.5	44.4	52	50.7	85.3	59.5	3.4	11	Boar 1	1001	MP	-4.14519844631664	23.9417133580468
29.6	94.3	49.1	54.2	52	90.5	57.5	3.5	9.2	Boar 1	1001	FP	-8.91923446557288	23.1244049271696
9.7	0	1.7	0	0	0	0	0	0	Boar 1	1001	S	16.2600384698076	-25.2006149009638
37.3	127.4	41.7	50.2	32.7	83.1	39.4	5.4	7	Boar 1	1001	FP	-12.0626612022028	3.89600335399171
37.8	141.7	22	46.3	15.6	47.6	32.7	6.6	9	Boar 1	1001	F	-14.0373674338717	-7.68888670076525
41.6	118.2	48	57.2	40.6	83.9	48.4	5.6	3	Boar 1	1001	FP	-13.0618768083292	1.37206750689483
34.2	86.2	31.6	39.6	36.6	79.7	45.9	4.8	9	Boar 1	1001	MP	-8.86477736442316	-2.62186420613305
40	97.6	41.7	57.2	42.7	72.9	58.6	3.6	11	Boar 1	1001	F	-5.41428595621583	15.3380605336411
38.8	95.3	56.8	65.8	59.6	86.4	69	3.5	11	Boar 1	1001	FP	-3.96504797596082	25.5976168841263
39.7	88.2	17.8	51.4	20.2	34.7	58.2	3.2	15	Boar 1	1001	M	2.55397656607398	-23.7851952885429
33.6	90.3	41.1	45.1	45.5	91.2	49.9	4	14.3	Boar 1	1001	FP	16.9535548525848	8.22299562473468
29.4	80.6	31.6	43.2	39.2	73	53.6	3.4	7	Boar 1	1001	M	-8.4652589325251	6.98195542679509
31.8	127.3	31.5	55.8	24.7	56.4	43.8	5.3	9	Boar 1	1001	F	-12.0230869289031	-12.0226927497129
30	141.9	31.1	60.8	21.9	51.2	42.8	5.8	8.7	Boar 1	1001	F	-6.31762948508703	-18.8061272654639
32.7	107.5	39.2	61	36.5	64.2	56.8	4.2	11	Boar 1	1001	F	-1.72953127034113	8.12546046430373
22.6	58.5	7.9	25.2	13.5	31.5	43	2.8	9	Boar 1	1001	M	15.7891676839191	-12.5288010059713
41.2	80	35.9	44.2	44.9	81.3	55.2	3.3	9	Boar 1	1001	MP	-6.79515472347315	7.52677532689513
30.9	108.9	47.2	53.3	43.4	88.6	48.9	4.6	12	Boar 1	1001	FP	10.5831504115864	8.81277468892624
29.9	108.9	35.7	52.8	32.8	67.5	48.5	4.6	11	Boar 1	1001	F	5.70962891837376	4.12578131479643
28.2	110.4	44	50.4	39.8	87.2	45.7	4.4	11.3	Boar 1	1001	FP	-2.41025369989449	8.97205700577457
34.3	99.2	29.1	51.7	29.4	56.3	52.2	4	12	Boar 1	1001	F	1.87949388843736	7.13477218026177
33.9	80.3	50	59.2	62.2	84.3	73.8	2.8	9.8	Boar 1	1001	MP	-8.0106415747078	21.7741736630995
30.9	91.5	33.6	47.7	36.8	70.5	52.1	3.4	11	Boar 1	1001	F	-0.732644883962612	9.54129225859274
30.8	92.9	47.1	51.9	50.7	90.7	55.9	3.3	13	Boar 1	1001	FP	1.69268537203144	21.8630312081922
30.7	106.8	17.7	60.3	16.5	29.3	56.4	4.2	11	Boar 1	1001	F	-0.652536727782109	-21.1813492909097
31.1	110.5	18.4	52.9	16.7	34.9	47.8	4.9	11	Boar 1	1001	F	8.55377554820156	-3.6750835740602
31.5	92.4	28.7	57.7	31	49.7	62.4	3.8	12.5	Boar 1	1001	F	11.974139273758	-3.15245943108731
35.9	140.7	48.5	76.2	34.5	63.6	54.2	6.2	10.7	Boar 1	1001	F	8.17654691307021	5.06900791503894
44.1	77.8	26.7	51.9	34.3	51.4	66.8	3.1	8	Boar 1	1001	M	4.74261037350481	-13.2766001880327
43.4	81	47.6	52.4	58.7	90.8	64.6	3.4	10	Boar 1	1001	MP	-6.00893508988012	25.9209372286595
38.7	75.4	39.5	47.4	52.4	83.2	62.9	3	11	Boar 1	1001	MP	-3.3811021478915	19.0339093142431
40.6	120	48.3	57.5	40.3	83.9	48	4.6	14	Boar 1	1001	FP	4.73046136359189	16.1043150538382
41.5	122.2	22	56.5	18	39	46.2	4.7	14	Boar 1	1001	F	-2.87800018586228	-24.9437911630425
45.1	134.7	33.7	63.2	25	53.2	46.9	4.9	11.7	Boar 1	1001	F	-10.6758848296817	-23.4295664720077
34.3	97.3	38.2	56.5	39.2	67.5	58.1	3.5	13	Boar 1	1001	F	0.0766647596720078	15.0480307832581
33.4	109.4	22.9	52.6	20.9	43.5	48.1	4.6	12	Boar 1	1001	F	9.58712849811208	-3.40011289634775
30	122.9	45.6	60.6	37.1	75.4	49.3	4.8	6.3	Boar 1	1001	FP	-13.0569598101063	9.19768371634326
30.4	133.5	15.4	63.9	11.5	24.1	47.8	5.6	12	Boar 1	1001	F	-3.28022853511004	-20.9507322187416
31.8	126.2	35.2	49.5	27.9	71.2	39.2	5.3	10.2	Boar 1	1001	F	5.34521962210208	2.40728401503767
30.8	135.8	37.7	53.8	27.7	70	39.6	4.8	11.4	Boar 1	1001	F	-11.1538686415198	-23.226507150233
31.6	148	18	50.9	12.2	35.4	34.4	7	10	Boar 1	1001	F	-14.8830124866235	-6.9171850897662
27.2	143.4	38.9	62.3	27.2	62.5	43.5	5.7	10.7	Boar 1	1001	F	3.62369214332831	3.42325770779191
34.1	108.5	48.2	58.9	44.5	81.9	54.3	4.4	13	Boar 1	1001	FP	9.32325169694957	9.56925547194474
36.6	98.3	25.4	60	25.8	42.3	61.1	3.9	9	Boar 1	1001	F	-7.42466134424342	-15.3474627429383
44.5	111.9	21.8	63.7	19.5	34.2	56.9	4.8	10	Boar 1	1001	F	-2.42211842440822	-17.6132028952526
44	106.2	40.2	57.3	37.8	70.2	53.9	4.5	10	Boar 1	1001	F	-3.4616479434016	5.44407040573069
41.5	104.6	11	59.4	10.5	18.4	56.8	4.3	10	Boar 1	1001	F	-1.51106864736121	-21.333361438761
40.7	96.1	43.4	56.1	45.2	77.5	58.3	3.8	10.2	Boar 1	1001	FP	-4.56638768014024	16.0961284767634
39	78.2	44.1	56.8	56.4	77.7	72.6	2.8	11.1	Boar 1	1001	MP	-4.05221502456591	20.5996936697314
25.4	83.9	37.2	49.7	44.3	74.9	59.2	4.1	10.2	Boar 1	1001	M	21.9439960246856	2.52611559323421
24.5	83	34.1	45.6	41.1	74.9	54.9	4.3	10	Boar 1	1001	M	22.7741831211745	1.61049455648627
23.8	83.7	41.1	49.2	49.1	83.4	58.8	4.2	11	Boar 1	1001	MP	23.1927327763657	2.14652400858437
23.8	84.2	36.9	50.9	43.9	72.6	60.4	4	10.5	Boar 1	1001	M	14.0477270645751	6.64201370844059
44.4	103.8	13.7	34.5	13.2	39.7	33.2	5.7	4	Boar 1	1001	F	-10.6908939809275	-6.41991366711361
43.3	66.9	49.4	51.7	73.8	95.6	77.2	2.6	6	Boar 1	1001	MP	-8.96086816538723	22.9553744163277
56.8	60	22.2	30.6	37	72.6	50.9	3.2	4	Boar 1	1001	M	-1.97821611186486	-6.98660819803802
37.1	103.6	17.8	59.9	17.2	29.7	57.9	4.5	8	Boar 1	1001	F	-3.80873649253394	-15.4905892657617
32.5	109.8	8.4	61.1	7.7	13.8	55.6	4.4	8	Boar 1	1001	F	-4.06919764891312	-21.9919796164884
28.8	93.2	9.6	55.8	10.3	17.2	59.9	3.3	12	Boar 1	1001	F	-0.31829527102556	-23.0547664208011
37.2	81.6	47.2	54.2	57.9	87.1	66.5	3.4	11	Boar 1	1001	MP	1.75857219428817	27.710679130333
37.7	69.4	40.6	45.1	58.6	90.1	65	2.8	13	Boar 1	1001	MP	10.9696356630555	23.7671135577982
37.9	115.1	21.9	51.7	19	42.4	44.9	5.3	9	Boar 1	1001	F	-11.655140732177	-8.9009346514582
37.9	111.6	31.5	49.7	28.2	63.4	44.5	5.2	9	Boar 1	1001	F	-10.498344777645	-4.39610002189677
26.8	91.5	32.9	52.5	36	62.8	57.3	3.9	8	Boar 1	1001	F	-5.50376262511657	4.18706371311544
45.2	95.2	33.3	48.7	35	68.4	51.2	4.1	10	Boar 1	1001	F	-2.28472028671794	4.04136174120538
32.2	108.6	39.8	59.8	36.7	66.6	55.1	5.1	12	Boar 1	1001	F	11.281992467131	4.5801288225229
32.5	107.1	39.6	55.2	37	71.7	51.6	5.3	10	Boar 1	1001	F	10.5998590400322	5.29011564854961
39.1	80.8	58.7	62.1	72.7	94.4	77	3.1	11	Boar 1	1001	MP	-5.5452053103539	25.721033156085
42.3	106.7	36.3	49.7	34	73	46.6	4.7	9	Boar 1	1001	F	-7.98482692028408	2.52875388009687
32.3	124	45.4	56.3	36.6	80.7	45.4	4.9	10	Boar 1	1001	FP	-4.2743751393654	10.175538110158
30.3	117.1	30.6	52.6	26.1	58.2	44.9	4.7	8.3	Boar 1	1001	F	-10.7977874987946	-13.9658949878559
39	126.3	35.9	54.5	28.4	65.8	43.2	5.2	13	Boar 1	1001	F	7.90052494008501	0.944977924840356
33.3	122.2	44.7	55.3	36.6	80.9	45.3	4.6	11	Boar 1	1001	FP	-4.1195380145539	11.6614956148939
33.3	124.9	42.8	54.7	34.2	78.1	43.8	4.5	13	Boar 1	1001	FP	0.0759324584983969	12.186477255678
35.8	117.7	39.6	58.2	33.7	68.1	49.4	5.3	9	Boar 1	1001	F	7.87550093174388	5.43148850549599
36.3	143.1	61.7	74.6	43.1	82.7	52.1	6.1	10.7	Boar 1	1001	FP	8.37269697406739	6.57554251812313
37.2	119.7	45.8	69.5	38.3	65.9	58.1	4.8	4.2	Boar 1	1001	F	-14.8757891979159	18.1473957409934
10.6	34.9	6.8	18.5	19.4	36.5	53.2	2	6	Boar 1	1001	S	14.2173226549904	-18.2878232192312
36.1	101.1	14.5	45.7	14.3	31.8	45.2	4.2	8	Boar 1	1001	F	-7.08664582025729	-19.1533514003433
35	106.9	28.9	47.6	27.1	60.8	44.5	4	11	Boar 1	1001	F	-7.92947249747278	-22.1836032579536
30.8	119	47.3	58.4	39.7	81	49.1	4.5	11	Boar 1	1001	FP	-4.29774487599541	12.1854912621474
29.6	92	48.1	60.4	52.3	79.7	65.7	3	14	Boar 1	1001	FP	1.0707735923996	20.0328932268797
38	106.4	41.8	57.1	39.3	73.2	53.7	4.7	10	Boar 1	1001	F	10.0817585942812	7.71955527553928
35.1	112.1	39	62.1	34.8	62.9	55.4	4.3	15	Boar 1	1001	F	7.28984983828904	12.9944945560031
35.2	114.7	46.2	63	40.3	73.3	54.9	4.4	13	Boar 1	1001	F	4.20632854275192	16.7725566710138
32.9	121.6	25.1	58.7	20.6	42.7	48.3	5.2	10.4	Boar 1	1001	F	6.72137393673445	-0.880245463906049
36.1	129.4	47.6	58.1	36.7	81.9	44.9	5.7	10	Boar 1	1001	FP	8.23268681965422	5.60823838073566
42.4	115.6	28.4	54.9	24.6	51.8	47.5	4.3	14	Boar 1	1001	F	4.26217210164008	10.0254344929963
38.2	104	50.4	57.5	48.5	87.6	55.3	4.1	13	Boar 1	1001	FP	5.76749796388697	21.8524910235722
36.5	102.3	45.7	56.9	44.7	80.4	55.7	4.1	13	Boar 1	1001	FP	6.92447231917164	21.109670383672
35.9	104.3	42.8	55.9	41.1	76.6	53.6	4.3	12	Boar 1	1001	FP	9.81200216722166	9.82098263545835
32	114.2	40.4	52.4	35.3	77.1	45.8	5.3	9	Boar 1	1001	FP	8.99823111319875	5.71932564106567
33	117.5	47.6	58.1	40.5	81.8	49.5	5.2	11	Boar 1	1001	FP	9.04155192612924	6.13917517347367
35.8	117.4	59.2	67.4	50.4	87.9	57.4	4.2	14	Boar 1	1001	FP	-1.10403230551898	26.2821034384583
40	120.3	52.5	73	43.6	71.9	60.6	4.1	13.9	Boar 1	1001	F	1.71415181356069	16.5253041183026
18.9	73.6	24.1	39.1	32.7	61.5	53.2	3.7	8	Boar 1	1001	M	-0.955840454439825	-3.66477838423002
31.8	93	40.8	48.1	43.9	84.8	51.8	3.2	16	Boar 1	1001	FP	8.03958480331881	16.6286144828901
40.8	86.6	38	50.3	43.9	75.5	58.1	3.7	11	Boar 1	1001	MP	-0.463138357169052	2.45185414146599
37.8	102.6	37.8	51.7	36.8	73.1	50.4	3.9	9	Boar 1	1001	F	-7.67283292016195	12.4880009361984
5.5	0	13.1	0	0	0	0	0	0	Boar 1	1001	S	16.227991283447	-25.2307604818955
34.4	113.1	31.2	45.3	27.6	69	40.1	5.3	4	Boar 1	1001	F	-8.80174630478945	-9.08908638920981
30.7	116.1	34.7	47.5	29.9	73	40.9	5.3	4.3	Boar 1	1001	F	-9.04034229203387	-9.37765924142322
34.5	121.3	9.1	51.8	7.5	17.5	42.7	5.5	10	Boar 1	1001	F	-2.95077468140531	-19.4806926704012
41	130	21.6	55.6	16.6	38.9	42.8	5.7	11.3	Boar 1	1001	F	7.49851649475167	-3.08291239404156
40.6	126.3	9.3	54.5	7.3	17	43.1	5.7	13	Boar 1	1001	F	-2.70292348377548	-20.3347368568221
29.2	117	38.7	60	33.1	64.5	51.2	4.5	12	Boar 1	1001	F	2.27503188625271	7.97730811950078
30.1	111.1	54.2	63.2	48.8	85.7	56.9	3.7	16	Boar 1	1001	FP	2.99297756243282	18.5246267551121
32.1	144.9	53	67	36.6	79.2	46.2	6.1	8.9	Boar 1	1001	FP	-12.7372939057641	3.45870234070058
28.2	116.9	13.7	49.5	11.7	27.6	42.3	5	11	Boar 1	1001	F	-2.47212962954271	-20.4257782640747
34.9	104.1	35.1	45.4	33.7	77.3	43.6	4.5	11	Boar 1	1001	FP	11.2251388135442	2.55340165568779
34.8	127.4	7.5	50.6	5.9	14.9	39.7	5.3	12	Boar 1	1001	F	-2.60986124659967	-23.0198482197779
36.3	122.1	45.7	59.3	37.5	77.1	48.6	4.8	14	Boar 1	1001	FP	7.1275145874661	9.50698530638926
35.5	121.9	6.6	33.7	5.4	19.4	27.7	6.1	6	Boar 1	1001	F	-14.3046445418581	-7.88715331052068
31.8	62.4	15.1	24.8	24.2	61.1	39.7	3	4	Boar 1	1001	M	10.8755321369888	-21.0147502901531
41.3	95.3	43.7	53.8	45.9	81.2	56.5	3.8	11	Boar 1	1001	FP	-3.83464690954519	16.0994726274603
35.6	103.1	45.1	56.9	43.8	79.3	55.2	3.6	15	Boar 1	1001	FP	5.46447017155228	17.4127899315206
38.7	108.7	27.9	49.3	25.7	56.7	45.3	4.1	13	Boar 1	1001	F	1.63964150089075	-19.5092926709732
41.3	100	45.9	51.5	45.9	89.1	51.5	4.1	11	Boar 1	1001	FP	-4.35178194740613	27.8048537673901
40.8	96.5	43.8	50.8	45.4	86.3	52.7	4	11	Boar 1	1001	FP	1.06795341623305	28.3234786274453
43.4	89.9	22.7	40.8	25.3	55.7	45.4	4.3	6	Boar 1	1001	M	-6.36724413948855	-9.1003396673605
36.8	67.3	14.4	26.3	21.4	54.8	39	3.6	4	Boar 1	1001	M	9.77847004605833	-19.7245492730875
24.9	43.3	8.8	19.5	20.2	45	45	2.2	6	Boar 1	1001	S	14.9208657982639	-18.3527002546211
26.7	43.7	6.7	22.1	15.4	30.5	50.5	2.3	5	Boar 1	1001	S	14.9409232792451	-19.1944197441714
27.6	82.4	30.9	43.6	37.5	71	52.8	3.7	13	Boar 1	1001	M	19.780901498571	7.21017636739809
27.3	81.4	28.6	40.9	35.2	69.9	50.3	3.7	12	Boar 1	1001	M	17.1760777486367	3.13987604080423
42.2	80.2	30.4	46.9	38	64.9	58.5	3.7	13	Boar 1	1001	M	21.1889881814308	6.99615604160021
44.2	92	44.7	54.2	48.6	82.6	58.8	4	10	Boar 1	1001	FP	-5.84161054871925	27.993678415227
29.9	76.8	36.1	46.5	46.9	77.6	60.5	2.8	9	Boar 1	1001	MP	-6.52797393870009	19.185460973849
32.3	97.5	43.2	54.5	44.3	79.2	56	3.6	10	Boar 1	1001	FP	-6.77236735567652	15.924030305416
37.8	126.2	41.1	53.6	32.6	76.7	42.4	4.4	17	Boar 1	1001	FP	4.96423435271511	12.3646619063883
36.2	98.6	41.4	64.2	42	64.4	65.1	3.5	11	Boar 1	1001	F	-6.96082151223054	15.0204635420275
20.6	61.5	20.7	29.8	33.7	69.5	48.5	2.8	7	Boar 1	1001	M	5.60702743153543	-12.6473695789447
44.4	117.7	51.1	57	43.4	89.7	48.4	5.1	11	Boar 1	1001	FP	9.02905350537414	7.00566962187126
42	122.7	5.9	51.3	4.8	11.5	41.8	4.8	12	Boar 1	1001	F	-2.53113996821636	-23.6332081227846
36.6	107.8	15.7	44.8	14.6	35	41.5	4.4	10	Boar 1	1001	F	-1.62735262870404	-20.6001944700052
46.8	108.9	37.5	48.9	34.4	76.7	44.9	4.1	10.7	Boar 1	1001	FP	-5.45506222363654	12.0408388137156
46.6	113.3	16.8	45.2	14.8	37.1	39.9	4.3	12.5	Boar 1	1001	F	-1.46851497096781	-23.4617059816531
40.1	112.1	17.3	51.5	15.4	33.6	45.9	4	10	Boar 1	1001	F	-6.07342567025895	-22.5637453936186
38.9	115.6	18	46.8	15.5	38.4	40.5	4.3	9	Boar 1	1001	F	-6.72168712127493	-21.7784299103702
14.6	80.9	30.4	38.5	37.5	78.9	47.6	3.8	12	Boar 1	1001	MP	18.5910899774565	4.40212893155079
49.9	100	44.6	53.3	44.6	83.8	53.3	3.7	13	Boar 1	1001	FP	4.38735315027589	19.4378094296222
51.9	102.4	42.1	53	41.1	79.4	51.8	3.9	10	Boar 1	1001	FP	-5.92585926229626	14.2941082892538
22.6	95.1	32.1	42.8	33.7	74.9	45	4.1	9	Boar 1	1001	F	-4.39082490510054	3.87040753141768
29.6	120.4	22.7	57.4	18.9	39.6	47.7	5	8.9	Boar 1	1001	F	-5.85056739565193	-18.4818613887246
35.6	150.1	33.7	56	22.4	60.1	37.3	6.7	13	Boar 1	1001	F	8.25462734883692	0.513863499069718
33.5	145.5	33.1	51.7	22.7	63.9	35.6	6.6	14.1	Boar 1	1001	F	8.61865394849413	0.452302601931357
36.2	136.9	49.3	61.3	36	80.4	44.8	5.6	9.5	Boar 1	1001	FP	-12.2057477186919	4.34196191200996
31.3	75.8	27.9	34.4	36.8	81.2	45.4	3.6	9	Boar 1	1001	MP	-0.37366706216678	-1.69555022875395
18.7	61.3	16.8	28.7	27.4	58.5	46.8	3.2	7.3	Boar 1	1001	M	1.27158354082988	-7.96017815904197
31.8	105.5	11.2	47.6	10.6	23.5	45.1	4.4	10	Boar 1	1001	F	-1.53614411247997	-20.9950155876271
33.7	119.2	45.2	50.8	37.9	89	42.6	4.4	12	Boar 1	1001	FP	-2.8953882992921	12.3413165983545
47.1	83.2	40	50.4	48	79.3	60.6	3.8	7.5	Boar 1	1001	MP	-7.16438615809969	4.52783453807358
47.3	86.5	37.6	55.4	43.5	67.9	64	3.8	8.8	Boar 1	1001	M	-5.33982557049104	3.54460018420718
70.6	70.6	22.4	39.4	31.7	56.8	55.7	3.4	9	Boar 1	1001	M	2.67917837154688	-6.43203227783075
70.5	71	11.8	36	16.6	32.7	50.7	3.5	8	Boar 1	1001	M	13.6149292751023	-10.5104849823168
37.9	52.4	15.6	23.1	29.8	67.6	44.2	2.5	4	Boar 1	1001	M	12.2936685867918	-21.9800857092275
37.8	52.6	2.7	18.4	5.1	14.4	35	2.6	3	Boar 1	1001	M	17.3804729266563	-20.8481421654611
34.6	87.2	41.9	51.8	48	80.8	59.4	3.3	10.4	Boar 1	1001	MP	-4.91785462214667	17.7338294875669
42	111.4	34.7	47.9	31.2	72.5	43	4.3	11.5	Boar 1	1001	F	1.80573433613068	8.03571822575879
40	108.1	38.3	47.1	35.4	81.2	43.6	4	10.7	Boar 1	1001	FP	-6.0330756633125	12.3610676376101
38.2	102	34.2	46.5	33.6	73.6	45.6	4.4	11.5	Boar 1	1001	F	11.7176322745565	2.21406174833448
46	98.6	51.9	61.4	52.6	84.4	62.3	4.2	6.8	Boar 1	1001	FP	-9.73366031869387	27.5307278197033
49.9	90.1	21	50.6	23.3	41.5	56.2	3.5	6.9	Boar 1	1001	F	-9.32475972078867	-16.8568995811139
47.3	124.2	44.5	64.1	35.8	69.3	51.7	4.7	12.5	Boar 1	1001	F	-1.87813755975968	11.4945756347222
46.4	104.6	39.9	54	38.2	74	51.6	3.8	15.6	Boar 1	1001	F	7.52952659018169	15.1946062330279
42.8	103.2	29.9	54.2	29	55.2	52.5	4.7	9.7	Boar 1	1001	F	10.8760029886821	1.87500117638398
45.9	96.8	49	67	50.6	73.2	69.2	3.9	10.4	Boar 1	1001	F	-5.16512455113955	26.8281442798755
42	91.5	51.1	66.5	55.9	76.9	72.7	3.6	7.5	Boar 1	1001	FP	-9.66252805391901	24.8977142322948
35.5	106.1	49.3	58.3	46.5	84.5	55	4	11	Boar 1	1001	FP	-3.10745708253172	25.4455172773149
36	86.9	11.7	22.8	13.5	51.4	26.2	4.2	7	Boar 1	1001	M	-1.01827861400965	-13.3254628090342
32.7	102.2	28.6	50.3	28	56.9	49.2	4	11.9	Boar 1	1001	F	1.87202772680146	7.90465975110532
35.4	90.1	34.4	58.3	38.2	59.1	64.7	3.3	10	Boar 1	1001	F	-7.20468534061918	11.0255254789744
34.8	110.7	37.3	51.3	33.7	72.7	46.3	4.1	13	Boar 1	1001	F	2.12222744783711	9.85682001786727
30	105.6	18	54.1	17	33.2	51.2	4.9	10	Boar 1	1001	F	12.9237131263536	-4.03976978104318
30.4	95.4	35.3	44	37	80.1	46.2	3.6	15	Boar 1	1001	FP	9.3770102910127	15.4049063914985
31.8	82	27.1	41.7	33	64.9	50.9	4.1	10	Boar 1	1001	M	-2.00859440323253	-1.08107998471694
33.9	81.6	40.3	48.2	49.4	83.7	59.1	3	11	Boar 1	1001	MP	-4.06061193556857	18.4696310759077
36.9	72.3	33.9	43.3	46.9	78.1	60	2.6	10	Boar 1	1001	MP	-5.10677834708275	19.1268477350304
31	92.8	34.5	48.4	37.2	71.2	52.2	4	16	Boar 1	1001	F	27.5279067924259	9.55664498707831
44.4	84.6	15.5	32.1	18.3	48.2	38	4.3	6	Boar 1	1001	M	-5.23418698449335	-8.19066904563197
34.3	88.7	49.2	55.4	55.5	88.8	62.5	3.1	13	Boar 1	1001	MP	1.35466993813217	22.8341070374136
6.4	98.5	36.5	51	37	71.5	51.8	3.6	13.6	Boar 1	1001	F	7.70882239666047	14.4494904655077
40.3	110.4	37.1	49.4	33.6	75.1	44.7	4.2	11	Boar 1	1001	FP	-1.27528441162951	10.2795811171416
39.9	83.8	45	49.4	53.7	91	59	3.6	6	Boar 1	1001	MP	-9.91459179597719	25.9299547691235
37.3	83.8	43.4	47.3	51.8	91.8	56.4	2.9	13	Boar 1	1001	MP	-0.490435939863263	19.9004695993981
35.9	125.3	32.6	47.3	26	69	37.7	5.3	11	Boar 1	1001	F	6.07064955159596	1.43205259030292
37.7	96.5	51.6	66.1	53.4	78	68.5	3.2	15	Boar 1	1001	FP	2.59084241169259	20.6036925445248
33	94.8	47	53.1	49.6	88.6	56	3.4	11	Boar 1	1001	FP	-6.31396576951491	17.6395724432992
31.9	97.7	49.2	53.6	50.3	91.8	54.8	3.9	14	Boar 1	1001	FP	7.10907707136713	21.942668881107
28.8	100.4	35.7	50	35.6	71.4	49.8	3.8	13	Boar 1	1001	F	8.24810876987189	13.5861256036146
7.6	33.2	6.6	16.2	19.7	40.5	48.8	2	6	Boar 1	1001	S	13.851830671219	-18.0311805289811
34.3	110.7	39.8	54.5	36	73	49.3	4.4	12	Boar 1	1001	F	2.73217241222538	6.75101906117203
32.8	101.9	36.5	51.7	35.8	70.6	50.7	4.2	14	Boar 1	1001	F	14.3597143607485	3.0718715265677
30.4	104.7	34.5	45.2	32.9	76.2	43.2	4.3	12	Boar 1	1001	FP	3.32308253120661	6.22027355803913
26.9	93.4	36	49.4	38.5	72.9	52.8	4.1	2.9	Boar 1	1001	F	-13.8411221402091	6.56159554767478
34.3	91.4	44	50.9	48.2	86.5	55.7	3	13	Boar 1	1001	FP	-0.368470978936289	18.6400392033125
31.9	99.2	28.7	40.9	29	70.3	41.2	4.2	13	Boar 1	1001	F	12.3996241949837	-0.547222363348077
32.5	40.5	7.2	17.8	17.7	40.2	44	2.1	8	Boar 1	1001	S	14.7117478920938	-15.2613089476967
13.3	28.2	4.9	12.5	17.4	39.3	44.1	1.5	7	Boar 1	1001	S	15.5672454624981	-18.4953323221596
29.5	83.3	40.4	50.7	48.5	79.7	60.9	4.1	12	Boar 1	1001	MP	23.3983174527306	2.79463550996146
33.5	101.7	35.3	50.1	34.7	70.5	49.2	4.4	11	Boar 1	1001	F	11.5253822584324	2.78774078518943
34.6	107.4	35.6	47.1	33.2	75.6	43.9	4	14	Boar 1	1001	FP	6.52155728051627	13.0161851021341
31.8	35.9	5.4	15	15	35.9	41.7	1.8	4	Boar 1	1001	S	16.3077003684197	-21.7401913431124
31	99.5	36.1	46.7	36.3	77.3	47	4.2	15	Boar 1	1001	FP	14.8836267843997	3.05003361139888
34.5	97.7	31.4	42.5	32.1	73.8	43.5	5.1	7	Boar 1	1001	F	-9.06779677020378	-1.97829043109989
26.6	101.3	40.4	51.3	39.9	78.7	50.7	3.9	11	Boar 1	1001	FP	-3.78942701402666	14.4886774524062
30.5	106.1	34.8	48.2	32.8	72.3	45.4	4.6	8	Boar 1	1001	F	-8.08856007133059	3.00371382969268
43.4	123.1	33.3	52.1	27.1	63.9	42.3	4.9	14	Boar 1	1001	F	8.77213255927211	-1.52364809436342
32.5	85.9	31.9	45	37.1	70.9	52.4	3.8	11	Boar 1	1001	M	0.428900267387769	2.29598850767182
30	85.7	40.7	46.7	47.5	87.1	54.5	3.1	15	Boar 1	1001	MP	10.0786175979991	18.9590315335102
32.1	68.7	31.5	41.6	45.9	75.7	60.6	3	8	Boar 1	1001	MP	-6.75095759684967	6.91338745472991
31.2	115.1	28.7	47.4	24.9	60.5	41.2	4.2	12.5	Boar 1	1001	F	-7.50251558750071	-23.6416288625044
42.3	115.9	33.6	53.6	29	62.8	46.3	5.1	8	Boar 1	1001	F	-11.0213627893948	-10.5591759494877
30.3	77.2	38.4	43.2	49.7	88.8	56	3.1	13	Boar 1	1001	MP	10.899847760914	22.3394625746971
31.6	100	39.9	48.7	39.9	82	48.7	4.1	13	Boar 1	1001	FP	10.2056353992483	11.1020368278055
32.8	103.3	38.8	45.7	37.6	85.1	44.2	3.9	14	Boar 1	1001	FP	7.72989894179816	13.9727130842145
32.5	83	36.2	45.5	43.6	79.5	54.8	3.1	14	Boar 1	1001	MP	11.5319166425179	18.5646466933749
26.6	93.7	36.1	47.7	38.6	75.8	50.9	3.9	12	Boar 1	1001	FP	10.7592863752005	11.5021501901825
34	97.5	32	44.3	32.8	72.1	45.5	4	12	Boar 1	1001	F	10.3021211973665	12.5733896421697
31.8	66.6	42.7	45.6	64	93.5	68.5	2.4	13	Boar 1	1001	MP	4.60063911820112	25.2513600817976
31.9	106.5	48.7	59.1	45.8	82.4	55.5	4.3	4.2	Boar 1	1001	FP	-13.6989123512413	23.3317546032454
33.4	86.5	41.7	50.7	48.2	82.3	58.6	3.7	15	Boar 1	1001	MP	17.3346003301649	8.92954895622118
12.9	29.3	8.4	12.7	28.8	66.7	43.2	1.8	3	Boar 1	1001	S	14.2991563195719	-22.7582514317715
28.5	123.4	41.7	55.5	33.8	75.2	45	5.3	12	Boar 1	1001	FP	7.5604888470818	4.16144717934517
31.9	100.2	58.5	62.9	58.4	93	62.8	3.8	13	Boar 1	1001	FP	-0.334923645527299	27.0312679494783
32	97.6	37.9	47.8	38.8	79.2	49	4.3	10	Boar 1	1001	FP	-3.0085567337853	2.96756862079968
31.5	77.9	27.7	38.3	35.6	72.4	49.2	4.1	9	Boar 1	1001	M	-3.70686164348839	-2.79524341738122
31.8	102.3	40.6	51.5	39.7	78.9	50.3	3.9	12	Boar 1	1001	FP	-2.1945657979797	14.7989690763787
40.5	41.2	7.7	15.7	18.8	49.2	38.2	1.9	7	Boar 1	1001	S	16.1609775686529	-18.0610309781523
32.3	112.1	35.9	49.9	32	72	44.5	4.6	14	Boar 1	1001	F	9.98886883652143	0.83090022986504
36.3	70	35.8	39.5	51.1	90.5	56.5	2.8	15	Boar 1	1001	MP	23.5170781588675	13.7682335152847
4.3	0	3.8	0	0	0	0	0	0	Boar 1	1001	S	16.2517252657378	-25.2035198106557
30.8	106.2	45.5	51.7	42.8	88	48.7	3.8	14	Boar 1	1001	FP	3.63390916737028	17.4704083997728
37.1	71.3	56.4	60.4	79.1	93.4	84.7	2.6	13	Boar 1	1001	MP	2.19895832159232	25.9699026262156
30.3	77.5	44.6	50.1	57.5	88.9	64.7	2.9	12	Boar 1	1001	MP	2.78233223411891	25.3262186281634
32.3	105.4	36.3	48.4	34.4	75	45.9	3.8	14	Boar 1	1001	F	2.84564062535423	11.511313547151
38.8	91.5	42.9	51.5	46.9	83.3	56.3	3.2	13	Boar 1	1001	FP	-0.187784923159407	18.183003937218
31.1	30.1	5.6	15.7	18.7	35.8	52.2	1.3	2	Boar 1	1001	S	16.4124131067074	-23.5919319260182
31.2	124.9	24.7	46.1	19.8	53.7	36.9	5.8	12	Boar 1	1001	F	8.91106245712887	-0.390126767158356
9.2	40	10.3	13.3	25.6	77.1	33.2	1.8	8	Boar 1	1001	S	15.5357402115268	-16.9692460002162
30.1	93.1	38.5	50.7	41.4	76	54.5	3.3	13	Boar 1	1001	FP	-0.307391936064549	16.4462259685766
35.9	87.3	31	45.8	35.5	67.6	52.5	3.9	9	Boar 1	1001	M	-3.35216412364318	2.44591094037974
34	104.7	41	49.9	39.1	82.1	47.6	4.4	13	Boar 1	1001	FP	13.7901935667388	5.61940603746625
28.9	91.3	45.6	55.6	50	82.1	60.9	3.2	12.5	Boar 1	1001	FP	-0.44988656291887	20.1290042430149
28.5	115.2	43	54.1	37.4	79.5	47	4.7	11	Boar 1	1001	FP	-2.36200491461301	8.59208928572772
33.1	93.8	38.3	49.7	40.8	77	53	3.6	14	Boar 1	1001	FP	9.6228701667229	17.5588051398926
36.3	101	52.6	56	52.1	94	55.4	4	12	Boar 1	1001	FP	-1.18275631835302	27.5763060154382
33.9	87.8	44	55.3	50.1	79.7	63	3.1	12	Boar 1	1001	MP	-1.66844554024156	19.3127360160826
45.9	103.5	35.9	42.6	34.7	84.3	41.1	4.7	8	Boar 1	1001	FP	-7.8390834610295	1.93169687776166
33.4	110.2	48.9	58.6	44.4	83.5	53.2	3.7	18	Boar 1	1001	FP	6.81866384052561	16.5422619700449
33.8	75.3	35.7	49.2	47.4	72.5	65.3	2.7	13	Boar 1	1001	M	13.527022850356	20.0464176472053
46.2	81.8	41.8	45.2	51.2	92.5	55.3	3.4	11	Boar 1	1001	MP	2.49669059949485	27.7190674231049
31.6	64	39.9	46.3	62.3	86.2	72.4	2.3	9	Boar 1	1001	MP	-6.43418339848565	21.0155237936405
33.3	55	20.5	28.8	37.3	71.2	52.3	2.7	7	Boar 1	1001	M	7.25765803992548	-12.1072206192205
33.2	96.4	42.2	49.5	43.7	85.2	51.3	3.9	14	Boar 1	1001	FP	8.3784944523571	20.2325267104918
30.3	101.1	41	46.4	40.5	88.4	45.9	4.2	11.5	Boar 1	1001	FP	10.1871027817528	9.91213404350006
16.9	91.1	28.3	48.1	31.1	59	52.7	3.8	7.3	Boar 1	1001	F	-8.12376511980692	-12.7953837944405
29.4	84.7	28.8	41.7	34	69.1	49.2	3.3	12.5	Boar 1	1001	M	12.697611567491	15.2796596606999
29.4	126	35.3	49.1	28	72	39	5.7	10.4	Boar 1	1001	F	7.63200866894333	2.57974203361119
31.5	116.2	37.7	52	32.5	72.6	44.8	5.3	10.4	Boar 1	1001	F	8.84736766564437	4.12475068618152
29	91.8	34.4	48	37.5	71.7	52.3	4.7	14.6	Boar 1	1001	F	26.0860136574801	3.83056719997726
41.3	121.9	50.7	61.4	41.6	82.6	50.4	4.3	10.9	Boar 1	1001	FP	-8.41690609897144	13.0227336682431
29.2	79.3	31.2	39.7	39.3	78.4	50.1	3.7	12	Boar 1	1001	MP	18.8680325641149	5.14043145847439
40.4	110.6	39.4	52	35.6	75.7	47	4.4	12	Boar 1	1001	FP	2.70742443441203	6.75366979898047
39.8	112	46.3	52.4	41.3	88.4	46.8	4.1	10.2	Boar 1	1001	FP	-7.29590905584673	13.6697989556094
33.9	101.6	43.3	54.3	42.6	79.8	53.4	3.3	13.6	Boar 1	1001	FP	0.646870121187785	14.8702614835364
34.1	99.3	37.8	57.7	38	65.5	58.1	4.1	9.1	Boar 1	1001	F	-4.83521404811523	4.96658945694429
28.9	97.4	35	47.6	35.9	73.5	48.9	3.5	11.9	Boar 1	1001	F	0.0123942400482757	11.1138331095113
30.9	87.9	36.7	54.1	41.7	67.8	61.6	3.5	9.5	Boar 1	1001	M	-7.49622333351003	8.76679749908863
33	104.5	31.3	45.2	30	69.3	43.2	4	11.9	Boar 1	1001	F	1.60692252079282	8.67154833841398
28.6	102	45.7	52.4	44.9	87.2	51.4	3.9	13.8	Boar 1	1001	FP	6.52379855529609	20.3048731790444
29.2	98.7	24.2	44.5	24.6	54.4	45.1	4.5	9.2	Boar 1	1001	F	-3.55700068995263	-10.4793220012602
28.8	107.3	36.6	55.9	34.1	65.6	52.1	4.3	11.8	Boar 1	1001	F	2.06526388619482	6.83818096005044
31.3	101.2	35.6	55.2	35.2	64.5	54.6	3.5	10.5	Boar 1	1001	F	-9.83503015134657	13.6193040881209
35.9	92.1	45.1	53.1	48.9	84.9	57.6	3.9	8.3	Boar 1	1001	FP	-7.56881772056487	26.8793304612021
9.2	117.7	38.1	56.1	32.4	68	47.6	4.9	7.4	Boar 1	1001	F	-11.0830616544133	-11.888748471339
18	122.6	32.9	54.5	26.8	60.3	44.5	5.2	8.8	Boar 1	1001	F	-11.6412236000564	-11.3628642620522
32.6	126.2	42	55.9	33.2	75.1	44.2	4.5	11.8	Boar 1	1001	FP	-12.5085773578458	-22.3562507601332
37.8	106.2	35.3	52.8	33.2	66.8	49.7	4.1	12.5	Boar 1	1001	F	2.03775215894507	8.31146695476885
31.9	115.2	30.4	57.3	26.4	53	49.7	4.3	8.9	Boar 1	1001	F	-10.9421967139635	-20.5266236501718
35.5	121.6	42.4	52.6	34.9	80.6	43.3	4.3	14.3	Boar 1	1001	FP	3.22689135620883	13.2045118350856
29.8	110.8	34.7	54.5	31.3	63.7	49.2	3.8	9.6	Boar 1	1001	F	-10.5241943170451	-21.4481859053834
36.5	113.2	38.4	56.8	33.9	67.6	50.1	4.1	11.5	Boar 1	1001	F	-0.8458810905399	12.2718821339395
46.5	110.8	47.1	59.6	42.5	79.1	53.8	4.5	14.6	Boar 1	1001	FP	8.46731145586553	9.95077589319142
41.9	106.2	55.5	74.9	52.3	74.1	70.5	4.2	11.4	Boar 1	1001	F	-3.21007773759907	27.7678058290815
42.1	99.9	32	56.9	32	56.2	57	4.1	13.6	Boar 1	1001	F	13.973134456234	1.823036907062
35.1	98.6	37.9	55	38.4	68.9	55.7	3.5	10	Boar 1	1001	F	-8.92689329309812	14.2750899296197
42.9	96.3	16.9	47.2	17.6	35.8	49.1	4.3	5	Boar 1	1001	F	-9.67154239561066	-16.7809929785614
40.6	91.6	15	44.2	16.3	33.9	48.2	4.5	6	Boar 1	1001	F	-1.9608602990118	-12.5359920503129
40.7	98.3	13.5	54.4	13.8	24.9	55.3	4.5	6	Boar 1	1001	F	-1.71282367599331	-14.614301565275
41	93.1	19.6	49	21.1	40	52.6	4.3	7	Boar 1	1001	F	-3.51747431088795	-11.7705812597955
36.3	82.8	22.1	44.3	26.7	49.8	53.5	3.5	7.5	Boar 1	1001	M	2.98484169369044	-13.2192786868237
36	115.4	37	52.4	32	70.5	45.4	4.9	12	Boar 1	1001	F	6.91634651893967	3.56725021684813
34.2	115.6	32.1	60.7	27.8	52.9	52.5	5	11	Boar 1	1001	F	6.81272133966495	1.57741943239044
34.4	119.9	41.6	64.3	34.7	64.6	53.6	4.8	11	Boar 1	1001	F	-2.40997349243289	9.03476072423221
32.9	86.7	36.9	44.3	42.6	83.4	51.1	3.7	13	Boar 1	1001	MP	17.9176755742141	8.08689601938339
22.9	87.3	11.4	45.9	13.1	24.9	52.5	3.9	11	Boar 1	1001	M	15.1827194105233	-7.47082588285684
15	61.1	19.3	35.2	31.7	54.9	57.7	3	9	Boar 1	1001	M	3.31883226862003	-6.47024123116453
38.1	101.2	39.1	49.1	38.6	79.5	48.5	4.2	10	Boar 1	1001	FP	-3.33481210817144	5.5211894019914
43.7	103.4	25.4	57.3	24.5	44.3	55.4	4.6	12.5	Boar 1	1001	F	11.5690949463867	-1.40145852463094
34.4	103.4	26.8	50.9	25.9	52.7	49.2	3.4	14	Boar 1	1001	F	-7.66432723223751	-24.6463429308154
36.6	102.9	24.4	60.9	23.7	40	59.2	3.9	11	Boar 1	1001	F	-7.25749735032584	-22.1333124000676
37.6	104.2	24.2	68.3	23.3	35.5	65.6	3.7	11	Boar 1	1001	F	-8.06954006657543	-22.3640079969684
50.7	101.4	22.1	51.6	21.8	42.8	50.9	4.6	8	Boar 1	1001	F	-4.100969548386	-11.5638193008413
51.6	94.7	28.2	48.9	29.8	57.6	51.7	4.5	8	Boar 1	1001	F	-5.74889716339091	0.0121360560025458
48.6	98.4	35.6	55.4	36.2	64.3	56.4	4.4	8	Boar 1	1001	F	-6.94668289039001	2.694031561837
30.5	115.4	40.8	59.7	35.3	68.3	51.7	4.4	10.2	Boar 1	1001	F	-5.74507500232972	12.0617691606532
37.5	130.6	49.9	64.5	38.2	77.5	49.4	4.8	11.1	Boar 1	1001	FP	-4.29874509290681	11.4562374808653
37	81.2	30.1	40.7	37.1	74	50.1	3.7	13	Boar 1	1001	M	20.6386846752858	7.05710960771572
35.4	73.2	24.4	34.6	33.4	70.7	47.2	3.6	11	Boar 1	1001	M	18.7442569809774	2.32123097200973
36.9	106.8	50.4	60.8	47.2	82.9	56.9	4.2	10	Boar 1	1001	FP	-5.09581214351878	27.0038094451043
31.3	113.8	38.8	58.4	34.1	66.4	51.4	4.3	11.8	Boar 1	1001	F	-0.902703154997597	11.1120641960715
40.8	98.1	0	50.3	0	0	51.3	3.8	9	Boar 1	1001	F	-2.50498028228066	-22.8580006356955
42.9	99.8	30.6	58.1	30.7	52.7	58.3	3.6	10	Boar 1	1001	F	-7.99395651157877	-15.9034994915587
33.5	123.7	35.1	53.1	28.4	66.1	42.9	5.7	11	Boar 1	1001	F	8.54957558798873	2.76207715734967
36.3	107.3	35.1	43.9	32.7	79.9	40.9	4.7	11	Boar 1	1001	FP	10.8821875185441	2.63415548061131
27	94.8	29.7	43.2	31.3	68.7	45.6	4.7	9	Boar 1	1001	F	-5.04038197418979	-1.09422251906466
48.2	100.7	38	59.7	37.7	63.6	59.3	4.1	9.4	Boar 1	1001	F	-4.24488107572434	5.53831496132257
43.3	123.1	44	65.3	35.8	67.4	53.1	5.3	10.4	Boar 1	1001	F	7.28986584769037	5.3072175021946
31.2	101	33.2	42.9	32.9	77.5	42.5	4.4	10.4	Boar 1	1001	FP	11.0899599464889	2.25327831524476
32.9	110.1	36.9	49.1	33.5	75.1	44.6	4.4	10	Boar 1	1001	FP	-2.45167688814833	7.09731347065894
31	101.6	41.2	48.7	40.6	84.7	47.9	4	11	Boar 1	1001	FP	-3.64156897766455	14.7834131025673
32.3	108.8	35.7	55.7	32.8	64.1	51.2	4.2	11	Boar 1	1001	F	0.170321925963479	8.02245144217829
33.5	113	43.7	56.2	38.7	77.7	49.7	4.3	12	Boar 1	1001	FP	-2.68902142050628	12.4219676847499
22.3	138.1	10.3	49.2	7.5	21	35.6	5.5	9.6	Boar 1	1001	F	-3.97258556211591	-22.3026531062842
32.3	98.2	23.2	48.7	23.7	47.7	49.6	4.5	6.6	Boar 1	1001	F	-7.41205404618465	-10.479916457005
34.8	101.8	19.7	52.4	19.3	37.5	51.5	4.6	6	Boar 1	1001	F	-8.25109814048836	-11.0370202024524
35.3	98.3	34	49.7	34.6	68.4	50.6	4.6	7	Boar 1	1001	F	-7.67384709044731	1.1531767027755
38.4	91.3	55.6	61	60.9	91.1	66.9	3.1	13	Boar 1	1001	FP	-0.763489934687477	23.5476310435921
28.9	123.9	20.1	50.5	16.2	39.8	40.8	5	12.5	Boar 1	1001	F	-3.36082302388215	-23.3844658617665
33.4	122.9	17.6	53.6	14.3	32.7	43.6	5	11.8	Boar 1	1001	F	-2.94823846555486	-21.8550417322537
35.3	116.7	39.4	54.7	33.7	71.9	46.9	5	10	Boar 1	1001	F	6.30855913321727	4.79120963987775
32.8	146.2	38	52.2	26	72.7	35.7	5.9	13	Boar 1	1001	F	4.2141905047232	3.17147445767083
32.2	99.8	21.8	45.5	21.8	47.9	45.6	5	10	Boar 1	1001	F	-9.98875310304789	-5.35341826454114
23.2	91	27.7	40	30.5	69.4	43.9	4.5	10	Boar 1	1001	F	13.1223361722095	2.11818791781859
36.9	129	18.9	63.4	14.6	29.8	49.1	5.2	9	Boar 1	1001	F	-5.56546296562022	-20.4206924128642
35.2	127.4	14.3	59.4	11.2	24.1	46.6	5.3	10	Boar 1	1001	F	-3.55222063767237	-20.8931194504893
39.7	91.4	9	26.8	9.8	33.4	29.3	4.2	11.3	Boar 1	1001	F	15.2370918512262	-6.70446249538164
38.3	108.7	7.6	42.3	7	17.9	38.9	5.6	9	Boar 1	1001	F	-12.4095012877085	-6.74815642348253
42	117.8	36	53	30.5	67.9	45	5	5.9	Boar 1	1001	F	-11.0156371274308	-11.6810341965405
34.9	90.8	39.8	53.1	43.9	75.1	58.4	4.4	9	Boar 1	1001	FP	11.8309493550425	6.74484641489373
35.3	100.6	39.9	49.6	39.7	80.5	49.3	3.9	11	Boar 1	1001	FP	-3.60636332557091	14.572656993989
38	171.9	64.4	81	37.5	79.5	47.1	7	5	Boar 1	1001	FP	-13.212537441669	26.9298756307394
20.7	59.7	9.1	27.6	15.2	32.9	46.3	2.9	10	Boar 1	1001	M	15.591835058134	-11.351255010444
37.9	115.7	34.3	52.9	29.6	64.8	45.7	5	10	Boar 1	1001	F	5.93766261392853	2.56827005096341
44.5	92.9	40.6	49.1	43.8	82.8	52.8	4.2	5	Boar 1	1001	FP	-10.4917114895387	27.2370727050211
47.9	86.9	37.8	44.4	43.5	85.1	51.2	3.6	12	Boar 1	1001	MP	9.29119429022852	21.4073850197012
47.7	94.2	33.1	46.2	35.1	71.6	49.1	3.9	12	Boar 1	1001	F	10.6934797612776	12.4096750392398
40.7	106.8	23.8	63.7	22.2	37.3	59.6	4.6	5	Boar 1	1001	F	-11.4466297617149	-15.4070300764981
40.6	108.9	12.8	63.5	11.8	20.2	58.4	4.7	4	Boar 1	1001	F	-9.7555308244935	-18.1607277668922
38.8	107.6	22.5	53.8	21	41.9	50	5.1	5	Boar 1	1001	F	-9.04773224886598	-9.31735692668839
36.6	78.8	20.3	41.3	25.8	49.2	52.5	3.4	13.2	Boar 1	1001	M	17.5377409552199	-4.23343285200029
30.8	121.7	44.1	62.8	36.2	70.3	51.6	4.6	13	Boar 1	1001	F	-1.36771352521597	11.5996714367315
31.1	75.5	37.8	43.2	50	87.3	57.3	3.1	13	Boar 1	1001	MP	11.0497517038522	22.5895000531079
36.3	94.6	17	47.9	18	35.5	50.6	4.3	10	Boar 1	1001	F	13.2104014384371	-5.5707361898928
37.8	98.6	25.2	50.7	25.6	49.7	51.4	4.4	9	Boar 1	1001	F	-4.00771874917852	-10.8461162738335
34.2	111.8	32.9	46	29.4	71.4	41.2	4.7	5	Boar 1	1001	F	-12.4052241857133	-14.6814998785161
33.6	118.4	19.3	42.5	16.3	45.5	35.9	5.1	3	Boar 1	1001	F	-11.7537114132877	-17.0988725487496
41.6	103.6	17.5	48.4	16.9	36.3	46.7	3.8	12	Boar 1	1001	F	-0.345209880507536	-22.7808661461029
41.8	106.7	39.9	49.7	37.4	80.3	46.6	4.3	7	Boar 1	1001	FP	-11.8453732345735	7.3553710617283
41.1	99.2	36.5	52.2	36.8	69.9	52.6	4.3	5.2	Boar 1	1001	F	-12.7632753092856	6.50161585860907
30.4	101	38.7	49.5	38.3	78.2	49	4.1	13	Boar 1	1001	FP	9.81410956493833	11.6026048425544
30.1	112.4	31.6	44.6	28.1	71	39.6	4.9	10	Boar 1	1001	F	5.95887928140597	1.67853045130304
30.3	109.1	34.5	48.4	31.6	71.2	44.3	4.7	10	Boar 1	1001	F	5.53825950312047	2.90535420517381
35.5	113.7	47.4	58.3	41.7	81.3	51.3	5	8	Boar 1	1001	FP	-8.47240326949967	28.96311181895
37	99.6	34	55.1	34.1	61.7	55.3	3.3	15	Boar 1	1001	F	2.87408201271273	12.2573052362674
37.1	108.6	44.9	59.8	41.3	75.1	55.1	3.9	16	Boar 1	1001	FP	6.59718245003672	16.5543677877817
33.7	71	30.3	38.9	42.6	77.9	54.8	3.1	12	Boar 1	1001	MP	17.0145017092477	11.8568405117598
35.3	123.1	45.6	58.1	37	78.4	47.2	4.8	12.5	Boar 1	1001	FP	-2.00877296549626	10.3311427629236
45.7	72.9	17.8	37.6	24.4	47.4	51.6	3.1	10	Boar 1	1001	M	16.091485027862	-10.9911360145496
45.5	91.7	30	39.8	32.8	75.4	43.5	4.2	7	Boar 1	1001	FP	-6.36494734695708	2.08717289198489
35.3	104.3	37.8	50.5	36.2	74.9	48.4	4.4	8	Boar 1	1001	F	-9.58887787936811	4.81414835686588
34.9	92.9	29.7	46.6	32	63.7	50.2	3.9	8	Boar 1	1001	F	-7.69621127082246	-12.419592248732
8.8	32.4	6.6	9.9	20.2	66	30.6	1.8	4	Boar 1	1001	S	15.0297327087528	-21.7851938535889
32.6	97.3	22.3	50.8	22.9	43.9	52.2	3.7	9.1	Boar 1	1001	F	-7.89481207530999	-17.6093966990586
29.7	87.1	37.6	45.7	43.1	82.2	52.4	3.4	14	Boar 1	1001	MP	10.6368470128717	18.7697712931796
26.5	112.5	43.5	56.8	38.7	76.6	50.5	4.3	12	Boar 1	1001	FP	-2.65873318866281	12.4002482365983
33.8	119.3	45.6	54.7	38.3	83.5	45.8	4.2	14	Boar 1	1001	FP	2.64157511594685	14.7798018383673
30.7	81.2	32.3	37.3	39.8	86.5	46	3.1	12	Boar 1	1001	MP	12.7790151181116	17.7176491729225
33.2	111	48.7	62.1	43.9	78.4	56	4.1	10.9	Boar 1	1001	FP	-5.88097338738948	14.0658868021849
31.9	100	33.3	48.2	33.3	69.2	48.1	4.8	15	Boar 1	1001	F	26.5755504052659	4.45351234843247
29.6	102.9	31.9	61.2	31	52.1	59.5	4.5	12	Boar 1	1001	F	11.9700445100169	1.32726375544144
43.7	106.5	36.5	56	34.3	65.1	52.6	3.9	10	Boar 1	1001	F	-9.0156457830522	-14.7765255532694
46.6	105.4	42.1	57.8	39.9	72.8	54.8	4	12	Boar 1	1001	F	-2.48260548238633	14.2717095271297
46.2	105.9	46.9	58.2	44.3	80.5	54.9	3.9	13	Boar 1	1001	FP	3.77740321135566	18.775047271113
45.5	121.9	0.8	56.6	0.7	1.5	46.4	5.8	10	Boar 1	1001	F	-3.0428854616141	-19.4888348773763
42.7	109.9	8.3	55.4	7.5	14.9	50.4	5.2	10.4	Boar 1	1001	F	7.94627875347748	-5.40365672446857
37.6	115.1	32.2	57.4	28	56.2	49.9	5.1	9.2	Boar 1	1001	F	-11.2318419250451	-9.69579933785795
30	101.6	27.2	59.8	26.7	45.4	58.9	4.8	4.5	Boar 1	1001	F	-8.22684004045249	-9.27171414017002
17.2	47.1	8.4	22	17.9	38.4	46.7	2.6	2	Boar 1	1001	M	12.7592622372521	-22.3482328949092
43.7	123.9	45.7	67	36.9	68.2	54.1	4.9	9.6	Boar 1	1001	F	-11.423005777185	6.16888504522184
5.4	30.4	12	17.8	39.6	67.6	58.5	2.6	1	Boar 1	1001	S	10.4776775034481	-22.5968694732935
33.2	118.6	25.8	56.2	21.7	45.9	47.3	4.7	12	Boar 1	1001	F	-5.86089583792655	-23.1758459340771
33.5	105.5	43.7	52.7	41.4	82.8	50	4.1	11	Boar 1	1001	FP	-4.11307082993607	14.2223472052965
39.8	33	6.1	13.5	18.3	44.9	40.8	1.8	4	Boar 1	1001	S	15.2824250895974	-21.7692639895312
31.1	77.2	35.9	42.2	46.5	85	54.7	3.6	14	Boar 1	1001	MP	23.8553289484091	6.79011423189088
32.5	77.1	30.9	45	40.1	68.6	58.4	3	13	Boar 1	1001	M	13.5132067229141	17.0239819897148
43.1	123.2	38.7	57	31.4	67.9	46.3	5.7	11.8	Boar 1	1001	F	9.3402845357839	3.72270850660678
45.9	107.4	27.5	51.9	25.6	53	48.3	4.4	10	Boar 1	1001	F	-5.63032702275213	-14.201302374314
32.8	125.7	45.2	57.9	36	78.1	46.1	5.6	10	Boar 1	1001	FP	8.32155267454606	5.45780946199581
40.1	124.5	61	79.6	48.9	76.6	63.9	4.8	13.5	Boar 1	1001	FP	-1.88946561119994	28.4768896929724
32.1	114	21.6	50.8	19	42.6	44.5	5	9.1	Boar 1	1001	F	-4.18955722532347	-15.7113354368058
30.3	110.9	43.1	51.2	38.9	84.3	46.1	4.4	11.4	Boar 1	1001	FP	-2.27856552359669	9.00797531360825
37.7	102.1	30.4	49.8	29.8	61.1	48.8	4.5	11	Boar 1	1001	F	11.6112910483108	1.11334145359018
36	83.3	46.7	51.9	56	90	62.2	3	12	Boar 1	1001	MP	-1.61580625921019	21.9634851918428
37.2	88.8	23.7	53.2	26.6	44.5	59.9	3	12	Boar 1	1001	M	3.37588159310527	-20.9484224880016
42.6	69.3	32.7	39.7	47.2	82.5	57.2	3.3	13	Boar 1	1001	MP	21.9118103027252	7.04371785194737
41.5	130.2	30.8	61.9	23.7	49.8	47.6	5.8	8	Boar 1	1001	F	-12.5673070008548	-9.91075895603607
41.8	120.5	37	53.5	30.8	69.2	44.4	5.3	6	Boar 1	1001	F	-10.2533424961688	-10.2120342010624
38.9	125.9	39.7	62.3	31.6	63.8	49.5	5.2	5.6	Boar 1	1001	F	-13.2375211000846	-13.6000281193722
32.1	89.6	39.3	46.3	43.8	84.8	51.7	3.3	13	Boar 1	1001	MP	5.0760432895009	19.3332898965585
38.3	98.1	9.8	55.6	10	17.7	56.7	4.2	14	Boar 1	1001	F	0.562632064490063	-24.6187108843217
40	89.7	16	50.2	17.9	32	56	4.1	13	Boar 1	1001	M	16.382174643259	-5.39647841844788
40.3	98.9	33.7	52.5	34.1	64.2	53.1	4.5	12	Boar 1	1001	F	14.1277328150751	3.93966965012362
40.1	92.2	28.2	44.1	30.6	64	47.9	4.3	13	Boar 1	1001	F	16.8719207999258	1.02436481412971
17.9	92.5	26	55.6	28.1	46.7	60.2	4.8	4.5	Boar 1	1001	F	-7.61691816897901	-3.60807239269579
32.7	115.3	29.2	46.3	25.3	62.9	40.2	4.9	12	Boar 1	1001	F	7.89189486786012	-0.493414826104479
28.5	94.2	19.6	51.1	20.8	38.3	54.2	4.2	10.5	Boar 1	1001	F	12.5103370677056	-4.23307944742613
34.7	80.9	42.2	47	52.2	89.7	58.1	3.2	14	Boar 1	1001	MP	9.00522274773886	23.2349268192168
36.9	98.5	45.6	58	46.3	78.5	58.9	4.2	12	Boar 1	1001	FP	12.2242836847798	8.88743760528113
38.3	107.6	47.5	62.9	44.1	75.5	58.5	4.8	9	Boar 1	1001	FP	-7.62715387450289	29.4620213985725
41.5	99.9	38	49.4	38.1	77	49.5	4.1	10	Boar 1	1001	FP	-3.11297129519982	5.74342381541102
24.5	55.2	7.9	21.7	14.4	36.5	39.3	2.8	5	Boar 1	1001	M	12.7539519173547	-19.2992981614222
36.2	99	38.1	50.3	38.5	75.7	50.8	4.1	13	Boar 1	1001	FP	10.4511067644497	11.2150740400601
37.2	106.7	31.8	50.4	29.8	63	47.3	4.4	11	Boar 1	1001	F	5.14074327125588	-0.163282507984598
41	87.3	42.6	52	48.8	81.8	59.6	3.6	13	Boar 1	1001	MP	8.58286489497575	22.2705535402913
41.4	92	51.6	61.2	56.1	84.4	66.5	3.5	12	Boar 1	1001	FP	0.547974590458349	25.9712837886651
37.3	126.1	31.6	58.4	25	54	46.3	5.1	11	Boar 1	1001	F	4.48635823415255	1.98833216426283
36.9	130.5	42.1	75.7	32.3	55.6	58	4.9	10.4	Boar 1	1001	F	-13.2932864899572	-21.1105628219671
34.5	131	48.3	77.1	36.9	62.7	58.9	4.5	12.5	Boar 1	1001	F	-9.47493109162557	11.7514256173326
29.7	99.2	43	49.8	43.3	86.3	50.2	3.7	13	Boar 1	1001	FP	4.88026078121734	19.2238701337134
31.2	95.3	48.6	55.2	51	88	57.9	4.4	10.5	Boar 1	1001	FP	12.3043339660034	7.40708058693059
36.4	90.6	42.2	53.4	46.6	79	59	3.7	13	Boar 1	1001	FP	8.37121231139229	21.6398770275205
36.2	99.2	14.7	52.6	14.8	27.9	53	4.2	9	Boar 1	1001	F	-0.73095762662833	-18.1987864123149
36.5	106.3	25.7	54.4	24.2	47.2	51.2	4.1	11	Boar 1	1001	F	-6.98753287285998	-22.1591307061021
29.3	59.2	4.5	22.1	7.6	20.4	37.4	3.4	8	Boar 1	1001	M	13.6952890960189	-10.8405974703816
38.3	128.9	42.8	52.8	33.2	81.2	40.9	5.5	12	Boar 1	1001	FP	7.25731087042545	4.23092468692464
39.3	81.3	47.4	51.5	58.3	92.1	63.3	3.3	10	Boar 1	1001	MP	-5.93380743259474	25.1571161421502
31.7	110.4	45	62.7	40.7	71.7	56.8	4.2	13	Boar 1	1001	F	4.26555639687381	17.1535979570964
31.7	109.7	48.1	60.8	43.8	79.1	55.4	4.4	13	Boar 1	1001	FP	9.00091117357343	9.70485614213798
29.9	96.7	16.2	44	16.7	36.7	45.4	4.2	6	Boar 1	1001	F	-8.74625434371989	-17.2685790773543
35.8	111	28.6	51.3	25.7	55.7	46.2	4.7	7.6	Boar 1	1001	F	-10.0871150178851	-12.3252830677665
33.9	127.6	30.1	55.7	23.6	54.1	43.6	5.5	10.2	Boar 1	1001	F	6.11173174721533	0.973262632694993
32.6	156.8	4.7	91.7	3	5.1	58.5	6.1	7.5	Boar 1	1001	F	-4.74748001258235	-22.230786983968
43.2	89.9	36.4	46.8	40.5	77.7	52.1	3.8	6.8	Boar 1	1001	MP	-9.20244025007046	6.1608304257199
36.4	94.4	37	47.9	39.1	77.1	50.8	5.1	9	Boar 1	1001	FP	-9.14731576630948	-2.21569006333276
39.6	113.2	42.2	60.3	37.3	69.9	53.3	5.1	10	Boar 1	1001	F	8.7927698097925	5.6750864682963
32.9	127.3	23.7	48.5	18.6	48.8	38.1	5.8	11	Boar 1	1001	F	7.34351015751305	-2.59301007295076
39.7	94.3	40.1	53.6	42.5	74.8	56.8	4	8	Boar 1	1001	F	-8.62370568595575	5.29382352802488
35.5	96.8	42.1	56.1	43.5	75	57.9	3.7	9	Boar 1	1001	FP	-10.2409535032064	17.3828889455043
30	114.6	41.3	51.4	36	80.4	44.8	4.5	15	Boar 1	1001	FP	7.79333351242823	11.9961459176348
25.5	106.9	47	56.6	44	83.1	52.9	4	9.6	Boar 1	1001	FP	-9.77994996521143	17.1880020550143
31	63.8	34.3	42.9	53.7	79.8	67.3	2.8	10	Boar 1	1001	MP	1.84641154489466	-0.63184049730846
35.2	100.6	37.8	52.8	37.6	71.6	52.5	4.1	14	Boar 1	1001	F	9.34684961689644	12.048274948808
17.8	34.5	6.1	14.5	17.7	42.2	42	1.7	3	Boar 1	1001	S	16.2143009493348	-22.7511779206359
52.2	101.6	20.3	55.7	20	36.5	54.8	4.3	9	Boar 1	1001	F	-4.35562110450396	-15.040993490635
52.4	97.5	28.4	52.5	29.2	54.1	53.9	4.3	9	Boar 1	1001	F	-4.38472951760554	-10.3648004042649
50.5	110.4	22.9	53.8	20.8	42.6	48.8	4.8	11	Boar 1	1001	F	7.60256686729415	-1.68261458445694
40.4	119.3	18.1	59.3	15.1	30.5	49.7	4.8	7.5	Boar 1	1001	F	-7.2403307670682	-19.4625310218482
16.4	50.6	6.9	22.3	13.7	31.1	44	2.8	8	Boar 1	1001	M	14.2092872592512	-13.0898997347766
37.4	102.8	40.4	50.9	39.3	79.4	49.5	4	8.7	Boar 1	1001	FP	-10.5372700412191	8.32698352209424
48.1	124.8	12.7	51.2	10.2	24.8	41.1	5.6	9	Boar 1	1001	F	-3.40362394996543	-18.7689137388062
46.4	99.2	7.7	46.2	7.8	16.8	46.5	4.8	8	Boar 1	1001	F	-2.11321494016905	-16.0936526899794
46.9	122.4	38.5	52.8	31.4	72.9	43.1	5.5	10	Boar 1	1001	F	7.87465547327229	4.26580419272945
52.1	143.1	40.8	60.4	28.5	67.5	42.2	6.1	8.3	Boar 1	1001	F	-12.928178237625	2.73789159096998
41.3	96.9	24.4	44.2	25.1	55.1	45.7	4.1	11	Boar 1	1001	F	11.2573476401802	-3.77115935069151
41.1	114	24.7	50.3	21.7	49.1	44.1	5.2	7	Boar 1	1001	F	-10.8311642690225	-9.84434103925953
32.5	84.3	32.6	49.6	38.7	65.7	58.9	4.2	11	Boar 1	1001	M	22.380935776027	2.41153792041634
4.1	104.6	8.2	38.5	7.9	21.3	36.8	5.8	6.8	Boar 1	1001	F	-12.489037194847	-6.27026249253311
48.9	107.9	44	53.7	40.7	82	49.7	4.1	12	Boar 1	1001	FP	-2.85206794975127	13.7944531449297
52.3	102.8	37.9	55.8	36.9	67.9	54.3	4.1	11	Boar 1	1001	F	-1.3631799650978	6.881347174089
34.5	94.8	29.1	46.4	30.7	62.8	49	3.8	12	Boar 1	1001	F	1.3961544560094	7.43133511236281
35	98.6	16.8	45.2	17	37.2	45.8	4.2	10	Boar 1	1001	F	0.0408204428561661	-18.1823651985813
34.9	89.5	26.7	53.4	29.8	50	59.6	3.8	9	Boar 1	1001	M	-5.35668355203309	-12.433137781977
24.1	59.3	22.9	34.6	38.7	66.3	58.4	3.1	7	Boar 1	1001	M	-0.266220241277246	-5.12122715466338
33.4	99.5	33.9	49.2	34	68.8	49.5	4.5	10	Boar 1	1001	F	11.1823996389439	3.17298254903948
34.6	108.5	51.3	56.4	47.2	90.8	52	3.6	13	Boar 1	1001	FP	0.579931404756627	17.3890096768355
47.3	110.8	30.1	52	27.1	57.8	46.9	5.1	11	Boar 1	1001	F	10.2630331686541	1.63940411360236
33.4	122.6	36.2	51.4	29.5	70.3	41.9	4.9	14	Boar 1	1001	F	5.43397646736419	8.46605287053512
33.9	126.4	46.5	58.3	36.8	79.7	46.1	4.6	15	Boar 1	1001	FP	4.60781338585231	14.5246228572775
32.8	127.3	40.8	59.6	32	68.4	46.8	4.7	13.2	Boar 1	1001	F	3.18505665389063	9.63749552660833
35.6	103.2	37.1	50.9	36	73	49.3	4.1	13	Boar 1	1001	F	9.1661927402419	12.6329343885881
37.6	136.4	35.9	55.6	26.4	64.6	40.8	6	9.7	Boar 1	1001	F	6.30332970894486	2.23621332559268
33.4	76.1	22.2	37.6	29.2	59.2	49.3	3.5	14	Boar 1	1001	M	28.2090767913993	9.9396511982824
35.4	90.7	3	42	3.3	7.2	46.3	3.9	13	Boar 1	1001	F	0.637678662384423	-24.0026337461123
37.7	108.4	39.6	55	36.6	72	50.8	5	6	Boar 1	1001	F	-10.9468185601917	1.80707504721423
38.9	112.4	8.9	51.4	7.9	17.4	45.7	5.2	8	Boar 1	1001	F	-2.77702105371993	-17.4698628210215
36.3	113.4	51.1	69.8	45	73.2	61.5	4.1	7.5	Boar 1	1001	F	-13.0551736332007	17.7527202882352
42.6	118.9	31.7	52.8	26.6	60	44.4	5.1	8	Boar 1	1001	F	-11.2690293034541	-11.325249129515
42.3	111.5	38.5	55.5	34.5	69.3	49.8	4.5	9	Boar 1	1001	F	-10.6659032359648	-12.494114951338
48	125.5	25.5	62.8	20.3	40.7	50	5.2	9.6	Boar 1	1001	F	-5.74435765034106	-18.517968051148
48	116.3	19.9	57	17.1	34.9	49.1	4.5	6.8	Boar 1	1001	F	-9.45353861486842	-19.0484664537446
39.9	82.4	39.5	46.1	47.9	85.8	55.9	3.2	10	Boar 1	1001	MP	-4.68975215718539	17.8632562597478
40.2	88.5	41.2	48.2	46.5	85.5	54.4	3.4	11	Boar 1	1001	MP	-3.89682414506752	17.3189333381884
35.3	107.2	29.3	48	27.4	61.1	44.8	4.3	9	Boar 1	1001	F	-7.82973551671618	-14.4846973719768
49.5	95.4	42.1	47.9	44.1	88	50.2	3.3	10	Boar 1	1001	FP	-8.81238270168241	15.8964028444514
46.7	106.4	52.5	60.9	49.4	86.2	57.3	3.7	10.4	Boar 1	1001	FP	-9.15362585363268	17.9324101845503
35.4	110.1	37	52.3	33.6	70.9	47.5	4.5	10	Boar 1	1001	F	-2.36661095920519	6.81741060063257
33.6	45.2	16.3	22.9	36.1	71.2	50.7	2.8	7	Boar 1	1001	M	-0.216960459165791	-5.94783086643421
35.5	74.5	12.6	41.1	16.9	30.8	55.1	4	8	Boar 1	1001	M	-0.812004844877668	-8.2530406232519
33.8	68.9	3	34.4	4.4	8.8	49.9	4	6	Boar 1	1001	M	-0.469061458327725	-11.2843060884161
20.8	36.7	11.5	20.6	31.3	55.9	56	2	10.2	Boar 1	1001	S	13.5690487347716	-13.2930702654593
28.7	109.1	32.2	58.8	29.5	54.7	53.9	5.2	9	Boar 1	1001	F	-10.0559889681343	-1.13724660617899
28.6	99.5	6.8	48.2	6.8	14	48.5	4.4	12	Boar 1	1001	F	0.0991423595313649	-23.212678455458
38.4	120.2	26.8	50.7	22.3	52.8	42.2	5.5	9	Boar 1	1001	F	-11.9318591624557	-8.91179031337381
38.2	120.8	29.4	50.7	24.3	58	42	5.4	10	Boar 1	1001	F	6.7767257463893	1.29321348166435
35.8	96.1	32	42.7	33.3	74.9	44.5	4.3	12	Boar 1	1001	F	14.0342287517817	2.25053673143071
30.4	98.8	45.6	52.8	46.1	86.2	53.5	3.8	7	Boar 1	1001	FP	-12.6545967207483	18.7082087260865
34.3	101.8	37.8	59.4	37.1	63.5	58.4	3.9	13	Boar 1	1001	F	8.5400316432117	13.4137356016405
36.6	84	43.6	50.4	51.9	86.5	60	3.2	12	Boar 1	1001	MP	2.09443866643644	24.1312319809387
33.3	111.2	35.4	48.3	31.8	73.3	43.4	4.2	13.2	Boar 1	1001	F	2.85173874340055	9.21233709962158
59.6	104.6	8.7	51	8.3	17	48.8	4.4	12	Boar 1	1001	F	-0.611400294511857	-23.0405964164309
40	102	52.2	61	51.1	85.6	59.8	4.4	10.7	Boar 1	1001	FP	-5.73043012011941	29.3096062913939
38.8	104.6	8.4	62.2	8	13.5	59.5	4.2	7.9	Boar 1	1001	F	-4.02325503287972	-21.9119079486689
2.6	19.6	1.1	13.8	5.7	8	70.4	1.9	2.6	Boar 1	1001	S	12.8458418139759	-21.623494416009
2.6	144.1	10.8	27.1	7.5	39.7	18.8	6.2	4.2	Boar 1	1001	F	-7.72232259326491	-18.868277144027
29.6	99.5	43.6	55	43.8	79.3	55.3	3.8	5.4	Boar 1	1001	FP	-13.6597862133132	18.2312533146426
31.6	99.5	55	65.1	55.3	84.5	65.4	3.5	5.8	Boar 1	1001	FP	-12.8496333930816	21.7014952154344
32.9	56.3	28.3	32.9	50.3	86.1	58.4	2.4	11	Boar 1	1002	MP	17.2667969677011	15.9177175040394
28.2	90.8	34.7	47	38.2	73.8	51.8	4.5	9	Boar 1	1002	F	-5.08170203741883	-0.760817389539507
26	69.8	15.9	31.6	22.8	50.5	45.2	3.2	11	Boar 1	1002	M	15.754768950745	-9.43489329727555
31.1	57.9	14.3	33.6	24.7	42.6	58	2.4	14	Boar 1	1002	M	21.6359374375085	17.7875681539875
27.1	70.3	23.8	28.5	33.8	83.3	40.6	3.2	13	Boar 1	1002	MP	21.1931286530519	11.8154209874007
29.2	69.6	25.7	36.9	36.9	69.6	53.1	2.6	16	Boar 1	1002	M	25.2378279560285	18.0716210980513
23.9	71.8	21	34.7	29.3	60.5	48.4	3.7	12	Boar 1	1002	M	19.4580709779434	0.374571802857136
30.3	109.7	30.3	53.2	27.6	56.9	48.5	3.4	10	Boar 1	1002	F	-9.90684485378082	-21.6593772511747
35.1	73.3	27.6	38.8	37.6	71.1	52.9	2.8	11	Boar 1	1002	M	1.55086855608843	4.89928136848815
38.7	121.9	53.2	60.4	43.7	88	49.6	4.3	12.5	Boar 1	1002	FP	-4.00790979618682	13.2023629346614
37.1	73.2	27.8	35	38	79.3	47.9	3.2	13	Boar 1	1002	MP	20.6190456390632	11.578212410849
29.7	136.5	37.6	60.4	27.5	62.2	44.2	5	13	Boar 1	1002	F	-11.3553162521606	-23.6864984181801
31.3	34.1	6.8	16.7	19.8	40.5	49	2.1	4	Boar 1	1002	S	13.5557575007619	-21.0147398376961
32	68.4	26.1	37.1	38.1	70.2	54.3	3.4	15	Boar 1	1002	M	26.3420278634737	8.56678380150451
28.8	90.7	29.8	38.9	32.8	76.4	42.9	4.1	17	Boar 1	1002	FP	28.1711070347893	10.0403616569378
31	71.3	29.1	39.8	40.8	73.1	55.8	3.4	11	Boar 1	1002	M	18.9966112383901	4.50182735161031
40.7	73.9	21.9	39.8	29.6	54.9	53.9	3.3	12	Boar 1	1002	M	17.3865534323824	-2.77103299505258
33.7	38.8	23.3	28.8	60.1	80.9	74.2	1.7	10	Boar 1	1002	S	10.1218342696814	-12.5227372490089
28.1	82.8	23.4	42.2	28.2	55.3	51	4	12	Boar 1	1002	M	17.5844432416247	0.151043073548751
36	124.9	16	46.8	12.8	34.3	37.4	5.8	12	Boar 1	1002	F	7.61704808334603	-3.96346388013951
29.7	89	25.1	46.9	28.1	53.4	52.7	3.4	16	Boar 1	1002	M	10.3936257404064	-6.06676931009242
31.5	63.5	29	32.5	45.6	89	51.2	2.5	13	Boar 1	1002	MP	17.4897401231692	17.3037444666471
29	40.6	22	26.5	54.3	83.2	65.2	2	12	Boar 1	1002	S	19.1700319255101	14.9955480510884
26.4	52.9	25.6	30.5	48.4	83.9	57.7	2.2	14	Boar 1	1002	MP	21.3317898026728	15.9525304221066
29	79	33.1	38.5	42	86.2	48.7	3.2	13	Boar 1	1002	MP	12.3625695577752	18.7320593104831
30.2	76.7	14.3	36.8	18.6	38.8	48	3.4	5	Boar 1	1002	M	2.20225376890928	-14.2073236052133
30.5	51.1	19.6	28.9	38.4	67.9	56.5	2.3	13	Boar 1	1002	M	20.5438224274956	15.7943099624267
35.5	55.1	20.7	30.5	37.5	67.9	55.2	3.1	11	Boar 1	1002	M	20.1763846617315	2.88336130350587
31.7	114.9	46.3	53.6	40.3	86.5	46.6	4.6	9	Boar 1	1002	FP	-11.2907209689749	6.18859279411987
28.3	113.3	19.2	49.6	16.9	38.6	43.8	4.3	17	Boar 1	1002	F	-0.421625057368488	-25.5843838264474
34.2	79.2	23.4	40.8	29.6	57.4	51.5	3.4	14	Boar 1	1002	M	28.7025964730365	15.1280909410331
27.7	85.3	27.6	41.5	32.3	66.3	48.7	3.9	14	Boar 1	1002	M	26.4522126034851	7.73150493735938
27.1	70.7	30.5	36.1	43.2	84.7	51	3.2	13	Boar 1	1002	MP	21.1422889737154	9.48411021200668
4.1	121.8	35.2	49.7	28.9	70.7	40.8	4.6	12.5	Boar 1	1002	F	3.26826102691974	8.64389723467461
31.6	53.7	31.1	36.5	57.9	85.1	68	2.4	13	Boar 1	1002	MP	19.9457019104912	13.5491028932686
31.7	83.8	17.3	41.9	20.7	41.3	50	3.4	13	Boar 1	1002	M	17.4848240458158	-8.26069469250359
28.5	99.2	35.3	44.6	35.6	79.2	44.9	3.8	12	Boar 1	1002	FP	0.468092577515858	8.52215955252923
26.1	80.5	17	42.1	21.1	40.4	52.3	3.2	13	Boar 1	1002	M	17.9082351056594	-8.84488196622045
29.9	75.3	29	44.3	38.5	65.3	58.9	3.7	11	Boar 1	1002	M	19.4688437537012	3.85880074980551
29.2	59.5	23.2	34.2	39.1	68	57.4	3.2	6	Boar 1	1002	M	-1.06118324198082	-5.38171052315111
28.8	55.2	23.5	32.7	42.7	72	59.2	2.7	14	Boar 1	1002	M	23.4062770127361	11.0159040159863
26.2	61	21.4	30.8	35.1	69.5	50.5	2.2	11	Boar 1	1002	M	16.3889467973394	18.8089025199824
32.3	82.4	31.5	45.3	38.2	69.5	55	3.8	14	Boar 1	1002	M	24.7686222539274	7.35910984989541
26.8	50.5	26.1	32.3	51.7	80.7	64	1.8	14	Boar 1	1002	MP	19.8417902096947	19.5721375049033
31	55.3	27.1	33.1	49	81.9	59.8	2	14	Boar 1	1002	MP	19.9350488411003	19.718973337236
26.7	90.1	33	44.9	36.6	73.5	49.9	4.8	15	Boar 1	1002	F	-17.9274001357089	6.04817737233591
35	113.9	17.6	48.8	15.5	36.1	42.9	4.3	12	Boar 1	1002	F	-2.09790847957048	-23.2132133563379
29.6	61.5	26.4	38.3	42.9	68.8	62.3	3.1	13	Boar 1	1002	M	22.6901776955502	8.19270494452098
38.3	41.8	8.9	15.2	21.4	58.8	36.4	2.4	4	Boar 1	1002	S	12.8488168583411	-20.8118111467245
32.1	53.6	21.8	30.1	40.7	72.5	56.1	2.1	16	Boar 1	1002	M	25.0712253194917	17.4443221121368
27.6	72	23.9	40.4	33.2	59.1	56.1	3.5	12	Boar 1	1002	M	18.7634771625452	2.1284672349885
23.4	49.2	26.4	32	53.6	82.3	65.2	2.6	11	Boar 1	1002	MP	20.4764753581492	5.3299845416684
30.8	64.5	31.5	37.9	48.8	83.1	58.8	3.2	13	Boar 1	1002	MP	22.3853595899635	6.69847275433314
27.7	102.8	28.7	36.9	27.9	77.9	35.9	4.2	10	Boar 1	1002	FP	-5.73972277490741	-13.6004586378518
31.9	59.2	27.5	34.6	46.4	79.6	58.3	2.3	14	Boar 1	1002	MP	21.4007308221123	17.4430421263831
28.2	93.5	39.3	48.3	42.1	81.5	51.7	4.2	15	Boar 1	1002	FP	25.5427572159538	6.02936205631676
30.1	69.3	11	41.7	15.8	26.2	60.2	2.4	10	Boar 1	1002	M	4.07038085170218	-19.6387832907981
29.6	84.3	24.4	45.3	28.9	53.8	53.7	4.6	12	Boar 1	1002	M	24.8175413350069	0.877237926691642
31.4	56.8	16.7	32.4	29.4	51.6	57	2	14	Boar 1	1002	M	20.8492144858969	18.9748368621244
30.5	54.6	17.3	27.3	31.7	63.4	49.9	2.1	8	Boar 1	1002	M	6.92207745736416	-15.301219229413
36.9	64.2	25.2	34.9	39.3	72.3	54.4	3.3	8	Boar 1	1002	M	-0.127031362068875	-3.92881391277335
26.6	84.8	26.3	42.6	31	61.6	50.3	3.8	14	Boar 1	1002	M	27.8069008496539	8.73667867604113
29.8	96.2	42.7	53.6	44.4	79.6	55.8	3.4	11	Boar 1	1002	FP	-6.84690450727536	15.6658294489037
28.8	81.8	29.8	43.5	36.5	68.6	53.1	3.6	15	Boar 1	1002	M	27.411079884749	10.8546818725634
28.9	57.2	33.1	39.3	57.9	84.2	68.8	2.4	12	Boar 1	1002	MP	13.8069192551501	22.9078945639778
29.6	64.4	21.1	32.2	32.7	65.3	50.1	2.4	13	Boar 1	1002	M	19.9215173408	18.7827598160803
30	55.4	32.8	40.8	59.2	80.2	73.7	1.5	10	Boar 1	1002	MP	7.8003579977887	-14.9380666626144
26.8	79.6	28.8	39.5	36.1	72.8	49.6	3.5	12	Boar 1	1002	M	16.8768970104163	3.45926044403937
29.6	61.1	26.8	33.3	43.9	80.4	54.6	3	12	Boar 1	1002	MP	21.3152039563725	8.18565218483771
23	74.9	31.4	39.2	41.9	79.9	52.4	3.3	16	Boar 1	1002	MP	26.4277175134766	11.0828756136851
40.7	111.9	38.8	53.4	34.6	72.6	47.7	4.3	14	Boar 1	1002	F	7.23734819639527	12.905585700955
29	58.9	30.4	34.2	51.7	89	58.1	2.4	15	Boar 1	1002	MP	23.3649113603049	14.8820609993207
28	86.9	37.8	47.6	43.4	79.3	54.8	4.4	11	Boar 1	1002	MP	23.3473235042338	1.91112336526469
30.5	60.2	25.1	34.3	41.6	73	57	3	12	Boar 1	1002	M	21.5564458153874	8.27691252620623
26.2	58	16.9	40.2	29.1	42	69.4	2.5	14	Boar 1	1002	M	21.7827019969848	16.9860877167286
20.6	60.4	15.5	31.1	25.7	49.8	51.5	2.6	11	Boar 1	1002	M	16.7581515391826	-11.2732857969376
35.3	97.8	30	62.5	30.6	47.9	63.9	3.5	10.4	Boar 1	1002	F	-7.63498321613074	-16.0974052477956
33	60.5	17.7	26.7	29.3	66.4	44.1	2.4	13.5	Boar 1	1002	M	21.1685766183966	18.1564023928264
17.9	123.5	16.1	51.1	13	31.5	41.3	4.8	12.5	Boar 1	1002	F	-2.71223768110157	-23.4763175066279
25.5	88.5	36.5	46.6	41.3	78.4	52.7	4.3	12.5	Boar 1	1002	MP	23.8745230769434	3.35590684938601
23	60.9	27.5	35.5	45.1	77.4	58.2	3.2	12.5	Boar 1	1002	MP	22.4282465711153	6.40742671304235
26.9	101	49.4	63.6	48.9	77.7	62.9	3.3	9.1	Boar 1	1002	FP	-11.5037373162853	16.9591381463632
32.6	86	37.8	46.6	44	81.1	54.2	3.6	13.6	Boar 1	1002	MP	18.1389876666401	8.90090957099036
26	98.1	27.5	39.5	28.1	69.7	40.3	4.4	12.5	Boar 1	1002	F	14.4594551285642	0.496867845244904
26.1	72.3	28.7	45	39.7	63.7	62.3	2	19	Boar 1	1002	M	25.6234542738703	19.8267002814178
21	76.2	22.3	37.3	29.2	59.8	48.9	4.4	3.8	Boar 1	1002	M	-6.86760096439333	-3.1596580491339
32.8	98.6	44.3	56.8	44.9	78	57.6	3.8	12.5	Boar 1	1002	FP	5.99797725277679	20.7118490229189
27.6	92.5	36.8	50.5	39.7	72.8	54.6	4.1	13.8	Boar 1	1002	F	17.6182091619626	7.38877827143402
22.5	101.1	2.2	35.6	2.2	6.2	35.3	4.3	10.5	Boar 1	1002	F	-1.29930939370467	-22.4484700488367
32.7	87.8	31.7	42.9	36.2	74.1	48.8	3.9	11.3	Boar 1	1002	M	15.6080972359245	4.09138100027582
34.6	87	42.1	47.9	48.4	87.9	55.1	3.3	7.9	Boar 1	1002	MP	-11.2839674937971	18.6468917986535
26.6	94.7	23	52.2	24.3	44	55.2	3.3	14.5	Boar 1	1002	F	2.91813949151318	-23.1836158878022
28.1	109.5	49.7	56.2	45.4	88.6	51.3	4.2	9.2	Boar 1	1002	FP	-10.628740368478	18.4186772714634
29.2	114.1	43.4	65.6	38	66.1	57.5	3.6	16.7	Boar 1	1002	F	3.69485884685618	13.3530507303836
31.5	107.4	37.7	54.5	35.1	69.2	50.7	3.7	13.9	Boar 1	1002	F	1.9314368595694	12.3637075854523
27	101.5	35.4	54.5	34.9	64.9	53.8	3.5	11.8	Boar 1	1002	F	0.074985863461634	12.0428075890135
23.5	86.3	28.7	42.6	33.3	67.4	49.4	4.8	5.9	Boar 1	1002	M	-7.71851827705331	-2.30403662018196
35.6	104.4	44	60.8	42.2	72.4	58.3	3.1	14.1	Boar 1	1002	F	0.924596617836457	14.3059681145072
29.2	62.7	24.5	31.5	39.1	77.8	50.3	2.3	12.5	Boar 1	1002	MP	17.2004307138413	18.6815732797194
28.2	101.4	28.3	53.1	28	53.4	52.4	3.4	11.7	Boar 1	1002	F	-8.74333255315782	-22.710887365702
33.7	98.7	69	78.6	69.9	87.8	79.6	2.6	11.7	Boar 1	1002	FP	-11.3936860189041	21.6034840667325
43.5	120.4	12.9	59	10.7	21.9	49	4.6	10	Boar 1	1002	F	-4.05483429244542	-22.6890142093105
21.1	60.8	22.6	30.9	37.2	73.3	50.8	2.9	8.3	Boar 1	1002	M	3.40563709050095	-7.63481462557131
28.4	94.4	52.3	60.6	55.4	86.4	64.2	4.2	10.7	Boar 1	1002	FP	-6.03652725472451	29.4578681745718
38.7	106.9	28.5	66.2	26.6	43	61.9	3.7	10.7	Boar 1	1002	F	-8.9664318386557	-22.2802679726528
36.7	105.1	39.6	50.2	37.7	78.9	47.7	3.9	3.8	Boar 1	1002	FP	-14.4215626262917	16.3344418412854
30.9	109.5	27.7	65.1	25.3	42.5	59.4	4.2	12.5	Boar 1	1002	F	1.43538768569892	-19.2195414528108
20.4	108.5	33	52	30.4	63.3	47.9	3.6	11.4	Boar 1	1002	F	-9.46030482779711	-22.6021206146655
36.8	124.8	24.3	68.3	19.5	35.6	54.7	4.4	15.9	Boar 1	1002	F	-4.03304714617801	-25.7913872441848
30.3	145.8	63	76	43.2	83	52.1	5.2	10	Boar 1	1002	FP	-13.1009461972905	25.1181820233247
32.1	115	33.9	53.5	29.4	63.3	46.5	6	6	Boar 1	1002	F	-12.0079211386253	-1.84252706068762
32.6	109.3	37	55.9	33.9	66.2	51.1	5.6	6.3	Boar 1	1002	F	-10.7328261836516	-1.20324919338862
25	59.1	17.7	27	30	65.6	45.7	3.3	7.9	Boar 1	1002	M	0.525082559482243	-6.11383880777387
24.3	58.2	25.4	31.4	43.7	81	53.9	3.4	7.9	Boar 1	1002	MP	-2.45585247256672	-3.37323038168981
20.1	135.2	6.6	47.8	4.9	13.9	35.4	6.9	2.5	Boar 1	1002	F	-14.951218389408	-7.96033657145241
39	96.7	27.6	47.6	28.6	58.1	49.2	4	10.5	Boar 1	1002	F	-4.86093330244333	-12.8977007322346
37.4	89.6	35.6	46.8	39.8	76.1	52.3	3.8	10	Boar 1	1002	MP	-2.53475943581284	4.29683430441458
11.2	47.6	9.3	27.3	19.5	34	57.3	2.4	6	Boar 1	1002	M	14.7467203756555	-17.9795974016559
33.1	103.9	19.1	40.3	18.4	47.5	38.8	5.1	5.6	Boar 1	1002	F	-9.5144968291563	-8.31916231729357
32.6	100.9	11.7	40.7	11.6	28.7	40.4	5.2	2.8	Boar 1	1002	F	-8.98073355759027	-8.76077976112689
63.9	85.6	20.6	35.4	24	58.1	41.4	4.2	10	Boar 1	1002	M	14.4002292783909	-1.61673001619548
58	84.1	5.9	38.3	7	15.4	45.5	4.1	9	Boar 1	1002	M	14.4755665424588	-7.8758999868549
50.9	76.3	29.5	51.6	38.6	57.2	67.6	3.8	9	Boar 1	1002	M	-1.92211529859111	-1.61465224112727
60.3	78.6	28.4	55.1	36.2	51.6	70.1	4.2	8	Boar 1	1002	M	-4.30870564531261	-2.74154100680371
51.7	89.1	27.8	52.5	31.2	52.9	58.9	4.2	9.5	Boar 1	1002	M	-2.46523692379585	-0.220971669114998
48.4	89.2	12.1	48.9	13.6	24.8	54.8	4.3	10	Boar 1	1002	M	14.187310540038	-5.53959469465993
35.4	109.1	38	46	34.8	82.5	42.2	5	11	Boar 1	1002	FP	10.7037287043698	4.10065944046692
34.6	93.8	31	45.9	33	67.5	48.9	4.5	11	Boar 1	1002	F	15.6670225851265	3.17113892722706
35.2	140.2	29.7	59.9	21.2	49.6	42.7	5.8	9	Boar 1	1002	F	-6.05554299639796	-18.7455645353329
34.5	128.6	20.3	55.7	15.8	36.4	43.3	5.9	9.8	Boar 1	1002	F	-4.11678044725227	-16.9550536306815
31.5	182.4	38.9	81.9	21.3	47.5	44.9	8.2	8.3	Boar 1	1002	F	-15.7455037111805	-6.4706918708448
43.2	108.5	34	58.8	31.3	57.8	54.2	4.9	11.1	Boar 1	1002	F	10.7135033471401	2.73625015560414
37.8	85.3	33.9	50.2	39.7	67.6	58.8	4.4	7	Boar 1	1002	M	-6.4324111108879	-1.22143386411564
41.6	78	28.7	45.9	36.8	62.4	58.9	3.7	7	Boar 1	1002	M	-4.48510355029213	1.0123785069092
34	86.3	28.3	45.3	32.8	62.5	52.5	4.1	8.7	Boar 1	1002	M	-3.09931231376294	-0.0781440804760857
28.5	59	13.3	40.1	22.6	33.2	68	3.3	5.3	Boar 1	1002	M	10.2482692041848	-18.6669079559102
24.4	76	16.6	34.8	21.8	47.6	45.9	3.1	13.2	Boar 1	1002	M	17.9147455249474	-8.5988170627922
23.3	74.9	23.9	33.2	31.9	72.1	44.3	3	13.2	Boar 1	1002	M	14.7295359562115	15.3390743602146
40.7	59.5	30.1	36.9	50.6	81.7	61.9	2.6	11	Boar 1	1002	MP	2.76592907346952	-0.0968672753047877
29.4	114.7	42.2	65.4	36.8	64.5	57	4.6	11.7	Boar 1	1002	F	-1.87292585498004	8.85888733890504
37.7	33	5.6	14.5	17.1	38.9	43.9	1.9	4	Boar 1	1002	S	14.6885505094994	-21.4567130377827
39.6	70.9	22.2	30.2	31.3	73.6	42.5	3.3	9	Boar 1	1002	M	3.55997610205803	-7.45259670850061
20.3	92.2	15.2	44	16.5	34.5	47.7	4.6	10	Boar 1	1002	F	14.2925496211748	-3.69411063718425
21.4	92.1	8.1	50.7	8.8	15.9	55.1	4.1	11.9	Boar 1	1002	F	15.7053252521134	-6.98932652316737
47	72.5	16.7	42	23	39.7	57.9	3.3	8	Boar 1	1002	M	3.06626420995006	-11.8495860168182
46.2	76.8	20.2	48.9	26.3	41.3	63.7	3.3	9.4	Boar 1	1002	M	4.78526569030908	-10.2971726417974
55.7	106.8	35.2	61	32.9	57.7	57.1	4.8	11	Boar 1	1002	F	10.9620996508628	3.05289095433738
34.1	136.4	59.8	75.5	43.8	79.2	55.4	5.2	10.7	Boar 1	1002	FP	-12.5631804729778	25.9063380306426
40.1	89.9	33.3	37.3	37	89.2	41.5	3.8	14	Boar 1	1002	MP	18.4373829341908	9.18093788528267
39.5	82	33.9	38	41.3	89.2	46.3	3.5	15	Boar 1	1002	MP	25.4424947758062	10.4751028558259
24.2	58.1	23.3	32.6	40.2	71.6	56.1	2.6	7	Boar 1	1002	M	6.84162570241678	-13.3728576517243
25.4	70.7	6.1	38.9	8.6	15.6	55	3.7	4	Boar 1	1002	M	0.406891645443053	-12.923250201484
28.9	84.2	7.6	38.8	9	19.5	46.1	4	6	Boar 1	1002	M	-0.388703400333524	-14.5490815511346
28	78.6	4.7	36.3	6	13	46.2	3.7	5.2	Boar 1	1002	M	0.341591558000087	-14.4700204780612
22.5	87.6	28.2	39.1	32.2	72.3	44.6	3.7	6	Boar 1	1002	M	-8.17519997383518	-12.1570867099752
39.6	139.1	20.7	56.9	14.9	36.3	40.9	5.4	13	Boar 1	1002	F	-3.9778736547735	-23.8890695881185
50.6	86.6	27.3	38.1	31.6	71.7	44.1	4	9	Boar 1	1002	M	-2.81274669001834	0.445789798440347
50.5	88.6	34.5	41.3	39	83.7	46.6	4	10	Boar 1	1002	MP	-1.91823337061692	1.54467679992194
40.3	92.1	44.1	53.4	47.9	82.6	57.9	4.2	9	Boar 1	1002	FP	-6.76107122101514	28.7390219726039
39.9	86	37	53.4	43	69.3	62	4.1	10	Boar 1	1002	M	13.1386375135836	6.70359904802504
40.3	135.2	47.5	63.4	35.1	74.9	46.9	5.2	13	Boar 1	1002	F	5.07135707019093	7.40139428242869
39.1	102.2	39.5	55.4	38.6	71.3	54.2	4.2	8	Boar 1	1002	F	-10.3318907002318	6.45740998943644
32.8	144.7	49.5	69.6	34.2	71.1	48.1	4.8	10	Boar 1	1002	F	-12.2385844485997	12.202548009751
33.9	141.2	44.5	60.9	31.5	73.2	43.1	4.8	11	Boar 1	1002	F	-11.5355322671792	-23.0257428395475
33	79	32.6	45.7	41.3	71.3	57.9	3.4	13	Boar 1	1002	M	19.1352467863021	9.36286049559075
33.1	79.2	42.2	45.6	53.3	92.6	57.6	3.5	13	Boar 1	1002	MP	17.0441228983277	7.72850947998222
35.5	98.3	25.2	41.5	25.6	60.6	42.2	5.7	10	Boar 1	1002	F	-11.3250744790762	-2.90591598118543
37	101.7	34.2	47.4	33.6	72.1	46.6	5.7	8	Boar 1	1002	F	-10.8988908634134	-2.30930883022541
33	86	32.8	42	38.2	78.1	48.9	4.9	9	Boar 1	1002	MP	-9.11345685487737	-2.46555931109226
39	88	28.2	44.6	32	63.1	50.7	4	10	Boar 1	1002	M	4.25112882040794	-3.14273853854144
41.2	72.6	28.7	33.6	39.5	85.4	46.2	3.2	14.1	Boar 1	1002	MP	22.5363837132593	11.0848399089545
40.1	81.8	32.8	48.2	40.1	68	58.9	3.8	11	Boar 1	1002	M	17.4783870103065	4.99584227977223
21.7	90.4	18.5	37.5	20.5	49.4	41.5	4.2	9.2	Boar 1	1002	F	-1.88995799501575	-10.9063676424291
29.7	124.7	42.3	70.6	33.9	59.9	56.6	4.5	11	Boar 1	1002	F	-9.34904012827858	11.6982905364554
30.2	128.8	32.9	74.3	25.6	44.3	57.7	4.6	10	Boar 1	1002	F	-10.7292994247858	-22.0568566485636
37.8	89.6	27.9	34.1	31.1	81.9	38	4.4	10	Boar 1	1002	MP	-2.31566716627267	-0.853326162230854
38.2	95.5	15.7	36.4	16.4	43	38.1	4.5	8.3	Boar 1	1002	F	-2.25409492496624	-12.6641701347169
32.1	90.4	15.7	38.5	17.3	40.6	42.6	4.4	7.3	Boar 1	1002	F	-2.00316173367949	-11.8661837161144
49.3	102.9	11.7	46.7	11.3	25	45.4	5.6	10	Boar 1	1002	F	-12.3023659624911	-5.82504818094859
43.9	117.6	24.1	49.4	20.5	48.7	42	6	6.9	Boar 1	1002	F	-12.5268688511324	-5.04890418979603
45.5	123	36	57.4	29.2	62.6	46.7	5.6	10	Boar 1	1002	F	7.83960931357715	3.29086968609969
57.4	80.4	17.5	26.8	21.7	65.3	33.3	3.7	6.6	Boar 1	1002	M	1.71015559793865	-12.4962467066859
63.6	90	1.7	32.7	1.9	5.1	36.4	4.3	6	Boar 1	1002	F	-1.30172195041939	-16.0110085135532
63.1	89.9	6.9	33.4	7.7	20.6	37.1	4.3	5.7	Boar 1	1002	M	-1.21927280762593	-14.818754320822
62.8	81.9	17.9	37.5	21.9	47.8	45.8	3.9	5.7	Boar 1	1002	M	0.774277941704153	-11.9720104612316
39.7	136.7	35.4	61	25.9	58	44.6	5.5	11	Boar 1	1002	F	3.93626884976141	3.04450509777633
38.2	78.6	31.3	43.4	39.8	72	55.3	3.4	11	Boar 1	1002	M	0.866834937550513	2.2556307866449
34.9	76	21.5	43	28.3	50	56.6	3.5	8	Boar 1	1002	M	2.96363899780433	-9.71897621505044
37.6	70.4	20.4	36.3	29	56.3	51.6	2.8	10	Boar 1	1002	M	5.10443662255754	-13.9087715292736
38.9	62.3	26.9	35.8	43.1	75.1	57.4	2.5	12	Boar 1	1002	MP	16.5997249549467	16.9695607288094
40.3	100.8	19.4	59.3	19.2	32.7	58.8	4.3	13	Boar 1	1002	F	10.9518906878022	-4.45742893861282
40.4	92.6	38.1	45.6	41.2	83.5	49.3	4.2	11.4	Boar 1	1002	FP	14.5987483309227	6.15403573154203
38.1	131.5	30.6	55	23.3	55.7	41.8	4.7	14.1	Boar 1	1002	F	-6.5502283793934	-24.950136132359
38.9	67.1	20.9	31.1	31.1	67	46.4	2.5	10.9	Boar 1	1002	M	8.06306368364954	-9.08176632907979
38.9	112.9	56.8	63.1	50.3	90	55.9	4.8	13.8	Boar 1	1002	FP	13.5082648024697	9.17642294166632
41.4	123.1	63.8	75.3	51.8	84.7	61.2	5	11.8	Boar 1	1002	FP	-3.18133681785179	29.5186917008143
28.1	90.1	9.3	30.9	10.3	30	34.3	4.6	7	Boar 1	1002	F	-1.88691948021848	-13.0046374851062
27.1	94.4	23.2	37.6	24.6	61.8	39.8	4.7	6	Boar 1	1002	F	-7.58086645912544	-7.39931986529515
40.4	128.4	50.7	69.5	39.5	73	54.2	6	6	Boar 1	1002	F	-13.1495317624122	1.24539851953371
34.2	81.1	17.7	46.1	21.8	38.3	56.9	3.2	12	Boar 1	1002	M	17.6158818341179	-9.89898859351382
33.2	91.8	40.1	52.7	43.7	76.2	57.4	3.7	13	Boar 1	1002	FP	8.47479966248896	20.9233948536819
40.2	66	28.5	37.3	43.2	76.5	56.5	2.6	12	Boar 1	1002	MP	15.7898759851859	17.3022102786886
40.2	71.6	25.3	39.8	35.3	63.4	55.6	2.8	11	Boar 1	1002	M	15.1076037357512	17.5473147023588
34.4	126.1	34.9	72.9	27.7	47.9	57.8	4.5	14.3	Boar 1	1002	F	4.06002054512888	10.7388250124007
46.2	68.9	25.5	38.3	37.1	66.8	55.5	2.9	12	Boar 1	1002	M	15.8769839973424	15.0538460145584
43.7	83.2	29.3	42.8	35.3	68.5	51.5	3.5	12.5	Boar 1	1002	M	13.6639590555809	13.677316442258
37	132.2	38.4	71.1	29	54	53.8	4.3	9.6	Boar 1	1002	F	-10.7872089759964	-21.8039131112909
35.8	75.7	29.7	40.2	39.2	73.9	53.1	3.6	12	Boar 1	1002	M	19.5560026893691	5.07535414469437
35.7	78.8	30.3	44	38.5	68.8	55.9	3.5	13	Boar 1	1002	M	20.1473717252741	8.94133887232628
35.5	70.6	2.7	24.8	3.8	10.7	35.1	4.1	5	Boar 1	1002	M	-0.475553697050193	-11.6083595625882
52.1	72	12.6	30.4	17.5	41.5	42.3	4.3	4	Boar 1	1002	M	-4.62103047261301	-6.76090377448596
36.9	131.5	13.4	48	10.2	28	36.5	6.1	3.6	Boar 1	1002	F	-14.5349677454241	-10.9305709769881
34.7	107	33.4	49.2	31.2	67.8	46	4.2	10.3	Boar 1	1002	F	-6.99959675460232	-14.1722143175753
34.1	118.3	22.2	52.5	18.8	42.3	44.3	4.7	12	Boar 1	1002	F	-4.86750383618713	-23.3488938767496
34.5	104.2	45.5	53.8	43.6	84.4	51.7	3.7	16	Boar 1	1002	FP	6.72872807477138	17.1209616252884
37	66.7	29.4	33	44.1	89.1	49.5	3	13	Boar 1	1002	MP	21.1451549900488	10.3845032743362
36.9	68.7	21.2	31.8	30.8	66.4	46.3	3.2	13	Boar 1	1002	M	21.3607980004946	11.9874652641318
34.9	60.3	23.2	33.5	38.5	69.2	55.6	2.6	11.3	Boar 1	1002	M	16.8571610219441	15.661669635038
36.5	61.6	15.9	27	25.8	58.8	43.9	3.2	5	Boar 1	1002	M	9.99677933876389	-19.3983327485349
44.7	109.5	5.4	46.6	4.9	11.5	42.6	5.3	8	Boar 1	1002	F	-2.80318724310622	-17.0491745167895
45.2	117.3	15.5	49.7	13.2	31.2	42.3	5.8	11	Boar 1	1002	F	7.45749796125633	-4.33743302986449
46.9	99.8	10	46.4	10	21.6	46.5	4.4	10.5	Boar 1	1002	F	-0.926312436400799	-19.815592390126
46.1	69.2	14.7	38.3	21.2	38.4	55.3	3.4	8	Boar 1	1002	M	2.31539402350265	-10.5745625932334
32.5	84	26.3	34.7	31.3	75.7	41.3	4.5	9	Boar 1	1002	MP	-4.94708001628372	-3.65688268245682
30.1	72.5	22	29.9	30.3	73.5	41.3	3.4	11	Boar 1	1002	M	17.5455649469852	-2.14277202843401
37.6	85	23.3	39.8	27.5	58.6	46.8	3.7	14.3	Boar 1	1002	M	17.660878233248	-4.20266197314459
37.9	56.9	26.4	33	46.3	80	58	2.4	8	Boar 1	1002	MP	7.43824079244409	-13.1413906504893
32.3	70.3	32.8	39.1	46.7	83.8	55.7	2.7	9.8	Boar 1	1002	MP	-6.59161745426174	9.37407242618645
42	121.8	28.2	54.7	23.1	51.5	44.9	4.1	13	Boar 1	1002	F	-8.01546939742708	-24.1649018341059
46.7	72.4	30.5	39.5	42.2	77.4	54.5	2.7	8.3	Boar 1	1002	MP	-8.02547452664697	9.91911081254888
61.8	71.4	10.9	18	15.3	60.5	25.3	3.4	5	Boar 1	1002	M	1.70459633995031	-13.5861649300369
52.7	57.9	9.4	28.1	16.2	33.4	48.6	3.3	6	Boar 1	1002	M	10.9444997814562	-17.5037004005755
35.3	66.4	34.1	40.1	51.4	85.1	60.4	3.2	12	Boar 1	1002	MP	20.5474089251804	6.18747054120714
35.7	89.4	12.7	55	14.2	23.1	61.5	4.1	11.4	Boar 1	1002	M	15.1039943734869	-6.51207984000035
34.8	78.1	29.7	40.2	38	74	51.4	3.7	13.5	Boar 1	1002	M	24.3157996924933	7.0765820463612
17	65.2	29.8	34.5	45.7	86.3	53	2.5	15	Boar 1	1002	MP	23.4572333682652	17.2354205416457
30.3	89.4	20.6	43.2	23	47.6	48.4	3	15	Boar 1	1002	M	2.90575555032932	-23.6602791762182
30.5	89.3	15.1	43.4	17	34.9	48.7	3.1	15	Boar 1	1002	M	2.3249944269407	-23.9726048753763
34.8	117.7	54.9	69	46.7	79.6	58.6	5.3	7.7	Boar 1	1002	FP	-9.2623013586732	29.5761023523439
51.4	115.4	27.7	63.1	24	43.8	54.7	4.7	3.8	Boar 1	1002	F	-12.228932789976	-16.1474163782973
54	111.8	55	63	49.2	87.4	56.3	4.3	7.7	Boar 1	1002	FP	-11.2513284081702	25.275484532551
41.3	130.5	57.4	71.9	44	79.7	55.1	5.1	3.8	Boar 1	1002	FP	-13.6771964473861	23.7304795969223
40.2	153.9	61.9	91.2	40.2	67.9	59.3	6.1	7.4	Boar 1	1002	F	-12.7906355817734	26.8932908967877
43.4	119.4	52.6	69.9	44.1	75.2	58.6	4.9	7.1	Boar 1	1002	FP	-11.1307544795195	27.1375767728718
40.5	82.3	34.8	40.8	42.3	85.2	49.6	3.7	9	Boar 1	1002	MP	-3.32668877140608	2.27546108845529
41.8	76.5	18.4	33.3	24	55.2	43.5	3.4	7.4	Boar 1	1002	M	2.86240955514217	-12.5853717654
38.3	49.6	20	30.2	40.3	66.2	60.8	1.8	8	Boar 1	1002	M	8.68992862049291	-15.1929180062335
37.7	48.8	25.1	28.9	51.3	86.6	59.2	2	10	Boar 1	1002	MP	9.53844548311538	-12.5030266861326
48.1	105.2	22.8	57	21.7	40.1	54.2	5	7.7	Boar 1	1002	F	-9.89358550551064	-8.33091516973765
53.6	79	15.2	47	19.2	32.4	59.4	3.7	10	Boar 1	1002	M	13.8733920685483	-8.16193593881936
54.2	70.9	4.1	43.4	5.8	9.5	61.2	3.5	9.5	Boar 1	1002	M	15.1447162892151	-8.99164073091336
23.6	90.2	13.9	46	15.4	30.2	51	4.4	11	Boar 1	1002	F	14.7805028980064	-4.28520051499945
36.2	122.5	21.8	59	17.8	37	48.2	5.2	7	Boar 1	1002	F	-6.72702113919704	-17.9891566713213
36.3	118.1	38.8	58.9	32.8	65.9	49.9	4.8	8	Boar 1	1002	F	-11.1742448566314	-12.481894622705
37.3	58.6	25.3	33.2	43.1	76	56.6	2.2	12	Boar 1	1002	MP	17.3087981254812	18.8114388727519
32.9	94.8	24.2	45	25.6	53.8	47.5	4.5	10	Boar 1	1002	F	13.1216456250348	-0.70392056077097
32.6	99.7	18.5	44.7	18.6	41.4	44.9	4.3	11	Boar 1	1002	F	11.8327356806024	-4.88034083150583
27.9	95.2	25	62.8	26.2	39.8	65.9	3.2	10	Boar 1	1002	F	-8.97721798656339	-21.7220927213506
33.6	74.4	23.9	40.1	32.1	59.5	53.9	3.2	9	Boar 1	1002	M	4.64401648571077	-9.5240507418365
34	72.7	14.5	41.7	19.9	34.7	57.3	3	9	Boar 1	1002	M	3.70248658357781	-16.0342291823188
18.9	109.9	14.7	57.9	13.4	25.4	52.7	4	12	Boar 1	1002	F	-1.67166791132972	-23.3205348998165
18.7	57.8	28	36.3	48.4	77.1	62.8	2.7	13	Boar 1	1002	MP	21.5532803261646	10.8143026580475
24.1	70	36.2	40.8	51.7	88.9	58.2	3.1	14	Boar 1	1002	MP	21.5492541130438	9.32743135339169
31.2	74.2	42.5	49.9	57.3	85.1	67.3	3.1	14	Boar 1	1002	MP	19.3745193557459	9.40848559909135
31.3	68.9	30.6	39.6	44.4	77.3	57.4	3.1	13	Boar 1	1002	MP	21.0986720256254	9.83799908321701
30.4	70.3	5.1	41.7	7.3	12.3	59.2	3.1	10	Boar 1	1002	M	16.3568389538147	-10.1225153723053
53.6	126.6	51.1	67.9	40.4	75.3	53.6	5.8	7	Boar 1	1002	FP	-13.0765723738593	1.59119010249606
64.3	79.7	10.8	40.6	13.5	26.5	50.9	4.1	6	Boar 1	1002	M	-0.555720636373039	-11.8649355046641
63.3	81.9	19.4	39.7	23.7	48.8	48.5	4.2	6	Boar 1	1002	M	-5.30021974289205	-7.56361397325625
57.4	61.8	30.4	42.1	49.2	72.3	68.2	2.8	6	Boar 1	1002	M	7.51839715770223	-18.6053399111799
36.5	121	38.4	51.7	31.8	74.2	42.8	4.5	12.5	Boar 1	1002	F	2.47384077502828	9.22172047891697
34.1	117.3	35.9	51.6	30.6	69.6	44	3.8	12.5	Boar 1	1002	F	-9.75970560920073	-23.3043605830544
33.2	71.6	21.1	31.3	29.4	67.3	43.7	3.5	12	Boar 1	1002	M	18.5759158696346	-1.05668449882314
34	138.3	48.4	61.4	35	78.7	44.4	5.2	13	Boar 1	1002	FP	-2.15423488687839	10.8220044898689
33.1	106.2	29.4	47.3	27.7	62.3	44.5	4.6	12	Boar 1	1002	F	10.8230452958619	0.0795313500104088
31.4	75.8	25.7	35.6	33.9	72.1	47	3.1	16	Boar 1	1002	M	27.6056212974302	15.4891083801792
32.6	99	23.8	43.3	24	55	43.7	4.2	10	Boar 1	1002	F	-4.44081795523369	-13.3239937572633
32.5	97.8	21.9	40.3	22.4	54.2	41.2	4.1	11.5	Boar 1	1002	F	11.2041629309897	-4.58454137332525
31.4	97.3	23.3	37.4	24	62.4	38.5	3.2	10.4	Boar 1	1002	F	-8.83430135543214	-21.8522846374094
32.6	127.8	43.8	58.7	34.3	74.6	46	5.2	10	Boar 1	1002	F	-3.77878299043103	9.16803859275674
32.7	131	50.7	64.4	38.7	78.8	49.1	5.1	9	Boar 1	1002	FP	-12.0898516340307	8.913735691518
26.4	75.8	33	41.6	43.6	79.3	55	3.4	11	Boar 1	1002	MP	0.737923405811512	1.06193730197602
34.1	66.1	24.8	31	37.5	80.1	46.9	2.9	10	Boar 1	1002	MP	4.9741557986132	-6.83274312849295
34	71.8	11.6	33.9	16.2	34.3	47.2	3.1	10.2	Boar 1	1002	M	16.5144610044473	-10.7556437249738
38.2	83.1	0.8	40.9	1	2.1	49.3	3.9	6	Boar 1	1002	M	-0.479625447512269	-15.9814369218205
34.8	127	37.8	64.9	29.7	58.2	51.1	5.9	4	Boar 1	1002	F	-12.6267599044112	1.22220659419427
31.6	126.5	33.9	67.2	26.8	50.4	53.2	5.9	5	Boar 1	1002	F	-12.3252970545083	0.433713517383973
28.4	113.2	25.7	56	22.7	46	49.4	5.4	3.1	Boar 1	1002	F	-8.8285052270118	-9.1252503227449
30.5	106.3	12	42.4	11.3	28.4	39.9	5.8	7	Boar 1	1002	F	-12.3877957649835	-6.04630760515575
29.9	112.3	9.3	52.3	8.3	17.7	46.6	5.7	7	Boar 1	1002	F	-12.7586101724417	-7.35103321016454
36.9	104.7	1.9	38.9	1.8	4.8	37.1	5	8	Boar 1	1002	F	-2.34751503814508	-17.9481833069804
36.5	86.7	23.7	50.7	27.4	46.8	58.5	3.7	9.2	Boar 1	1002	M	-4.4545653495422	-12.7002319318441
33.8	83.4	31.8	42.2	38.1	75.2	50.6	3.9	13	Boar 1	1002	MP	23.3621535898873	6.02480162020434
29.5	68.8	29.3	32.3	42.6	90.6	47	2.8	9	Boar 1	1002	MP	-6.6052406330949	8.63153886139531
29.9	103	31.8	51.8	30.9	61.3	50.3	4.6	11	Boar 1	1002	F	11.4849615844135	1.89398930862786
32.6	95.8	24.5	41.3	25.6	59.3	43.2	4.4	9.4	Boar 1	1002	F	-3.2068532477675	-9.99038096383098
26.2	107.6	33.3	60.4	30.9	55.1	56.1	4.3	7.1	Boar 1	1002	F	-10.4886076023886	-14.0999017013636
37.3	91.3	23.2	40.8	25.5	56.9	44.8	4.3	11	Boar 1	1002	F	14.1502260894117	-1.06435134454093
37.6	97.6	22	43	22.6	51.3	44.1	4.4	12	Boar 1	1002	F	12.8451521121587	-2.36968448797249
35.4	120	27.9	54.2	23.3	51.6	45.1	5.1	13	Boar 1	1002	F	8.92836197788643	-1.43062436246724
28.4	110.1	12.7	42.8	11.6	29.7	38.9	4.9	9	Boar 1	1002	F	-2.26482276930651	-18.2299933466934
24.2	69.8	26.5	37.9	38	70	54.3	3.6	10	Boar 1	1002	M	20.156838691968	2.65469089482943
36.9	63.8	31.2	37.5	48.9	83.1	58.8	3.1	8	Boar 1	1002	MP	-0.106940335996882	-3.04184886803875
36.9	90.7	9	49	9.9	18.4	54	3.6	10.2	Boar 1	1002	F	0.0214625227330202	-21.8271873086986
34.3	86.9	16.7	49	19.3	34.2	56.4	3.5	9	Boar 1	1002	M	2.53111416173952	-17.7213226668727
37.4	108	33.1	60.2	30.6	55	55.7	4	12	Boar 1	1002	F	1.29985003191833	10.187390701897
32.6	129.7	32.7	52.9	25.2	61.8	40.8	5.2	12	Boar 1	1002	F	4.34313244758574	2.60929705063386
38.8	95.2	48.5	57	50.9	85.1	59.8	4.5	12	Boar 1	1002	FP	13.1620988540793	7.35477435694256
34.8	125.8	47.8	74.4	38	64.2	59.2	5.5	9.4	Boar 1	1002	F	8.10701562367802	5.98572193949972
36.1	138.7	47.6	79.7	34.3	59.7	57.5	5.7	9.7	Boar 1	1002	F	-4.05986310218448	8.97732401504588
32.6	90.8	18.5	52.4	20.4	35.3	57.7	4.4	11	Boar 1	1002	F	14.6341015645735	-2.68172809577214
35.8	103.5	21.9	49.6	21.2	44.2	47.9	5.5	9	Boar 1	1002	F	-11.299126968634	-4.5194434124798
37.1	110.6	40.1	60.9	36.3	65.9	55	5.5	10	Boar 1	1002	F	10.3360783773987	5.18236953845401
35.2	117.6	32.2	58.4	27.4	55.1	49.6	5.9	9.2	Boar 1	1002	F	-12.0448936142779	-3.56621503908829
34.7	160.5	39.6	96.4	24.7	41.1	60.1	4.8	10	Boar 1	1002	F	-10.7413929970691	-22.2902775558645
35.2	115.5	30.6	59	26.5	51.8	51.1	4.2	8.3	Boar 1	1002	F	-10.7823956201575	-20.5191831762258
32.4	78.9	24.7	48.1	31.3	51.3	61	4	6	Boar 1	1002	M	-3.41896194615575	-6.07337322340826
36.8	89.5	34.2	53.3	38.2	64.1	59.5	3.3	12	Boar 1	1002	M	-0.160653526255772	10.0213537176365
36.7	94.3	48.5	56.3	51.4	86.1	59.6	3.3	13	Boar 1	1002	FP	1.11891625162757	21.7647842073958
35.6	95.5	23.5	60.6	24.6	38.8	63.5	3.3	14	Boar 1	1002	F	3.03480230151296	-22.8615070251918
32.5	114.3	33.8	56.4	29.6	60	49.3	4.8	11	Boar 1	1002	F	5.70310304635926	2.36456861588549
26.4	70.2	20.3	35.1	29	58	50	3.5	12	Boar 1	1002	M	18.839488697159	-0.930049667531281
39.3	62.6	12.8	28.7	20.5	44.7	45.9	2.6	12	Boar 1	1002	M	17.8249617171555	-10.567481878066
37.1	125.7	38.3	62	30.5	61.8	49.3	4.8	13.1	Boar 1	1002	F	3.74231404183794	8.4514283235447
38.6	129.7	33.3	61.4	25.7	54.2	47.3	5.4	14	Boar 1	1002	F	8.77113367022488	-0.767250238052277
38.3	133	45.5	68.1	34.2	66.8	51.2	5.2	14	Boar 1	1002	F	5.90674574747558	8.36674854942983
24	109.9	12.6	46.7	11.5	27.1	42.4	4.6	13	Boar 1	1002	F	-0.451338290717727	-23.9861324549983
22.4	86.3	43	48	49.9	89.7	55.6	3.4	12	Boar 1	1002	MP	2.618446053198	24.65764062369
17.9	71.6	25.7	40.2	36	64.1	56.2	3.3	11.5	Boar 1	1002	M	17.7855977855564	3.46830880786233
18.7	66.6	25.3	34.1	37.9	74.2	51.1	3.1	13	Boar 1	1002	M	21.7341928285771	10.3908127240613
35	86.8	14	40	16.1	35	46.1	3.7	9	Boar 1	1002	M	1.33730180225245	-16.9334205258507
32.5	93.4	14.3	40.7	15.3	35	43.6	4.6	9	Boar 1	1002	F	13.7360340420735	-4.48910216575491
49.3	87.2	2.7	44.5	3	6	51	4.5	7	Boar 1	1002	M	-1.74719539248692	-15.356741683768
53.1	83.2	19.2	43.8	23	43.7	52.7	4	9	Boar 1	1002	M	-1.33595704785006	-9.74536624517045
40.3	61.1	18	26.7	29.5	67.7	43.6	3.1	9	Boar 1	1002	M	2.57753244951377	-6.15819804647976
34.5	57.8	11.5	28.3	20	40.7	49.1	2.4	11.7	Boar 1	1002	M	17.8763402042754	-11.0623879425066
42.5	110.6	11.2	55	10.1	20.4	49.7	4.9	8	Boar 1	1002	F	-2.5023083900184	-17.818565003301
38.8	71.3	22.7	38.1	31.8	59.5	53.4	3.4	10	Boar 1	1002	M	3.36532533452987	-5.60162057752913
26.6	119.6	4.2	58.3	3.5	7.2	48.7	5.7	9	Boar 1	1002	F	-3.15174594398845	-18.6913263921905
24.3	120.5	17.7	70.3	14.7	25.1	58.3	5.9	10	Boar 1	1002	F	-12.8515207158972	-6.52546846031701
36.6	92.3	42.4	54	46	78.6	58.5	4.2	11	Boar 1	1002	FP	13.1152200343933	7.53342310930747
37.2	107.7	44.7	62.9	41.5	71	58.4	4.3	16	Boar 1	1002	F	8.57950776572988	18.0080994099968
35.4	81.2	22.2	51.6	27.3	43	63.6	3.8	10	Boar 1	1002	M	4.46155837565577	-5.22612613625861
34.7	77.9	22.2	37.5	28.5	59.2	48.1	4	11	Boar 1	1002	M	19.1846338548549	0.492028859601912
49.9	77.4	21.9	30.4	28.3	72	39.3	3.3	10	Boar 1	1002	M	6.0316760477991	-8.36215947820715
48.4	92.2	19.2	40.9	20.8	46.8	44.3	3.9	11	Boar 1	1002	F	12.3480644618489	-6.57820123059847
40.7	88.6	23.7	38.9	26.8	61	43.8	3.9	14	Boar 1	1002	M	16.4172783932881	-1.33094778613776
37.7	90.8	18	40.9	19.9	44.1	45	4	14	Boar 1	1002	F	17.0582475872729	-5.63594740333646
43.8	84.5	35.4	42	41.9	84.3	49.7	4.1	13	Boar 1	1002	MP	23.9596400050424	4.26764281468783
41	132.4	32.7	53.3	24.7	61.3	40.3	5.7	7	Boar 1	1002	F	-12.8342670088173	-11.4871555701149
38.5	74.4	20.3	39.5	27.3	51.5	53	3.1	7	Boar 1	1002	M	4.63841442809051	-14.838458042461
37	73.4	21.8	34.2	29.7	63.8	46.6	3.3	12	Boar 1	1002	M	17.4555128881658	-2.69818248013202
32.1	81.5	18.1	36.9	22.2	49.1	45.3	3.5	15.5	Boar 1	1002	M	28.7376274044564	16.0253972724195
43	65.8	34.1	42.3	51.8	80.6	64.3	2.8	12	Boar 1	1002	MP	12.4099690919271	22.9041587438072
33.4	89.1	41.8	53.4	46.9	78.2	60	3.5	11	Boar 1	1002	MP	-3.82083604493777	17.1161236524143
36.7	82.3	24.9	33.9	30.3	73.4	41.2	3.7	13.8	Boar 1	1002	M	27.9582393289575	8.78034733701763
38.2	89.8	17.3	41.1	19.3	42.2	45.7	4	7	Boar 1	1002	M	-0.323640432012396	-14.1653785886291
44.3	84.7	27.4	42.1	32.4	65.1	49.7	3.4	12	Boar 1	1002	M	12.8960552852853	14.8191109404533
33.9	119.4	27.8	53.8	23.3	51.6	45.1	4.9	15	Boar 1	1002	F	9.35900533010919	-2.38769402733205
33.9	115.8	39.1	54.8	33.7	71.4	47.3	4.8	14	Boar 1	1002	F	9.63233746795497	1.79494929781148
37.7	76.7	28.7	38.3	37.4	74.9	50	3.6	7	Boar 1	1002	M	-0.941644987446976	-4.93017619215486
36.4	67	30.8	38.7	46	79.6	57.8	2.9	13	Boar 1	1002	MP	20.1988265700006	11.831931358727
36.1	68.6	22.4	48.1	32.7	46.6	70.1	2.9	11	Boar 1	1002	M	15.6801107680184	15.5061560650468
29.2	88.1	25.9	43.6	29.4	59.5	49.5	3.7	17	Boar 1	1002	M	28.8721725521902	13.0075067998674
27.2	93.2	20.2	48.1	21.7	42.1	51.6	3.9	15.9	Boar 1	1002	F	17.9350727724373	-6.00481067598367
41.1	81.8	32.9	53.7	40.2	61.3	65.6	3.6	8	Boar 1	1002	M	-6.45634407160816	4.97400889171877
41.8	77.3	23.5	45.7	30.4	51.5	59.1	3.7	7	Boar 1	1002	M	1.17579227998179	-9.05158377200402
36.9	76.6	33.1	49.3	43.2	67.1	64.4	3.4	7.6	Boar 1	1002	M	-7.0875139751501	5.81296663647964
5.9	136.6	41.2	58.3	30.1	70.7	42.6	4.4	14.1	Boar 1	1002	F	-10.6296820747171	-24.3015512037101
5.9	132.6	35.3	52.7	26.7	67.1	39.7	4.4	12.5	Boar 1	1002	F	-10.1494600232055	-23.7396111311237
25.1	158.2	31.8	48.2	20.1	66	30.5	6	11.1	Boar 1	1002	F	-10.0875879583043	-24.2822816782485
27.3	162.3	34.4	49.2	21.2	69.9	30.3	6.1	12.5	Boar 1	1002	F	-10.0874196718962	-24.6253823639882
36.1	108.6	55.1	61.6	50.7	89.4	56.8	4.5	8.3	Boar 1	1002	FP	-9.20122108171073	27.8466228652351
35.6	85.1	35	44.8	41.2	78.1	52.7	3.8	9.4	Boar 1	1002	MP	-2.71722206148334	2.19070500559825
35.1	125.3	30.9	55.3	24.6	55.8	44.2	5.9	10.7	Boar 1	1002	F	-12.4163654077173	-4.74240547644316
37	114.2	27	49.2	23.6	54.8	43.1	5.7	9.4	Boar 1	1002	F	-11.71697885446	-4.60982370041568
31.8	92.5	31.2	41.2	33.7	75.6	44.6	4.6	11	Boar 1	1002	FP	22.9911565348968	0.218054597227584
48	111.5	36.1	59.2	32.4	61	53.1	5	9	Boar 1	1002	F	-8.79059442982259	1.80586408297823
43.7	161.7	41.2	67.9	25.5	60.6	42	5.9	11.7	Boar 1	1002	F	-11.4664974195037	-23.9054054656
44.9	132.7	53.5	67	40.3	79.9	50.5	5.2	9.6	Boar 1	1002	FP	-12.6832787207033	26.0176892153722
44.5	129.4	43.2	61.4	33.4	70.5	47.4	5.5	10	Boar 1	1002	F	6.60993184341139	4.86611773844615
44.3	128.4	36.7	59	28.6	62.2	45.9	5.6	10	Boar 1	1002	F	6.47991107340372	2.69280565547276
46.6	134.1	48.9	67.9	36.5	72.1	50.6	6	9	Boar 1	1002	F	8.42950426193481	5.77475126672274
37.1	125.1	27.9	49.9	22.3	55.9	39.9	5.2	7	Boar 1	1002	F	-12.2177690216834	-13.6502531618497
38.3	125.6	18	51	14.3	35.3	40.6	5.1	7	Boar 1	1002	F	-7.23199832659085	-19.2096296421575
38.3	103.5	6.1	39.1	5.9	15.5	37.8	4.8	7	Boar 1	1002	F	-2.0943091412189	-16.6326916535812
39.9	114.5	25.8	40.1	22.5	64.3	35.1	4.7	6.7	Boar 1	1002	F	-10.2313534869203	-16.0737675282102
53.3	113.4	37.7	46.4	33.2	81.2	40.9	5.2	6.8	Boar 1	1002	FP	-10.6897227535268	1.49112257338708
37.3	89.6	25.1	37.9	28	66.2	42.3	4.2	8	Boar 1	1002	M	-3.5789144013529	-9.41983627046767
38.6	72.6	19	31.3	26.1	60.6	43.1	3.2	9	Boar 1	1002	M	4.29751749831077	-10.8331632748004
35.1	82.2	30.1	39.9	36.6	75.5	48.5	3.4	12	Boar 1	1002	MP	13.1001134847379	13.9487259821687
37.3	171.1	53.3	77.5	31.2	68.8	45.3	6.7	13.2	Boar 1	1002	F	3.81429934389918	4.13908215988434
42.4	146.7	48.6	65.7	33.1	74	44.8	6.1	12	Boar 1	1002	F	5.96669658313941	4.5966873595993
41.5	98.8	32.5	50.1	32.8	64.8	50.6	4.1	17	Boar 1	1002	F	28.881118230824	12.2833091299792
37.4	64.8	11.8	35.4	18.2	33.3	54.6	3.1	13	Boar 1	1002	M	18.2872918645256	-5.59458822768371
35	112.6	30.6	51.2	27.1	59.7	45.5	5.5	7	Boar 1	1002	F	-10.7328693604423	-1.05741083720563
30.4	108.7	20.7	57.7	19	35.8	53.1	4.5	10	Boar 1	1002	F	-1.13918735006206	-18.2529961501562
30.5	90.3	42.1	50.8	46.6	82.9	56.3	3.4	14	Boar 1	1002	FP	7.74041215207459	20.2022470879542
30.7	141.7	58.8	78.1	41.5	75.3	55.1	4.8	11	Boar 1	1002	FP	-11.0899563689182	11.6932527100539
34.9	85.9	41.4	60.1	48.1	68.8	69.9	3.3	9	Boar 1	1002	M	-9.68925838097268	18.4711445552667
40.1	99.7	35.8	53.4	35.9	67	53.6	3.6	11.9	Boar 1	1002	F	-0.00283977299454831	11.221455011588
33.2	86.5	39.8	46.7	46.1	85.3	54	3.5	12	Boar 1	1002	MP	9.12024401229813	21.7275923533728
33.5	74.4	26.4	36	35.4	73.2	48.4	3.4	13	Boar 1	1002	M	21.4384492773193	9.91542836908783
31.1	85.6	15	45.8	17.6	32.8	53.5	3.3	11	Boar 1	1002	M	2.29067139099949	-20.9508907069059
31.1	69.8	34.5	38.6	49.4	89.4	55.3	2.7	11	Boar 1	1002	MP	-3.29143580670909	19.1123649811481
35.5	121.4	29.2	57.7	24	50.6	47.5	4.8	13	Boar 1	1002	F	8.28381362103828	-2.26470620962234
35.9	69	25.2	31.6	36.5	79.7	45.8	3.2	13	Boar 1	1002	MP	21.6879037745948	10.3259807961545
36.2	69.7	29.5	33.5	42.3	88	48.1	3.2	13	Boar 1	1002	MP	21.471365705436	9.37200267331182
27.9	85.1	54.2	60.5	63.7	89.5	71.2	3.4	14	Boar 1	1002	MP	1.54287505440292	27.2967889907038
27.3	114.4	36.8	61.8	32.2	59.6	54	4.5	8	Boar 1	1002	F	-10.9439941555229	-13.6575168876492
27.7	114.3	39.8	54.3	34.8	73.3	47.5	5.2	7	Boar 1	1002	F	-10.853995737462	1.84015917731172
24.4	114.4	37.6	52.3	32.9	71.9	45.7	5.1	8.3	Boar 1	1002	F	-9.5540213771768	2.06126646198765
4.8	0	3.5	0	0	0	0	0	0	Boar 1	1002	S	16.2523260934309	-25.2060761422251
32.7	94.1	26.2	42.6	27.8	61.4	45.3	4.3	10	Boar 1	1002	F	12.3062781426493	0.00690645629182418
32.2	102.8	27.4	43.2	26.6	63.4	42	4.9	2.5	Boar 1	1002	F	-8.30482039455757	-9.24576658199519
33.4	100.2	26.4	45.7	26.3	57.7	45.6	4.3	13	Boar 1	1002	F	11.5283164493851	-2.17643644019355
35.1	72.3	42.4	51	58.7	83.2	70.5	2.6	9	Boar 1	1002	MP	-7.08745394847006	21.0110062217454
31	54.5	26.1	32	47.9	81.7	58.7	2.5	10	Boar 1	1002	MP	9.56157283171155	-10.5152539779299
32	102.1	37.5	55.9	36.7	67.1	54.8	3.9	14	Boar 1	1002	F	8.32873546028757	13.7090644092144
32.9	115.6	53.2	61.1	46	87.1	52.8	4.4	13	Boar 1	1002	FP	-1.2490595688743	26.9810709210765
34.3	57.3	19	26.1	33.1	72.7	45.5	2.5	9	Boar 1	1002	M	7.08673892329454	-11.5973054711313
35.9	71.6	18	38.1	25.2	47.3	53.3	3	10	Boar 1	1002	M	16.3628662239826	-11.2447673858276
40.6	72	28.4	40.8	39.5	69.6	56.7	2.8	8	Boar 1	1002	M	5.60698494231799	-13.7800979511448
36	87.1	17.9	47.6	20.5	37.5	54.6	3.9	10.9	Boar 1	1002	M	13.4276885323817	-6.58881571505129
31.6	70.3	5.9	39.5	8.4	15	56.2	3.4	8	Boar 1	1002	M	14.7840059222983	-10.5821461185636
31.4	88.5	17.9	48	20.2	37.2	54.3	4.3	8	Boar 1	1002	M	-2.08877806921765	-10.4504651078256
32	83.7	29.5	50.8	35.2	58	60.7	3.8	11	Boar 1	1002	M	16.3260329452519	3.49448497818024
16	42.4	12.7	23.4	30	54.4	55.1	2.1	5	Boar 1	1002	S	14.0348460105451	-20.8406313985539
19.8	93.6	40.7	49	43.5	83.2	52.3	4.4	11	Boar 1	1002	FP	13.1834469661711	6.79227340820157
24.3	109.3	26.8	44.8	24.5	59.9	40.9	5.5	7	Boar 1	1002	F	-10.7215420235432	-4.26758697717109
42.9	96.7	39.3	51.4	40.7	76.5	53.2	4	11.5	Boar 1	1002	FP	10.39149203895	10.5353490241642
43.7	103.8	38.2	52.4	36.8	73	50.5	4.2	9.1	Boar 1	1002	F	-4.74879791025683	5.54605130250595
36.4	108.2	13.7	56.4	12.6	24.2	52.1	4.8	9.4	Boar 1	1002	F	-1.99762333296308	-18.2526507761304
41.7	69.1	22.8	31.6	33	72.1	45.8	3	11	Boar 1	1002	M	15.8677738402313	14.704580596103
38.1	95.5	32.7	44.6	34.2	73.3	46.7	4.4	7	Boar 1	1002	F	-7.07314525872535	1.80803424599721
35.4	67.8	25.1	30.7	36.9	81.6	45.3	3.1	13	Boar 1	1002	MP	21.3523485596389	11.2205481719249
31.3	68.1	23.6	36.7	34.7	64.2	54	2.9	11.9	Boar 1	1002	M	16.0133473046067	14.9776074758343
34.5	117.2	50.5	61.9	43.1	81.6	52.8	4.7	9	Boar 1	1002	FP	-8.7012177794537	27.5556457570508
36.4	131.7	41.2	59.8	31.3	68.8	45.4	5.4	9	Boar 1	1002	F	-12.2744769461056	4.2491822288491
68.2	0	3	0	0	0	0	0	0	Boar 1	1002	S	16.2544926685509	-25.2021488000799
6.2	22.4	6.8	11.1	30.2	60.9	49.6	1.1	2	Boar 1	1002	S	15.9429396939985	-23.9029385853657
6	28.9	13.1	18.5	45.6	70.9	64.2	1.3	2	Boar 1	1002	S	15.744934406847	-24.0734100977084
28.1	85.3	29.5	43.7	34.6	67.5	51.2	3.8	14	Boar 1	1002	M	24.9929167477581	8.01000865875181
33.7	114.2	23.4	49	20.5	47.8	42.9	4.9	9	Boar 1	1002	F	-4.68130586136963	-15.7412371646225
33.7	104.5	10.8	39.3	10.4	27.5	37.6	4.6	10.7	Boar 1	1002	F	-1.33276124475378	-19.9109551778698
31.4	117.5	27.1	53.9	23.1	50.3	45.9	4	16	Boar 1	1002	F	-4.57223949221162	-25.9959432054624
31.8	131.5	10.8	59.6	8.2	18	45.3	4.4	17	Boar 1	1002	F	-2.45051509963348	-25.2030752089745
28.3	116.7	42.5	57	36.5	74.6	48.9	4.5	14	Boar 1	1002	F	7.11006139083125	11.6358822387848
22.6	73.5	25.6	38.8	34.9	66.2	52.8	3.3	10	Boar 1	1002	M	4.5426890144322	-6.19182625423986
33.5	95.8	41.2	61.1	43	67.5	63.8	3.1	9	Boar 1	1002	F	-11.5205446754696	15.0853069558648
29.2	98.7	63.1	73.7	64	85.6	74.7	3.3	9.4	Boar 1	1002	FP	-10.9436484346913	22.9186531716526
34.8	113.7	33.9	60.4	29.8	56.1	53.1	4.2	10.2	Boar 1	1002	F	-11.9912894541554	-21.1235235919882
34.1	106.3	53.2	65.3	50	81.4	61.4	3.4	13.1	Boar 1	1002	FP	-7.60763119752551	16.7307643228904
35.4	114.3	54.2	66.6	47.4	81.4	58.2	4.5	13	Boar 1	1002	FP	-1.35346313515923	28.1850696631644
35.8	106	46.3	59.3	43.7	78.2	55.9	3.9	12	Boar 1	1002	FP	-3.27506881943595	14.4926523823621
38	146.2	27.1	64.8	18.6	41.9	44.3	6.1	9	Boar 1	1002	F	-5.68611132988654	-19.0533261970746
43.4	96.8	17.1	56.6	17.7	30.3	58.5	4.4	9	Boar 1	1002	F	-0.750940730569165	-15.2383613336896
32.3	81.9	27.8	37.4	33.9	74.3	45.6	3.3	13	Boar 1	1002	M	13.6287175255073	14.7523668023795
35.5	125.6	28.8	55.6	22.9	51.8	44.3	4.5	12.5	Boar 1	1002	F	-7.56044616748098	-23.9383896999329
34.7	162.5	25.4	55.8	15.6	45.5	34.3	7.8	8.3	Boar 1	1002	F	-15.0107979491923	-6.29790239997025
34.3	162.5	26.3	51.8	16.2	50.8	31.8	7.8	8	Boar 1	1002	F	-15.0114159607822	-6.25114256488572
33.8	124.5	36.8	63.9	29.6	57.6	51.4	5.7	7	Boar 1	1002	F	-11.4770765266188	0.800647691821232
33.9	120.6	37.7	55.8	31.2	67.5	46.2	5.8	8	Boar 1	1002	F	-11.2412862409965	-0.952233430742421
31.1	106.8	40	53.3	37.4	75.1	49.8	5.1	11	Boar 1	1002	FP	11.0271651041798	4.99809922218051
35.7	102.5	9.3	37.4	9.1	24.8	36.5	4.8	4.7	Boar 1	1002	F	-2.21354735820412	-14.7978430853213
38.1	80.5	21.1	47.3	26.2	44.5	58.7	3.7	12	Boar 1	1002	M	16.7573373566035	-2.17086904019305
39.3	97.2	37.2	59.2	38.3	62.8	60.9	4.3	10	Boar 1	1002	F	-2.88494444314418	2.72988355013991
27.2	87.2	30.6	42.3	35.1	72.3	48.5	3.9	15	Boar 1	1002	M	26.8682453500187	8.52526926066943
26.4	92.1	40.9	52.1	44.5	78.6	56.6	3.8	12.5	Boar 1	1002	FP	8.43296177392395	21.4122758543147
31.2	91.8	23.8	49.7	25.9	47.8	54.1	3.3	15	Boar 1	1002	F	9.90183519562596	-6.68088546474473
28.6	76.8	29	38.3	37.7	75.7	49.9	3.3	15	Boar 1	1002	MP	26.8479655992111	12.449700782165
29.2	106.7	14.4	43.2	13.5	33.3	40.5	4	13	Boar 1	1002	F	-0.695782250439405	-23.5445805839551
29.9	97.3	21.4	41.4	22	51.7	42.5	4.4	9	Boar 1	1002	F	-3.31960977130118	-11.4742504829723
28.6	94.5	18.3	43.4	19.4	42.2	46	4.4	12	Boar 1	1002	F	14.6356321745221	-3.51785625340502
41.2	72.7	25.4	37.4	35	68	51.4	3.3	11	Boar 1	1002	M	17.2746871796784	3.11892377172047
44.7	101.7	26.2	45.6	25.7	57.4	44.8	4.3	11	Boar 1	1002	F	6.14704134055607	-1.74458715522427
44.5	78.5	16.9	29.9	21.5	56.5	38.1	3.8	11	Boar 1	1002	M	16.586092003482	-2.86027365408031
44.7	100.6	28.6	40.8	28.4	70	40.6	4.4	11	Boar 1	1002	F	11.7318220271037	0.374361949689681
37.1	110.5	55.8	71.8	50.5	77.8	65	3.9	13.2	Boar 1	1002	FP	-1.11389537893602	24.8098968824083
24.2	92.4	32	46.5	34.6	68.8	50.3	4.2	6	Boar 1	1002	F	-6.83935931986872	-9.37004712218075
28	108.3	44.6	59.9	41.2	74.4	55.3	4.2	8	Boar 1	1002	F	-11.7559269830098	17.5029643774977
41.4	53.4	6.6	38	12.4	17.4	71.1	3.9	4.2	Boar 1	1002	M	-3.96434623857371	-5.98147469061516
44.5	93.3	14.8	36.5	15.9	40.6	39.2	5.8	1.6	Boar 1	1002	F	-12.4090944837823	-2.686543600404
[truncated: 61,932 more rows]
