# Supplementary material for: Predicting fertility from sperm motility landscapes
Source: Commun Biol. 2022 Sep 28;5:1027. doi: 10.1038/s42003-022-03954-0 (PMC9519750; doi:10.1038/s42003-022-03954-0)
Supplement: Supplementary file 4 — Supplementary Data [file 42003_2022_3954_MOESM4_ESM.zip › MS_DATA/Fig_S5/knp.csv]

k	q	ppx
2	0.651013640345389	64
3	0.575985108013828	64
4	0.552373056346401	64
5	0.542307391474384	64
6	0.537685376384457	64
7	0.535707022511459	64
8	0.53443258971872	64
9	0.533768245177641	64
10	0.533072590738423	64
11	0.532189176927048	64
12	0.531602991332645	64
14	0.529476187496089	64
15	0.528311038097473	64
17	0.52623097022515	64
19	0.524260299478963	64
21	0.521835735185968	64
23	0.519348428184706	64
25	0.516939206634849	64
28	0.513239022252825	64
31	0.50916289769793	64
34	0.505602854638788	64
38	0.500688662117323	64
42	0.496290383170548	64
47	0.491038304400232	64
52	0.486067190582047	64
58	0.480586172344689	64
64	0.475605173331663	64
71	0.470489672559858	64
79	0.465129755211351	64
87	0.460551665805178	64
97	0.45562640013786	64
108	0.450957350130049	64
120	0.446669800971635	64
133	0.442481621392855	64
147	0.438471065958014	64
163	0.434519422271708	64
181	0.430642049287048	64
201	0.426885719217311	64
224	0.423178350547829	64
248	0.419930278571653	64
276	0.416690231564395	64
306	0.413711806865334	64
340	0.410756408240289	64
377	0.407927241829654	64
419	0.405047944450568	64
465	0.402300480579847	64
516	0.399706689374586	64
573	0.397177896680714	64
637	0.394530200812096	64
707	0.391961786058871	64
785	0.38937366378969	64
872	0.386675758825209	64
968	0.383914106921635	64
1075	0.381162994192984	64
1193	0.378612302150246	64
1325	0.376359715677662	64
1472	0.374203464728297	64
1634	0.37204635931681	64
1814	0.369824199884088	64
2015	0.367406928854074	64
2237	0.364952263627964	64
2484	0.362366956351919	64
2759	0.3594677216328	64
3063	0.356367161187507	64
3402	0.352993655828707	64
3777	0.349043272987216	64
4195	0.344437934209425	64
4658	0.33945201781617	64
5172	0.334116205452875	64
5744	0.328395146598838	64
6378	0.3224909646928	64
7082	0.316545876723895	64
7865	0.310354053330955	64
8733	0.303694041342827	64
9698	0.296245758961499	64
10769	0.287936645285077	64
11958	0.278900177018395	64
13279	0.269333280685475	64
14746	0.259311971372804	64
16375	0.249016927767848	64
18183	0.238070255973069	64
20192	0.226919383602359	64
22422	0.216127011660403	64
24898	0.206138552982168	64
27649	0.195667153606571	64
30703	0.183134198091913	64
34094	0.167549269339053	64
37860	0.152435749904104	64
42041	0.137923157750468	64
46685	0.12287619599884	64
51842	0.109116479152879	64
57568	0.0908519333542911	64
63927	0	64
2	0.572128019021399	320
3	0.455097220266867	320
4	0.404968244532741	320
5	0.379804458349628	320
6	0.366388211000563	320
7	0.358540744333026	320
8	0.354635336816745	320
9	0.35207521784703	320
10	0.351298498122653	320
11	0.351241414915753	320
12	0.351669326324353	320
14	0.354136679391702	320
15	0.355284362043339	320
17	0.358440379891415	320
19	0.361534008230195	320
21	0.364690419189785	320
23	0.367753141283427	320
25	0.370534386980674	320
28	0.374479671997747	320
31	0.378034085040454	320
34	0.381463628396144	320
38	0.385995116759532	320
42	0.389932381667919	320
47	0.394627678725169	320
52	0.398681862300009	320
58	0.40311873747495	320
64	0.407211975072809	320
71	0.411375060680562	320
79	0.415764827488998	320
87	0.419717118556459	320
97	0.424216314445506	320
108	0.428645294725957	320
120	0.43291020216267	320
133	0.43697979528818	320
147	0.440775755295298	320
163	0.444508915269654	320
181	0.44824232536981	320
201	0.451693891321063	320
224	0.455059178099394	320
248	0.458151439967338	320
276	0.460992239293681	320
306	0.463410033949453	320
340	0.465592074225507	320
377	0.467310748509118	320
419	0.468737698981279	320
465	0.469802253210431	320
516	0.47059009051629	320
573	0.471092381268052	320
637	0.471315943311267	320
707	0.471394903753381	320
785	0.471327896112123	320
872	0.471105965936122	320
968	0.470728375845748	320
1075	0.470129663511256	320
1193	0.469356201284728	320
1325	0.468476958709368	320
1472	0.467370072688847	320
1634	0.46606523693335	320
1814	0.46458239423015	320
2015	0.462989582492126	320
2237	0.461284100303114	320
2484	0.459411515802493	320
2759	0.457291853983097	320
3063	0.454893456224227	320
3402	0.452385672746497	320
3777	0.449586886772065	320
4195	0.446204067966854	320
4658	0.442384262383588	320
5172	0.43825521631097	320
5744	0.433746949438009	320
6378	0.428916458159577	320
7082	0.423779200675486	320
7865	0.417889949166146	320
8733	0.410837545518778	320
9698	0.402437675173329	320
10769	0.393051297003442	320
11958	0.383052412837682	320
13279	0.372786322086435	320
14746	0.362719583604424	320
16375	0.352223740931553	320
18183	0.34017531204232	320
20192	0.326878229457223	320
22422	0.313072178857088	320
24898	0.300573888091822	320
27649	0.287864171329346	320
30703	0.272158184608902	320
34094	0.253854404075613	320
37860	0.232834675872651	320
42041	0.210471012837498	320
46685	0.186198898231371	320
51842	0.16752150893448	320
57568	0.136592266582836	320
63927	0	320
2	0.548726692529095	639
3	0.414144258294617	639
4	0.354879078935019	639
5	0.322987876417677	639
6	0.30454915211814	639
7	0.293759679614536	639
8	0.286959106410938	639
9	0.283068162262793	639
10	0.280694618272841	639
11	0.279337912044932	639
12	0.278935511123627	639
14	0.279820389260905	639
15	0.280513181569272	639
17	0.283025362602288	639
19	0.285803695764422	639
21	0.289082914769438	639
23	0.292346691285775	639
25	0.295704561458415	639
28	0.300632218083941	639
31	0.305403840435688	639
34	0.31009765869538	639
38	0.315955049145433	639
42	0.321359253693964	639
47	0.327645852574237	639
52	0.333557719402611	639
58	0.340008141282565	639
64	0.346209250618482	639
71	0.352761552796004	639
79	0.359508856556671	639
87	0.36567830459095	639
97	0.372894897623486	639
108	0.37991601642067	639
120	0.386851590659771	639
133	0.393435427998182	639
147	0.399793048304407	639
163	0.406307337651136	639
181	0.412633923669391	639
201	0.418992923159001	639
224	0.4253602486422	639
248	0.431189347068245	639
276	0.43697175354259	639
306	0.442317364516535	639
340	0.447381663783614	639
377	0.452047897030825	639
419	0.456377635370251	639
465	0.460458520444339	639
516	0.464171949411802	639
573	0.467525293179917	639
637	0.470557565607571	639
707	0.473308764215554	639
785	0.475714625069285	639
872	0.477782359097973	639
968	0.479574981735015	639
1075	0.481155039376342	639
1193	0.482554154645584	639
1325	0.483843143518888	639
1472	0.48498190784207	639
1634	0.48595415435983	639
1814	0.486798892394874	639
2015	0.487458612614068	639
2237	0.487915971017782	639
2484	0.488233570940338	639
2759	0.488417714276373	639
3063	0.488491300704815	639
3402	0.488468146973302	639
3777	0.488421192625472	639
4195	0.487971875784716	639
4658	0.487110271291672	639
5172	0.485635998502332	639
5744	0.483724607293851	639
6378	0.481564498192939	639
7082	0.478820714888826	639
7865	0.475020065994827	639
8733	0.470224831059659	639
9698	0.464614987461277	639
10769	0.458155414683697	639
11958	0.450684984222274	639
13279	0.442084065467612	639
14746	0.431929082628497	639
16375	0.420565660813795	639
18183	0.409272739196013	639
20192	0.399172344414468	639
22422	0.390816228196974	639
24898	0.384325681492109	639
27649	0.381025881315289	639
30703	0.378216510669034	639
34094	0.372100817803995	639
37860	0.36156501726122	639
42041	0.345287587372653	639
46685	0.316265584227312	639
51842	0.285158835208471	639
57568	0.240804778371581	639
63927	0	639
2	0.521837066700037	3197
3	0.370297370438156	3197
4	0.297953884178581	3197
5	0.256832225263981	3197
6	0.230461172642513	3197
7	0.212474383242338	3197
8	0.20005631863834	3197
9	0.190641573191909	3197
10	0.183432415519399	3197
11	0.178366369936951	3197
12	0.174348383866829	3197
14	0.169159521872458	3197
15	0.167503715872643	3197
17	0.165412357423372	3197
19	0.164791663406925	3197
21	0.164718584236962	3197
23	0.165365296446399	3197
25	0.166387606603552	3197
28	0.168195048668273	3197
31	0.170315654392088	3197
34	0.172686866157506	3197
38	0.176219244975897	3197
42	0.179642499373904	3197
47	0.184243069361176	3197
52	0.188797395034284	3197
58	0.19409130761523	3197
64	0.199276610403031	3197
71	0.204920214848338	3197
79	0.211085182690952	3197
87	0.216954090503266	3197
97	0.223975059921984	3197
108	0.231362226191595	3197
120	0.23884971007679	3197
133	0.246641691615593	3197
147	0.254378125832902	3197
163	0.262816190192419	3197
181	0.271674849801566	3197
201	0.280923912190682	3197
224	0.290820330895049	3197
248	0.300493074966239	3197
276	0.310726741445942	3197
306	0.320806613856406	3197
340	0.331372857367511	3197
377	0.341840668418485	3197
419	0.352742044685173	3197
465	0.363601985346254	3197
516	0.374491437222065	3197
573	0.385450700001578	3197
637	0.39648934321331	3197
707	0.407335937870712	3197
785	0.41816454192731	3197
872	0.428875003964604	3197
968	0.439344366443251	3197
1075	0.449685784742662	3197
1193	0.459776527408069	3197
1325	0.469706892420733	3197
1472	0.47944218514842	3197
1634	0.488795428277899	3197
1814	0.497778350183528	3197
2015	0.506403940886699	3197
2237	0.514499213849221	3197
2484	0.522019334049409	3197
2759	0.529041539291494	3197
3063	0.535396848867202	3197
3402	0.541204070843246	3197
3777	0.546373414459794	3197
4195	0.551033732317737	3197
4658	0.555253745444729	3197
5172	0.558885598556792	3197
5744	0.56199085690716	3197
6378	0.56460244648318	3197
7082	0.566633830565719	3197
7865	0.567983590475341	3197
8733	0.568400456546551	3197
9698	0.567487830063431	3197
10769	0.564831361336318	3197
11958	0.560340183175556	3197
13279	0.553967345165939	3197
14746	0.54564492517892	3197
16375	0.535190831668594	3197
18183	0.522504207926203	3197
20192	0.507407746124651	3197
22422	0.489640551219042	3197
24898	0.468948555031769	3197
27649	0.445246823406191	3197
30703	0.418153910976014	3197
34094	0.387484917549269	3197
37860	0.354890678941312	3197
42041	0.324637946000274	3197
46685	0.296143809799942	3197
51842	0.258603573792191	3197
57568	0.206853190820497	3197
63927	0	3197
2	0.516972218746089	6393
3	0.364400018771411	6393
4	0.290304414479242	6393
5	0.24791552600704	6393
6	0.221340967398786	6393
7	0.202947295965458	6393
8	0.189918963737055	6393
9	0.180128596235979	6393
10	0.172622027534418	6393
11	0.166789217603529	6393
12	0.162317344097124	6393
14	0.156173728018024	6393
15	0.154048345458812	6393
17	0.151158606230344	6393
19	0.149238785185649	6393
21	0.148226384390305	6393
23	0.147855477490729	6393
25	0.148032235349347	6393
28	0.148508653876248	6393
31	0.149485907447691	6393
34	0.150713659697008	6393
38	0.152789081575158	6393
42	0.15492737290258	6393
47	0.157898032340372	6393
52	0.160947431040421	6393
58	0.164735721442886	6393
64	0.168587354774058	6393
71	0.172974835183764	6393
79	0.178008175283081	6393
87	0.182886142568488	6393
97	0.188867826986042	6393
108	0.195183479051111	6393
120	0.20173953925717	6393
133	0.208614825148518	6393
147	0.215527648432968	6393
163	0.223171860053005	6393
181	0.231329118888139	6393
201	0.239859404666635	6393
224	0.249144507581703	6393
248	0.258330454445526	6393
276	0.268341345398561	6393
306	0.278259776185087	6393
340	0.288693190753263	6393
377	0.299136154076125	6393
419	0.310072270945191	6393
465	0.321121878200583	6393
516	0.332387170025546	6393
573	0.343797843963571	6393
637	0.355410550929803	6393
707	0.366875978678645	6393
785	0.378478105946631	6393
872	0.390101176694472	6393
968	0.40173437946698	6393
1075	0.413411820857529	6393
1193	0.424964534485232	6393
1325	0.436498682213881	6393
1472	0.447965032501841	6393
1634	0.459114549890844	6393
1814	0.470104320947904	6393
2015	0.480949689089881	6393
2237	0.491384760021396	6393
2484	0.501464700712821	6393
2759	0.51109185725262	6393
3063	0.520101204265037	6393
3402	0.528532249537404	6393
3777	0.536249231127292	6393
4195	0.543299573114589	6393
4658	0.54955122148738	6393
5172	0.554903162122605	6393
5744	0.559258240813941	6393
6378	0.56244787322769	6393
7082	0.564188713763017	6393
7865	0.564202265227861	6393
8733	0.562331286120622	6393
9698	0.558563209912966	6393
10769	0.552942946897162	6393
11958	0.545543754329254	6393
13279	0.536494837219403	6393
14746	0.526207709824333	6393
16375	0.51523499106298	6393
18183	0.503901895206243	6393
20192	0.492683707531209	6393
22422	0.48144935915968	6393
24898	0.468538634966182	6393
27649	0.452550921970177	6393
30703	0.432479609955759	6393
34094	0.407058586941949	6393
37860	0.376524741081703	6393
42041	0.341450043400795	6393
46685	0.3033922876196	6393
51842	0.264228987425546	6393
57568	0.220370952530651	6393
63927	0	6393
