# Supplementary material for: Predicting fertility from sperm motility landscapes
Source: Commun Biol. 2022 Sep 28;5:1027. doi: 10.1038/s42003-022-03954-0 (PMC9519750; doi:10.1038/s42003-022-03954-0)
Supplement: Supplementary file 4 — Supplementary Data [file 42003_2022_3954_MOESM4_ESM.zip › MS_DATA/Fig_S7/UMAP_quantiles.csv]

parameter	outer_width	inner_width	point_est	ll	l	m	h	hh
Intercept	0.95	0.5	median	-2.35764201323462	-0.705707770082953	0.166917930487904	1.03934042640297	2.84009784260253
Sow parity	0.95	0.5	median	0.0237915441069294	0.181343750290345	0.269090053408091	0.356270830485341	0.535257243483206
Non motile	0.95	0.5	median	-309.736412092606	-92.4611576720713	20.5879917443132	127.870482114943	341.065180965987
Cluster 1	0.95	0.5	median	-1679.86815260913	-566.684570499583	28.0752074775937	614.588991134251	1720.41380114993
Cluster 2	0.95	0.5	median	-2353.28351423566	-1035.17329439576	-374.099839289543	280.494585832696	1576.32333999101
Cluster 6	0.95	0.5	median	-286.960027955459	200.753569476817	466.951578975093	738.925837809479	1264.66670402025
Cluster 7	0.95	0.5	median	-2529.42553571881	-1484.78360647403	-959.013454326815	-417.24214176888	633.887380845948
Cluster 8	0.95	0.5	median	-5523.84255985069	-915.476106910163	1325.04621290146	3589.67936200076	8320.25511972023
Cluster 9	0.95	0.5	median	-2026.31465660096	-311.383958815439	557.200689082693	1449.8151408453	3152.30060565328
Cluster 13	0.95	0.5	median	-6520.00765835067	-4004.99350497847	-2862.51916266646	-1780.11408222728	287.892821657495
Cluster 15	0.95	0.5	median	-2516.68602697184	-1037.51754203719	-257.665842304472	551.609922734698	2041.51791707271
Cluster 18	0.95	0.5	median	-2386.39298562716	-1213.00499331293	-604.220517582158	9.43846890163896	1166.14367536829
Cluster 20	0.95	0.5	median	-3731.66759623684	-1289.26060218446	-14.2551401140378	1272.86305127088	3687.03510850012
Cluster 22	0.95	0.5	median	-6945.37436160196	-44.8482543807343	3467.18022795467	6727.19962261466	13163.1807399055
Cluster 23	0.95	0.5	median	-131.166829031446	451.989365158176	778.122246035813	1140.12457047334	1918.80101043504
Cluster 26	0.95	0.5	median	-1824.63833671132	2180.38127112011	4343.35494777343	6470.88661337435	10856.0155909272
Cluster 27	0.95	0.5	median	-3312.55024354734	-1534.00697143704	-592.558948886229	333.785891559011	2125.43685505618
Boar 1	0.95	0.5	median	-1.95099323282058	-0.327204680111742	-0.00789605330169752	0.26051392905236	1.7448704496723
Boar 10	0.95	0.5	median	-2.57150798458326	-0.855264399120076	-0.252110369133492	0.00110760872601718	0.569485847206529
Boar 11	0.95	0.5	median	-1.38616993744162	-0.174568263213749	0.0413120130914578	0.416496860136758	2.21539042340937
Boar 12	0.95	0.5	median	-1.07716543892303	-0.0962759291954961	0.0862815622557421	0.55888665158345	2.51370139564182
Boar 13	0.95	0.5	median	-2.34660146348651	-0.48241907982305	-0.065730950504158	0.130142950166154	1.2818033825279
Boar 14	0.95	0.5	median	-1.82216288253172	-0.256520551746117	0.0075600754088509	0.331115748358729	2.01831924504205
Boar 15	0.95	0.5	median	-1.49769424235234	-0.232983633668126	0.00946806037303759	0.303441229157431	1.594215845392
Boar 16	0.95	0.5	median	-1.9436894675461	-0.411495324695841	-0.0308272986779384	0.180175757465673	1.39908413757516
Boar 17	0.95	0.5	median	-1.26464070310728	-0.155498038439879	0.0517258692876586	0.478146649655321	2.49609800924759
Boar 2	0.95	0.5	median	-1.5069329569331	-0.230957105146435	0.0144265244250902	0.351362077571586	2.14585648207836
Boar 3	0.95	0.5	median	-1.91617302199171	-0.259689167861522	0.00819246492458028	0.338470655299722	2.09827917328585
Boar 4	0.95	0.5	median	-1.35330833875678	-0.179802237925395	0.0374159799349148	0.41993995504846	2.37703024007605
Boar 5	0.95	0.5	median	-1.39840310233555	-0.185915334101853	0.0384825039573194	0.434683937405666	2.39993106821034
Boar 6	0.95	0.5	median	-1.90582066462245	-0.291572884251236	0.00209566469008	0.294907564282177	1.73487433531896
Boar 7	0.95	0.5	median	-2.1875838462368	-0.493016944388581	-0.0630807337615015	0.127073894373494	1.14928762547181
Boar 8	0.95	0.5	median	-1.57665903083367	-0.215737085349949	0.0233621940707273	0.359822677258563	2.07947808631414
Boar 9	0.95	0.5	median	-1.17269413610732	-0.136664393734173	0.0532124233256015	0.449422053969753	1.82621207055076
Sigma	0.95	0.5	median	0.0004186469325102	0.0618138715437234	0.294220010552871	0.963242899041542	4.55031457937021
