# Supplementary material for: Predicting fertility from sperm motility landscapes
Source: Commun Biol. 2022 Sep 28;5:1027. doi: 10.1038/s42003-022-03954-0 (PMC9519750; doi:10.1038/s42003-022-03954-0)
Supplement: Supplementary file 4 — Supplementary Data [file 42003_2022_3954_MOESM4_ESM.zip › MS_DATA/Fig_S7/FIT_quantiles.csv]

parameter	outer_width	inner_width	point_est	ll	l	m	h	hh
Intercept	0.95	0.5	median	-3.08995044407633	-0.779157931733197	0.396031260088022	1.53346757908173	3.98167765062484
Sow parity	0.95	0.5	median	0.0226164910155663	0.184547853353244	0.272781039820584	0.363376936350373	0.546415807731544
Non motile	0.95	0.5	median	-120.753913348193	-21.2600623081708	31.801476384369	85.8822715010798	187.824594324705
Cluster 1	0.95	0.5	median	-1324.85299253492	-622.749904961727	-274.919152632293	51.00482563433	713.203089636649
Cluster 2	0.95	0.5	median	-952.035465608735	-572.691562432798	-392.129364703156	-217.590641633706	123.185297011071
Cluster 5	0.95	0.5	median	-1382.59102386864	-449.379766657665	43.9247251613414	498.859743379215	1385.85448117229
Cluster 7	0.95	0.5	median	470.935645786863	2047.50799742673	2884.85410935277	3767.25276765059	5676.05319347711
Cluster 8	0.95	0.5	median	-1649.86416972262	-799.691697228622	-352.030496086419	75.8615748770508	877.090485450449
Cluster 10	0.95	0.5	median	-3008.36163219619	-1805.81853402728	-1248.60107570826	-681.20061444357	447.576130267178
Cluster 11	0.95	0.5	median	-302.15157801809	795.758248360617	1423.99595032678	2053.29917956181	3363.59741796844
Cluster 13	0.95	0.5	median	-4152.1040105394	-1450.9924011203	-114.181820659304	1228.41435191394	3929.86885654177
Cluster 14	0.95	0.5	median	111.83800702364	1128.94433293484	1698.54623073625	2288.68571468831	3527.81841771029
Cluster 16	0.95	0.5	median	-18178.4396553219	-11022.6802838458	-7170.21920125003	-3444.24639969339	4040.04386013031
Cluster 20	0.95	0.5	median	-2343.14050496609	-912.638996670825	-181.672664173694	532.03985528109	1949.85749986407
Cluster 23	0.95	0.5	median	-431.017206481355	124.724341348728	416.494072916797	719.89657159105	1419.53072576374
Cluster 24	0.95	0.5	median	-4280.70476903418	-1671.87620765515	-322.650677078479	1068.84923346717	3625.24368041681
Boar 1	0.95	0.5	median	-1.55462936202856	-0.234969882096928	-0.00367770135301747	0.226353503285654	1.57484442100121
Boar 2	0.95	0.5	median	-1.41988980300592	-0.178879359077578	0.00710583471022361	0.278347622919627	1.75660037423607
Boar 3	0.95	0.5	median	-1.56604494161518	-0.21478874189938	0.00273313947921441	0.245091633078185	1.69543959769255
Boar 4	0.95	0.5	median	-1.22312097160756	-0.14603911461937	0.0273095576710518	0.317668372930628	2.00265276880333
Boar 5	0.95	0.5	median	-1.39865655550064	-0.188519983120326	0.00718984771781656	0.271661177907608	1.76105337675781
Boar 6	0.95	0.5	median	-1.89773455019356	-0.315638606048906	-0.0271289325585904	0.14709140533378	1.24022102137731
Boar 7	0.95	0.5	median	-1.86230106618539	-0.357652084196401	-0.0438897641767628	0.110876511244629	0.990698924845589
Boar 8	0.95	0.5	median	-1.35933106863939	-0.171124746040143	0.0152045522747867	0.282862505568535	1.74087707066009
Boar 9	0.95	0.5	median	-1.36536611583005	-0.231885569750233	-0.00512931198775951	0.205583492847145	1.38345889169204
Boar 10	0.95	0.5	median	-1.5970024752815	-0.259132485070371	-0.00811426707414026	0.183990743074807	1.22864995850276
Boar 11	0.95	0.5	median	-1.39660435476922	-0.19975912302301	0.00576118790701199	0.243328238248357	1.69339856575808
Boar 12	0.95	0.5	median	-1.00677468707386	-0.119208237914988	0.0374239194349019	0.362549970915957	1.93795990287869
Boar 13	0.95	0.5	median	-1.85500103999474	-0.30214034856017	-0.0232420583508643	0.148313480209399	1.2195156357983
Boar 14	0.95	0.5	median	-1.4727542140593	-0.222950848276126	0.00133610804199263	0.2458817210281	1.65801732685482
Boar 15	0.95	0.5	median	-1.47527854717946	-0.253239871870165	-0.00455976424540781	0.186099813485715	1.14669909732624
Boar 16	0.95	0.5	median	-1.34993013435895	-0.179904277540418	0.0110771369002894	0.257163135205074	1.4437546263905
Boar 17	0.95	0.5	median	-0.946684249462409	-0.0892403593196098	0.0581168022265467	0.431406577525853	2.19303217999096
Sigma	0.95	0.5	median	0.000290674068903025	0.0336456835613429	0.17279147098543	0.609090653173775	3.58415380794566
