# Supplementary material for: Predicting fertility from sperm motility landscapes
Source: Commun Biol. 2022 Sep 28;5:1027. doi: 10.1038/s42003-022-03954-0 (PMC9519750; doi:10.1038/s42003-022-03954-0)
Supplement: Supplementary file 4 — Supplementary Data [file 42003_2022_3954_MOESM4_ESM.zip › MS_DATA/Fig_S7/BHTSNE_Prediction.csv]

Boar 2	Boar 11	Boar 5	Boar 3	Boar 17	Boar 4	Boar 9	Boar 12	Boar 1	Boar 7	Boar 15	Boar 10	Boar 16	Boar 14	Boar 6	Boar 13	Boar 8
0.996250188793745	0.99915538590825	0.99430494825835	0.999796352410875	0.980975960425127	0.92057443795941	0.976621828431473	0.732662134443694	0.622593818166238	0.880475548879571	0.689843359616243	0.821370097603943	0.819231517503996	0.417934274405488	0.82277938649626	0.322390084705513	0.660614849136008
0.993536327177707	0.990813710449501	0.966684528606016	0.995078956408819	0.99780394946122	0.995657063635625	0.871283168881714	0.658195585636028	0.803706790018717	0.805819081519121	0.740074601911727	0.650821299412323	0.861144950716316	0.709175077849499	0.841873447062884	0.441025750981609	0.343262709060681
0.999905906750638	0.999481458577068	0.999641193937538	0.890555343480809	0.988124013895709	0.961816301810857	0.85219217866516	0.639841632257749	0.854750474973746	0.753591992746226	0.568187489938461	0.562658058431498	0.645840630112099	0.778739134757757	0.796451537929234	0.653709823951241	0.503671984568133
0.964409987284218	0.993363390754123	0.991946561423509	0.997118632230967	0.93476683421737	0.96013692210483	0.959704530003976	0.707224042817004	0.842909636602514	0.816542739173772	0.873513498307387	0.729651356206238	0.887787987912277	0.786122560945689	0.86671037947787	0.80335553346882	0.424722975983162
0.999833044358595	0.997718827449159	0.959654038958311	0.951158147362435	0.991370367977828	0.969444622221873	0.842159759601298	0.794164862464007	0.911794032925828	0.927641635565579	0.894118871071127	0.85525554609356	0.709929753960189	0.866587568208296	0.392319076755636	0.843928241271862	0.424472810787641
0.999807262193075	0.998156008013777	0.982458531684187	0.955226866982721	0.975341513945332	0.977431138216426	0.887425716148912	0.908173565458924	0.951427927247316	0.898913187507423	0.849254333990205	0.877798092327532	0.923479586830613	0.757646452507204	0.788468527709094	0.338846763868278	0.343254220530406
0.993500921136102	0.998188695711877	0.995214032180264	0.922466903233826	0.938880885503563	0.980111185801949	0.846206077965104	0.602237761227513	0.905737028256519	0.902474324687647	0.827674036400017	0.77866287589498	0.882331761406097	0.790386695760306	0.789894642460527	0.495261285081326	0.382067871937273
0.97793794137688	0.998119070216518	0.994902162139679	0.94095845104674	0.927979488844939	0.963272528066992	0.897446515966791	0.717603230994774	0.854313618004268	0.893296540248154	0.881818419100259	0.826676178241839	0.886297028668216	0.753983654929581	0.538901686843938	0.4853443505366	0.560815733788079
0.999401789559577	0.999948319179249	0.848921870902377	0.99993002267836	0.963191923146473	0.99854198677715	0.859752816167892	0.951408804445893	0.775689584221504	0.774174472824677	0.805799260460291	0.889185808163873	0.928074454854756	0.692143357217124	0.851125035847681	0.933325139557705	0.674003910174425
0.999989797207994	0.933393190593735	0.991885878173932	0.999311616689103	0.999912981356626	0.988849759128794	0.984003145838855	0.885263089456669	0.867772525520973	0.856390329663285	0.901974196127356	0.762720259785255	0.821447813077399	0.633930457066419	0.852521437514424	0.575900218827999	0.556588214694947
0.999999680411318	0.999799536889677	0.994684262166528	0.988048928460822	0.999504028418123	0.97722448424923	0.740395042420657	0.93339140485122	0.866712460032975	0.73705122154749	0.906331209792492	0.627295146793186	0.823046278958575	0.709570383941473	0.537153537556739	0.780190636417639	0.423573690141559
0.999997357601555	0.999173517395713	0.99735101648374	0.746324242913065	0.999543329227205	0.9822146846447	0.764010416506406	0.944906249637953	0.924307234269084	0.960239691673249	0.812650361924607	0.806727834096794	0.788970994206842	0.695015809105114	0.906550667758676	0.651187464503305	0.408892223480931
0.995378249509068	0.995704044723957	0.977347183141047	0.999617364977462	0.938809956700095	0.951738646175822	0.997438324755945	0.830459218926197	0.65484900050425	0.877388022784638	0.846504775009302	0.956388352077731	0.855278355875081	0.568442010787644	0.744168369591157	0.810919259680791	0.630926742310112
0.999723008219164	0.983109122223763	0.975464707430971	0.903741555708214	0.992873183660278	0.981193430841224	0.632329455299238	0.966642781453027	0.893610815141364	0.810739479176365	0.76098200883574	0.646580775571992	0.945773265603641	0.667188066327655	0.27525505366959	0.429822441882564	0.841698518051333
0.868956288916892	0.9999621247163	0.99988287816674	0.999954100483359	0.958902107211267	0.962227690029575	0.992711918980042	0.779581887651928	0.486316595324076	0.703098020710454	0.939362862347036	0.911438870861392	0.733016899384933	0.86895633823486	0.58906598876174	0.831631942313464	0.687209375847224
0.996856470028488	0.999806501151729	0.999970535610006	0.999983121273684	0.970399239013811	0.961401944217998	0.974651938332812	0.8501214410248	0.756586765084267	0.82605499354156	0.85662589069318	0.949014978252253	0.82470597438019	0.958389629466149	0.653695709829293	0.858790096954765	0.697698245137833
0.999599797725027	0.999926109139749	0.999977196833721	0.835239156310837	0.996225364338377	0.987367963031353	0.988574957674545	0.993017762485449	0.600050104914227	0.951721299240337	0.975563006250753	0.949610966200772	0.883517830192524	0.495654560417771	0.859801522202822	0.759045106957387	0.54837323601466
0.999584145037559	0.994134594556784	0.978739042090844	0.998201741458709	0.968343951317199	0.918643754636424	0.947539487729524	0.813529913429813	0.892200376377816	0.951386418908635	0.68527308932485	0.939511858026233	0.827653309340485	0.852531732072231	0.897727446909327	0.7379154168799	0.703527066532266
0.992508673000379	0.996704611679389	0.965893128746256	0.990387657418525	0.978742689042491	0.985063606000608	0.901357182313701	0.872568580392746	0.904346895204116	0.852942317754255	0.922614313206144	0.90237215294806	0.886954855407689	0.819496889397079	0.805558856190049	0.937193249618701	0.212215016464624
0.990659064618601	0.996042029551015	0.966739152605011	0.958625724400582	0.975626190230565	0.965557767298068	0.931774678951807	0.862528045045564	0.746593330044154	0.627701850486067	0.926916444127472	0.786776205459014	0.877792176223662	0.629505271916153	0.909435651148223	0.812783427731494	0.455519848223191
0.99976416020587	0.978778433073178	0.958209244566127	0.68594797441635	0.990958173211999	0.98331864669672	0.992639409281305	0.971914075021316	0.886096097869537	0.78401365825887	0.742839186315237	0.824116237908139	0.666310894034292	0.80130665578207	0.844696030262247	0.878941516208532	0.387586710430415
0.999428564906896	0.997400522685287	0.993034321471007	0.99999093668857	0.997052191488323	0.978219845024772	0.868269505823997	0.739516204606337	0.728337025595163	0.850102079600163	0.940840944066576	0.847953775182372	0.912581363385755	0.780481982838422	0.648190392226478	0.776007268519874	0.792340965354033
0.99995238716792	0.995990452489092	0.999092648919961	0.999995545347228	0.956936387159021	0.974960290103379	0.887878882649148	0.926266259731505	0.880639540966517	0.851355848016149	0.807360518084807	0.806075397264046	0.873321212587189	0.879429438937655	0.724913394761679	0.769871464157903	0.162868616796231
0.999679941049567	0.998950171779309	0.990680460080715	0.971761755658063	0.996521683059132	0.937652126897613	0.991400923751788	0.880623212481586	0.762901941325205	0.812465819897862	0.832742436862538	0.902482140316859	0.906651329888755	0.633427182244219	0.865232404416142	0.608360543860907	0.8748264386814
0.999910439572973	0.999856630723847	0.995734146306864	0.977766834644568	0.99559250275993	0.941082563663636	0.985215330649064	0.730267140075897	0.552725417186295	0.856312973420817	0.926446942493233	0.740237390307574	0.815654236557307	0.464599848691586	0.488199950690363	0.520512957804664	0.57753494409983
0.999828290713728	0.994938905818522	0.994963059924178	0.999255122717512	0.995122308733724	0.997702295778779	0.882082715824695	0.87143065631531	0.859542663655374	0.708983058947553	0.686781754374365	0.680222828953868	0.895609363998159	0.871668535832296	0.896621540811784	0.777992950374646	0.475184574769708
0.999444642093635	0.982982431133073	0.995634602500039	0.9987104604064	0.856228200725215	0.855703650022279	0.938262237261334	0.927736821699876	0.883315650331832	0.749984487678801	0.646714915412121	0.884931104040366	0.857412706078316	0.829482903934339	0.665194220825339	0.575135269852477	0.567632183480921
0.999399155161289	0.979429597825784	0.931907073929536	0.916386496602741	0.950430356276193	0.936357923294995	0.844389786994496	0.823900765580807	0.951302882750972	0.93277821111088	0.792506724519666	0.842066619318585	0.833814384640878	0.818275477155329	0.533997203278161	0.714303247157804	0.479729274411029
0.997707777418139	0.999177598443961	0.999818368691678	0.999081111410014	0.921685471099918	0.896282462848705	0.961454981590999	0.854903807687356	0.824666568323195	0.87431140913251	0.638109187565938	0.923764299455536	0.779001315083668	0.881623187173226	0.903613100069906	0.589535799515192	0.543133838013167
0.988761431046394	0.997676726235642	0.99441732544325	0.998554680753078	0.901557400585637	0.86945207889136	0.954039840839448	0.718367725963305	0.834263735878697	0.794938758803506	0.800757343815439	0.838638634471289	0.734655590870244	0.668824258343795	0.635697893192337	0.792201302578437	0.450492929014853
0.964362456196042	0.999626299434772	0.998305453927598	0.964555014346819	0.975158774345151	0.925714027080488	0.989441237685887	0.861990863435299	0.568296256649769	0.873675584121561	0.910581334356771	0.905555012505142	0.777866924788828	0.541686691975865	0.966084679273103	0.718109483742382	0.58124807461986
0.999749383751977	0.989977910514947	0.89969861281765	0.917183203619879	0.998807691009446	0.99267967629988	0.777397655406699	0.834780532467722	0.879744174814631	0.798333976685932	0.947371918496401	0.88103375224101	0.839881449604274	0.800440517600313	0.782071370994351	0.93179164959205	0.467103184900426
0.99966663038379	0.997485989028582	0.992675882831113	0.99622889593435	0.997016944643905	0.969374546296665	0.976091135097459	0.724424484952114	0.70095794987565	0.80878407585004	0.895632970635083	0.743895754889818	0.904717260631647	0.823869259500273	0.952083560631812	0.834915050737157	0.514797085557243
0.999898381442708	0.995034044080135	0.96547843099385	0.960533670887687	0.995814442775845	0.99090972756533	0.953655452953898	0.824488811972862	0.965223542499131	0.853280110913353	0.896500882927266	0.893285677066417	0.910110857648385	0.612537341878577	0.951080285839429	0.716538330213541	0.673006600041793
0.99990682302859	0.99660774083628	0.984395695380857	0.996037205729599	0.99487003211095	0.975407211525713	0.927116583587073	0.842840783239075	0.640723993177956	0.542803949485932	0.850419410630747	0.898563085326878	0.823484481601963	0.72378778972197	0.227022603343552	0.421065155807721	0.438189856890425
0.999590065381146	0.996584624506981	0.991281190154931	0.985013521070838	0.933846871850948	0.882305623754629	0.945226464235456	0.97701516158945	0.760102700292451	0.866356352704637	0.692381116881508	0.903054315421989	0.812788046418018	0.687847092216693	0.724253113911426	0.259476150535398	0.614178107729138
0.996700352265606	0.975612611060825	0.988476699070128	0.999990567396596	0.913121471080787	0.916950420556277	0.950823856186936	0.81991846811079	0.918986332740692	0.453916327199991	0.743114290692991	0.951000278520112	0.917465884043387	0.698796999900613	0.777438675106664	0.961515884144218	0.38354670105807
0.998292548966642	0.981958124361219	0.922853317988979	0.991095302149362	0.990941291378558	0.969252692264661	0.896162992520716	0.692717090287501	0.890679489844156	0.452923090913818	0.863025903636946	0.804691456604126	0.749900605758736	0.816785693245621	0.770121394747394	0.788267326763707	0.692914704757455
0.971691572100087	0.991083548154176	0.992981060526476	0.963368716712556	0.965769594050519	0.926955619430345	0.864765682547817	0.929354178289295	0.715204750329758	0.731424879768728	0.844344012082011	0.481037926665141	0.806679172382278	0.824568101576311	0.901666635803725	0.830928472232178	0.654097638175657
0.999504202347636	0.927608715238867	0.912727832569554	0.999030187438728	0.975993590386513	0.930774562885858	0.916769077400201	0.697541538006938	0.736744280996843	0.685729499570594	0.653454449588343	0.958746496341263	0.809444771826069	0.834156798251501	0.862780425769437	0.530444706231896	0.672615489985404
0.999853347145314	0.994484223719238	0.934707703026141	0.758534637308275	0.984112666452152	0.939601810548412	0.887945292844849	0.913073486507338	0.923292089133636	0.975167249510485	0.79283936347041	0.903953868463803	0.678329117740538	0.710934061157248	0.832646716810779	0.610270664117029	0.564262562905398
0.999994070989908	0.997509189307752	0.990054851562516	0.999997141213651	0.998483777645349	0.986896792403248	0.934976401740786	0.703822244118953	0.691400818995641	0.783075040789914	0.537584146175585	0.840772096926041	0.848443510775714	0.582863954056487	0.844444768270061	0.520638418895765	0.587960704577513
0.999992639557924	0.999727185021364	0.999570488243398	0.999999709572561	0.983950007684923	0.982501223555946	0.913415350884559	0.912565157951942	0.937027240099689	0.815116708903171	0.965164809351627	0.698421592783859	0.807031353244737	0.754897823973442	0.865931631910218	0.761435722756511	0.536745402429117
0.85596131654886	0.999251255411377	0.93108480363506	0.655138957994187	0.980480986743849	0.986717059209387	0.84973282792454	0.899339860700444	0.848203674997941	0.919015462395642	0.955350243137409	0.360497241035436	0.696725769267701	0.752811759465422	0.646740873821414	0.67741786098774	0.519719158088196
0.999308072128861	0.999519186330168	0.996418497738466	0.998381981287378	0.97787845736085	0.968483827676685	0.898024294011505	0.896623800668978	0.86001774728925	0.571461923686148	0.654243801200971	0.799922777225851	0.888525792548667	0.806088366475088	0.728532367105582	0.650700945919206	0.640897121186259
0.967168646905413	0.977375725573238	0.968899777151085	0.996294804764054	0.925194431317016	0.9845890158043	0.904786129109048	0.872421976397229	0.780371770727396	0.630674648187871	0.587302432837248	0.729968334591104	0.822659492503959	0.810268560716076	0.511715851578757	0.794939202411038	0.545246381632637
0.999806892802903	0.996495943071587	0.995722662827995	0.998303864696085	0.99454828036009	0.926557909350098	0.939468093740268	0.850876594103135	0.819378697727854	0.51265639207482	0.902220390008459	0.578507343656581	0.737131743625944	0.539467733047708	0.857027648658032	0.719792478132436	0.659324423143659
0.999611870904443	0.993686190737526	0.917467099141033	0.867462014182278	0.946226348015966	0.942934504585555	0.886124713302097	0.912148904351745	0.787740555724934	0.954374511865884	0.725278077447381	0.913194842305469	0.804272513975184	0.881888683226362	0.573586860750715	0.758994881304177	0.344352977569898
0.997893777648458	0.989348736614749	0.98491554817462	0.999543974238506	0.962521421189443	0.889356271607446	0.924834973471005	0.799715746940501	0.875857169421636	0.631295410205755	0.722385940346902	0.814887007222068	0.809816685239147	0.644188916313949	0.823965450038448	0.625555163832549	0.700147700181929
0.999972663573571	0.994379498945625	0.998205578242689	0.986278675975825	0.996542600737024	0.985634774647034	0.975255416554117	0.814996161024696	0.68577164708419	0.820921901662735	0.775092683692326	0.710149721252631	0.965129003640927	0.571817190321081	0.801859240329178	0.858734124590367	0.535496790990705
0.998696552490848	0.951098693553683	0.913900562729378	0.940513040798607	0.920496426066315	0.899894928486953	0.833218367025526	0.956654542456129	0.785608256534929	0.70053888015349	0.71952542009607	0.796565367212749	0.780528669616778	0.771002326757242	0.677249694259689	0.641292646068369	0.589845369306901
0.999437493814926	0.988105469930152	0.990262223564292	0.999859905788375	0.977454910924003	0.998143204337264	0.977342758108431	0.927908792959791	0.748742977716506	0.841008914454212	0.8301101685376	0.505473144917133	0.875432269760257	0.564607046609232	0.737179606091453	0.655066839124887	0.486844508657693
0.998321523229272	0.980216011025838	0.99160522749387	0.88523506882591	0.957300753116309	0.944090359658637	0.867365885098958	0.96761993854926	0.825482784089373	0.688572503211795	0.733705866551457	0.706001058359517	0.75115365599573	0.816594454461874	0.822289374657611	0.730323897270873	0.442922492119977
0.999873180790077	0.998990969234028	0.994881251155372	0.894051634148657	0.995746051044115	0.996480700340349	0.818692318958672	0.924008281926749	0.888516124639554	0.933856305242452	0.803195458083796	0.704430635268523	0.826092771774891	0.915541907532751	0.79252421790342	0.679785265042862	0.840167675873334
0.999963799134684	0.994890466004955	0.998066891378711	0.998584687875219	0.982240566799896	0.952920377421574	0.951571991582781	0.98738058399172	0.803792502302411	0.839661845473471	0.684788211828838	0.90139589149161	0.769444273655632	0.945203496870126	0.283990747340122	0.551472550757898	0.650913924218935
0.999455344840885	0.999638840632683	0.988735730116164	0.805860936941056	0.975610611193168	0.979521397103136	0.921755783620631	0.76964508806279	0.963008101945014	0.9287339126248	0.924320254675775	0.755893688548547	0.772858686302378	0.675590668912813	0.763465082290656	0.776694672144845	0.301799117814441
0.998908634423511	0.999632156777259	0.990748608553107	0.792415664178468	0.983859196104713	0.967733867960275	0.941644146325098	0.845950064976203	0.872662872395479	0.952778550446021	0.92922537438096	0.838690097099122	0.777653117526967	0.760186829961888	0.722586949143303	0.702689680873436	0.613371326859506
0.99999996048502	0.999122110569287	0.990738914840799	0.994674917218044	0.999983036998914	0.991571441822893	0.986573817104645	0.98783582806083	0.700084341458338	0.842214203569349	0.889754219424378	0.552166459521407	0.718978858999224	0.551698748351207	0.723369564615604	0.529728110641232	0.489604699633139
0.99999961640362	0.996096924630393	0.975599587057639	0.999683240257174	0.999168304446497	0.909024836677537	0.925777966579189	0.981369073577094	0.85452026516734	0.888887508463013	0.860595316425748	0.584121000539834	0.934787023217002	0.562682496539298	0.785582429350757	0.469496947268144	0.579276474443277
0.999998313589604	0.991365361390644	0.98217748595203	0.99803850762719	0.992056367111412	0.965711412052787	0.934948003938993	0.972732169150684	0.853174496471197	0.8318237542436	0.726627611930389	0.917619093248264	0.805442219513128	0.87912108868322	0.704812671104299	0.693877714975454	0.502350777213695
0.999983978707013	0.99591713324983	0.947015855911507	0.999322711737974	0.994026863606807	0.953166303644245	0.91463388312936	0.669075737967089	0.809071234137692	0.793920825784762	0.784925404373414	0.901636220235944	0.852138912303696	0.681883663002892	0.488061445068678	0.497040801977668	0.457688321885908
0.999977368311329	0.997779794016386	0.996860861329038	0.874543492622865	0.965831814815088	0.967304136455807	0.896341735573924	0.961791142703257	0.942809063332862	0.91851711938116	0.765422664170001	0.795314028868901	0.821918171057768	0.874573303291209	0.68531747331988	0.569856418785918	0.355060780095639
0.999198534998847	0.984925750780566	0.982714727903547	0.997364548605304	0.906796172020799	0.881157911943665	0.896059073012784	0.831914454993157	0.895882478148031	0.861496536528952	0.739491120504743	0.827362273697398	0.918733192266362	0.884813164663268	0.742895517968967	0.573310241533613	0.626578224846012
0.999853193487516	0.999462676742241	0.994003103615972	0.997810849062822	0.999171865391883	0.997591960199871	0.998542724847447	0.775977048321815	0.932896909667515	0.863054024479474	0.832016548815607	0.738356468151876	0.881991087281478	0.705928609451831	0.664129112754983	0.437063313753276	0.474837134584842
0.999987311125601	0.995765965891503	0.999800943433111	0.904781949099054	0.985267870978121	0.991826468124825	0.956594096160705	0.772386639657815	0.736477525136868	0.731768537780564	0.678051528357532	0.811110512760226	0.732696477673747	0.584200207863777	0.66764147809392	0.280021098167987	0.500996783057114
0.999842025682898	0.999484420001206	0.999814139270056	0.995280114347253	0.997991836259364	0.767436834381268	0.746146527875942	0.98499040135341	0.949581128387271	0.831093781130401	0.70727337465133	0.832958636105779	0.891092554712284	0.877762787749855	0.556616758370863	0.648945281511592	0.575458919038695
0.938680832144016	0.990246107589302	0.940245428792414	0.807588900814994	0.95514018382509	0.951479661644971	0.933854356064568	0.663177807683626	0.716439331197827	0.848048153667229	0.895606464340924	0.831005617044657	0.896425489412347	0.642107596393274	0.513734703858266	0.358578289295296	0.661066082207573
0.999929802583822	0.99999835748153	0.997431581890837	0.999605370399121	0.999957712868041	0.998138658923238	0.909965631207715	0.955166092570273	0.756857738088123	0.93627510400694	0.847957852331703	0.883490543117329	0.567311584419491	0.762302894327106	0.672719901597969	0.780777591557001	0.60714443885899
0.997888480772637	0.926190754191146	0.926202662876465	0.97062623552217	0.911148523898695	0.879285744862135	0.939431431483423	0.890501218760097	0.879590407369167	0.669980997403564	0.740910839767698	0.838371297320662	0.852179669076014	0.623055954640899	0.838181159171733	0.758029364944073	0.492621794102371
0.999497383084819	0.997050247247375	0.997246352692175	0.995949551573846	0.971946059786077	0.956088016868336	0.945919373924748	0.933760598846875	0.935972356520042	0.859637851506345	0.847026556566618	0.918989211324457	0.843590516310834	0.688080147803878	0.691281259870342	0.625081513604497	0.52682525577882
0.999526337616497	0.998095282804775	0.995372632233881	0.998812517378556	0.979694507393208	0.974511575221375	0.918714536004296	0.676822409539882	0.91139454835518	0.855381377505094	0.799627847911499	0.87690701074864	0.824464776372942	0.585028688880618	0.794183283598517	0.669398118899903	0.356569934616923
0.997665599717798	0.992504509124705	0.983544372755688	0.95857648901772	0.987410640586432	0.966401205842898	0.926828212721199	0.833013157064951	0.874740388757243	0.809892025960127	0.863576849314461	0.816319493905091	0.874731218268819	0.761029383981999	0.712935540667716	0.728503265085136	0.381046645071431
0.999315401484885	0.996972868139693	0.999024187224924	0.852846132744326	0.932441867016562	0.981443640260456	0.9451185279798	0.955303570961287	0.841958130435047	0.745366422921753	0.67411081985873	0.509940315391949	0.955303558124831	0.797802972977116	0.776251985106107	0.793658210355463	0.869316291292251
0.999987067626591	0.981036544563923	0.768357530239253	0.846437970974763	0.999253047405918	0.960121431357478	0.78797401083389	0.858738981555539	0.754488050321333	0.835751936418602	0.633219927798917	0.764742559759356	0.756494766585569	0.51867939831738	0.518529880600705	0.463722905186827	0.42928482942007
0.968028893090523	0.983955302217705	0.992368765430722	0.951606662746307	0.819594357303679	0.866213647092047	0.912814563618013	0.913614842570487	0.776911389714835	0.548358643006124	0.883219705687265	0.738997996163565	0.766916590652179	0.794836374509924	0.784946185499339	0.726032809228744	0.679015603241221
0.977957764174398	0.967500851366332	0.995801484962947	0.923560819242166	0.78197878991593	0.803791617187022	0.931141692184001	0.975302069540887	0.779928557849799	0.34472061596734	0.862241811411574	0.747983279405294	0.850784452146219	0.494258720814338	0.866979931459326	0.649522454578876	0.691536331405592
0.999969322512696	0.947851674774795	0.976610864763306	0.788662519757283	0.980736530746268	0.895342808907433	0.804767792507763	0.986357426953313	0.76772077020145	0.761042918374577	0.56812471545597	0.89451612415538	0.588784710842769	0.822924975877352	0.52732077276219	0.445675491883827	0.38000253786287
0.99973702074929	0.990020255692368	0.981986089036758	0.984022421836099	0.992990707080494	0.953524990852776	0.909605434599393	0.930646105049041	0.897185583936458	0.874282924770189	0.849273398402858	0.922634972435751	0.720529858540595	0.618951670916324	0.758219284853477	0.875573280518689	0.538545443594253
0.984298186316705	0.98042162776997	0.983444583714564	0.916650225873994	0.917937511485499	0.964089957979617	0.697499984795334	0.801427494116925	0.937219607047976	0.721398868826827	0.850303763335955	0.680901541432226	0.657653029470222	0.847336872284171	0.759224539138861	0.881508552396047	0.434800838266042
0.9998853555423	0.993140118412864	0.898010127142714	0.998473674743233	0.991898842608656	0.856756851297938	0.983362520890269	0.679078336941925	0.828029810897151	0.934131731937029	0.76464851172668	0.831957395178181	0.899158568510262	0.604929951109345	0.563494878715973	0.810233761541364	0.820258640433299
0.990595880860279	0.992333439595715	0.989768568323934	0.968022795077572	0.973219508953552	0.962277815131676	0.847543356213607	0.867579368343144	0.792150335599084	0.743260509385239	0.909809601443197	0.83758009620417	0.700704611542997	0.757545950608805	0.618219968049016	0.881001654894227	0.511267607921558
0.99210100260617	0.995155948661687	0.998539982254237	0.979507868129159	0.912244862301638	0.952761314135282	0.896793075524186	0.894937688119998	0.759412825516314	0.770376331183232	0.764389751024422	0.872184345487773	0.85935174058131	0.691049973005815	0.860300042764392	0.502295810584427	0.45717003980347
0.998378682368726	0.994535588740681	0.982082572448686	0.934320473019384	0.987013459685823	0.972829063021218	0.933677654842079	0.848243700799857	0.945950039996467	0.586480835574188	0.950956099918157	0.905122738525953	0.839439814548623	0.778914996182111	0.88899300163339	0.953816491505474	0.601161524741972
0.997048756936424	0.990853683826317	0.986543836648311	0.987294871574739	0.960028875351299	0.962839808881682	0.939922906008334	0.885351601809047	0.667780743532602	0.861338540008984	0.830901703095898	0.907024416955058	0.94356478301675	0.741153440773676	0.489813325414059	0.328531469929258	0.477858217843289
0.957684228858335	0.999214478227411	0.997955557024379	0.997446829807055	0.960020903432559	0.950939551879162	0.97342356510565	0.795070944989303	0.855362762086817	0.854228743721832	0.945271420381886	0.918145453044302	0.893427852870085	0.794280925202683	0.536980534905894	0.881431538010297	0.565077327118606
0.999339721963113	0.996759497836475	0.993579868653808	0.998521617760606	0.982656604712135	0.991499908047163	0.927543210874882	0.806705752749946	0.978487848028193	0.94955903137802	0.889670434234894	0.692250755012153	0.799930378144892	0.716216760453721	0.72330595148775	0.921090699544625	0.351749765951593
0.995949254838857	0.998278967878842	0.992539303357571	0.935110465560401	0.941108248803295	0.92668678985607	0.951265289591074	0.834412425795218	0.919568830680038	0.945007677766989	0.81527929306104	0.928942324896304	0.912174337822595	0.831053562184769	0.852796082103399	0.569549936280827	0.438489663219868
0.999766938471504	0.994349711184044	0.996195690162635	0.993293405216197	0.977182820575758	0.990153863585532	0.922026404306136	0.839415717826581	0.659293865487769	0.955462384701256	0.793228897997693	0.613751976685989	0.897044862826252	0.714746953096853	0.629903665653873	0.6770721757054	0.446802208184406
0.985793957783544	0.999407329127209	0.996739267882647	0.99628810470528	0.996053384398008	0.970074252991979	0.968673969029395	0.884350908588285	0.79056455739219	0.442593831411181	0.860131988706581	0.864902517235329	0.780497832992475	0.645822273624965	0.782145091198893	0.485620232530715	0.707435511986139
0.989212555036217	0.977251852975877	0.95769003975047	0.783176839124109	0.938534833879731	0.957378824437208	0.924194849434247	0.735316462374901	0.939037402067363	0.935891680085889	0.829564214642367	0.906573733531603	0.838719970444998	0.754809830854619	0.496661017038148	0.849340595993515	0.486478320106278
0.994812061503775	0.975840387934845	0.991112829640016	0.998814351157095	0.944825838008111	0.97013024365679	0.898111205265994	0.914971367470461	0.773236001335127	0.605205328847677	0.902292843115875	0.880028908267452	0.728965495308915	0.74684140360883	0.573918437339421	0.673160649075322	0.48524182467743
0.999757620164172	0.997139581462446	0.986320209610212	0.997581087079544	0.998286243475473	0.87892986776981	0.968882166420397	0.956897296296922	0.787326663683689	0.64277946370005	0.548932185985713	0.725561869490146	0.926419013364036	0.653845190329665	0.758724128260949	0.725975888204282	0.656441736000522
0.982502129792627	0.975581030938427	0.995389263261771	0.997598638879276	0.846122697612695	0.970951970167357	0.929919008355505	0.945886671533015	0.77212749342353	0.674993783397749	0.954606908772372	0.771403243383949	0.711082978443512	0.612502784388782	0.446174648552928	0.742470835725787	0.568617857313243
0.998156195866223	0.975408523321608	0.887629233031829	0.954478782556091	0.984094994925809	0.920359577585879	0.877706589813426	0.818247219349394	0.899053125429989	0.779444443155904	0.841099914276369	0.835893213719294	0.77997575186049	0.792394307302644	0.637902686183227	0.773246961378026	0.594443697633871
0.998656031472229	0.98418845539078	0.999518445880522	0.909318632497808	0.982553326486573	0.966867378510183	0.892549894744956	0.840434607395477	0.542575913937564	0.840888820134068	0.812355559265163	0.683583053474117	0.832001782900371	0.731590415668297	0.726491995989791	0.648989541632707	0.440051126820604
0.998418946875296	0.998490793876471	0.989837904648992	0.801018664065325	0.995558034488786	0.98203748870514	0.94281762624239	0.779045588558933	0.656203867850386	0.874933379317905	0.869731070686989	0.845287320664359	0.813464702286346	0.682946800478951	0.922157838780778	0.545563137640549	0.619422133594956
0.99994166408388	0.997570331682717	0.998419457025758	0.99939520901434	0.987897880778593	0.92146858103159	0.96293934416697	0.790271854313749	0.658681096523185	0.902017082948637	0.58067106795545	0.960919682544488	0.774571014032586	0.789221782692049	0.822163767252977	0.756679510339317	0.462741194597104
0.999955265356727	0.994805529559209	0.997890377856511	0.999787844294566	0.968048314914352	0.860129695192914	0.933668691523444	0.76930241779641	0.927180248394657	0.88158373357962	0.465208765213543	0.926301668348769	0.727863085877003	0.65993181777412	0.783847828091142	0.689930713415838	0.525339367753876
0.999423752047223	0.99002085464974	0.99317780724939	0.985137282309881	0.976338936611687	0.84439103510663	0.930041360013198	0.91438206662382	0.864271112360618	0.923477366977036	0.739547235154186	0.93080006809573	0.734829555373963	0.734134151971996	0.66569973659159	0.616621866789906	0.768395323984029
0.998488394218467	0.958139115572188	0.932388230641335	0.953486414427206	0.985908382254316	0.947092655740766	0.906445713324905	0.787092724644415	0.836932840319896	0.832214484643399	0.883318293918884	0.871013400675195	0.863098198920038	0.782127202338691	0.619416570415316	0.898180019739262	0.361216558650217
0.999520122254703	0.974095484704292	0.86126283196081	0.95575664924092	0.993871934552497	0.957274691472213	0.902732500524198	0.597062433856435	0.890264406737055	0.901136619480866	0.87597455307271	0.865572559187845	0.851507310134006	0.723974766131099	0.618340521861696	0.877415407403415	0.411253387033626
0.999936576102366	0.999514593202962	0.99974223507791	0.912437980227074	0.981767270495393	0.954669002644667	0.868293682063749	0.938890785504902	0.756242107855293	0.947128506130066	0.796263464530437	0.587455164825048	0.842069038952602	0.64265856211878	0.652535351009532	0.505727959649663	0.501212423669569
0.998420158458982	0.999682262620034	0.989194353876895	0.989696837075841	0.985125731636032	0.918249348174151	0.967175287119152	0.930464529044139	0.814697178351531	0.839144923165959	0.887172526755732	0.875458511230073	0.732814904163709	0.731140544575453	0.745505429498287	0.847548597652108	0.73560098904169
0.987946731946025	0.948855735268614	0.999407073690601	0.999453702629208	0.977394480561339	0.992314834011757	0.883433289329753	0.91320521598076	0.815670700961525	0.853713661800853	0.909099721821604	0.653457407467207	0.810897149699585	0.648661475715837	0.796239636626178	0.627619474114347	0.64998396881808
0.99496019810388	0.999271222596709	0.995996252110054	0.881134646565019	0.98325789363498	0.95083091549697	0.931787478687998	0.894315577229683	0.846197681838722	0.647004396204791	0.614287342760495	0.737797728621555	0.811543043844482	0.604696102357202	0.689238974712261	0.694236026820207	0.246012417813517
0.991626313297106	0.998082972252693	0.998966360971189	0.993888989741236	0.968709716920057	0.967958229910955	0.914449260102272	0.913550889039106	0.881032418935601	0.636437110093433	0.946598780432168	0.644880458464416	0.683770383156164	0.708705930828606	0.769127121547766	0.776548372071931	0.572600373430079
0.999926162229349	0.988655368839814	0.966220637278699	0.955446650796156	0.99501112154395	0.9403446066734	0.892864833767942	0.896641764167011	0.795562609758949	0.898761392327198	0.673351398271732	0.874613618957139	0.695828501595282	0.598291570410807	0.825786514593723	0.567879407357476	0.660617299193922
0.999512235711214	0.999197611734416	0.998976108568437	0.987019097635711	0.98548925782208	0.950006311122186	0.950925092133271	0.801117354470285	0.919762851494012	0.900784590045043	0.906720143477443	0.855747467000774	0.737693411709172	0.799718484866969	0.543045100217158	0.686865855396608	0.624239164075487
0.865055139567157	0.996090521542297	0.932956040631862	0.985901564090392	0.953236211722733	0.965645469118978	0.962029398203695	0.975645018709772	0.588752670963794	0.817605909030127	0.926336870296231	0.870761920516517	0.942505046691098	0.633796811830318	0.683915266368861	0.849377166897688	0.463661140038201
0.999996068311893	0.99072643338249	0.995121600814829	0.924670857362122	0.982902119637948	0.947574755228798	0.738155095230606	0.951373509442061	0.964986372105141	0.909461720261912	0.542886705729734	0.858662893502934	0.704756189611369	0.782377926386287	0.54058504079953	0.348867090979598	0.545658986295219
0.999957340650879	0.992004584219358	0.995903957788014	0.941491575194603	0.981573178287866	0.98085451660407	0.808670371780301	0.911873446498313	0.96437787123064	0.906231991739828	0.740693913082288	0.843278119096036	0.631306138643126	0.924516275451304	0.609170097074685	0.474872662811891	0.500434334220451
0.995807386077642	0.996298718971383	0.983447845925809	0.930500966498448	0.98596802656038	0.964504979639056	0.981279267560862	0.726383205206861	0.578225028327422	0.740967019439007	0.862007730598357	0.760364440433163	0.842932367351459	0.753051527033449	0.808547282129408	0.764555946102444	0.553512647382472
0.999580141696146	0.994729948595423	0.981487683326888	0.998040750203315	0.984088852539854	0.94693021356126	0.839786741162513	0.71113514601789	0.814451865482424	0.619341169096379	0.774688909863605	0.743887573941569	0.692432156175068	0.808544781576665	0.652650319954099	0.750592025161828	0.535120137588716
0.999435180986305	0.99282889319705	0.983681976334421	0.869986402978993	0.993156417816344	0.986512374087919	0.92840957815454	0.838221907185215	0.822513865486	0.792904801707027	0.92603697942491	0.881869572573449	0.867873150205133	0.864964805220933	0.727081156338328	0.670053106585592	0.26215106644619
0.999307278845719	0.991886739181133	0.972244469099755	0.993595733836567	0.933911799001774	0.958551652717706	0.903980708944326	0.923935588328122	0.715561035043357	0.751842599854724	0.738963160439681	0.863558436718713	0.881805658544753	0.899572700121639	0.737952681774885	0.648752977649581	0.402405181368555
0.999981444103422	0.996473158172364	0.987299291396044	0.999719164433601	0.99837236185848	0.944727233288522	0.978859588846981	0.957998014718066	0.919038787198702	0.977057009741777	0.923778342060973	0.952298049278829	0.974089682541147	0.56089709849342	0.792929586501592	0.713365668395712	0.385844378173961
0.999776878443355	0.999803479385173	0.997669716650509	0.976634069977223	0.980748053997356	0.984825253894331	0.951222527988105	0.678812609759242	0.824790968243343	0.881208976864874	0.844400839563262	0.830899385029815	0.501316260585453	0.880820607735326	0.581357275717827	0.57892156619266	0.62311823502805
0.986488186311754	0.990340949747324	0.839569159682398	0.8151200254838	0.986401183700315	0.954400245272848	0.874794315995898	0.50175656925206	0.707991165005685	0.904601048337452	0.914515737119868	0.802125884050442	0.799055235389448	0.877127407076044	0.799989766383427	0.809155265211687	0.656072744529414
0.99753048688008	0.999697745577146	0.997146609862225	0.997553054813804	0.992439236574492	0.987027355770318	0.982206155954455	0.700923592208405	0.646229416335183	0.873203141953619	0.716912671069479	0.844436291076742	0.69374878866209	0.797870578535881	0.797011183546344	0.796467836483374	0.719115013577038
0.998493465780396	0.977135511061913	0.817522884035322	0.864420317297418	0.996455077144991	0.945650332092296	0.917904676339983	0.879910932574904	0.759762781755244	0.783252237372748	0.864493427630913	0.721715855064695	0.86047037465484	0.598361302131475	0.639290834765268	0.689811059053259	0.376256698520855
0.997603855748653	0.997879548954029	0.993775981913596	0.994472147908108	0.949320394555219	0.924244970520627	0.94418434756117	0.765297587086167	0.850142359525697	0.901447693366871	0.83960777312141	0.920577291094037	0.790132328997501	0.78684922678895	0.74362866932685	0.662453436120149	0.668005830673282
0.990688740887806	0.994762477888748	0.991840003188772	0.980917614527833	0.983890470522476	0.953915049514156	0.942620531268749	0.905519907975908	0.788581676182269	0.936521628722363	0.886602625504698	0.512510963526679	0.654508226123884	0.734226601813327	0.833020721938293	0.669407355160388	0.356887475675223
0.999627833322402	0.950953093759958	0.893675841726947	0.99499412341014	0.978656497925873	0.929540577593575	0.892954902340796	0.798158293121155	0.865222757500868	0.785242554251207	0.722316528869563	0.917347027359131	0.804038396087827	0.741628271511444	0.83218243638326	0.734261068795429	0.477459979701064
0.999957722921005	0.995887664568231	0.977381484731545	0.801673660575809	0.992860234356697	0.973835855086534	0.874939842263459	0.957302734504581	0.896574379669451	0.920955086130109	0.84221172181304	0.746715821863032	0.609698626560648	0.802019723463147	0.880855434570832	0.863916774234343	0.600197037810227
0.999672773160514	0.992135452833643	0.977973071105161	0.967119929386034	0.932650386951275	0.983969728957787	0.862814295097909	0.940674025595884	0.96531765672609	0.883650701749497	0.809324214961376	0.863106951993753	0.969643700909832	0.859044024623324	0.352913988390623	0.499834153999843	0.381128567475928
0.994377459743632	0.999765062460994	0.996528416629226	0.982941623889897	0.996708109891268	0.975837813044118	0.965977723841815	0.692806351344834	0.635863601609737	0.915959285581601	0.938038021350771	0.909047968471907	0.678107538636343	0.536465997247809	0.878993032978812	0.746763916813335	0.607339721923811
0.995560343764073	0.99852524375362	0.999469162064414	0.973586813905496	0.930044230661466	0.99150875619843	0.745619242325434	0.91461246985057	0.936457339774212	0.737034857734042	0.855449315579918	0.792168453482148	0.957942935262606	0.780917333227433	0.616875641496055	0.774495395594686	0.653198737587018
0.998553115728631	0.998895164975746	0.991157880789431	0.981397368937569	0.974514423960041	0.953477990231361	0.960617094537848	0.86743149916052	0.857959337178135	0.920803198502268	0.846173182461541	0.893047578639017	0.806829365190194	0.840470862994483	0.848892747495076	0.478706532853291	0.571461346708516
0.99611697000406	0.99062687789841	0.857915733356033	0.971388023757455	0.979809556899702	0.933516616838073	0.936042651888419	0.805200173140423	0.687397153807819	0.814299376625595	0.868963838417472	0.877397421926932	0.863816140067665	0.61935036757212	0.784321746295984	0.607547637349436	0.572552357514165
0.99833130299666	0.997752648749232	0.956657335785075	0.997072015456536	0.971126566368956	0.930653894289351	0.938942981666101	0.668117220110976	0.867404867130123	0.906637519607509	0.872637338817877	0.847254288420114	0.7409298976132	0.561384681019174	0.485162735561926	0.702763764618919	0.453931834849258
0.999955370384334	0.986161970186762	0.985033903826018	0.850428128072008	0.988343997751919	0.950809700958683	0.92960821028448	0.92168619682673	0.934199185424834	0.907446161393892	0.677337807528132	0.804370057028611	0.876902757005301	0.826439885078501	0.388492051200132	0.534370394390304	0.609070472300575
0.999761137045777	0.997841174401718	0.993592725621865	0.999616884781577	0.943606420322575	0.944611364594352	0.989256865646943	0.907528649116527	0.812501007366408	0.902830314861696	0.866541370467216	0.716833667228099	0.779481374263104	0.684694935875085	0.410583960953046	0.657992905722023	0.589910698137266
0.999984273560864	0.992367089177486	0.919381295390249	0.751648099783975	0.999009392178195	0.999402112148996	0.958354189668092	0.911578722284233	0.854948242846294	0.949021892888461	0.850973389535523	0.712196640974214	0.824448156564134	0.798753259268517	0.851926318229929	0.835720355483277	0.37677987485819
0.999732926276001	0.993778642011033	0.984480143139255	0.997042246843736	0.958238734101236	0.882428628064483	0.86969721239033	0.73129107401733	0.912620524976442	0.873128602010233	0.704434940772673	0.85812771233132	0.805103683581369	0.810989767741847	0.754394650838824	0.662700493751435	0.602449652547683
0.999468673123225	0.997129911542375	0.995430691526403	0.994789060821778	0.963073956554289	0.940814837787914	0.890391654130665	0.762600481605085	0.910143066393894	0.776272154963198	0.7243419790759	0.775750225173538	0.724060532485118	0.719241767521946	0.617440346490625	0.605570144728408	0.401643496695712
0.997088600105623	0.996693112562309	0.995643545291576	0.916418098493139	0.970851112182748	0.915488613423966	0.864170586519661	0.830213295444098	0.856342334221669	0.875633751792807	0.815538840167928	0.821168398069802	0.647272140591868	0.698175018347871	0.573399784993268	0.553426958196006	0.693111208503237
0.97572762097318	0.985609232626885	0.966741079089188	0.93789568028638	0.968727670451307	0.949921297339812	0.940841054611653	0.760773732544702	0.884535667620475	0.730191401175971	0.86736772878493	0.624999320430077	0.833070204982439	0.65893327537974	0.543543650670129	0.655372371768591	0.466480158449562
0.999814781340682	0.992819476367078	0.981057875200571	0.798033003508654	0.987384099468129	0.94085379733996	0.826249127377386	0.812075396233201	0.924558768882174	0.924924361852983	0.716022804082806	0.831164069964334	0.748623021731564	0.754838256100982	0.60080509960629	0.767147444061169	0.387419319354985
0.999896818998417	0.97210846396843	0.984593012161476	0.990232908082308	0.991260348459417	0.928137915623494	0.956407968156615	0.934755545529972	0.811219180062158	0.736258870956285	0.882444203546622	0.750317554688613	0.835936339736464	0.623871855441911	0.640307360889382	0.587343792150686	0.643971642664203
0.999852213546513	0.994611497350784	0.982176034102166	0.97745412059722	0.986742503210402	0.924179575478909	0.88509168390666	0.927325066514228	0.849204235979362	0.81020147264951	0.776588094918157	0.899538519259944	0.73224502228298	0.613176192562652	0.418502034979776	0.666604288440614	0.46010507559567
0.997022193316491	0.998766885459735	0.991618240274254	0.991408145542568	0.968753806647296	0.958900912537219	0.942401003604597	0.866424193643114	0.849587327317913	0.851329335402297	0.882581339613062	0.89382699153976	0.878660798443407	0.743801515675104	0.812209772825755	0.843435712814457	0.491444292481648
0.977826292812395	0.996214107325988	0.991959817853966	0.908596143983534	0.904242355506298	0.966425420673737	0.72617011694972	0.820146845909657	0.715680536964149	0.734093304785611	0.944645735971126	0.700671235222019	0.689438671486897	0.853683583554439	0.212975455659849	0.826792981920969	0.329203065259979
0.999929611024261	0.994610724137091	0.994035322131194	0.981217173953418	0.996694399971519	0.943019010076584	0.952203437038834	0.879779851842225	0.596679745605523	0.85358054088026	0.56340738905821	0.832993327388046	0.605763245633138	0.595628771478764	0.967646845782372	0.56229769370174	0.365634211087428
0.999507738513907	0.992381194964277	0.992335214017393	0.999320470806732	0.997907542192577	0.975160051096888	0.988106246662532	0.948630986261589	0.885549058033396	0.94310433408275	0.837231063459062	0.772513657511329	0.740848418660811	0.817601499258586	0.800914855516664	0.868732603556129	0.462485660244135
0.99843887472502	0.999725917067808	0.987210499675828	0.884496178138433	0.993114688838575	0.94541559587106	0.83171727671317	0.996336526231609	0.92110671719075	0.792550958351176	0.699706402184821	0.778606781372572	0.881760930927142	0.945968918819228	0.365353892354208	0.680218183293002	0.533581661387916
0.999804767212779	0.998415358489442	0.784090401329741	0.998364156274892	0.934829391752231	0.983298637628679	0.852078044345306	0.711339102102894	0.859557579259481	0.684361718237123	0.809154790303132	0.458371594720126	0.831825364533479	0.841278243717927	0.359792058065456	0.34586087987915	0.588737853474367
0.981462469585546	0.995123162811901	0.966493125418015	0.999370599514462	0.944079539734014	0.970957180765442	0.95780549513917	0.802057405190442	0.851298565441555	0.902737309460691	0.964467957431715	0.648833631607695	0.936865879206548	0.44163537855752	0.777848221324996	0.749662542677058	0.338869685642163
0.993726166041452	0.999385861069612	0.998327496472715	0.929726131811302	0.984944874171898	0.933283323288485	0.971410210827857	0.917614616118395	0.900484538331099	0.94383313809488	0.772618742119455	0.955553350769073	0.846038216754341	0.736564035908292	0.529083575692614	0.653605331568819	0.57916050021933
0.985202611350996	0.996078083993924	0.999539523121219	0.962929011434645	0.669885134072758	0.896938909802785	0.878101060758815	0.932911014094795	0.863062942354326	0.779395316104636	0.618559705062771	0.851603956562812	0.745478485331315	0.929287353444823	0.89148491783721	0.512075487380758	0.576075164582237
0.99984267434526	0.997807921873714	0.927337720021665	0.998457163443336	0.998713353245338	0.979270389786038	0.934851970571002	0.538554621554436	0.629828761678232	0.874329740711728	0.864656176291859	0.812472201614644	0.858512754414133	0.693859635635593	0.728307428282915	0.570995571678532	0.643601464839446
0.999427351861204	0.967116925232115	0.981328259543925	0.831061313159925	0.872398196807991	0.88520871508221	0.870097640508861	0.87129903563522	0.946820493125019	0.938163345747311	0.602786884229145	0.83265626851873	0.851878004866128	0.863514851434233	0.639067770692351	0.797522911146971	0.372847349577776
0.999972196814082	0.948154294342113	0.949467600592149	0.91850613873368	0.98821020632788	0.884336464847801	0.851690258857415	0.958719315299665	0.855402392799493	0.701501390819818	0.714822350074985	0.866046626508552	0.756619516887718	0.832421968183203	0.619956918490797	0.507553004267757	0.597109928581082
0.99943039676773	0.952704194357043	0.983857728627217	0.977715167976031	0.873253421443487	0.868333605998792	0.81724698759936	0.855729392641449	0.88682121791659	0.84705423744055	0.512435518930731	0.770580392463118	0.814934322179709	0.833865031304368	0.727503538736796	0.598032397863302	0.54222587142932
0.999997545495573	0.9995621970777	0.968737637587925	0.927613602656838	0.999744767721075	0.989948937246987	0.927913465422468	0.600240412588134	0.957202436850395	0.848096079125088	0.855118335776148	0.763464633886182	0.768090710908947	0.583278341402936	0.62045529084528	0.491351948310664	0.438110803612675
0.962609336901834	0.993061797931083	0.980345606780359	0.993901808655847	0.827418165830413	0.957114648504255	0.889697151682815	0.811276303879159	0.791037066511803	0.73548262948397	0.839627081687776	0.774323770751672	0.832461531234893	0.844896974330847	0.854757967106547	0.779673676785721	0.408585744344725
0.999989028936118	0.999145726541837	0.983668127280288	0.968808802745903	0.999443670168339	0.9684676926264	0.937613369733621	0.860387796339459	0.81473348199244	0.718913485142415	0.758489052739272	0.844774378560221	0.82257466513274	0.751513726806025	0.75309917682949	0.62584626130625	0.454644592595311
0.999580889543263	0.997432410922561	0.990530980040141	0.918666770079119	0.993452506281563	0.985174493857975	0.880286692450014	0.805413739678965	0.870509438065767	0.930157798704669	0.896462218689845	0.750705544933612	0.795578160796581	0.738605907463514	0.669454383760596	0.439672028865509	0.6739289366658
0.99979330092242	0.995849009220321	0.995494985825457	0.797848316649622	0.996847806278289	0.980413646723792	0.906502563919934	0.928880111665929	0.700389071662578	0.728349527802563	0.863167804452333	0.817839301314513	0.827105292362391	0.718495901852592	0.919374665164062	0.740428477198289	0.388020920406548
0.999500692323018	0.998298088963747	0.997263244566529	0.952322717224875	0.984123354995279	0.952930256898426	0.907916608907991	0.825525732380337	0.835456952120938	0.850653160380209	0.837098522029042	0.851866590980811	0.882518349450624	0.824759989658397	0.875941608785939	0.834381204906296	0.44225652721215
0.994853706507596	0.996188439935794	0.996117568050993	0.927034332805806	0.99406332965239	0.937734950789161	0.89397606209678	0.886763481189766	0.554715487023815	0.699423107136649	0.920370933337004	0.896530577172546	0.645610579365876	0.688525093130829	0.413429047734114	0.716925003810364	0.458721606390326
0.999500784880535	0.997174421153114	0.99963690272458	0.900015217167308	0.960820645529115	0.992861983227132	0.971408981858228	0.995661407052356	0.741004147782591	0.632268254473856	0.879702441801141	0.633895202192984	0.912513442464005	0.69800990534846	0.838570140829316	0.825383094270577	0.484919219402605
0.994834830600427	0.987341317844435	0.96499088233732	0.976623884481996	0.986575901897286	0.971530420958579	0.942441298746061	0.901820316346865	0.787705797883554	0.758615053726572	0.937191550111216	0.881827936495072	0.898321732922459	0.782727939710207	0.675745137593981	0.877301538066578	0.481667311104522
0.996173574802538	0.995258347927035	0.992918783032353	0.997884076447485	0.975981431660052	0.946003396794403	0.92450889444571	0.802666293806927	0.830342347575751	0.835632305826822	0.845226822600608	0.902516365981477	0.686005426843235	0.776319235459121	0.589591364379222	0.78878018754985	0.590378990518764
0.980832197462919	0.988571474442989	0.969264338015964	0.951439567512755	0.962782013513139	0.906417399943055	0.927811296150302	0.875026708277573	0.879547959118752	0.870814993559969	0.914148420848026	0.873520438382564	0.820030997277237	0.621778330641414	0.738692973341599	0.882628441329277	0.685206803601273
0.999789056618885	0.999745262175527	0.999652420025225	0.993478533047815	0.980013237196941	0.983032034456121	0.98584640195304	0.973184179835921	0.904682918459722	0.845264321148112	0.865470252365897	0.901071708478238	0.848823022487172	0.696953406600219	0.746534080710336	0.613794050566689	0.356174627000393
0.993555635083374	0.938301314511013	0.928936949843745	0.531519355978283	0.972288847541091	0.815939400464856	0.865065249928253	0.915000407630916	0.81696971357318	0.806436670886331	0.887477822857459	0.840766437413161	0.788093572374599	0.599023377711731	0.594058833550088	0.847126487379979	0.651757817556522
0.998508798171065	0.990580022523068	0.99531909088816	0.997345016279477	0.950685285110253	0.896688044735692	0.864063984442575	0.898610508711007	0.846355795122486	0.644754815711115	0.752174679923827	0.833706144750013	0.582221172644798	0.818565748592934	0.608720362427451	0.747966417258343	0.633012761190986
0.997225669064503	0.995291932374113	0.992539840796007	0.716762299273433	0.973378637007072	0.954446595012168	0.863372487601392	0.89956159770986	0.695301420417439	0.905463007219237	0.907902518206226	0.824131417813458	0.74990107202262	0.682447399043845	0.606873468915473	0.551193751116677	0.532242946068722
0.99998236064596	0.999927848877052	0.997053258048298	0.999974726390648	0.993599078053323	0.981534270895898	0.913321837808207	0.795006105014207	0.804643247187483	0.674339614015644	0.728662839910709	0.894671923824001	0.740523478515004	0.831577653674505	0.834403990342175	0.854680348488645	0.41314745538722
0.978105129981764	0.984467494555872	0.937582574776112	0.932907975930901	0.989157199452873	0.960960683129632	0.968534303023171	0.76054705481273	0.779298077774913	0.9417663363875	0.957643220377652	0.737540166144899	0.867907641881043	0.636222896358993	0.764241581658407	0.861211116995241	0.479815699998622
0.993418010638287	0.988126026769705	0.943777343522572	0.988223374415021	0.985184019972299	0.978985726238297	0.937568178893107	0.683968865790304	0.892380348275134	0.796716174899547	0.963936763588491	0.840889084401373	0.881693700238891	0.552347997135558	0.729027883709137	0.49206403934981	0.576344026507968
0.993141529603723	0.997254487220543	0.988766334910939	0.99945943465363	0.989972115120293	0.908809840882335	0.962944002855585	0.778915797181826	0.749413586258544	0.633362290341203	0.816666177744411	0.785666287247053	0.613833813928535	0.387347739224599	0.699822995441319	0.919183248689517	0.419670638546698
0.997585717960756	0.999666564955055	0.999683238246396	0.999772854389048	0.955502771129435	0.987741559412055	0.962235802918373	0.990146127369428	0.920422646207959	0.701154179803816	0.886959041193076	0.624238122688464	0.973471832248615	0.785093141235075	0.749765425792211	0.773093375752197	0.710410580363247
0.999953507283469	0.993157369640008	0.98865663737524	0.999734607090177	0.981771957384199	0.99444360213376	0.959308856563465	0.652209240692304	0.888918478943965	0.796117699661673	0.88481080318936	0.769760108427194	0.910187382568066	0.840148409321552	0.684298141122683	0.681586022578848	0.354470686504374
0.999798777421353	0.999634682432149	0.970207694508165	0.690723389535568	0.998181899479945	0.948518117266285	0.931992134758045	0.92601370025217	0.682935152648228	0.973647547909979	0.91012036221718	0.716361994243042	0.765113691755601	0.802422470234894	0.537487554061417	0.486145682217587	0.456660750753124
0.999954624010678	0.999736306365632	0.993113132118771	0.996457201157411	0.982139547458788	0.986626613073502	0.947268183548521	0.852300334126059	0.803197900374658	0.73143055750479	0.525990930793718	0.787950490634777	0.779966995490547	0.717347749586688	0.8514354185924	0.441929129344642	0.676184596402007
0.999992166586715	0.998507610423935	0.798230344881536	0.721200590317811	0.998859775035827	0.99444850565046	0.915986926499996	0.908415453510337	0.89861755069393	0.925494583113511	0.912041392082037	0.785799568500421	0.821904603779143	0.78581768734267	0.942854110342711	0.743592916743786	0.325814035872846
0.999474364334816	0.998705006153916	0.999579784806064	0.999742278119105	0.974315877908409	0.928882744263357	0.965065324913911	0.895563984243657	0.740590430864602	0.773041803195064	0.923864585286908	0.817208177718906	0.884852169279085	0.674358597061058	0.711604603606834	0.782378555788482	0.592010119266992
0.999979653375573	0.999050686091588	0.841815329879597	0.99998619049718	0.997092781048315	0.97380449687328	0.984515537712552	0.907650832103029	0.809215464897443	0.833329003232905	0.738219210967218	0.939444306240882	0.688426259852761	0.591222106661553	0.640479448711548	0.816981324548851	0.548675991259869
0.955374491833893	0.995616145082039	0.999496591152548	0.724035673473926	0.971066150935798	0.901903356236914	0.902605836184065	0.902811273945398	0.667429634949298	0.856183057816227	0.925806291411416	0.797963390279653	0.841396168334402	0.679163855165073	0.51226295672467	0.596456268687974	0.29084753990498
0.998979305376019	0.977641588696385	0.998505181205123	0.99311673627165	0.906603367290242	0.840954897420936	0.882855822856998	0.870122095605401	0.844715309513201	0.617877573199137	0.650171714699059	0.749143079274273	0.810499174722037	0.677987620591734	0.80457911708534	0.498587724168977	0.394006226594667
0.96052428224866	0.999455797585581	0.946181573010604	0.934293673165596	0.960141001508893	0.97619394185545	0.916804779733573	0.731628422109322	0.831289334176566	0.942930257504811	0.959843475380758	0.708182855289218	0.827835022649926	0.703944201323704	0.526849905777572	0.68894124612677	0.657695185355455
0.984978178455393	0.997899340108607	0.99641263235234	0.988885345915023	0.993257966773532	0.994758071668692	0.966667326879657	0.940165819502332	0.927803627114881	0.737649302979679	0.752759438653095	0.746056402054307	0.891074053939768	0.741111296544151	0.899993250993584	0.880592591542418	0.593259793516714
0.990007591336055	0.998607528118349	0.896823974882497	0.962825636736675	0.956116805540267	0.999093628352827	0.885473111809371	0.8848832980643	0.867457117996113	0.725393308353674	0.960727784029717	0.569368689014564	0.781567961941275	0.726099581348123	0.704699556357805	0.711770749906547	0.474868965491861
0.999258365384214	0.995715142342934	0.99995300281969	0.901701416214309	0.981816175628231	0.819586784845276	0.930501190217819	0.983539167186846	0.964005755132979	0.825239616469202	0.676758143250073	0.727054650015794	0.779262431051349	0.745859025173301	0.836695541889695	0.895533242564925	0.439087654439907
0.99833822803561	0.99701014963576	0.887982903687231	0.999987788217542	0.977576492257229	0.973526093361364	0.977940045295987	0.846216506142503	0.650286116274042	0.37785250908839	0.90155947534859	0.873678535093692	0.869492067888665	0.553530727386269	0.588903365593978	0.65147221144811	0.694560720504909
0.999977503431832	0.999148260000981	0.999190549157218	0.66171943435091	0.995961521014868	0.927503649288137	0.902966862895454	0.978519933003745	0.923658706150268	0.980866826499898	0.725122011299207	0.913710778342266	0.825941435753672	0.717674618134226	0.705811301895685	0.677342299015903	0.431905373947779
0.992034711567903	0.953699641853251	0.953787034131004	0.991723158792671	0.812457728254029	0.956800570281493	0.948591164092666	0.876708420733699	0.871744329656141	0.636752741127375	0.84481918049505	0.760171450340776	0.90160040469924	0.732134123164208	0.781067072897946	0.585309167797371	0.470941371208965
0.993972680512668	0.983585139752503	0.989261811907016	0.827137010173365	0.981188126717692	0.936288746650375	0.768215541507905	0.934908755992537	0.907313577259437	0.734800038355395	0.805093203686242	0.763031239462285	0.812753444666583	0.783665576140523	0.748374657876401	0.806083261434252	0.515078966786438
0.999136958611331	0.998984788794164	0.995965755027504	0.977960927934194	0.879596278724493	0.960941744847143	0.931340180331357	0.912058558855004	0.935145384376843	0.865654564323307	0.792626180029609	0.723561679643701	0.756784497933441	0.70947225004204	0.865749670710726	0.432005088807623	0.57256221874184
0.999703929171427	0.998544117053024	0.998623431719184	0.993816452795785	0.980274956530494	0.926837006192567	0.935415221508393	0.956349962044992	0.820434002026422	0.914358185078535	0.503758469619357	0.620977770377946	0.867252303955525	0.68625200584451	0.772105395268349	0.711057265259591	0.539207519663812
0.999975073566662	0.996882286426973	0.977519147901146	0.994309383222469	0.991850484590834	0.98097776126465	0.902172852964874	0.792621445605216	0.907740853066163	0.802283601715669	0.906338011119395	0.919222103169773	0.713451719037538	0.689753187674512	0.73196159159812	0.615714452870154	0.61105856671136
0.913173226709389	0.995182145947248	0.988851245807431	0.947680257519668	0.954586310465775	0.908876524967973	0.85759438297793	0.833916028422135	0.732065355268992	0.811393526212082	0.656964815864539	0.503524184937899	0.85060855905748	0.713694508450414	0.703278708630518	0.734264038362082	0.578452226009522
0.999644751518854	0.999368167452837	0.996517079611643	0.987193205453572	0.954001584376909	0.963415359534996	0.864101638580354	0.69936367243362	0.896862973079285	0.918362129179167	0.785899757174486	0.810382731970745	0.694480085860442	0.746316540328802	0.74464233493073	0.586827621442653	0.523767731210993
0.989231660665431	0.944552277693076	0.960670507066775	0.999756640035331	0.987958998557483	0.854623723217367	0.905084106641484	0.921015048884475	0.936178506857404	0.760952329006873	0.739531045618481	0.611774671499514	0.837495168502826	0.729528669653115	0.630223347078336	0.899099569344722	0.56377995737244
0.996674193641328	0.99849091438081	0.996011494302854	0.992988867370337	0.979003695783519	0.925932943666619	0.921854847048546	0.90929767088632	0.913791991444993	0.849539063923266	0.787074601901133	0.633606326304186	0.799394541290613	0.780610090729844	0.648436493380963	0.558438360236439	0.635405658435084
0.999407020675803	0.991275680011661	0.953917267597458	0.901156507819078	0.993714869872988	0.993415332784513	0.914784257152312	0.856622495953204	0.825029005836559	0.87480351140836	0.84081878477221	0.91166954997542	0.844918807634893	0.740606058722494	0.729860421708649	0.798569825615526	0.467339048544392
0.999236315138094	0.980664007076326	0.877879590930587	0.578278865482549	0.98594364874248	0.983527676303287	0.819285339341362	0.901141219362156	0.918431932683472	0.805813410991217	0.817994182500908	0.700123023578803	0.745735165438265	0.684670389798902	0.411115347412857	0.728351200158476	0.745079806793201
0.978039508695226	0.998489601857435	0.991520861996458	0.998758903843051	0.89763387466693	0.933284179667082	0.956478801463981	0.712443744330614	0.868696059506152	0.883377441570396	0.836774527221444	0.880106241265405	0.827619591424136	0.579730381943946	0.76904257562777	0.568080018018203	0.814017604547372
0.981415606319408	0.997832003166301	0.943723266965998	0.82898885819673	0.976861412612937	0.933246524306055	0.914801767079618	0.922568729177596	0.712909764652027	0.777035037820249	0.955122222025722	0.868761173532535	0.825843506396221	0.718247808753887	0.655311166958936	0.700634425952549	0.772887501628967
0.986550216074143	0.99907313641695	0.976383967867585	0.9451486105251	0.965800649376007	0.937117678374436	0.93406649527216	0.742575009060017	0.648736930394105	0.908123507138374	0.906645257491489	0.863913410435029	0.772919685114697	0.597522116418009	0.375761786203508	0.559837962617355	0.624690354244696
0.999853813104314	0.999664584892563	0.999910526923505	0.996314604812868	0.979396274650406	0.990751268187188	0.925246028541217	0.957427956889801	0.946383420528999	0.904402767767995	0.761641978021688	0.680017352453265	0.794951753990589	0.746278929537368	0.944370992496403	0.722410083136998	0.331635367607389
0.998974141039803	0.999847953413037	0.995267892669284	0.960035525942232	0.987095073698858	0.972605353368189	0.943407715688007	0.826416952857772	0.767314472576441	0.617442450848559	0.901729137577129	0.798121011159503	0.756849215587415	0.898011557771274	0.597896729700667	0.772208005902281	0.25695222025403
0.998600988326518	0.999827634876268	0.985804657204309	0.823688180488864	0.996994331267549	0.989442322337167	0.951323166934959	0.583094084909878	0.730662958438181	0.954480068470039	0.743509019502262	0.827530119221709	0.821268428810508	0.690462965488624	0.735364582458304	0.5323530582938	0.321049243362725
0.999992560565063	0.999779461628828	0.999933212882456	0.998029961692473	0.988381159437554	0.982318814914532	0.972682664579489	0.915306467420742	0.709430885157929	0.949092501362926	0.963171300423953	0.490806981778205	0.882358562219688	0.714557438491935	0.647738816795886	0.495065765811687	0.496480946138031
0.99944765256551	0.991839631032741	0.995955852014976	0.998379806215474	0.90841906907302	0.932972123904597	0.929493370986732	0.940578531318446	0.911759770025083	0.755510656208444	0.723010481884095	0.886116366544865	0.85862993265158	0.864083762960851	0.899158613564825	0.788390273150815	0.472061088935021
0.999784802586344	0.998973776561936	0.992434720891299	0.993456031737375	0.989367177844739	0.956916318726899	0.867946838513776	0.775023403988556	0.695085703881795	0.792464879632854	0.712771194723273	0.831974581138261	0.561022849425448	0.699286853594027	0.821840600460702	0.692369351558165	0.330060134905427
0.999928864796715	0.996809435003888	0.991748525465081	0.930656667171817	0.984668410204546	0.992292975966496	0.888786341217178	0.966193329837045	0.973376900797575	0.749904322392349	0.854055498771414	0.788651962242662	0.899029027032074	0.850090780809565	0.901369712132392	0.750583877386338	0.316576816932424
0.99892330536986	0.99710314825157	0.992115238362691	0.988700336092453	0.980308683491965	0.952134172110241	0.905606628869431	0.864143054999336	0.862328286864086	0.743292646817123	0.833365848514605	0.768691560990467	0.791355038307218	0.665409950486485	0.62614728140312	0.533156846188183	0.67701658057068
0.992049662029501	0.999407849045335	0.999475456815737	0.997682090889423	0.987954623441638	0.972018246675848	0.983302312149925	0.796750957550386	0.787839454239299	0.809996458388904	0.93647308889406	0.933427014416457	0.901926600162351	0.641671728272123	0.663298051403018	0.790241237771067	0.438262577670783
0.999009164030055	0.98169424187725	0.978724646925226	0.880570772524452	0.988928464555737	0.945311594322969	0.783877290472489	0.954879266379454	0.913546778285113	0.937408429754684	0.77205075756654	0.584648414853861	0.767243003596154	0.86326622360401	0.781802577751351	0.714211424642493	0.619700084971052
0.998930532666682	0.995925795863684	0.943376285851035	0.977101204567659	0.986058564173684	0.926119856030515	0.970486500750377	0.848632386298958	0.737200981809066	0.818143500232264	0.865040136198811	0.902037981261647	0.859236035639815	0.608118333765521	0.77577419378469	0.601403344090327	0.458512274452655
0.999862050789023	0.993893329032322	0.993659621613944	0.987181991470882	0.973247208069076	0.8858749970606	0.881787147001975	0.840106542419995	0.871503920383575	0.909087560034515	0.63920485929993	0.870752148927951	0.676641895376853	0.761784126164393	0.686521832124852	0.591836423417184	0.539355069618866
0.996362708987896	0.998527137587236	0.981230238061972	0.973753494149287	0.980716792308672	0.894935411791807	0.925750378069978	0.645167157834892	0.833514396474799	0.846088335710501	0.783635306152086	0.905923886510126	0.834404358734793	0.608243199470707	0.456196734659162	0.723385359170129	0.78078988488472
0.999320868698551	0.998598641716902	0.997652074104341	0.758974010900422	0.969446139208015	0.962572287329856	0.948719617765822	0.9764852274272	0.803383793028752	0.775846145437433	0.900958695195492	0.740702957865655	0.779606227940189	0.929996402698151	0.457884559878123	0.673993427259981	0.555945686315462
0.999995575361094	0.982910168456268	0.98160438312289	0.999993628927701	0.997726008046182	0.957000035793679	0.897567719162414	0.933064534975694	0.600012874142496	0.771747554429708	0.708575533476022	0.928225828209777	0.862587799886597	0.928293251168474	0.40960181998867	0.854765115146354	0.490407700219668
0.999886943994293	0.994928966437123	0.960422239949504	0.989917404812229	0.99133116438085	0.972475019519353	0.961788112620975	0.890494364231463	0.652112213436111	0.60423258428547	0.803401436291415	0.766571959478962	0.75927871282665	0.931406745999296	0.53909693241945	0.825260210157014	0.379120347890436
0.999989840030775	0.958967481295727	0.991939177444958	0.999692175592663	0.995021512972824	0.945694296151831	0.919418140662143	0.956209960496124	0.71917258279656	0.681907200101497	0.673467584291545	0.9103009429638	0.897322693698084	0.863752965112229	0.642683398114807	0.556510084390421	0.496835067783768
0.999983934093242	0.989301197490609	0.95840634921021	0.999565902426496	0.999052343861857	0.940980554648643	0.872499715427447	0.912137620766389	0.750524798611435	0.783315685555571	0.767876418785387	0.67268318887075	0.631374348190035	0.854754890133939	0.601781776796844	0.585060972017678	0.440837257596023
0.999994816078611	0.988504449024453	0.996000527550145	0.986951366110734	0.91582469853613	0.976255475088882	0.906453646530203	0.916969073510575	0.876690192556168	0.894826354864691	0.637556953025085	0.768356510571002	0.722316833405569	0.928009137099619	0.759373647231218	0.639567517534246	0.489299047788633
0.990556582998709	0.998171245008241	0.982545460924654	0.982400598215871	0.995263335770334	0.964170198832927	0.966521176493696	0.842323306057113	0.801241188889743	0.885826145631057	0.81375362548208	0.479955986596944	0.783106720674262	0.812817602814222	0.67626394337153	0.786247980638813	0.278714891291095
0.999432279479105	0.942721685936594	0.973282522583171	0.865304905201246	0.959899353972522	0.95403431408893	0.762945724551655	0.919748915332781	0.902647459453261	0.905194438024768	0.804255324137876	0.785138239935634	0.794916413624682	0.933954230383516	0.62195372580753	0.778235130531611	0.583430913776541
0.999965601348682	0.974187766717126	0.961159543083908	0.976354509652688	0.993582753484072	0.958058311990815	0.883438089882875	0.730393571380988	0.809739571038396	0.598965619985202	0.749577141261974	0.707953120640982	0.833771948356711	0.830666465338166	0.63318617997091	0.722427389616472	0.316102679746095
0.999999540421762	0.954107917508394	0.993847339330917	0.983937368593747	0.996007685437095	0.995660815918496	0.933843161699542	0.834173408722576	0.914981766651626	0.957634964023235	0.686290644711508	0.800153995625639	0.94644989463335	0.906487856733962	0.885167054099418	0.764221371176207	0.682666018531637
0.999992407112275	0.999948409412155	0.988001945668674	0.999711954173263	0.99833452024885	0.98490563624566	0.966773817674982	0.742388549401425	0.715007936766597	0.958886404977658	0.664786569986132	0.820752170156719	0.695584040314402	0.754975653312695	0.504265593330049	0.793829344974407	0.477646917733036
0.999617291151779	0.989639218893842	0.92573697773233	0.742548240702835	0.982061463294954	0.937174018157691	0.870948123929047	0.66941506410623	0.922774817503546	0.978118992290874	0.816206335068551	0.874145147194639	0.756658363757172	0.587920180023213	0.782699233768416	0.746304941937247	0.410407373546555
0.994986209394417	0.993926264866403	0.995433920466621	0.97066613199403	0.854377742393936	0.927969305788497	0.783103334214691	0.877787687750907	0.768535897792638	0.767204090098239	0.727077901405429	0.736713719636608	0.675050670587484	0.912186780169357	0.545282001888132	0.65143234132287	0.406809578767187
0.993471307411439	0.998293915136316	0.997317804990229	0.997101795365187	0.935811254359578	0.960674444376589	0.962977711115173	0.825142974442663	0.801031899149485	0.790662121819781	0.835266008939841	0.899652294954269	0.947924555471967	0.734582553993743	0.77019274380132	0.454437229291163	0.477672094200735
0.999535110501682	0.984865289781191	0.982123427409057	0.951253850804672	0.979863165057581	0.964664652845546	0.905800590879333	0.971006961753943	0.907338849172718	0.819456236201667	0.879532316938514	0.906072085208887	0.828276700852017	0.841359675889525	0.839591104670572	0.842406253308256	0.562566373759936
0.999852392995382	0.995432771034642	0.985317762529518	0.990792479683699	0.98815827840422	0.930792492596255	0.913544846791632	0.927408076564756	0.864281851335099	0.774859605270082	0.854037412591248	0.87793830610303	0.657969384800385	0.601661877247694	0.347812926629201	0.767214063138303	0.376366529212084
0.997485030144449	0.997570931162119	0.998391915356851	0.999765371992045	0.934400998429395	0.961142926528321	0.955737772451021	0.871195065383095	0.811217921538722	0.85791148040105	0.763157647944672	0.667249808603106	0.750828049580231	0.87743114728477	0.565901768876571	0.832262475205907	0.452101915172209
0.984279620467791	0.990385916596437	0.993686940794398	0.999928155004038	0.944670545321284	0.982849211026743	0.891578525346605	0.87657093992635	0.812864044414589	0.8731449408614	0.873782733431058	0.770238622218517	0.900646070940527	0.809118359921907	0.69671150747067	0.590905772989687	0.628939166000412
0.996768095860047	0.997651063081921	0.989438693411194	0.953772012815749	0.965981467149662	0.91863655339264	0.936635935233479	0.745521673980262	0.89159464092563	0.944699396234054	0.726869818232861	0.858239702347424	0.771399556988428	0.661431237563318	0.742164461662695	0.509826817436176	0.310754084959506
0.999525204938437	0.998522947819642	0.983320377101974	0.99436073463305	0.936316379370678	0.984852877869876	0.829659174761885	0.86402414526571	0.957776973270046	0.701511655366395	0.902369180799312	0.76751263064026	0.826993205442178	0.796291843197301	0.473668231145483	0.82798400765883	0.227098005876535
0.99996933678325	0.996890299238634	0.981075971710868	0.998592394032631	0.996444071675518	0.936003519169876	0.964532287675263	0.799297505697071	0.845755038136697	0.81491364763841	0.776480975308432	0.753957154829637	0.761055380405022	0.755082312150667	0.479577684551683	0.841874066693861	0.28445010310979
0.994465836821202	0.996953246953338	0.979877655133396	0.911828422632536	0.952381983992982	0.983020871795022	0.806573632828658	0.792805443156515	0.822060581506828	0.763942235979067	0.865926651448632	0.705099493809096	0.811053885961543	0.811454343643148	0.801905535977164	0.721950414174476	0.544205286017021
0.99999065946703	0.99444243191003	0.987758457990934	0.96403096507928	0.998963242377641	0.99924075096482	0.950998999531076	0.863564478447437	0.867962260444974	0.918471133366456	0.7836839040079	0.795619529044824	0.776642497994889	0.815139459862985	0.641122825449228	0.74337881709224	0.497316954459076
0.997869858037898	0.99282305747028	0.998434050591353	0.996971735143848	0.921699202853734	0.905543835982516	0.974381575768688	0.843809156969964	0.691033830918371	0.725606615014269	0.846315775479493	0.585379307216479	0.834708459224441	0.538287199856658	0.846113076190505	0.608604285214497	0.629638071000777
0.999614816501839	0.9997127468455	0.99936904402917	0.832436594957467	0.947435911983404	0.970112653706425	0.953087895715824	0.750817206367821	0.958154404605786	0.930676836302566	0.780442048577473	0.74971097689024	0.736830435952747	0.78558455251318	0.759395225507812	0.648127341895516	0.283980110679389
0.99921311005974	0.999963348191029	0.999747530655857	0.891810588377549	0.976897135345293	0.934202442876913	0.983419651126814	0.746753172525071	0.829076845600692	0.978451252707647	0.859413434324654	0.899239886540156	0.696030309424047	0.668671977633407	0.640467268038396	0.446511721211043	0.703892248321684
0.992099483783283	0.986257601592779	0.927119258731196	0.991517516452607	0.898778286486599	0.962660104260574	0.886643752061973	0.690452072864137	0.943647474843482	0.869941172678053	0.84946763204501	0.762174549641601	0.932411486153229	0.792989854715993	0.804525197631546	0.729926784791638	0.466786303112256
0.997024202067897	0.999137233893302	0.98373437301227	0.944733006992662	0.983921328002114	0.952508277317362	0.949500202157698	0.954611954787661	0.921178089289555	0.854899860390279	0.876342186085277	0.915633575144721	0.835119236324935	0.780430686005732	0.598233071716941	0.66183067799339	0.670711222380124
0.998036250742003	0.974135583773609	0.896367065373165	0.978469823241879	0.948849109204587	0.917185315377869	0.877087685890093	0.907535884672791	0.844167135092983	0.749403246343244	0.799530369341727	0.830140518122835	0.872565174182191	0.721673409988176	0.586772991329237	0.481571492520669	0.722689884406873
0.987739349030652	0.988008547693287	0.999658280524476	0.988215291952793	0.901928488386861	0.953647266006406	0.8075914898602	0.879816919006037	0.694994157590314	0.581565102658763	0.606986162075141	0.851022108803682	0.735522226520073	0.854599046323007	0.543878038508813	0.322828381233414	0.346013313121459
0.933384610614079	0.993380420126307	0.997308632355561	0.998442887782917	0.98408282254945	0.971770682371156	0.937924125823202	0.673840158016402	0.869551835918811	0.809344954474309	0.889235041010646	0.874885708831568	0.827762308039816	0.896824173162241	0.832117529545176	0.930309709407455	0.742082547345462
0.999987456199292	0.995308921420742	0.974818266852147	0.999070454438528	0.99485210477487	0.97629840420768	0.882972258257076	0.747194644216538	0.923019860386826	0.540375734715736	0.630818913496341	0.843851207781994	0.824103159298113	0.785775778149448	0.713046168839331	0.754532215477164	0.527812098897884
0.999906437505119	0.990038972419488	0.94792320481846	0.997473397469039	0.992640150379381	0.961034130330027	0.93333584851529	0.822395853266834	0.914060832573102	0.878579002446719	0.893976960479019	0.701358129388862	0.854719865298071	0.705161405313945	0.504663178529385	0.738482944461303	0.659695614571271
0.999935487787469	0.978090805207694	0.988213680143724	0.980397353137986	0.966715940390867	0.868555273027504	0.835258695883907	0.930613874371459	0.730444238021501	0.713150538252717	0.76051542102552	0.677594609415766	0.890149157567692	0.787077584407219	0.757809111725953	0.612062692713683	0.382050013491358
0.990563783242698	0.997753806511882	0.989587371187484	0.987185958073069	0.987051557959045	0.982696021905979	0.943667472412024	0.802048209878006	0.805945225594108	0.785360586563867	0.841019263060648	0.800468416935728	0.736343770936227	0.590727261459626	0.79771862480685	0.435094844117635	0.723292675982806
0.959288571892365	0.998796713846953	0.998167055062374	0.98720735911318	0.979975322901	0.994942229690389	0.951222918195137	0.910006907818075	0.691499189739452	0.842989612055146	0.799382890037339	0.495008963709806	0.90652389994765	0.658751579415617	0.773747827180826	0.822739492263088	0.503204462946509
0.999618985252193	0.990955886313917	0.975965982606413	0.991910483672503	0.992848118436614	0.980572448463647	0.973043272053392	0.863988582879406	0.892678309635397	0.713361236246277	0.886592169948294	0.598569049821183	0.947338434494884	0.745318279864376	0.678918082547552	0.849181118963224	0.724979484421337
0.999826713925765	0.995545880931168	0.989875533203064	0.998754415613421	0.982231662446425	0.940343683301013	0.952983632551464	0.935322636805407	0.798463106402321	0.749066013188873	0.78139608162855	0.915238876637456	0.783165752679562	0.749316380121844	0.717223136968709	0.613576122644022	0.526892352013228
0.996024719410586	0.974687920562439	0.922264549223707	0.932949734415069	0.982623218577982	0.886883351764933	0.835194996767584	0.877956762588882	0.815741897570878	0.774427754283345	0.861820643541602	0.76797223536867	0.867151853590991	0.762376311925636	0.570597642248605	0.827216840194562	0.452118500933055
0.995313725107419	0.998908362616421	0.999016154049177	0.989498254040179	0.937884387425615	0.948304031087919	0.921622511924511	0.831091375255279	0.719501896174203	0.873168784521576	0.786002237416861	0.922015473087815	0.862201103076795	0.71181241877359	0.914490641315675	0.519721496320289	0.513596261031608
0.986318632736333	0.998261546680683	0.99582567111303	0.698862119042985	0.972990679116705	0.967875092685122	0.956149897281454	0.928548504378224	0.812822600353258	0.899355120657212	0.947277282236715	0.869897492265489	0.881874132089861	0.613805410324904	0.647551062451013	0.577819871675735	0.475281289341471
0.998522520282046	0.994322746233136	0.99664467845184	0.997862296746276	0.94701072957385	0.862999577256484	0.965796904098918	0.925181599976091	0.773742177662503	0.925431254746033	0.767878594348495	0.959552178753782	0.857898016814704	0.709638872426909	0.603455779716381	0.725507699216404	0.560660302500934
0.999737399627248	0.98200797535005	0.971498294666635	0.671162056684698	0.992245553282863	0.94519397973617	0.851135656377568	0.680117884876801	0.858918133710785	0.899188164510405	0.871634684686586	0.684937411169557	0.723086575981579	0.5280498027663	0.805753250169132	0.546800621035043	0.565099750690433
0.995310389830457	0.998859642774802	0.977315051668918	0.997904194109345	0.952860544206091	0.94638550601291	0.940889538693387	0.726873592871064	0.824028198533476	0.594052835586745	0.941364226377936	0.660160876976107	0.752239102683359	0.753931204201092	0.592056203788145	0.838985968697214	0.632291585112194
0.998787592106969	0.999921478720358	0.996025266238713	0.938997603888645	0.975488408936713	0.96718808298008	0.946691889477015	0.804897327557727	0.700332451448884	0.848466311785336	0.915314657590612	0.740703715814878	0.929409143484317	0.503651443671493	0.758049087219528	0.480218680413739	0.468897075174023
0.999632021520937	0.999953582614045	0.999944424444511	0.99639787578885	0.986696841651468	0.997245755466849	0.974540277556973	0.990814450087567	0.91204770455644	0.896472740018858	0.66335860864296	0.772799125596248	0.841541516449545	0.828808406703922	0.629608450178463	0.387732710888575	0.590038258964996
0.998234613212009	0.978518387108943	0.926724316918653	0.964013365344964	0.989244363753359	0.941874187676512	0.900282082368885	0.794976307549304	0.801571848609331	0.901363739826633	0.895027606684476	0.926820540633126	0.820248041837009	0.797662930714349	0.73367290823226	0.823671296677214	0.52237720077062
0.993940715546221	0.950793976988168	0.931010314977798	0.974464048753503	0.981971747875269	0.940006045674813	0.898142630430028	0.797253489904975	0.779667522265354	0.838122578684749	0.87831561122187	0.915538280977076	0.835857924697016	0.765547631014525	0.723527991797059	0.807959789127898	0.5448388173941
0.998813922836849	0.963625892984592	0.944298605975775	0.9756554715391	0.976979549619446	0.942559716130436	0.929741933705366	0.831090818433346	0.859144222827231	0.90683752865008	0.823148174000618	0.936552214508675	0.918866830029706	0.702862834435944	0.593175716386338	0.754613567200374	0.292868426829515
0.998472121961874	0.99991268435119	0.99733643538805	0.975937253210552	0.988130917682654	0.994236395686812	0.898064598616559	0.584622806010822	0.838503601647928	0.903764258723042	0.909288245095863	0.776715319161034	0.862636277713076	0.451444631053517	0.518842307047303	0.555101638771182	0.694666804685299
0.999191072227499	0.991069904756217	0.981991990928797	0.953107130266736	0.946631344761762	0.854650411195846	0.895525966767641	0.847070072764677	0.836589219531696	0.889610582671392	0.733645923941601	0.823732091282689	0.544848452352134	0.707623668695114	0.724446038523055	0.722294337504029	0.382654470568908
0.999974304358223	0.986910747693339	0.984425372080562	0.96374262862915	0.998019446010331	0.98495273896836	0.919758669006805	0.959570746151111	0.871879770547823	0.854013771422025	0.835111710470542	0.918405004440744	0.879817178861989	0.810098325977842	0.759268045964434	0.725459568536748	0.578112445336655
0.999097073241366	0.99879615780175	0.958978125636974	0.999448320883878	0.97798463848742	0.91582007573912	0.958067859512364	0.797825235225139	0.836808763425917	0.857082750657606	0.86167947425559	0.905844038044335	0.777184765646406	0.732480865563973	0.498010883668377	0.820963175887646	0.489114279271647
0.999987942255387	0.977356294608599	0.955251731865021	0.944092095279139	0.996882198332157	0.994315601129058	0.841562810572403	0.880063585699086	0.828571716614996	0.909260649137398	0.779731796663527	0.658257027462384	0.771050579077957	0.718130404886704	0.886494686150515	0.554261279921704	0.428087276386294
0.999971472275673	0.992198042042106	0.945654186558402	0.988703123957647	0.99113996574278	0.992796100990791	0.854205085904752	0.911000723650275	0.95181230896001	0.964240029068997	0.878604043608508	0.779484981039496	0.877056977777311	0.821861875280168	0.645854096853479	0.722761616635248	0.428014392366472
0.999673463400202	0.999528344631636	0.986889211430089	0.989165961525638	0.992103475379153	0.964436984516174	0.974943724780351	0.589997422251448	0.851933268838845	0.857293920420953	0.851755753570767	0.872114094505025	0.834078398273677	0.516017249491814	0.811158546632418	0.700304775829925	0.13911454332539
0.999308088705957	0.993659210476683	0.903979581806231	0.97724984536456	0.981309874127126	0.917464263505074	0.92663498472869	0.918516007747401	0.750748587915471	0.820964681461635	0.873099253714355	0.885629296137338	0.744424396367355	0.529606577344581	0.689378510957992	0.721418458220291	0.725681712572235
0.999307521956324	0.988942063004279	0.933470450684578	0.815417407811134	0.985470005075401	0.969227518180259	0.903371180828215	0.87784855009698	0.829724645510316	0.776813030168238	0.882789241420664	0.839556218377035	0.794071054868163	0.739343853058638	0.782475697164336	0.863808992373738	0.335859769575892
0.998998066770041	0.991888162592567	0.976585942163045	0.88343017645767	0.977233504462798	0.965324970260073	0.813681263001086	0.767413316129638	0.808732823838636	0.783224086168047	0.794751628775011	0.761959093749059	0.679120831604283	0.81473524511765	0.739508003387803	0.652202049728124	0.375296979503772
0.999892128673996	0.998491598951435	0.991842713524579	0.98480780780281	0.98536584867449	0.910988243409514	0.922296640975592	0.850648358175532	0.847575898296374	0.956921308352159	0.725377064566145	0.918235791317059	0.728007871624906	0.516870641541236	0.662806505626513	0.564626852810443	0.419438245370927
0.997428610809128	0.995742119361803	0.976678786802045	0.99206293511258	0.953693613862829	0.960634565803899	0.944969263247863	0.763948408957674	0.951732307778562	0.880809830013172	0.883069421800092	0.857827860613656	0.909136339619586	0.952512622204165	0.818736711522421	0.808383207594017	0.519428498991889
0.999757653784384	0.984085566665759	0.979223774482704	0.983394608729417	0.977016979840788	0.983969186279117	0.892284123480817	0.919199708988679	0.890622932262985	0.847915877407144	0.798852586784242	0.905868818357987	0.913389465859722	0.850091688589081	0.813025185978756	0.687311650108647	0.350229969809174
0.97569952135294	0.999556230507997	0.999889472635228	0.998067706322612	0.909401487737306	0.912286446410523	0.955728725516714	0.962005118722881	0.924152584569328	0.819605652136904	0.924771129201497	0.883992690299606	0.714702545768621	0.836154040404457	0.594119331889137	0.80430283427378	0.775700497229525
0.99999534813578	0.997989825800713	0.932445167558511	0.862267502034603	0.997232233191461	0.997536087611047	0.808546408903625	0.849226712629943	0.979097334352778	0.943059131434026	0.763009470496123	0.758877362294313	0.705270676871807	0.670878194674623	0.785679434330486	0.801602027990996	0.436949856887256
0.99795368146308	0.999916402923196	0.99941196764249	0.999109862718544	0.96533496970339	0.975809420677509	0.937082678199363	0.871270825401588	0.929517557170297	0.836771912097801	0.846775911283065	0.787795393106462	0.700478588779577	0.618420979816744	0.599188037073518	0.460600195398979	0.488019307587161
0.99996849887791	0.999046791079422	0.999742873812439	0.985465743647706	0.997707904046407	0.984686390047904	0.925437412236722	0.892777877419376	0.796436054876012	0.666024698478416	0.813905322582665	0.845292500831815	0.738727722569143	0.868080810522281	0.676883577917729	0.813906858663553	0.461003387331938
0.993649341094566	0.997784730603761	0.994404144202133	0.996499257756069	0.918503110203291	0.856135064359222	0.926037250738915	0.842097285034908	0.728668964151684	0.906938306185859	0.753714687025356	0.904465004527923	0.534163218112365	0.61740356396131	0.664589746988653	0.751949006763916	0.438621994988631
0.999630265095488	0.998487878925107	0.992649110653057	0.999075260284968	0.986496781324076	0.967593219435385	0.791759243215774	0.585757404640989	0.801695882919792	0.790149022360067	0.823667125562459	0.845163904378472	0.65693138544573	0.682480665506068	0.376611692548301	0.602174750149505	0.453160752162577
0.990246642991135	0.993624109946599	0.990071702007957	0.653386952570458	0.972002295221259	0.947802599098881	0.929942196759239	0.839896528489937	0.747980887429278	0.777294536105257	0.880503273770337	0.827268147319466	0.851943305572606	0.670959961107661	0.780967797122418	0.647547152207959	0.323525978934362
0.999392489972088	0.976479378677957	0.982326574903177	0.976817975302032	0.962667095235724	0.981361703648408	0.89812663759822	0.797157690640374	0.896803021820736	0.889701340073529	0.789196067207654	0.907397244822851	0.729265941076071	0.646056879328066	0.660506045309899	0.660190450431881	0.62687453106374
0.999232240763667	0.988337837863672	0.945369414815798	0.976478253187617	0.980158564839793	0.935111734450064	0.909974786747583	0.820084451588723	0.736541837376784	0.74698696293737	0.81526868392534	0.840211599283291	0.794198096210641	0.857229976712275	0.751332790336106	0.751867566803712	0.396985639285583
0.999297097638874	0.989482590298244	0.983563744311152	0.987737982032742	0.957668603992939	0.863567524187793	0.850870851079825	0.852897136500471	0.886252531749571	0.795048102527883	0.69620891909418	0.812685676423014	0.686913802371935	0.566153380954814	0.692452863969077	0.632981152443004	0.539498402714033
0.999899832545982	0.965018995371204	0.86390755099852	0.9785291996276	0.994612989761096	0.971413635177425	0.885642397080113	0.775010180013735	0.878147860527031	0.90279132067624	0.806317824120876	0.913443426400662	0.913031409289077	0.91539298024586	0.791605946986447	0.642087233263493	0.690023935422139
0.999987322245539	0.982911416098162	0.887384879181092	0.996016351743862	0.996767573825076	0.969867188125987	0.879723122426379	0.747456603803801	0.89307172054195	0.851568711344197	0.7370369387445	0.906432280549156	0.873818604612541	0.743593857889323	0.775982074847564	0.698942756248617	0.357315775096455
0.999985667878995	0.999071599899678	0.995356158025862	0.99026918863343	0.982551613527355	0.97001922823819	0.960081665351693	0.944076667597654	0.843050023122295	0.831836638756679	0.801397913006958	0.87479110134528	0.876611821818788	0.743867642072677	0.793445890613216	0.425352732027024	0.28959162998147
0.999028596026296	0.999824225368929	0.994816232344002	0.966128164428752	0.999104656301209	0.973384900788623	0.876296488382374	0.755031393783711	0.842163447748412	0.806607823700744	0.74245428954697	0.615549935856354	0.770514613418893	0.721043393766985	0.561598877780669	0.38203300350303	0.525527388315644
0.997105906685075	0.999774046246649	0.9967303073821	0.999041587397122	0.98754710214723	0.977162668208803	0.980780687637064	0.685015513867588	0.848958247356299	0.926460507000419	0.95156421894534	0.9321600657209	0.856366426058828	0.534505563333055	0.456922084588554	0.825911094671077	0.302569020075252
0.999632216952151	0.996244843731186	0.947005716371894	0.96394195211299	0.990456440324069	0.973626884579219	0.867076122257368	0.734970638172578	0.919795767121505	0.924476176549412	0.818198591078494	0.810419650727402	0.859787603419963	0.785845150909705	0.798015092916834	0.846724305313532	0.468915091347854
0.99989684038012	0.987457316803589	0.92964546559492	0.676411947404454	0.991688935318801	0.971156833110064	0.86321480638787	0.874164074499338	0.806143885209622	0.916881320648713	0.807035656710172	0.863913094171629	0.910910431511295	0.829796865630104	0.743340111354739	0.687099775779925	0.335739262976863
0.995682617038274	0.999082403258221	0.998849155869924	0.999781648876727	0.97296755247301	0.976972247144176	0.982847285384034	0.868061443291043	0.743909265624676	0.722915051953596	0.920414543316035	0.826213112387538	0.796287855066737	0.761228283851911	0.737922634483869	0.58001444956281	0.516978181754786
0.999465633668325	0.985330351472626	0.995554673193858	0.999582243045476	0.978499341729524	0.793391070868772	0.900500339848124	0.941068917267567	0.792751209341172	0.804495221127049	0.555564360423254	0.842042189641274	0.789656435676832	0.734003368690963	0.711274050713295	0.684618968088468	0.540198609879309
0.980604244308051	0.998577711713759	0.983430450171434	0.85808216904734	0.981419241547733	0.973151019508765	0.951131886184888	0.860795455258354	0.769138739118865	0.697102862162515	0.954685291169163	0.830992196565922	0.724332575846954	0.410634656025864	0.739538210242282	0.731445498056547	0.649441965979309
0.997322389723735	0.995258514772063	0.991497922000194	0.999141532892463	0.971375206022927	0.90309857370225	0.903598635916307	0.721203611175519	0.895769321910162	0.961230311555772	0.790695127631582	0.918947557595072	0.761548516631886	0.616156360412706	0.649413809924738	0.768683130623004	0.651203792921354
0.999915536827902	0.995548819030324	0.971729015127334	0.890184349681426	0.996839480401324	0.977017105201919	0.899932393742206	0.820765319062977	0.855518782848851	0.808862883927153	0.921857565873068	0.872041289038576	0.641531910009601	0.525723624061191	0.823221044494037	0.592979992739281	0.512980986897249
0.997130719925773	0.993369752631383	0.88671323755509	0.995676069931349	0.98783452212006	0.974628535249113	0.93744829500553	0.675148969372355	0.873449458319444	0.771245804551573	0.943608781018039	0.823864904651856	0.873223777528976	0.817279713304869	0.560730984150667	0.688070781729007	0.459017308300742
0.992267703831677	0.999331903203823	0.998251585096882	0.998134077824251	0.945696809548172	0.939415761946893	0.952449898820705	0.886172038217378	0.820440138205229	0.907110547539501	0.855687730089475	0.920503432438449	0.742433120913369	0.697746871128402	0.741879176665855	0.876705990503537	0.56348438894739
0.998989711799287	0.994863702660162	0.944541040794694	0.994102479727163	0.99209748461776	0.967686322224406	0.950002691162434	0.669128170326151	0.806604338484293	0.846200003171429	0.922043692755216	0.878481671400299	0.832708217817536	0.666658266724363	0.637374320036777	0.658540158682165	0.421516811628741
0.99529016276891	0.989632058947173	0.910792731748354	0.996599341752968	0.999728287310007	0.999172708893442	0.693448069727382	0.937572429164338	0.730911396501395	0.761254376186686	0.81740443921768	0.477004489514992	0.743800892150461	0.66790756949334	0.773915698338782	0.900269201527911	0.460942600889325
0.989484966923394	0.999678398487755	0.946200619287065	0.988275780314321	0.997110822638746	0.875796991215902	0.988342192065437	0.604470144866132	0.920463747903979	0.80501994784709	0.894199614520626	0.723176820697243	0.728395417563536	0.620646722316299	0.452581679563639	0.680880080733318	0.555256686559972
0.999748145353185	0.980817080037884	0.996778372872158	0.94405101005721	0.969904842748412	0.978927157346607	0.735824871780517	0.94024318122321	0.80541039103228	0.708496068990424	0.672954127953449	0.735371605687946	0.737321940904363	0.943200135665037	0.899591360299648	0.590321517417659	0.535030703496106
0.995821119308557	0.997856263117263	0.997969998725121	0.997495037469752	0.955539841358952	0.897433651078893	0.97267317990002	0.966503135292185	0.96705719854474	0.543801165818717	0.911334337936198	0.81173712866707	0.819559235087979	0.499057749369859	0.738830453714489	0.899074012057192	0.479904322510862
0.997321472110114	0.997760298800485	0.988409197919003	0.896302862990422	0.98993761009712	0.971137163504397	0.93786858120763	0.955324754202248	0.653533891425729	0.901227814006142	0.913597826677978	0.914978126944569	0.83750305915503	0.607697897183067	0.459508788797621	0.750802131083662	0.434264844523717
0.998990154707026	0.995394937961072	0.988490387043058	0.986075105569426	0.9743868342236	0.936162616041847	0.938455096771639	0.907598051339747	0.829817582026829	0.860645804119565	0.813510430480509	0.884857091325527	0.770035376074783	0.673538021932529	0.898649885723059	0.726450671161366	0.566461716933278
0.993436617551033	0.99796459633203	0.98165070632642	0.999921245098401	0.991576503944455	0.991044844607579	0.86398244129894	0.993624094581442	0.666792649245666	0.753442939109162	0.975218748943214	0.662511265609849	0.840053704893084	0.786055127838079	0.852359459143957	0.751509481625892	0.627728886137259
0.999076341834325	0.996747754257591	0.996352997543541	0.996543022023344	0.917281809235769	0.928375201623695	0.911881594333616	0.982751516076765	0.772737324448863	0.694860575840876	0.865546910256377	0.866124072870719	0.750438443759547	0.632616354564893	0.76112508366888	0.540971714435583	0.237059290664186
0.9990732618409	0.993628788984354	0.995012565404903	0.996332490075087	0.89033669174682	0.903055649642313	0.864308917699254	0.980180210609914	0.807412181869198	0.658511728187031	0.817126129853756	0.822712238656998	0.679412392926035	0.80066276598759	0.770877176508688	0.454148768610746	0.373457564173126
0.999991942377137	0.977795302791492	0.993694850632376	0.73212710230319	0.993649219744356	0.9446535890063	0.895632976888023	0.976806431949147	0.83493247243411	0.723670119950121	0.647845563205985	0.853139578917169	0.745174487522561	0.785019246643188	0.589473013995024	0.623413595980452	0.512572536358449
0.99905708060689	0.985329526015078	0.952704726048633	0.993436430593867	0.924595424043467	0.916827947711261	0.792459823924197	0.889738327845415	0.734551917762753	0.530898919549389	0.796980881441495	0.760823096664629	0.797170350851756	0.80978682726046	0.76544457391939	0.626865900097077	0.25173301598594
0.999753275193373	0.999102504754288	0.980934301263864	0.986747041260547	0.993719046199313	0.965378562043861	0.942077717483226	0.921361958802127	0.764893673217357	0.766933260061628	0.93781762566979	0.840461643942198	0.735154003985331	0.832023500758647	0.681185015819984	0.868848572271393	0.671749388310976
0.996359670556721	0.997988849137702	0.987757593735904	0.923663137802694	0.986838602063497	0.986827643079063	0.90027490878097	0.663391560380276	0.738900718081673	0.658683362462535	0.891657982455256	0.747716611647859	0.884218680320736	0.824261978307834	0.823541040062404	0.547350686188312	0.279299437300575
0.99959575883703	0.997960216132322	0.991593306620757	0.999860834951428	0.958294178352306	0.978535451457708	0.899403407939537	0.894291782198964	0.912885083357496	0.520005656939071	0.85082547219637	0.814092199633184	0.709732754719423	0.697135193248568	0.619697644707146	0.905651390737001	0.163994103268547
0.997785174266974	0.997607461093691	0.988965849493861	0.918597923430199	0.962985754322695	0.969056707146822	0.856951944000031	0.917350745163878	0.887335332727394	0.867309351362187	0.8486835830394	0.85102251809368	0.741940743034247	0.693704677486725	0.911863516265763	0.846485316556731	0.342755866652405
0.998889643266428	0.993607939583606	0.963228330672658	0.993268453638559	0.992734707386474	0.988617538472953	0.923292623678495	0.628751152690665	0.845979276092913	0.779445284681556	0.839835322638246	0.668557379354614	0.841797766692237	0.745444989361547	0.82014273301674	0.4621998725875	0.855742125982709
0.987320632470461	0.998563073269659	0.995629693712111	0.972277090870652	0.962449563515625	0.887067723937579	0.909629739313307	0.78460538935607	0.798041034779817	0.774317597485855	0.593626117395543	0.752073861810616	0.946565226742992	0.749949717207916	0.842171272088437	0.748084430309141	0.546737876250342
0.999982612775821	0.986101766704941	0.975638836653352	0.986443382428245	0.998336646430616	0.989656154926548	0.960948643022548	0.95804704685305	0.79142515467471	0.645159326736002	0.935438262572896	0.630214698429216	0.842752487303835	0.729774134613047	0.676278034839502	0.490285007649464	0.67888969493412
0.980578388599511	0.993381972621689	0.972631661524777	0.841996076632027	0.887168946515052	0.87713421383842	0.872409723544533	0.772510855283674	0.729079302956427	0.809331943942716	0.571975943093057	0.701321194184923	0.728411859006011	0.719201533055828	0.883303039058071	0.480418285641131	0.467423651368413
0.999762770869654	0.999463782702754	0.992855132641033	0.914260453221609	0.993354447486482	0.987313783099574	0.939801033773206	0.900931454458636	0.898609766793782	0.87508456378142	0.912391438834619	0.7778088964344	0.613207232067121	0.727071915943395	0.656626632037004	0.758057296311312	0.520038073743024
0.999314876696853	0.945079325835221	0.989811758577187	0.993606930308261	0.923497360104067	0.879044723657085	0.833985937065625	0.890680125449171	0.940889078851527	0.776214551419942	0.445492799764642	0.576513310838306	0.86378614631756	0.81588789402965	0.618956607154993	0.484520113696138	0.629637266734561
0.99902083258928	0.993803022484665	0.994024241828076	0.890978314891552	0.956630202417604	0.927763652026248	0.879840665457523	0.900372948639246	0.7488232995201	0.844933013889578	0.788730250996102	0.78432308294033	0.858559899511115	0.794060125458627	0.831322552653874	0.49524944324313	0.315030187274062
0.990837335682916	0.997737481884795	0.996823714444504	0.834265326068228	0.955957952085206	0.985746604229361	0.931648119509181	0.870128959062516	0.728167395732792	0.817617821340476	0.758664896617821	0.874477710847414	0.900660795051819	0.677175938576324	0.786343440586777	0.4043511233002	0.384860055940816
0.999514738262711	0.999858092872792	0.999970198190329	0.71631029196891	0.953394165923425	0.957345009903739	0.950439498829709	0.992170786129541	0.674433971736189	0.94061919362674	0.730405968122713	0.773010094841465	0.90829018921683	0.702382494359447	0.761691815822982	0.660819158766519	0.300591230124777
0.999199749046822	0.998426894051633	0.988895238212398	0.994045804079589	0.990468536124904	0.984117211988516	0.903684089240145	0.875357703203964	0.896965750801331	0.848106424456089	0.894399491313416	0.747144181196136	0.663843476441495	0.743523288212823	0.751551604292311	0.834265672586297	0.456688221034452
0.984614795348007	0.99927360634848	0.991641619089255	0.779325343995888	0.988199629087708	0.952579751917309	0.937663372931654	0.836911054906091	0.868805647755044	0.957000329157964	0.959174211925694	0.862757771267555	0.656630658965695	0.687269031831444	0.546774387725016	0.893642558760228	0.697651435909029
0.988476830749268	0.990060414127967	0.977546535465206	0.997576449122159	0.958666902605864	0.782759005362852	0.942956525989029	0.650000278677952	0.471103470488296	0.803034040624631	0.787728199829011	0.91374042843289	0.826325821493078	0.593916862912714	0.480530614714306	0.6317472632501	0.591100999865387
0.999198153258368	0.997567832750954	0.994990722616051	0.971699187043771	0.979915513799398	0.969845003222271	0.94738175276812	0.842264029602518	0.881931438473845	0.862282855830629	0.875513075639809	0.894119970004495	0.824089953376975	0.830062334296218	0.783741416040216	0.846755741083692	0.227679986708902
0.999700051773325	0.998694090446278	0.996727953883618	0.944055947070348	0.985906338467413	0.972235036752587	0.896655733788608	0.883657735814714	0.917200685644372	0.774903502581412	0.862652552623952	0.792905348110712	0.693287261899082	0.674769085591172	0.688271546673128	0.770991942685389	0.236650472505598
0.999092147002424	0.969170927042733	0.8502142124914	0.980928387271471	0.986584223636074	0.970420722479914	0.886145939079132	0.44026362015661	0.843467908511452	0.877710444711995	0.740373840590649	0.857685996085019	0.760861432917382	0.82697613217069	0.931309977242114	0.761999539305508	0.548931477953522
0.978579411876122	0.998458480974993	0.993952010770551	0.978717682795098	0.975694891835379	0.944920176386947	0.981950946516699	0.814617777160936	0.748691277671921	0.727232369912063	0.941236022421255	0.785145124616865	0.707420680253808	0.462272878519801	0.619310915139332	0.84660803880093	0.201121167376601
0.999909108454785	0.976274753999013	0.96777985626157	0.997434044197866	0.961524499191341	0.95886674117596	0.810922778415254	0.933063043224734	0.917552951501758	0.83543013384179	0.709766646719609	0.831060530961849	0.86411595915323	0.927104153866623	0.337856044782211	0.707928333214753	0.512111647138568
0.999124933282813	0.997868525977934	0.981184041917762	0.976864064023667	0.974973850310753	0.96518845192431	0.953817850873594	0.960808675281242	0.813404502994958	0.760675226740149	0.938167219843581	0.85719644407003	0.886769958886678	0.874206945178646	0.555414851115605	0.650642543529003	0.470709817198769
0.999384734407111	0.997363899397637	0.998235203438538	0.983328379885632	0.971062225046443	0.947168344660556	0.880479051769309	0.898140382652258	0.957206287706995	0.832072442987542	0.834063642849175	0.814609180652325	0.792667375023606	0.74188600768836	0.731023466654444	0.750633376406304	0.555933791581656
0.999925530154124	0.998849371798384	0.970061484538745	0.997013787228604	0.995297840672963	0.99561447897315	0.96968410237195	0.698359628121559	0.941488952390822	0.906518976948792	0.93239235327806	0.844830950651435	0.886015883342708	0.921355662597161	0.605491859722958	0.712618923379482	0.63928775176135
0.98427161167581	0.994431942010764	0.939861289122378	0.980414467181649	0.951533024178063	0.947777896420018	0.889393600666603	0.765990351418675	0.802983782040974	0.782287836852471	0.861071754675673	0.790945781583103	0.883956340510081	0.826147484951989	0.885566859832948	0.875736318874477	0.476296785222407
0.992147217778613	0.983179909108707	0.920323273472403	0.817223160453422	0.903653182017909	0.915034229953825	0.825991510308269	0.890458885440839	0.932058515900152	0.803966026886143	0.862178837509926	0.652858142188208	0.763298817888463	0.843751206602399	0.773520170121819	0.889227794613746	0.494746610909207
0.999567789263479	0.993875939027244	0.968322427167296	0.992539647250436	0.996070805432884	0.992169464316001	0.919548090710468	0.856139408234828	0.916133340930439	0.522264930666201	0.468257776686618	0.805221482150257	0.561956443353002	0.837952675304381	0.793768907000252	0.700678450879046	0.513107067100844
0.998369274300783	0.995767218696499	0.989974477146599	0.99917141964018	0.938734994310443	0.929268192687341	0.884335354841739	0.730791776514482	0.934901005219387	0.540712600213456	0.81648912087191	0.603154203719992	0.802603523350177	0.746834829458836	0.722722647886269	0.699502372227514	0.475297401344205
0.998996567361004	0.999593840780626	0.957426747323136	0.950429752157856	0.993610503333677	0.930547026411707	0.966843858283499	0.864658840044527	0.573338442025956	0.945891163462042	0.900836078204086	0.937882520930392	0.845960625918868	0.667019288255736	0.494111566915004	0.784711115133122	0.479268514406159
0.998459925839068	0.996720933686348	0.999645460916153	0.996454158855701	0.928547802360576	0.956859549543263	0.97595253332242	0.953973762146191	0.855049237027324	0.931491657893978	0.922115172235497	0.907104442445728	0.890660718549358	0.644549975527455	0.402507925145411	0.402295324341497	0.649529351544144
0.991668010593374	0.990856961502443	0.994392611922726	0.855914675938672	0.929319578940167	0.935962814554139	0.824105116281311	0.87961689164524	0.956113984266024	0.823581273000122	0.784334098881034	0.785231513314846	0.810299746927046	0.55904072307667	0.766165923371428	0.774512004370224	0.31261816337238
0.998725827434485	0.966383681557347	0.960991755675139	0.971659693247788	0.972075996108276	0.952634923606521	0.933235673638883	0.884417027923768	0.876695761244099	0.691105321732392	0.842337315550618	0.854859214792457	0.799814957046806	0.746183217425425	0.845239994372776	0.807478973099701	0.290489208627677
0.999717839008434	0.999820999260387	0.998344094684101	0.999559618892774	0.99126588394821	0.950748205589261	0.971654370659164	0.882526419155925	0.75686521267962	0.938752416099854	0.860793128827982	0.927021072188218	0.823383824858346	0.466592113483016	0.548737516681041	0.743401362991457	0.52329111027745
0.998670237919924	0.999729755666464	0.998492557437444	0.998489364089504	0.984583821146351	0.958126039543651	0.966772883695256	0.701273712880364	0.777308241929957	0.939002922844134	0.861531477680136	0.899686358460894	0.870176470034571	0.529953208508368	0.76709810538489	0.611541231408365	0.597357356255125
0.998031153044994	0.956341424511419	0.898782523721222	0.996578044283992	0.965434221564771	0.939697183390661	0.886066124912427	0.765740512629807	0.81670497035243	0.758334311523499	0.74499604292231	0.885972314768989	0.859483637883815	0.84848184047685	0.748208825820289	0.638454980297985	0.634641773371769
0.997273533307204	0.999518921661646	0.998834145461919	0.999692505689096	0.991420401366738	0.953899370258663	0.955179246387056	0.57964565913441	0.827106101013052	0.918173673654808	0.830827706827877	0.915632109882139	0.730412175448864	0.826795607723787	0.782322894656922	0.726442369611711	0.796539710030877
0.999916141914117	0.9976419074576	0.998288819969812	0.999988545912249	0.943961676891686	0.884332520379668	0.962416652435019	0.880724247061791	0.786510044392454	0.953323884933044	0.782970351408415	0.879800999386281	0.839471026992738	0.879138183482793	0.449664677379926	0.563826513281399	0.610865701207578
0.880244448796582	0.999665953342262	0.994234286834324	0.78369664465086	0.994948395930397	0.98838437494059	0.973518274769228	0.647819572476642	0.558719717595705	0.93253586838512	0.91667685061971	0.838665103399713	0.762557449559249	0.516973634098701	0.503306167106219	0.717635540259577	0.57619468703965
0.999609632040131	0.989435816863515	0.996180256929059	0.993827647270266	0.98893248246285	0.912897098930284	0.834908922495923	0.823744116852138	0.850735000965776	0.933610037161915	0.785777568930773	0.900980904711965	0.713604805779225	0.871805898226888	0.357594364196132	0.595102067776811	0.669481867972303
0.949979963358679	0.997348154095609	0.973807595892076	0.99238551233783	0.936413916020394	0.938100135525116	0.982507997212484	0.822561756392614	0.722772728404995	0.869228176949567	0.929367460743687	0.941792960884925	0.911837902062188	0.600410193306857	0.724112020819226	0.870909699454482	0.519760984250953
0.999915391976569	0.982865217005302	0.988146994741425	0.967178413500321	0.972252480203531	0.936335065729459	0.817286076146084	0.893584960598068	0.926518423078802	0.772143505457845	0.679194144727653	0.805320320543223	0.712810346400978	0.762307905525936	0.626975117365142	0.706543482200898	0.260416008167346
0.999749940314617	0.98741360026542	0.990725636040021	0.955787377793354	0.988119069067577	0.94196323901723	0.872014972420987	0.87998555237232	0.776603814946513	0.816926425712913	0.750382582962321	0.878006994873292	0.711993678215707	0.7576759809651	0.826521020137349	0.744128976229152	0.438625945337451
0.985634153489523	0.998334811820393	0.992367303447072	0.889092643659725	0.938796040768179	0.955017383127986	0.877042565670622	0.769574751218885	0.84196739311241	0.791052028253009	0.858963128259086	0.726769816830659	0.711721923227285	0.757537136982509	0.651624958328107	0.562295064945603	0.404384904134025
0.982242035932754	0.995453581748789	0.986079222456076	0.996230251208903	0.938062873062891	0.960433029574442	0.911994872555232	0.727826298943671	0.573337165187477	0.790588589972145	0.857014529684014	0.890369537973066	0.825926172935242	0.844322912442298	0.569471134453049	0.740041057314939	0.431166742012297
0.995539196575801	0.995192012733983	0.99049372844417	0.883090144154965	0.951385785286239	0.936934464531109	0.908045082066221	0.927545494798041	0.906833464188266	0.889949744523023	0.854939759056855	0.877944850739079	0.680906541730615	0.662632522804172	0.762890706671615	0.798827175062724	0.342542016294656
0.99185269415753	0.984988934000447	0.921376324072499	0.999394654194616	0.963197706853123	0.949444213672312	0.924496808399347	0.571673751173505	0.891188022547942	0.798566247541619	0.869122944683429	0.877948255876409	0.888860281301264	0.538389139160211	0.532259132396535	0.652127097432577	0.478080325255673
0.998088231948918	0.997552327781076	0.996567270784928	0.762449316928754	0.928070019634006	0.887693861206704	0.868973576677293	0.97367591239448	0.902000196737172	0.861135293361277	0.771736958659388	0.812041222339559	0.557181872050558	0.689821590813175	0.75725466244202	0.614566545258311	0.629508607286502
0.994436711283477	0.992366881597362	0.961172384487136	0.988847381272517	0.937479861459619	0.953482370348611	0.937201715291559	0.894773455542967	0.796838085869662	0.735544104087578	0.83894171532436	0.853447572988866	0.860862832001231	0.736511871441256	0.755900450136949	0.729083264864994	0.393525660483925
0.994036044025898	0.991385580151149	0.975282069225175	0.987082121577223	0.866806406451236	0.931318622510005	0.868331810532312	0.89488034513752	0.844200399057971	0.810557745903031	0.661727409707352	0.826637095205946	0.773269041917983	0.690441020789792	0.36044785611749	0.511899648542133	0.464587687923202
0.997146523309278	0.992486119368633	0.952784555835978	0.737288720841099	0.969300372594446	0.973625276200254	0.947271273562763	0.736947660648813	0.885234792299693	0.919562786156989	0.871562032307598	0.667367919512831	0.894678547200897	0.535363779597438	0.447235120554195	0.674934389451491	0.233788729045669
0.999512686625715	0.996873232550517	0.995482486998062	0.944930418403005	0.985444699708789	0.950654506702135	0.915979526828095	0.866858729706195	0.698634096856473	0.687127047292566	0.742672566809692	0.832331425041512	0.768892166096562	0.489618780825169	0.898821429384474	0.480487817856601	0.334294049211874
0.999197361400172	0.998976777545394	0.986961612239599	0.767938985175221	0.997872792537096	0.974329446599463	0.945542467384097	0.686734742738499	0.661496671447391	0.925683937991993	0.939126222624403	0.89395733010565	0.778064659088335	0.638425869621909	0.389832798824591	0.68012914537175	0.479562143568694
0.99564962177379	0.999646840829152	0.99972702526435	0.999804994291331	0.895001484521551	0.915092966053017	0.975397770855775	0.974634305375284	0.791691888994785	0.785017183105401	0.769781503169832	0.857565134999787	0.739675734690839	0.581946963361386	0.714853577372749	0.844483571129804	0.523925388190235
0.99986381326307	0.898255711463283	0.851908911849144	0.735236123261029	0.968827708492468	0.935549618890789	0.795446532977971	0.979594462268663	0.899842323649853	0.538856557859759	0.806572974207306	0.791904672027542	0.794514931683469	0.792497669147508	0.477069618467907	0.704264476432438	0.321544490663584
0.985418751870607	0.999933060518802	0.999950127320868	0.999878185397411	0.942975569364305	0.977482020608074	0.954715276723361	0.736030934460289	0.913248858838938	0.834365953381587	0.695747964784425	0.744298260167986	0.741838837215877	0.681127932661777	0.793413103540664	0.606066356387188	0.347561134318378
0.941453086407354	0.999974457232435	0.999970459267795	0.999961703869525	0.937329851756053	0.970801143798555	0.980523759847156	0.80193597489842	0.774494574643054	0.916484040167903	0.799421951542854	0.869646499102063	0.836321550759246	0.830518627781379	0.47573672277748	0.488560785650676	0.674100072342882
0.999971853348847	0.980856031598912	0.94971373180225	0.999695223864472	0.998787287956598	0.974829037772038	0.896364501379725	0.902226708465514	0.922143618380234	0.830471958401202	0.88673113612568	0.870853492108493	0.93796396361729	0.813915229159089	0.564968693740202	0.650794213638135	0.703726131774204
0.974783275415283	0.999904754169652	0.999158484152421	0.638545166789766	0.992381768474763	0.986677945495128	0.974181375291178	0.785132946504302	0.637259465030508	0.884372743649664	0.905276634149086	0.768293240224972	0.914779098328919	0.736881829492181	0.745425954764722	0.839344393093413	0.722092543174272
0.997820531421523	0.99739060925269	0.988934257801993	0.994277505326383	0.98729189932083	0.949697820324444	0.943956724951292	0.975109942277555	0.84578172363905	0.855601924391059	0.913043662336101	0.863771419410957	0.79835761543293	0.778020468967463	0.873018425164878	0.731983393571143	0.675823611680897
0.999982128721412	0.982263399400094	0.884092669668295	0.94707592358153	0.999698871294884	0.962193440627859	0.873810360300365	0.841107970300188	0.778302499852856	0.88510756488698	0.893025224056863	0.90832079422103	0.848274955880603	0.67871343966524	0.576002085373813	0.682288461925095	0.633858457771945
0.999917235841202	0.999045224184278	0.99865453578312	0.99519810391917	0.960694483895817	0.962480941577236	0.954106097762618	0.915050974477167	0.720347339505093	0.772299868895117	0.740180516398789	0.790811528310067	0.667136294234715	0.72113281124932	0.892300048734657	0.83548339211508	0.369514535174786
0.998570182883011	0.997740870354503	0.980910398456835	0.990652446975302	0.991680035517982	0.949236620696098	0.971982452733718	0.852512103041639	0.712707432103645	0.935280902262011	0.808824749273237	0.891156888115683	0.897664138907428	0.808148880918418	0.622116981474756	0.646299573426554	0.451507311462371
0.999441639462886	0.999260738902259	0.995579889264755	0.958217716968662	0.987250037931454	0.984802836656062	0.894705672475876	0.7542011920202	0.937010954106331	0.90466878106512	0.918562677224224	0.783449576156128	0.734823534796421	0.782825501438944	0.813557870112355	0.887931825705539	0.40380656994134
0.999867209433388	0.998416156620161	0.99812563145312	0.905554365007566	0.9762971106166	0.976478115677227	0.885693262578038	0.827200663807776	0.82595296349275	0.768911105411893	0.683383499634333	0.762227324409399	0.779568094795956	0.75234646770935	0.800352563061515	0.466793147657705	0.218993866462575
0.998201432790293	0.999802877306461	0.99608015154902	0.675245148813382	0.992527499473187	0.975915112673244	0.979129091870076	0.887037726561005	0.718034947044093	0.882407659337236	0.814513410587723	0.954170678081963	0.805590435863518	0.530147652484424	0.612025586588109	0.425374907718712	0.505397622008519
0.9953675543481	0.998631229737025	0.998965541625686	0.984133736920624	0.960882028667248	0.947849802048989	0.895747949958384	0.851271877037108	0.758721278526062	0.965200794894745	0.915949297214461	0.730736624727103	0.893129654430438	0.628676215311288	0.676873030625975	0.708526353300615	0.576121082993807
0.994630002605383	0.98456041157523	0.845660065781103	0.777773984554531	0.990498551026749	0.979393072998551	0.936126886102515	0.768065563369719	0.853874233630672	0.768628387672313	0.901627820041516	0.775139529677927	0.839029400557316	0.798277097400782	0.626986268877857	0.73966756256195	0.524089883204083
0.999437288941887	0.999088249586208	0.999640116311507	0.993447570409465	0.991926398451092	0.958312704720371	0.791983862418096	0.950087308555745	0.838472155841513	0.924606632173339	0.84975730303529	0.575545467782067	0.860618199027967	0.646427938971957	0.644367184714529	0.654109107076398	0.581472924582607
0.996236170465367	0.992380099521195	0.965074488824338	0.875223901312377	0.984164302166635	0.993198840686402	0.875646090813298	0.906511244755672	0.773355415105292	0.834891959195928	0.842698673087944	0.638072396690294	0.734636846433493	0.696933780352135	0.683407817651162	0.768789490302551	0.321502528698043
0.999205033441816	0.998567215314223	0.938266032961057	0.926783001374212	0.99849433508417	0.912679674645582	0.971938581354906	0.905825264720345	0.810595144648444	0.571362475803949	0.89591369041937	0.793554741155352	0.786795820687685	0.630304911307452	0.787712749863942	0.681774181387926	0.420112834331212
0.997326950845695	0.99241147865306	0.998792850720924	0.999900542907669	0.797959426071489	0.948636038816173	0.927327895610574	0.945171914184845	0.881881135666691	0.670918252041459	0.728036654581517	0.867300484778458	0.857194147181695	0.789107911727007	0.775774474367249	0.866108814899425	0.403219756810428
0.995117874518001	0.998266995283215	0.999489607910091	0.946533078956614	0.857632791569891	0.901560345744297	0.916964802298008	0.846083071142119	0.865916242412917	0.987208778352606	0.551937245011458	0.868155203003689	0.645109080423164	0.659093595458737	0.776382034019165	0.5717112250325	0.81124757296373
0.999924233924656	0.971892929106684	0.887740173477289	0.992435389074817	0.98871609452444	0.899388952889105	0.891560474589586	0.778299800839051	0.86933678284193	0.890489981968602	0.709907075426113	0.901344428806314	0.77224588199917	0.830417689753926	0.216134567146157	0.51735125478103	0.513467175269092
0.999956906636565	0.94723439397877	0.915372852637505	0.884703304900696	0.99585065759793	0.964891227642858	0.848780471399059	0.844082987570778	0.97613536315236	0.90444528172862	0.760848898789615	0.869365749941547	0.87076501567986	0.643733844285782	0.916845676991294	0.699252393088826	0.647592459031663
0.993443600667471	0.999649920052399	0.998084184491602	0.99013005123425	0.957341612488044	0.955050085377926	0.934156716929283	0.6319518060696	0.778142361847959	0.930509064298903	0.88705128784922	0.946338777484768	0.686775733769681	0.636749736694896	0.931441945129998	0.887751978419783	0.681886496411917
0.999952359381822	0.992287478376585	0.988985213404472	0.999609312414797	0.99729526845415	0.964520088634788	0.971764388758211	0.725665235876379	0.864994311799896	0.925950757890593	0.772040658079654	0.969520939927492	0.963050305277703	0.713378439814462	0.705775697980489	0.384732964089798	0.750341335449776
0.956489163402985	0.999872601237285	0.997062419997202	0.96973785100247	0.931858010180382	0.941458987454324	0.975050919579092	0.937647002363536	0.773250507337951	0.972068062535755	0.973282383133086	0.928076192943568	0.574757241079393	0.867581181241099	0.592135813029778	0.972466499118358	0.509830688015948
0.999691748972718	0.911795558394011	0.90588555472843	0.999730833573077	0.986449864145208	0.94268418304146	0.92445794657302	0.621877093943528	0.635878485529033	0.4357606039157	0.788707948246538	0.805810725317724	0.896651549589139	0.547495002719023	0.717467254948395	0.430932696291557	0.235887375261293
0.992921044748428	0.99996850512297	0.999952781378206	0.991344746646708	0.848095826777273	0.949377591200033	0.968740538946879	0.91756641186048	0.829557460995312	0.983559432519062	0.803199928199781	0.951448849923967	0.743324169529601	0.738828950654797	0.677983588983608	0.347845709973916	0.513818628793505
0.997828579540968	0.994762115138488	0.996550003925373	0.999308620756223	0.987077664466257	0.84949566386326	0.855983536655197	0.946753394512198	0.557890277943611	0.63404200811694	0.90224206186619	0.77730761554611	0.902478849435725	0.773237943711253	0.455375944561686	0.669865884330709	0.500205607516717
0.99957626327067	0.979903730291548	0.984802885103565	0.995747539345876	0.945133508714528	0.969881761194308	0.968326860407251	0.945587174477475	0.825704968088509	0.687812318366811	0.677002004911637	0.937825929618911	0.863090796162503	0.849475318179202	0.84677423602938	0.664949209637031	0.543936595942838
0.983207614880001	0.975652325513082	0.977779503997733	0.987216604237781	0.88823571773022	0.913967144379455	0.83583303715821	0.96315145102246	0.95554662049205	0.813921142508777	0.866402014298969	0.566622560775812	0.877187662727635	0.730593066007332	0.636937726733442	0.737729925292449	0.204485712021505
0.999966604464256	0.995426509233496	0.994455519343272	0.999964734795587	0.932437684141662	0.942510146107112	0.938819174108436	0.888962224016765	0.953163827617213	0.675680174234313	0.546429822393928	0.902671444780896	0.769341218255174	0.709511521241522	0.432463813499763	0.647714673521499	0.172739501963913
0.999935055416787	0.99781369584352	0.99883012267353	0.999482743099089	0.996968915765726	0.935599840927088	0.794096263473527	0.716823669934572	0.82494209989301	0.945218962170262	0.860536548238983	0.666893874265149	0.685872079538136	0.913392062159949	0.851408054500767	0.677610366367326	0.787207803380373
0.999982351459747	0.998726047916172	0.995913448661628	0.997859500413859	0.994896243889321	0.986658709851879	0.907386264120958	0.891393232942683	0.804168317432783	0.620878004315223	0.826902425530829	0.857243801736997	0.796016883083663	0.843683100468646	0.509193605653992	0.566354082054882	0.239883056566192
0.999557081607453	0.989027382287856	0.923042426570531	0.786080621507989	0.998573016269828	0.976659780614831	0.632162142508285	0.783731678982507	0.911731909150559	0.943048186335833	0.946062504367633	0.655479921929899	0.82969961264999	0.719483077470637	0.800416739134345	0.883360280249248	0.878788076767567
0.999386839096419	0.999440090057643	0.998854414889462	0.997441111125145	0.951446136595272	0.936490014570739	0.949845038957622	0.801968281856073	0.908357769422222	0.941887660127504	0.769384871324471	0.892913138091663	0.80777081114701	0.768941702784497	0.663180151462482	0.486881971140342	0.645182575131457
0.99506330728268	0.985248801791701	0.926955616835231	0.833109624836177	0.991913427234069	0.948181212608468	0.815271533881731	0.659551061279518	0.745068043723724	0.913716553523281	0.888898857884668	0.882035836814919	0.890768369931341	0.747130776100349	0.713227675217734	0.804201881180144	0.470201902987156
0.998745639795173	0.997733974193421	0.999141050009081	0.99912904271627	0.939563541078797	0.910643504221586	0.970857502510313	0.882246440366881	0.848603926079508	0.891944186302958	0.70320605133362	0.918981269055404	0.786038779324549	0.701549627048268	0.80411858140051	0.692697360029976	0.503590602795538
0.998956457430328	0.999689948465966	0.998914634109398	0.999608916924858	0.968977082646937	0.965470352905127	0.988881702717383	0.696051106874204	0.942059341802069	0.972013828429134	0.81473980600722	0.940479175209225	0.831478865521133	0.69676336464353	0.756876826325896	0.879282984678889	0.547915975569157
0.997906765058559	0.997742721483823	0.999054547538876	0.888891239988284	0.965336310066581	0.896705420078903	0.954977684883084	0.988014188031967	0.704770607103338	0.713800421680346	0.905005629644125	0.901864283084026	0.639690460012497	0.847421122386998	0.584704254039245	0.800354180135867	0.528714135634404
0.999986607195114	0.98909293182728	0.980572219063084	0.997793818525746	0.994196940031642	0.957288112749227	0.716525466916326	0.675923383785895	0.728561663647339	0.959569172530585	0.680173827090848	0.855165916694175	0.84290174706795	0.901513740529768	0.811051666986715	0.63766609625661	0.445445520849825
0.992285737108649	0.990999903039846	0.9778978714448	0.832093568561795	0.967687587923625	0.962465696799305	0.932103077935883	0.830325888855297	0.721397443939675	0.728247647437197	0.61417456326049	0.749186573038243	0.661517254628739	0.876281941767615	0.832913445537383	0.51029233122492	0.585453118966177
0.995896559963915	0.955808970257562	0.996582766609779	0.985104829516807	0.916398304056435	0.940477446597697	0.748646165323939	0.937187157282079	0.812881159773456	0.522425010252535	0.772489032888231	0.733827070099991	0.913712722668081	0.920472317447306	0.887657499331185	0.698969624429083	0.407862964889746
0.99971024050442	0.999906223118178	0.999116331826257	0.966378113955311	0.987589329214715	0.967116636434051	0.930212956676583	0.85307637551069	0.854961804786123	0.929118605580012	0.876408381816334	0.857735444741657	0.864245304376849	0.942669891744563	0.878890743969313	0.757092942203814	0.404625623739002
0.999963607737626	0.999705858654281	0.995345569877417	0.474002295341273	0.991217070776893	0.963755902214932	0.906798473182461	0.890193513322442	0.760876642885096	0.920372518990748	0.774564219500871	0.428375427552782	0.826754717184851	0.825726442404421	0.692374012249837	0.631635002032479	0.559725055204092
0.999867827276756	0.993603042761907	0.996382778195597	0.996557481801087	0.984753342787772	0.960517271933747	0.94858400180447	0.877582302588577	0.806283897854605	0.740297990030922	0.709797188728315	0.887387586358236	0.908730083201566	0.578256276080056	0.816818227121486	0.542329942245726	0.452424770028383
0.999919000739091	0.932620934143392	0.997781784682207	0.779336027694225	0.977900446794564	0.927334535149984	0.887110734825543	0.90555414379322	0.799010778741406	0.972564403964928	0.740825600016885	0.739497837834394	0.88110742504124	0.832866767729836	0.662352902798995	0.674284027887249	0.50679654885159
0.949291930646051	0.999953023518137	0.919482844621234	0.99737951218505	0.99332869728326	0.988702106146116	0.966600913086719	0.736021755426837	0.72675500695066	0.780043623210876	0.929435701464548	0.893609431570511	0.884500137079133	0.550602423484034	0.870564872511458	0.630222229544732	0.432439083824348
0.99590686528705	0.999744212347668	0.971819832493466	0.984687039729969	0.997370956097012	0.996577372644925	0.975407606773259	0.669573087707465	0.929276774317496	0.93570834997421	0.839563420725313	0.554514132655022	0.860295193381871	0.528833643062303	0.404415843057418	0.638347379638138	0.640321396135601
0.999992638799833	0.978993441116959	0.978813620001456	0.998310598192013	0.976653761226839	0.901978560492082	0.8901911579227	0.840588919203703	0.79787072282824	0.860232873612573	0.586097165370093	0.922934357487766	0.845646150613374	0.658469153996508	0.638472377790231	0.406377342928795	0.512920094974577
0.936411111959711	0.999673952356455	0.999242584557643	0.851330839533146	0.924913502859222	0.941369334666102	0.946944868559381	0.937775552517817	0.854266808593206	0.908596523102467	0.878178032475398	0.747869697925486	0.786171302143297	0.767243346287623	0.641936425065654	0.469253930968037	0.654350863294841
0.999991177880152	0.996369027517674	0.970809523659174	0.993046116899274	0.992697592727352	0.959487074205359	0.935564132062839	0.956968432125691	0.698984956040716	0.868181695997152	0.86301602030832	0.936022888740498	0.863317995192328	0.653488568122899	0.470634476278073	0.729418193550461	0.592233941064709
0.942013923732683	0.98486291848364	0.990322260001076	0.941539676336939	0.967827169469316	0.975393676997475	0.88434630753926	0.765551433686555	0.914910623214067	0.671157658251526	0.743147918954846	0.69049955064656	0.805974612022141	0.835432882652644	0.485584878392264	0.792213483964002	0.552552414063629
0.999364876889598	0.990361415063391	0.96541557738251	0.979012505105359	0.963667511835548	0.948789016780737	0.914587023078102	0.850928917865689	0.823076806064222	0.926176395090853	0.86120855645097	0.789004518069651	0.835191288379892	0.685248559574787	0.73850163241797	0.547810133760412	0.574389373271783
0.999379379441606	0.976390978967237	0.919322318614371	0.960460120688843	0.939845472740003	0.960252631850021	0.863535565265974	0.804547185529065	0.792057964758983	0.842403447134478	0.836070866808691	0.641423514408482	0.79148047589074	0.838385088426436	0.817145005302113	0.652151678197434	0.399028690544388
0.999951151768047	0.989478361225705	0.991485674538564	0.964444384474456	0.993956709037912	0.969502513193078	0.856215334662119	0.829413334572161	0.856131712760567	0.788701856599859	0.730733170382128	0.819353399768528	0.655720054583255	0.818214951304085	0.7832475726173	0.747118450327223	0.483477252185944
0.999105048328851	0.994917469164158	0.992625160469196	0.999998577083409	0.920071576791822	0.854473007961465	0.970947725300089	0.865280957901358	0.931245501657472	0.7578608976217	0.771527626941332	0.93483450945563	0.885866090898506	0.732589818473938	0.786120372572124	0.896394513691996	0.590246321645744
0.999730665751319	0.996767308198319	0.996706507306169	0.712417615535831	0.99444361354718	0.9932162100415	0.963894629186167	0.939243848212015	0.850010615823422	0.814673572072369	0.893738807949819	0.922676971902574	0.916769464114482	0.757194445797677	0.763192328395823	0.721340683523998	0.195431258425889
0.998763437819859	0.996038628169422	0.99466583173181	0.972495001533868	0.99482995931186	0.984109071413617	0.963940993695166	0.875005832428546	0.927206029949313	0.777847831225703	0.930794695721057	0.897760179861649	0.864469572008491	0.614063720480638	0.936772976372749	0.915862583936778	0.504920783732305
0.99719614273839	0.874234033551957	0.958908275218234	0.998896728850632	0.978086005689718	0.96231869806856	0.824117215779702	0.690972831457227	0.768722022665416	0.613875365878914	0.767108409386617	0.681878741460051	0.842036370010927	0.921679364726981	0.873902640604507	0.816539119047966	0.738720827242666
0.980280668855593	0.999993185658009	0.999956723251592	0.997201087924848	0.98191999581389	0.963058532838653	0.933328183936494	0.978783851003645	0.687172550358499	0.878594458537474	0.948977768332548	0.975680460820689	0.825167394278246	0.372555402172805	0.676556874219736	0.672966461090408	0.351820546420153
0.999894792436863	0.974416192307458	0.996585960358836	0.989159508117957	0.936592004396032	0.966155753618511	0.920368904211611	0.914020556958974	0.884405048601939	0.620118582826293	0.631793675360393	0.696748207522239	0.911230604167346	0.940960678058065	0.633725235237722	0.587638525972643	0.389967722682959
0.9462097776311	0.991970584260973	0.978519473094091	0.999049847941009	0.921844514909647	0.80763209972461	0.942334530854134	0.744854583018989	0.761999459537394	0.841397743427558	0.814425960946482	0.913892121963274	0.81728493418643	0.441397593859117	0.525683589921106	0.649443933247808	0.719845456300157
0.9999942841247	0.998050469709127	0.99987684348711	0.99972457571847	0.933696550901211	0.955099414759425	0.996690281681637	0.998394071174821	0.895871843898603	0.723345501386508	0.746680953130749	0.774014305223835	0.675100589860275	0.742352650320801	0.933181666878883	0.753178127553221	0.558937226463816
0.999993178688317	0.996208188430049	0.999017536968545	0.953084040603139	0.991606014127227	0.967429071709681	0.738436283039188	0.952044058297511	0.912624381809645	0.703858629187516	0.547711208323625	0.799418308948197	0.724169993444576	0.885397992212784	0.776234229476979	0.486775035114284	0.179432765417807
0.999801483601329	0.978202452561431	0.91099033991565	0.986645469193138	0.96620694076856	0.909357054653067	0.988129884247986	0.954641706668021	0.726146633865621	0.778580414726242	0.855979222293277	0.77488812710337	0.814023684033267	0.613527487327083	0.681257961329636	0.616233027209337	0.639686571843725
0.999994295301401	0.999668209750239	0.999009255919745	0.972788068391067	0.99805870029502	0.990763873409843	0.751433511572815	0.903556041635334	0.742085773984262	0.776365451592485	0.722695035271832	0.778706754604806	0.653473683744898	0.566220856239578	0.783681276808017	0.465147341961472	0.284287187006437
0.999985986198366	0.999704089958918	0.999798659753796	0.986943133653791	0.999745742239377	0.997200052498999	0.765576400423061	0.926712895384088	0.846308149591165	0.877611625232474	0.930797376575829	0.824185073131144	0.963439980862929	0.685806261697442	0.848149199659876	0.715357363083534	0.768244846974392
0.999959221890596	0.997905646782411	0.944822207544871	0.999998449995994	0.988896912831933	0.950766343840321	0.982188109064485	0.635184487571095	0.733391839924583	0.858075994419813	0.819935340653173	0.904371874827254	0.799722641268569	0.811940280624915	0.487486575984477	0.83510841674994	0.427043649868147
0.999967086691445	0.999483208359327	0.985839540444412	0.683462891002123	0.933815031267289	0.969735407601162	0.732088648358564	0.91063531088445	0.90637848566212	0.911775238425675	0.611611304162913	0.635069475783086	0.699120989373813	0.817197492647216	0.892761737915128	0.37281496130782	0.464964994904676
0.999953609885017	0.975850302890176	0.763267889754151	0.99956935298173	0.990953565074425	0.888022778435145	0.952946859662518	0.900425679354082	0.754456312958531	0.684618829671051	0.818422963427658	0.916718703752796	0.774996146761757	0.801357988709646	0.612790009792279	0.909507611541395	0.591415629377718
0.992059492517163	0.994418278731169	0.989398386065449	0.993728644384724	0.961303180466677	0.8812919455362	0.9365864548292	0.906144263500353	0.883003580474803	0.714977485658155	0.907008277653726	0.826646263477096	0.749441521941406	0.578103349123358	0.613847601642705	0.875176662553496	0.761995181656714
0.998205611342064	0.989693168940057	0.991884027335793	0.978419504813745	0.963260369483487	0.899380477134113	0.875575957022436	0.852633339307688	0.890102402116755	0.84405349611275	0.724010676697772	0.815788654989295	0.711271986744828	0.6148359117725	0.628437829721954	0.694854449633895	0.515778819573171
0.99809075426271	0.99698812394166	0.968379268331155	0.855200978054764	0.971295766717776	0.962504841477797	0.795751083367526	0.526328357324541	0.924710763041308	0.836696065655954	0.796316486057404	0.628982201288156	0.730801169261821	0.688850200103151	0.637348766263574	0.538111412092624	0.318078205194373
0.997841704956581	0.998133533647985	0.992399054354423	0.989835131307087	0.985300270856443	0.939853056249935	0.934244502328036	0.878167837594008	0.604903193285817	0.855342480362895	0.884196672086132	0.917074474579341	0.659873982625996	0.745795706743218	0.706938773351166	0.847190651154516	0.580621898574838
0.998949842919351	0.99986437691664	0.886508759705382	0.985910089282522	0.978786233337465	0.960014370917113	0.959984361160881	0.935866915870744	0.947315758855697	0.93669516035671	0.843410286338223	0.502609396243733	0.862330466609377	0.821148707741233	0.696898357528717	0.536243334010516	0.612352557441932
0.992359982409741	0.985691507398029	0.946709558909275	0.930098169734963	0.889545077238988	0.908145810482972	0.874881663508572	0.90837890806887	0.869311138665984	0.780592281058506	0.762117174592046	0.793860340756279	0.803738902472452	0.729607735504967	0.77535225669773	0.518182663040764	0.630439304277
0.999814897685336	0.985367585396547	0.993110412063571	0.892187339062281	0.985881778137186	0.929911347363865	0.881353409948993	0.955216344029689	0.664392586501723	0.625398765998163	0.786076121715303	0.895166884837157	0.822086040522869	0.75332544210993	0.739548051846932	0.507072491621209	0.404507894937374
0.986738710615259	0.995359730444553	0.982163816065138	0.991782949311642	0.96148830964459	0.932698928474946	0.93506164744911	0.933512372245467	0.81173626413428	0.650227508185346	0.759598597684112	0.634911146328159	0.791738354926969	0.756726475282532	0.434405836682908	0.763779092182669	0.694615560618762
0.9999435808499	0.974340879553684	0.967952564940606	0.94497957477307	0.970845697256378	0.927544797839023	0.827738532195448	0.955849932609686	0.920007028488684	0.806007563717417	0.840014777375558	0.893018140580229	0.861967411583534	0.695472139959836	0.595869058078831	0.421007979743883	0.563744264394647
0.99977505278533	0.886323864298892	0.876873079134002	0.990381591316763	0.975739632664817	0.908808106458521	0.83529752392219	0.932821126830634	0.914005931017442	0.678372651917095	0.816682003291154	0.884611272818281	0.803334296272487	0.882794924222238	0.648421274912681	0.814506527540514	0.710253597060708
0.971874072240257	0.997088055932292	0.995330735474601	0.998747656034783	0.970821660633098	0.968052618884143	0.970861938407225	0.912213273138746	0.703988947870494	0.840217113691288	0.576574201354804	0.298241043445228	0.842546931240542	0.505654916604434	0.428902918397686	0.796796806568502	0.404785195591388
0.999735712958701	0.901690248717331	0.954878850265093	0.915532562531634	0.978000637615266	0.924928474178557	0.845599680592184	0.922375665710913	0.833521116176433	0.823007748162938	0.752170741144779	0.915966240834346	0.887230570160494	0.842172007334879	0.550573155855198	0.571218458706002	0.576287042487337
0.99474123356411	0.999544817207186	0.994210066208487	0.992604694041851	0.974828278452051	0.985749494707274	0.918555301457165	0.967803448664386	0.853118313022088	0.806957109476178	0.917088088633931	0.665338551692072	0.843631549490988	0.73410444850494	0.639100491450556	0.689627986062299	0.474465176879963
0.986336166252402	0.99978529029299	0.98817837214753	0.808915020726141	0.984750668918983	0.98041156452193	0.906242388167748	0.886423685994496	0.820037268972105	0.882121486457237	0.923444839555517	0.707347474809913	0.77663183131524	0.473047585900767	0.822008686965707	0.502962883408815	0.693971382731507
0.996682525236787	0.9930759057593	0.995958329688841	0.997535689516136	0.990654291703395	0.954698901025473	0.922872005058391	0.861602273956632	0.725111208230203	0.870943431788514	0.870521062282193	0.899764295250334	0.854799210833732	0.700519608618827	0.913980346625616	0.64904168274816	0.279654329081558
0.99999534528509	0.999624516858219	0.997313142974704	0.704558368586354	0.979049462225639	0.988433674309151	0.934652355903842	0.939386844444625	0.921860707809978	0.943981608213378	0.798744836286648	0.794346775647128	0.805481364983277	0.878999112617498	0.732096095136909	0.78935061023657	0.237997464280203
0.909112010242021	0.981085645449167	0.99134382919203	0.996785333799014	0.979694710013408	0.899289336579728	0.960867154859059	0.600509166562239	0.970262196069248	0.820788496201027	0.875916898266802	0.749983753620887	0.854952153037932	0.742072212039345	0.531226772589343	0.754803404383681	0.318979711370157
0.999989720148831	0.981253516084228	0.991874061620998	0.997738904888888	0.988004742209168	0.970623664831379	0.818291940905109	0.912315081483696	0.934526371485568	0.828986684627194	0.597838189148939	0.900645959200005	0.868005098640238	0.864105375310439	0.73444797524969	0.44955715376129	0.623694929695927
0.999961548354185	0.985652489450955	0.970710020274895	0.996933173863139	0.974987431827738	0.892170397146949	0.890981776833251	0.856945083038175	0.870183110972553	0.903150120828499	0.501970376281449	0.897546909892663	0.687936049805409	0.768880444783015	0.628467894427482	0.499019288655235	0.607859249642322
0.999906674736352	0.994633976083221	0.968165710176182	0.979619880240449	0.981313865595821	0.932493140553432	0.923736333060968	0.928064753923546	0.946903345826503	0.947350265717533	0.801976990830857	0.91394255775201	0.797501000871278	0.75208477425471	0.602630149280393	0.653718449455822	0.642833720762988
0.997506410697331	0.99376321215919	0.994789647862422	0.995459467242561	0.961189390826178	0.971555448359565	0.949609476428284	0.94311023760756	0.719887935155084	0.383436484296433	0.903460559461546	0.880953921972047	0.888329625632007	0.679793797373284	0.741037190281981	0.665700291905251	0.367818287075658
0.999351757509848	0.999731735750982	0.998832711425823	0.799107802209935	0.984777220252215	0.989242557244909	0.903370311577788	0.838243361311286	0.894349555989697	0.938150876551663	0.887383637547189	0.78984948018183	0.741058300530361	0.86067416549963	0.687288545659819	0.680536373321472	0.402577374462437
0.981515104428754	0.995878404801109	0.998571779433126	0.781569184429251	0.941403399980612	0.965171413668156	0.858960028771277	0.924542768137573	0.837787141003361	0.794291998296577	0.886576577343787	0.778876687423517	0.759777102705796	0.864509149345293	0.71647685416434	0.764370102101054	0.602493737032994
0.999603322086332	0.992326124478521	0.97906602076205	0.936192538858047	0.989009965662277	0.889774755872325	0.910169524942011	0.785325826384353	0.82727335731072	0.842224109235947	0.764714852560776	0.86901599275902	0.75173158123325	0.491015089659462	0.758590377484323	0.629740248190177	0.447215639937882
0.987436140982656	0.998634106538763	0.985600438155832	0.970857918973093	0.976120458507148	0.995104332501763	0.942136699805267	0.788002556523351	0.896038656391689	0.920286360795662	0.916611968606899	0.380059218843021	0.72737860710427	0.564618516658304	0.607697579670022	0.589497711760941	0.360901388852243
0.992778122965311	0.999131230565713	0.992116881504402	0.987325655456246	0.963771467479458	0.983218311153415	0.962792922244969	0.929962090406163	0.832394381771235	0.934179398889429	0.868930036846952	0.93155133496508	0.881963662659116	0.781746747445488	0.550337040556187	0.886051641971516	0.454897925137357
0.996995353429653	0.999879465972863	0.997255062659918	0.999585018275532	0.990205193946718	0.94944727198505	0.978487110969426	0.746642439823313	0.700861474257103	0.75328976293955	0.967686027434341	0.793127586010696	0.918727773741957	0.627408036858545	0.667191434204811	0.654760164978924	0.434573973520987
0.997969547529691	0.994456496153717	0.982387193349211	0.999775717935703	0.793577648078947	0.93652068949573	0.779783865907748	0.924542664395052	0.940074385698028	0.75853076573259	0.750631136152428	0.766824723703449	0.689934532817377	0.858744722240611	0.579854383460865	0.729316982441106	0.573665455608259
0.982436180654003	0.99436167677812	0.95110834482368	0.627093728058974	0.995532757787108	0.938155118640659	0.992419636014789	0.717967825352171	0.579402467854376	0.867604364145307	0.95883848786653	0.915607650163876	0.874644194606529	0.77785557153186	0.271753694128617	0.813289183863852	0.543880749132607
0.999906916744143	0.998447175677545	0.999667244975784	0.999994594308394	0.962184450609741	0.928057454113161	0.933766081482753	0.960089690404733	0.894836632156608	0.836745366718112	0.644816468466348	0.956230264407609	0.750899482049085	0.614069899980681	0.654312848649706	0.623403645382209	0.778698802631443
0.999547537301223	0.999774010028039	0.999611050281312	0.448653261856878	0.997035844995581	0.94803699095799	0.971170270370453	0.915025928270089	0.684154510525646	0.683673928483984	0.854958797966397	0.915912162189005	0.850336016855146	0.28326399275886	0.580602511268487	0.565714913962185	0.322958261531169
0.999950062778778	0.976022580595319	0.978943823811472	0.97304791338712	0.984243624300392	0.955980894253391	0.899081732679791	0.954111500226282	0.857006919132049	0.881404243875658	0.75241212143509	0.929736101562456	0.915233245434118	0.767758500061793	0.662033586368438	0.527112066778589	0.530307277140751
0.999878550942887	0.995950083684851	0.962864054649894	0.854789172932395	0.982553166485443	0.955425678126115	0.906644733556579	0.92757071895852	0.868963989888955	0.886164723732225	0.782010062233299	0.83561975360003	0.786681833895691	0.76620048923959	0.739411383231816	0.491472511759186	0.456107067266515
0.9994775466753	0.995638880353386	0.997663950882725	0.999223133579705	0.953971406409375	0.972433435969691	0.679613938871601	0.948998232795564	0.8860369593981	0.741507407839292	0.742275898724953	0.893534501589025	0.910635551345089	0.893374222950517	0.774420986943595	0.804182942808099	0.433518774993795
0.971877603146374	0.999271056739468	0.997770287241803	0.871040918728905	0.982232489598356	0.948489615792705	0.963225676891029	0.886459857951094	0.822262293336023	0.827041533787461	0.957032797866937	0.794343405597423	0.669758475711986	0.388633708846907	0.462055819404865	0.71471261513083	0.617704071282549
0.999371477305403	0.99922292485288	0.998349593870927	0.999168506303136	0.98400679672357	0.937548697809964	0.905161168688784	0.813925863252876	0.858799221039463	0.846145637021874	0.688479142301989	0.895163227008492	0.744476020994168	0.389760819283104	0.664951000383801	0.505276797656408	0.616916391036858
0.999968495446547	0.996403613796343	0.999570590472318	0.991210046346736	0.985167542185681	0.911452967942571	0.919898915971816	0.920241415566371	0.771489906623918	0.643413187290277	0.68929689758164	0.720095470918419	0.654226351731223	0.83729722157863	0.833194865907158	0.555216931003799	0.610064927313271
0.957909252096144	0.999357241424962	0.990059417260132	0.983339361691405	0.933629557486767	0.983902993310072	0.753147883757003	0.867503580696096	0.861147230032043	0.771009853546664	0.746324506590289	0.758547448255392	0.547729360429116	0.868740554196655	0.723124313379293	0.596455144319107	0.388384657169871
0.999921311554245	0.99413934204303	0.995547967743627	0.946131088264376	0.996011099380038	0.927447447262498	0.950692412155158	0.82283401055774	0.901791305687788	0.945171670387246	0.887696094871944	0.875220089090433	0.80498846470206	0.61864409014846	0.777177859682415	0.720614664398019	0.792709953368507
0.998773687408229	0.979787346703497	0.874870103064706	0.948396771225859	0.990227889824036	0.933644514488385	0.857015537069394	0.559292447864026	0.850109849505399	0.729259418631999	0.80896114934666	0.743066225386659	0.740844603370746	0.646199883175556	0.840133624758009	0.786313049435356	0.588054908425324
0.999700835714714	0.996657630378159	0.983462449510549	0.933694167473052	0.987699255266885	0.933025349595259	0.890586750254217	0.857783909783628	0.903966359823338	0.926380688745516	0.808573950434597	0.84459787289035	0.642916442487049	0.732386017696454	0.861447951163856	0.728226535748438	0.710362166700255
0.996144852213793	0.999388739517677	0.991895583854527	0.85055999623859	0.997742515776476	0.989942128798282	0.952027363657402	0.970059508655382	0.671784707865766	0.755011145065295	0.746774363585694	0.812302904786222	0.636043561012045	0.729160226792863	0.803530910657698	0.882048430396809	0.562352649202856
0.995134551043158	0.996679145815842	0.997701222488732	0.983856033414768	0.97721651783016	0.956145015901342	0.949966558873265	0.92368039990951	0.715881291394833	0.883218494140274	0.944727120053629	0.692304833165647	0.863988225373957	0.651698651194706	0.950200464418938	0.516153358076574	0.486005954033209
0.998196725820482	0.973002680420267	0.973914523050431	0.995645791431713	0.939167584326365	0.910640756834076	0.807036758036221	0.794049217949047	0.923953605920916	0.660489609776209	0.833583561906049	0.402958817828876	0.64495520684627	0.812799264468973	0.329168093333481	0.83838650546706	0.386135705858721
0.999943751248652	0.999075813679487	0.991843630982416	0.999604137100019	0.980632104282502	0.972291351662745	0.893618861977778	0.608190118646735	0.965318292958946	0.789781441232612	0.720910823237467	0.759356318383646	0.806318467686945	0.654882328877015	0.477495420533591	0.436312248110897	0.340421276829289
0.99985744444187	0.998979407967264	0.992619391883466	0.994591810729677	0.994225239441464	0.963897328760737	0.938725316941837	0.712419187401995	0.893352673163257	0.922697822915874	0.785325732983913	0.894220069176462	0.827927634866808	0.575199398260324	0.796740518418508	0.366928169824073	0.752986326005251
0.994674645446485	0.996994273849202	0.980100932702304	0.984340316566543	0.951750244896099	0.945913086495847	0.786654231376989	0.561478677946813	0.855878029193316	0.893806402688956	0.854011673659791	0.602509501454954	0.836846719833321	0.749120519800873	0.644401068940957	0.684746089556396	0.333825447600379
0.990536663555326	0.996555985464869	0.985224483988647	0.792841026546832	0.982508563109544	0.990138297636938	0.882805964544485	0.878925344036261	0.730508993779407	0.783407566534835	0.957164458734212	0.83493593189958	0.761599981007077	0.677649882570898	0.687058854005071	0.856290216102192	0.306237475351529
0.988941613123429	0.985902334747079	0.976414296206342	0.99128121089149	0.922467444350147	0.964950252952389	0.835877803076997	0.729010472135355	0.902635301927079	0.846119322180871	0.839872621840758	0.83559549061542	0.779135337596793	0.828917364914275	0.445379893874072	0.638970555750389	0.617991304419073
0.985237407232054	0.956443504595889	0.954759452343881	0.993519912266408	0.833587353101024	0.97501972905177	0.871282196369185	0.854914923878704	0.846048205464103	0.749798699805897	0.736338789818978	0.813185531317794	0.827959710786795	0.921987321809707	0.771517321453714	0.496557468667704	0.72227652364373
0.999190386659065	0.999096119680816	0.999347307341249	0.994400521820574	0.992928418089077	0.905088303604605	0.932718353464956	0.935127952162551	0.95388944185194	0.930608569829436	0.934906037765336	0.918491854786178	0.798369776584573	0.692626030979824	0.491104730925789	0.807236133832502	0.643598918863332
0.998107315092059	0.988228986083332	0.903979207345583	0.983332236794449	0.965084945064465	0.978734277516374	0.94184669603947	0.89055201462295	0.777426279419256	0.848806913138842	0.893878774786609	0.883277387638554	0.826758495171308	0.816858466548332	0.402683800264799	0.869816254528461	0.360044621167231
0.999998562663126	0.99816193957986	0.998249216843043	0.998473447684963	0.997584829708847	0.940016461445326	0.926531531759899	0.859316392058571	0.881107144794592	0.784665463131753	0.7517962062263	0.726557207489134	0.684848998150919	0.644078226938515	0.563386496104921	0.589038686069709	0.478794313598402
0.997700804020799	0.997979556848182	0.999066647586599	0.995282035753012	0.923503497606781	0.975992109305157	0.976650438282956	0.654521451619604	0.78834992419425	0.819191807928535	0.719939975437444	0.693281937011273	0.789893800538018	0.698358496915101	0.768500067621128	0.540038622686873	0.315887983138407
0.98330818576567	0.999652324159005	0.993809778442973	0.97264413235923	0.978398134790947	0.973737188118479	0.949381610809542	0.988185325402441	0.98710076660659	0.880113323540739	0.890352242219307	0.704915535318579	0.857541111132816	0.779790553486728	0.610346373081832	0.694969130317516	0.706722599084353
0.992326828436429	0.969783204877497	0.895666992899577	0.997800315783959	0.9385752820762	0.898766758322442	0.946514176135746	0.774165110036128	0.825803549207397	0.87211767847015	0.838196376758012	0.807895334441762	0.95271604307449	0.565901079927239	0.518677538378687	0.799261656430983	0.603309929567924
0.999411981162832	0.997975078596096	0.985148274774556	0.99676641302428	0.991860807104532	0.961137811584123	0.934898806320312	0.886028738829338	0.917064029295626	0.932181718182037	0.824978616728668	0.848139256842406	0.933447080618004	0.740941214069639	0.584063095979594	0.752909259287946	0.573559041491749
0.998452600359996	0.999822420846842	0.990521647936095	0.904708114685482	0.964329653957238	0.982489126880945	0.946095175232963	0.883750971295792	0.876184805257705	0.916454157544805	0.937180989118368	0.727028679262797	0.722312807386589	0.684844566757478	0.804346036263277	0.660882507944522	0.424943381282589
0.99991675257429	0.981909357114009	0.981857635829862	0.996806995639948	0.989123442044194	0.924303639370468	0.861912469676113	0.800149390857417	0.95607923600243	0.823246265970052	0.674233879774804	0.820579647008145	0.80655762066469	0.515170873873555	0.481173137728011	0.66411840326666	0.478008940370748
0.978782842980632	0.997964673380983	0.91459332613985	0.463553699478229	0.982514673289718	0.981854193321178	0.914648799423509	0.734677286398317	0.873867564820595	0.87914926412617	0.959590177910057	0.716089036962593	0.80736897850503	0.711877012797992	0.752726163523952	0.81850130909458	0.556020176888155
0.999878031912201	0.987183390737802	0.99892727621943	0.997715421705032	0.997296858315597	0.946752078952357	0.83212278843126	0.95935106954571	0.854126862368629	0.941806325512535	0.775665696396947	0.743317274592344	0.823177223723897	0.705699699290621	0.851921701711021	0.770845120541205	0.42173524197097
0.980092947986253	0.999997278115693	0.994652927668887	0.983289830915189	0.96444363014601	0.995392804019598	0.997864152397275	0.73374660836608	0.759989273802977	0.883649798018237	0.85653273637941	0.658182005678891	0.842223208165639	0.621299041662875	0.874111518081902	0.59727608925116	0.701532352028052
0.997633709470054	0.993215142129532	0.990090994878278	0.872302846554456	0.995131115801778	0.933879091311112	0.848621489094	0.837968503862841	0.827348053570631	0.908986964703518	0.914395104538385	0.825769062977276	0.767322416319671	0.563530175465659	0.621609360795259	0.717889504586492	0.653384141758992
0.998925199297442	0.998266611945798	0.997812968657765	0.997921227243582	0.994940376726242	0.993220922164683	0.897060408864186	0.964177377026537	0.855864583009977	0.774568280368164	0.67020468041853	0.721687008336769	0.912108139069494	0.750495077879354	0.628970232548084	0.39019111948915	0.296912941330065
0.999353738193155	0.997818190096599	0.999191294508727	0.947808334991891	0.961952121921196	0.922060046167162	0.930704866827993	0.936740395937303	0.797036523358761	0.781744737780377	0.747485998352788	0.837395840453579	0.739808470363738	0.62220946716791	0.89643281695802	0.477959702531528	0.492078987979706
0.999826202248458	0.962730319758114	0.796928755045548	0.961240884981558	0.985697959276918	0.856766783448211	0.911269574033919	0.886109501061759	0.766749572765819	0.8192133390302	0.724089012995488	0.887604720781163	0.832894301684952	0.704243883080431	0.670833783105106	0.624023778634114	0.585818082428611
0.999966592732214	0.993721449621242	0.999204501727292	0.968414134758873	0.951347972593597	0.990662455166598	0.857441845215454	0.850328103949694	0.785839505616425	0.755605883440072	0.825511030114959	0.767868610799731	0.694002460948392	0.809223751403633	0.727138609362185	0.721430944676483	0.416230749109708
0.991587703522034	0.996111780657161	0.932027331842229	0.995282502531778	0.974564152123278	0.93163490011696	0.969371800232403	0.70558892731557	0.859697834826521	0.867053872435457	0.886482826988565	0.887107702773738	0.929200787643941	0.591349346426303	0.560937133803671	0.628107544212737	0.597960238710085
0.999941435730879	0.990679856349404	0.99992387560101	0.970104684370577	0.996744792840776	0.999320869824488	0.878011970871892	0.92328756975615	0.780998155972664	0.891999502767343	0.973141436577529	0.694799011270734	0.898695594767222	0.854362402729577	0.809833825076469	0.619914469189231	0.531252215916956
0.99909944896433	0.998755611426828	0.991507797166453	0.974565877182979	0.980809843919612	0.955704272346012	0.954177769593256	0.728578710896039	0.835126769783172	0.895488183300797	0.769684857588826	0.823103908796737	0.806653583155592	0.7808843503595	0.638128333100303	0.597511649458738	0.453151724848431
0.999790453331935	0.999866455668658	0.999325339041267	0.999829131005336	0.99824911851867	0.994357074144414	0.923129588035105	0.917213829405421	0.838139333434464	0.595691669958677	0.343244407490034	0.747400695656295	0.877141774286032	0.772499660377611	0.422139836916498	0.60509688061871	0.246745839041409
0.987821373900198	0.993067098675652	0.9663198279306	0.989073812800932	0.924330468717575	0.921223024504269	0.950684038829658	0.804435203405812	0.773439040261609	0.853095731491991	0.804767603067994	0.780535562852709	0.645196251862242	0.83137845581438	0.747259357082739	0.826479972339476	0.619055637590997
0.999717817724693	0.956282638115159	0.974412697186604	0.939708077967233	0.992328388340547	0.957534118150077	0.830936386595195	0.937612713402389	0.815600106668337	0.818316006935904	0.830252242059875	0.890377124292714	0.818224357351461	0.926462578166558	0.814734488119208	0.53585425471623	0.73708499637461
0.987133782759108	0.99762451944765	0.997920542118301	0.939446700825326	0.917087524934076	0.924608399243813	0.89878941470787	0.750146741275156	0.753473622023249	0.771454920924896	0.741624001375736	0.787530898845787	0.747925350556767	0.790093809662134	0.594809710918647	0.545573953483935	0.582881106142534
0.996818641901673	0.996547052124987	0.971021225562627	0.936183402208918	0.993602252276407	0.9648608458475	0.924287866484458	0.869030336799904	0.765896709895463	0.857425470604327	0.957974122540599	0.741252881137898	0.715353949072425	0.767174877754733	0.257096671002133	0.498317303047024	0.345751778098569
0.983602115850565	0.99845671655339	0.99241978102325	0.99677533371903	0.958172561566306	0.942801162150699	0.977897100016662	0.821646801345808	0.826413079904513	0.951389140350741	0.895494530875257	0.953161581379465	0.913461115557615	0.742439739605427	0.764175754400327	0.858496291541978	0.678608044830958
0.998589429299317	0.983100506583574	0.951084923294755	0.997775684571893	0.985204945344748	0.933779568299981	0.876578882187094	0.615282854547173	0.746813730317689	0.679339106869407	0.770759437523029	0.716100081697628	0.541091368819333	0.711471317715914	0.722459296382323	0.786079687784306	0.387794802164893
0.999534338352427	0.999978577589115	0.999977946061351	0.97957041040603	0.988768221894546	0.979691288897329	0.971998695864969	0.974820643298556	0.700862924776674	0.859069592588138	0.614712625882351	0.922902310578641	0.76060723449762	0.76336818764967	0.560799508324392	0.828286306001342	0.655972927355688
0.973184850285348	0.979228418439282	0.993203432225699	0.991541005205594	0.943246975668797	0.915146202695511	0.920385732472134	0.960180104707576	0.872091150970923	0.89325559715079	0.860181302356727	0.741515033118516	0.78782636640311	0.758431269006995	0.82934638112384	0.509677904207244	0.640647487345981
0.989034264110079	0.99147011442652	0.979280615603349	0.788926886284195	0.967960447366803	0.968329241594055	0.871840985422613	0.786125098364805	0.882140886947329	0.938690830229235	0.784544453749451	0.870718939349516	0.889419217971977	0.826017288598703	0.564354010802153	0.827851222740765	0.670070983149346
0.991438676015732	0.998263253657438	0.996866940288187	0.999541831234316	0.964653953635445	0.956108439201656	0.961000084253766	0.636484091331704	0.860145470322553	0.834404802822482	0.950532321273375	0.851781350429908	0.761635601325358	0.750857787200143	0.828472595628974	0.525872064221844	0.217790369189438
0.999975318208046	0.975103153332122	0.838013808736215	0.773319014390217	0.992731649494459	0.975375637338552	0.865076544078456	0.882542572942156	0.919338099573888	0.88636942825536	0.813320046335509	0.860995250720635	0.865731997818091	0.806665423511013	0.798137108907079	0.802770397074282	0.226254705544099
0.997998826543633	0.999340730055028	0.999543037012269	0.99658944044401	0.966947370859398	0.929223261688927	0.964425780305396	0.821433000492054	0.87894250726302	0.961124582865767	0.834789505994957	0.942613679945322	0.885379460522241	0.67715817888432	0.691538118937105	0.572255856371913	0.735547165404782
0.996664607396012	0.976479304686672	0.906752511146485	0.956922174750612	0.966388605067133	0.96485139245403	0.857310798558872	0.704169758151647	0.968311183448285	0.898148185253545	0.8499831279051	0.829038613358729	0.900910724892739	0.740986440692691	0.660864004249486	0.678073204004272	0.593567358386878
0.995725552388644	0.999858015125943	0.999562382692088	0.999876168056662	0.973035222908759	0.964422606608335	0.933006478483641	0.801807492559556	0.960063983040701	0.818472878848452	0.805013889268251	0.774046564536035	0.604714731527009	0.785036602680954	0.750438996729962	0.697899337000606	0.732214156306188
0.99872684937137	0.991525293670526	0.97765074250777	0.951692468184403	0.972901920133209	0.893281354502043	0.85167796796691	0.847392301796707	0.871131961858978	0.892521866785734	0.821454618143432	0.764119639160909	0.806308226175144	0.703479991662389	0.632632260697075	0.832128174919805	0.472207082544944
0.999358838289244	0.989287163024273	0.984224774752528	0.973069734977058	0.951243698643067	0.934272300433745	0.906995078238509	0.956757712140116	0.922453616920067	0.735718056396815	0.814374122121569	0.814741179966585	0.773493086330959	0.767523079125877	0.662560911477225	0.708898638436413	0.541815465562154
0.999622973046474	0.99812265717348	0.967818003299881	0.95789301357943	0.984115611396432	0.972585349715251	0.909002408921148	0.893522040471903	0.866657302307859	0.785974814340068	0.830454240781311	0.778763346785616	0.653782408840721	0.81126302808267	0.907627514049996	0.794553180458748	0.53519968326756
0.999947156283396	0.982433154278377	0.956868842600084	0.931722385213053	0.997664453919216	0.931755382296625	0.888498546310076	0.564164310151386	0.746514988084947	0.934435835081691	0.693916742340017	0.899612426630161	0.774752596790022	0.765563522229087	0.898410310783624	0.682006093748542	0.518546470420787
0.956435980654107	0.999108917841789	0.995487402598925	0.99353832035887	0.931513662037269	0.934090427781256	0.937458640962112	0.918538629024949	0.936156443073972	0.802202307431685	0.917142132812387	0.472011975238013	0.681988022714952	0.652393927871457	0.433962255079245	0.721748061110417	0.346407167362616
0.999665725552033	0.993399406480442	0.996286432797359	0.985791665912495	0.976469199192986	0.972631742769168	0.704722825112195	0.861479252266371	0.868634312283577	0.545478403737582	0.632438952685605	0.869470130083007	0.854997393201153	0.87550643851796	0.860984047981128	0.366718868263116	0.582404742408478
0.999997323945257	0.966749136636955	0.966350141361394	0.995209583013361	0.983814369263862	0.931048223495391	0.931166903593403	0.968516452065018	0.889766701036614	0.937904148403559	0.549572142309786	0.965729803201843	0.920123262199893	0.836944421236259	0.65261531496645	0.427538350620608	0.43823414645422
0.999678866225441	0.999870311237541	0.994151425494901	0.999865431557628	0.999974527110993	0.963171001445886	0.969622442115881	0.527888512328267	0.856928730707711	0.865369838250011	0.995713484831898	0.914849950391976	0.956581858989777	0.440348601896828	0.863336973425804	0.662166744529624	0.61230790206725
0.999997035256561	0.9998566918413	0.998814370551097	0.999514963862114	0.999020621953062	0.976345130979344	0.962752696593361	0.848220421248325	0.842681169101657	0.948724124395642	0.805419787636557	0.949154565330147	0.708766778898369	0.526340315491659	0.718807335405505	0.498278587127198	0.313295785007603
0.999957145167185	0.996213442791022	0.997268445405187	0.999915654636643	0.991368959451713	0.947686408254119	0.978593569928695	0.956955909301092	0.832624784927883	0.728660037670392	0.870376380394932	0.948896067654386	0.880502693992499	0.7288740632769	0.689400008438179	0.727365130264544	0.554770076830514
0.998555989361572	0.932495460801188	0.971156849143013	0.907255968229365	0.894970267462981	0.904455455295988	0.793095899382863	0.907898717910032	0.914594653837144	0.761532275290631	0.667165060080315	0.747997048792638	0.787238501983617	0.820453234923856	0.676969982655145	0.792059913862893	0.577558999729131
0.999600152749736	0.998009381839778	0.978451163118908	0.998541502344472	0.993855926797193	0.963478133468556	0.965704853497073	0.87801325251326	0.838148877201099	0.677028897842482	0.91336275329499	0.808615451987297	0.920071000588643	0.512746785146963	0.363119978285076	0.456448119332615	0.507877619162487
0.998915018219829	0.993573019813594	0.99377949571387	0.936317720550255	0.971840809366592	0.953230686542557	0.907422346092206	0.91292573506863	0.953902113258623	0.936877166045308	0.756847036128136	0.876410003611453	0.783862061102595	0.928442869754676	0.820107388331971	0.797451513866774	0.727488444443172
0.993108025134299	0.979166098499241	0.983771931957142	0.991472586094395	0.879992310547785	0.926973058759669	0.887789655443038	0.849763495302398	0.905310884018971	0.846492036111703	0.818582980911999	0.842018577423196	0.851250889732275	0.909254194043744	0.572744364521023	0.695949692053377	0.577079902672869
0.99533867077407	0.995663270617398	0.966202110333862	0.970284053402811	0.918444630194018	0.900121154916317	0.934746669552071	0.97710415751807	0.847521573435629	0.845842150468638	0.745846504734635	0.684754635107833	0.90146694832064	0.572530751322709	0.781768661419901	0.853076121462183	0.428700678533639
0.999773451578259	0.99743693476411	0.996714552285087	0.970172490419712	0.9932791725513	0.981130130031168	0.938810950911816	0.857707706316898	0.901802114835823	0.886644048673391	0.936931646886901	0.936490001153076	0.855245421862411	0.849575962752416	0.588758552326251	0.756736144301587	0.396278397145067
0.999915933419638	0.98389818946448	0.949346276805632	0.95224749518441	0.970844086829652	0.949965122706422	0.863458462987153	0.923411954341008	0.929638433685264	0.848768943556127	0.722660889008224	0.837866760317743	0.854642049246376	0.806198229797054	0.8407869734568	0.595953396592635	0.543520079652165
0.999324105301295	0.984015791259887	0.999521557107424	0.963664962813993	0.942326083279517	0.921542831922002	0.70246694588138	0.902752699769324	0.8890270764663	0.767555069545723	0.816125946792996	0.831960753187966	0.832520624987143	0.707005679462182	0.75528083432379	0.493359407178689	0.562668523721909
0.990467608989688	0.99744294960564	0.949552968441431	0.938604544410831	0.959752631895368	0.976687601799491	0.958405127328315	0.927214917998684	0.65302026266787	0.804777060411274	0.892205451545134	0.871347988866105	0.89786892529029	0.708588885398942	0.719214868632579	0.607498640235142	0.306512459224679
0.993462266711644	0.99867074291964	0.957759982331174	0.716187063848905	0.994654139877763	0.990436292391994	0.959579271974391	0.671902959504098	0.852668984444156	0.891817222803445	0.886038018398994	0.814475088935007	0.802205880875666	0.726366240112057	0.816740118358127	0.637594005261735	0.246822545252606
0.999526929117725	0.999923292632324	0.999836212085652	0.999072924999558	0.949539187067588	0.987184286212152	0.859655491296085	0.875169208082922	0.743692190158301	0.913672142740279	0.858734004208975	0.694196472893464	0.938823216200406	0.69207545511055	0.651650064408222	0.932403515193032	0.32042134954358
0.982565663427762	0.999321725824125	0.999443005618291	0.914123911504592	0.989056630683263	0.950765265479012	0.982730462679582	0.887347893481201	0.715199998680926	0.657028105374194	0.918989474951375	0.856854078237565	0.684371042082931	0.754628939411392	0.88005761951013	0.810647978639139	0.580611473783874
0.999371258169736	0.99717311052761	0.962556565346915	0.981749347851385	0.996740067488677	0.989641362590368	0.843378115307039	0.719815535527391	0.82491030834507	0.879479618348563	0.830477657541831	0.74526431800598	0.712172470436002	0.822999311492058	0.655131164236302	0.749562012578979	0.567182800920681
0.999827444103337	0.994708197126843	0.995837569539376	0.999584649051809	0.997054088630575	0.978235796055939	0.93122966505369	0.910988097906508	0.962601573569674	0.642119765012592	0.879892612693968	0.89858712450259	0.863398991755752	0.583949280429469	0.549919558698664	0.817385872423419	0.652168491301066
0.999764831142933	0.999579768929949	0.992124350236912	0.932720795186555	0.971675290645678	0.980048065634315	0.955838918255208	0.910252957159839	0.875461553587856	0.919577992683705	0.7392373520058	0.763029273826342	0.758392297207995	0.86948428378173	0.926442166100714	0.500764486136297	0.278853719632453
0.950175514812993	0.998239702197417	0.998656581115896	0.980434340484268	0.977640422922287	0.96437105379891	0.944984477049147	0.711550923683169	0.606430259836227	0.82404235679456	0.866133180388109	0.852033344825098	0.886436127433184	0.598283367386332	0.69030342788303	0.441267029472155	0.615863877034281
0.999694639534889	0.996406935826996	0.993917372959221	0.595186668391415	0.971207323471707	0.99213957236469	0.656470706936462	0.975893470965851	0.965405904306803	0.783657522994719	0.798422923837276	0.770897999269781	0.731445458818694	0.860377615610676	0.836053058992016	0.746572042393067	0.554262420662857
0.999329713302229	0.999301325644139	0.999999729536618	0.999714426062202	0.999580773740141	0.979786337427789	0.94708769166607	0.982849532586523	0.796133092652381	0.715475772069862	0.702438210259198	0.789160640138297	0.782612435910561	0.722338524522321	0.469715307223209	0.778487860841146	0.848666146363658
0.997881477694033	0.984445287296046	0.944581585963596	0.99884775552716	0.978335298816728	0.901386683060741	0.96259540779599	0.799480344566872	0.933157050096721	0.829564046426494	0.857350341077	0.897089883055729	0.90077076343381	0.618421038750676	0.656041158389341	0.767015527205457	0.618583816577392
0.99908996970951	0.996157216706831	0.958813964508349	0.998342513566505	0.986763025425812	0.935904026513616	0.868950655392323	0.872495215451801	0.787424580689086	0.689142272765148	0.820054652209277	0.937038354161266	0.804833086353096	0.922230843457414	0.529632155688075	0.818019878613686	0.389888889466598
0.966015442279581	0.949867360838794	0.987327430993661	0.7292094010532	0.923379505396634	0.966083890868205	0.853773816478053	0.778691413311087	0.887543221376332	0.931621292071948	0.836908554056563	0.59100501789509	0.769572717775083	0.89898487839241	0.729844759314148	0.598931578921511	0.697340110761505
0.998820129514544	0.99953881589386	0.986187738429415	0.999347540892825	0.982996772198144	0.95400203379505	0.946524726987383	0.820779693056337	0.817075310372164	0.641267746841202	0.862749665482605	0.856091667781526	0.824852853828127	0.656027643859537	0.545102229750452	0.747244062872292	0.353612629822954
0.99313115758664	0.999381633647633	0.999141970513629	0.999773916506715	0.877225147535919	0.88364466140658	0.984191424062521	0.860371593176429	0.789201276953689	0.903248620016313	0.899094920328286	0.871451190148053	0.800354523355171	0.81067812663413	0.787638219806464	0.646791639227373	0.480584375512891
0.991943916651394	0.991230791002547	0.955738592382123	0.98724822269531	0.997200055738446	0.799696001701708	0.986463492273008	0.855814997201623	0.777558154127967	0.800635609960072	0.811012786188925	0.504120294659974	0.845627599199967	0.680535002033509	0.781191942400344	0.652017773788026	0.42378178042535
0.999831505910881	0.980474676810108	0.97701325256878	0.711014022624926	0.993336268158529	0.980367860658368	0.847100225402852	0.871580844699556	0.764849481717325	0.913689943983326	0.796702562726617	0.771216228064433	0.802919681655535	0.679097713516998	0.725446146628814	0.560414216415358	0.482480324521159
0.957712814824044	0.980804804657682	0.98508553344178	0.864930614168688	0.862661322730216	0.903360425759588	0.957043215204178	0.946326750106372	0.745018182173571	0.63453758097227	0.694247281343662	0.812011514594436	0.836995564931691	0.736150021934302	0.724754213927195	0.500649830281905	0.525404189154001
0.999933089937424	0.999661522233508	0.999395071534008	0.996714935147987	0.998525797954319	0.991804799609638	0.878115878306676	0.909252708381074	0.905876640230361	0.90915988186358	0.938314832041068	0.78113668503318	0.873272964208601	0.694217051148602	0.724017348496152	0.703071323537716	0.579858195134716
0.969625032902794	0.995354137983622	0.924791617592049	0.954780490965203	0.973979856094878	0.931226182945949	0.987503245527849	0.769066367518095	0.839621607706082	0.860700816649701	0.850968548401824	0.775313789544989	0.686911030749738	0.539143123697622	0.715760511912119	0.794283639112905	0.531270593346529
0.998419662793923	0.990291554035527	0.988876428466756	0.984107926157938	0.987986080984797	0.97821715560922	0.741956370264824	0.88901586879001	0.888443589634672	0.642966695582154	0.880241761438516	0.825791241184427	0.85306142343949	0.751752915263919	0.774845660318902	0.856538347559202	0.470977741877927
0.998697408618478	0.998178152866687	0.958379173115576	0.943202425846048	0.998828765411473	0.993494587289378	0.824563351499126	0.756615343950164	0.96529527981321	0.903121900002841	0.909629167962447	0.873376789989096	0.664751299142618	0.795739931470081	0.774916205976301	0.944270739267531	0.595390907107248
0.999989204464695	0.998357847937471	0.965345515185468	0.999868161723145	0.998258830960885	0.969890650837844	0.967099325103202	0.737721168772693	0.87907252912713	0.910258173617366	0.895613741066294	0.916933128634766	0.745941915609946	0.709041497323057	0.765132649248772	0.89912238946858	0.584727435713934
0.999927787936919	0.999076807867779	0.94989869256348	0.772398952828808	0.998719647915499	0.941489270660507	0.993179714651871	0.978196873399605	0.794356935423745	0.908886149717858	0.717062240921901	0.942661614646224	0.878026094673865	0.682511022140865	0.824937976474049	0.676186357580235	0.586391560995229
0.999954022612526	0.98592576501724	0.966429383862127	0.929894876398218	0.988045779175001	0.957034388841201	0.913818076479908	0.687133597743109	0.859511443915775	0.883279584207461	0.681659536295623	0.57653005742907	0.924505358739902	0.632371768469659	0.921978156332822	0.676101523989334	0.576514595249568
0.996235180364305	0.997648966130598	0.996867989599244	0.946794271610404	0.961179984236062	0.978663621775373	0.875610981043155	0.908120437824779	0.871446512655527	0.907393560173756	0.836284227735772	0.870995079965154	0.774351923122629	0.884692268694958	0.748093674963922	0.803174817174563	0.486231346394659
0.998178215085887	0.999664025645694	0.9855185942361	0.988699943474144	0.989228224815489	0.980596788116713	0.968408119013441	0.77749299072009	0.927475218703439	0.882307790510963	0.951280424823937	0.762394886440639	0.891573097116731	0.54279955805634	0.466497963555925	0.69832703074474	0.477617131125749
0.998258746771104	0.997845655151604	0.982408110050671	0.951616771135869	0.991750554613092	0.943295939025101	0.835025004462596	0.810813010140684	0.716893383774183	0.738394148487458	0.845842053668194	0.75892091806626	0.574333668402929	0.777360870373685	0.763407429837214	0.693440646072249	0.526748284644114
0.9997594382142	0.992416486824506	0.997597506578383	0.966184090662403	0.993215353877648	0.994618468989281	0.933130559053841	0.861703076409726	0.902751190598357	0.870778476792062	0.858016999394426	0.833218211847449	0.819549451705085	0.689509930360044	0.684431237374031	0.765054614257325	0.482249455913665
0.977209932849324	0.999876340619463	0.991205350852792	0.998223784483936	0.998316949117174	0.961733733300593	0.909916186303331	0.806526807940121	0.799405828228879	0.689299703227688	0.834332327634407	0.6408568499773	0.748738504890374	0.733368569983372	0.61456150673857	0.748612210208362	0.544496738623538
0.99971573604431	0.980572463867845	0.997604557276278	0.740258468027861	0.932275144142995	0.968364832769263	0.924659118954204	0.572373398530446	0.756063019224849	0.977987188651544	0.775626305357863	0.85755611791405	0.698176982872465	0.62103373953008	0.800676942192629	0.624414887957017	0.586267879378146
0.991198050646522	0.996634496134916	0.998367452297054	0.69547964913758	0.892594190983474	0.963024079967323	0.875121306556696	0.919325798696089	0.839411957497303	0.831200569244246	0.812781239252666	0.837327945061747	0.822562009663175	0.80093694281519	0.740042899086103	0.482393616476668	0.243343329849713
0.999985189958132	0.994385196082631	0.936897187557279	0.99975118263203	0.989328206247549	0.956188431793161	0.940683513010674	0.737624835900792	0.802349419604703	0.781576364966036	0.660930821083425	0.896020189907567	0.908590002466156	0.711634178998686	0.665175649055062	0.432547316233805	0.405509263509937
0.992573907587043	0.994596444538267	0.993306418570922	0.88927228263971	0.945340741822329	0.893528031953225	0.918396607981629	0.926106710480362	0.83509565431442	0.80616416784575	0.884943998105285	0.831721445649355	0.660118244614732	0.785080133144251	0.629672069132809	0.874975636293876	0.459518359857536
0.995146344496124	0.937877979994379	0.980900524193934	0.78651241536236	0.984814663733005	0.848056191559853	0.927925497574645	0.791925050905616	0.664817986858067	0.869192936775495	0.823929258190138	0.894823643507363	0.906311048722796	0.685926128455192	0.793696837865962	0.657041415024738	0.476283641984652
0.997797604590171	0.932535347215471	0.974113016766777	0.949421320127793	0.990378409350172	0.867346221453742	0.927183572820685	0.837324875522419	0.874156563004195	0.863880129658996	0.840759090929811	0.902549826008731	0.852204470535436	0.624733061945397	0.832225599501854	0.869845325892697	0.699718903260335
0.99989483142698	0.997502827288124	0.950986265482519	0.977468385594583	0.968453771512438	0.992557964753002	0.885809643120849	0.983038855840161	0.960701085786547	0.478043227021391	0.730665375867689	0.449972397354438	0.810355323442072	0.772424585194389	0.961693400587393	0.726879220915818	0.48816581192451
0.999118932831168	0.999453366256441	0.990790560667299	0.993840360379546	0.962752771763167	0.954726811195487	0.974896701782216	0.975561185619618	0.576272458646682	0.848098156677272	0.870336827882862	0.849172629194225	0.755650333516715	0.73095158759643	0.536425907974749	0.520018054512262	0.797260686713511
0.999879806525406	0.934723193330093	0.919120294321635	0.801249618711964	0.984698039966852	0.917315314564496	0.810490905490751	0.853752965471969	0.915910676350135	0.716271061923652	0.689879834452331	0.737911416180025	0.789712625337134	0.777976954728146	0.880781759223415	0.744075989684913	0.359518949179789
0.999982141523603	0.999997661558256	0.999955828507145	0.999981413513846	0.982703542955871	0.988565205123429	0.963949252397719	0.781718928939432	0.928965896342816	0.940573516407938	0.687081664796023	0.893342773543579	0.888166886505198	0.76722724663485	0.333377251774973	0.639670292965081	0.502386179310038
0.999263045299561	0.976771414330219	0.99573853882969	0.951074307233817	0.983940075930118	0.934219045614722	0.947409495895005	0.995596807484335	0.921456776394604	0.86456466140239	0.927703711363576	0.709090353553893	0.819884976378001	0.675864471867408	0.569202176256489	0.762953851352972	0.467697649963018
0.983079491744434	0.99984065080961	0.999294743011171	0.997463665063564	0.970176028598883	0.988667887803199	0.980692003749828	0.966573712317057	0.779054802181735	0.704707363812815	0.870970297555289	0.864695259929577	0.853030277474412	0.537534251376144	0.750929253655987	0.535076355358988	0.479248388651313
0.999999083342193	0.998696668815785	0.998132662900783	0.997896288484413	0.996522945330078	0.942703655696875	0.984076796578101	0.617606348464393	0.820958562845663	0.841148236805381	0.894348216032044	0.7458414609346	0.595357434740859	0.578528866913789	0.773915829916486	0.729860669030245	0.699013479938765
0.999824781444286	0.999608363356186	0.994135513127498	0.997903020150432	0.995286585590512	0.992872498324203	0.939635939932646	0.932585897384081	0.852096097610989	0.841585864601509	0.714046616029705	0.815015052111788	0.975367906772794	0.81257911563637	0.366464759219243	0.457260375524016	0.522509407072253
0.997200829183017	0.989299333375522	0.995049091129697	0.993703080484202	0.9636858937175	0.961179949082423	0.96860492589083	0.950006757714602	0.840702854014542	0.660327366683692	0.870042270242789	0.799066439024259	0.929905209570403	0.677169231249589	0.916328543150935	0.829436448379328	0.64643312628724
0.996402744016817	0.9999023555743	0.999216024261754	0.999791065738517	0.983710844112829	0.988100271967957	0.972481328170287	0.639615326678533	0.862677598306913	0.937292601798981	0.842392921747091	0.470253652986256	0.706315817887382	0.693190634447866	0.662335020704316	0.622406426836856	0.47707721344632
0.999234268853767	0.999861189137153	0.992493898865951	0.999165832422806	0.945687450915773	0.955870585114045	0.973151620159989	0.899022268915261	0.881066349705497	0.718159037649661	0.793597816698515	0.650817030638243	0.875858719688586	0.778084517217942	0.691114831552171	0.782423909007201	0.605923507509334
0.997845309030546	0.996532502165598	0.97991292552992	0.993694482003287	0.998089236684655	0.982527811872644	0.836095290892155	0.887491031194186	0.843754674290813	0.741497196129631	0.692942173601938	0.756564019197771	0.877420963672378	0.510432558907291	0.833345904233219	0.57122933367333	0.755422964930279
0.985400617554699	0.984792971642245	0.975040454370092	0.92799814206636	0.948093883125773	0.898386773969085	0.954218043492442	0.890016076620705	0.715406762555174	0.639253320838908	0.931905994876855	0.826969318164309	0.638147267186547	0.702421018392279	0.70145710710903	0.909079777778988	0.535250651942665
0.999497420275166	0.992342134500787	0.988741791832077	0.985725558023912	0.967639050381967	0.9613268709207	0.945250674269104	0.80843774846847	0.882347400054724	0.863152652574394	0.825851680340235	0.854207757871658	0.831773147195957	0.809534360842086	0.817996932594486	0.599179721215792	0.499754251400883
0.998910957014485	0.997205808668422	0.980814724510391	0.997951074559672	0.987198707280578	0.989325826197124	0.82678695073806	0.901723819379271	0.886802314468925	0.88759763581325	0.794170055335774	0.758014297426446	0.903666885805334	0.666103099745771	0.526675481692688	0.879639693024851	0.599813118781189
0.99703747795355	0.999882655030904	0.997953151372718	0.947564548484287	0.995773508803985	0.973979981446075	0.988460625421893	0.688033558761155	0.640880973171943	0.879408503049587	0.893574372969668	0.793928317839252	0.897783620929125	0.608372030231902	0.89351024540449	0.399184492523217	0.484159366238871
0.999937027998624	0.9543906539433	0.970733989808498	0.968315177233841	0.958614861155753	0.942377605277617	0.676162178531443	0.772935276450358	0.900881169645636	0.927038935225298	0.515381080327632	0.85347083162943	0.845952670878248	0.845859365712975	0.782715739693782	0.46021871246593	0.578545977750333
0.999810272614255	0.996329942243911	0.999213136262337	0.799006709348592	0.913623092559462	0.837169001183658	0.933998704634369	0.950570494991528	0.859728530675874	0.78942829285925	0.777417924037955	0.854151956151243	0.780821784458314	0.82945793694179	0.587703060584911	0.411106338512798	0.617335171541102
0.999280521285496	0.999463015344669	0.996406869660923	0.89365738376542	0.993449583194543	0.965223921233635	0.922274597834605	0.639784321625502	0.903780065706524	0.890823039819686	0.791389493082757	0.853123043954814	0.861239532741504	0.424117016665291	0.863863125803681	0.497113218018101	0.442691218677692
0.999280080915191	0.986827902389212	0.968643401318605	0.993656044073625	0.956858736494794	0.945099004439308	0.935580658888003	0.980787854329262	0.876557509846782	0.875308562686312	0.911126981362484	0.913469686336877	0.811432556682415	0.793748467979573	0.728798601199484	0.861607852279086	0.683806340744543
0.970346021731368	0.998380606075008	0.995674527700869	0.96477485828496	0.952818986042235	0.958927731332524	0.933100695436537	0.711326582694248	0.739177069885089	0.853614374636032	0.819613008596275	0.865438428330711	0.943085689967019	0.422563271028403	0.747390175656144	0.322419095506387	0.512568657725169
0.99999988250904	0.998070464474814	0.983450113703846	0.999948621093172	0.985490100946523	0.978612291094341	0.859449226294799	0.742956992043941	0.880485248032018	0.931275957444518	0.63628636904483	0.765366561680896	0.841597767221207	0.900935586402412	0.649668348232284	0.675850741772379	0.392107705172488
0.999999536051831	0.976189182386017	0.995901585038572	0.982689005993207	0.999137513499967	0.95852769790945	0.877353998306655	0.782971083411877	0.97526265929485	0.89213386963808	0.740629772399432	0.767773148060655	0.894832638398292	0.875764636390823	0.629995282519807	0.579619231392308	0.462907294251045
0.999998077215874	0.993749218258093	0.966133305787723	0.999637170125496	0.998075228813809	0.996576732836844	0.937633266249124	0.943516486206911	0.797756178978327	0.64646435566402	0.756474310512912	0.838505562501656	0.834737193728395	0.612906636223812	0.775100787367771	0.63144887074801	0.313334629379689
0.999974458829291	0.999569508904358	0.998898026769659	0.997523546673327	0.981486038674441	0.987078642930124	0.975933820456289	0.772466960046194	0.923659116730423	0.92640076336974	0.846736329433296	0.651881388017127	0.857479803026813	0.591853929331408	0.662754446295418	0.630738386925166	0.451255007666691
0.999872349575538	0.994264448180271	0.990082008653026	0.985567059356817	0.987342246088956	0.950915022143705	0.950263543333412	0.936050780057655	0.911331505418104	0.729424720761815	0.777814256280144	0.700625209812571	0.797219373967357	0.795828317299669	0.704879363502113	0.616668574460549	0.430664536195989
0.999935853530998	0.998247375039826	0.996608565414835	0.924895200370951	0.987695043384209	0.949120279719455	0.964360157078431	0.98694476631444	0.828701845579934	0.692990940506867	0.860326581062223	0.780738944738121	0.655385236612293	0.818704975361152	0.773835233449042	0.759871601948091	0.338073025763282
0.999907672789506	0.997512247851642	0.969217996066216	0.693797707055531	0.989866701522617	0.957087171810398	0.823035345139906	0.935292196185804	0.888845579802714	0.937846396822414	0.834390068695269	0.761742176479555	0.633273242693771	0.818614751463609	0.637715953800746	0.668057762165325	0.386989861096664
0.999940664733991	0.991966387057708	0.980557027540574	0.998440083455468	0.990988417708987	0.952289167058159	0.81693456088387	0.727428459329837	0.798137215233697	0.635300193458533	0.72377702497078	0.831455945265645	0.794380588805553	0.811939907417422	0.593352737174592	0.597875754407244	0.623432996136867
0.999914112000862	0.998763950798764	0.980389010493239	0.767038458650841	0.993804650147556	0.964633402585585	0.957473459590817	0.977625531307076	0.829603301889946	0.874027634482884	0.916800208649499	0.878545880056085	0.72204363613719	0.50435480645847	0.602217055673614	0.685352218948986	0.346597517257987
0.99773437182803	0.999611534550819	0.984472004560263	0.998166569598005	0.980255827282535	0.895221042470207	0.980849087718335	0.721073324368117	0.647942071869564	0.898524978406841	0.856579553985336	0.908532715797595	0.760732990658112	0.48693102782955	0.662508658233797	0.536838894958911	0.531519852259428
0.999972002859262	0.997682048692676	0.980813938096997	0.972388241968857	0.989668647207267	0.956007149383262	0.896321549694915	0.932530665881703	0.811815567652157	0.816106940600284	0.792291777569288	0.850912368986111	0.659220319819137	0.796735047371323	0.766538253880639	0.647152523560224	0.371710011037446
0.997768164167728	0.993430634885804	0.987832305647744	0.948936734541446	0.985515305232925	0.961634582930329	0.96208721409612	0.765266932752435	0.675092501887258	0.76287264854808	0.887007180010523	0.753070729919387	0.728660497644275	0.716071955638198	0.612491448171774	0.616362276135566	0.602558267702732
0.883692312607887	0.998977775556477	0.998892132824232	0.920917063630892	0.973516748371571	0.908615865794747	0.852256381582171	0.67613467792029	0.756009359720617	0.863729075073361	0.781031422085434	0.916165972534172	0.849880781175746	0.860256232329814	0.591625335563273	0.713652669610998	0.729396592186219
0.999984640303627	0.999188945240326	0.994622023664051	0.999948220851522	0.993864239279595	0.98394970642738	0.977700647005852	0.870959453124332	0.853859762807251	0.822501910798623	0.867127519568941	0.755894463017416	0.778878284358767	0.628338452943276	0.514704962282136	0.687458609488606	0.472358445132988
0.977106267317047	0.996279684841623	0.999404592229728	0.996570052367966	0.75443939269191	0.838358560748659	0.894220909003068	0.917171793586382	0.829017883262084	0.749912405041137	0.689988302364985	0.919051370495903	0.775442003455788	0.785615923772949	0.845721026320079	0.74843707316795	0.508563297485747
0.999663450590592	0.983808939189255	0.844277824772254	0.924959225964293	0.997395690610833	0.951312715365083	0.893050796256781	0.76062725894509	0.665890594047907	0.817667014288265	0.842570355844043	0.854157454681964	0.771182955417851	0.602563225373529	0.424793380374014	0.425133845471058	0.666726663293794
0.945076050105111	0.999920243845169	0.99997508666275	0.988270792443151	0.862178743929702	0.992830286382577	0.92169036031322	0.983373040431995	0.858124710191768	0.933441705661655	0.907678685950153	0.941292163671288	0.937483603093552	0.823801963294159	0.646799588915072	0.808414640564671	0.709648903339859
0.999996811896377	0.999932581213445	0.999882010712357	0.998591325180143	0.999888295809022	0.934379863771455	0.9931703510172	0.747519290879871	0.665562539940667	0.962501191608921	0.807795255727337	0.680066825547426	0.77492278162206	0.555321553664203	0.892361205496122	0.767748049508717	0.506823515321516
0.992296776091567	0.994590669284114	0.995424941932912	0.996649467527684	0.809322156461875	0.947289442349246	0.817047461339932	0.872637112615236	0.865470471477417	0.769462497836701	0.708936468782936	0.69907345989402	0.79337390481609	0.90891371106926	0.45670341805279	0.650421495821955	0.476662456811198
0.999919566549076	0.989962408853143	0.933238699289176	0.934267091081859	0.994111060423848	0.936947188756672	0.86777158724635	0.824196798967809	0.89378419324582	0.856048674693244	0.823593313614576	0.820992408036544	0.713342482505507	0.8128691680278	0.502470185268093	0.661366867467877	0.578004911635402
0.99995335635137	0.997156423212606	0.984285900765805	0.998363040104909	0.997239531155577	0.993813609671348	0.953831888750025	0.831413050517574	0.894825785877282	0.876861928994794	0.807974214929302	0.886634696677811	0.721992447159423	0.590398547816462	0.933236422340554	0.809842616066765	0.547942296135936
0.994271728577463	0.999682244971437	0.999928027215542	0.999696712064024	0.949591138569891	0.982763421053555	0.975764888550913	0.98489870745294	0.911654835416063	0.835088701948476	0.884267229695052	0.92533097805876	0.91246209004114	0.740350196866904	0.595763640597448	0.625887073817595	0.287522111699805
0.99249282875566	0.999987504215092	0.999982305182893	0.874219607358718	0.962998717994997	0.97298611329764	0.954833698657465	0.923064045978371	0.870946012161126	0.927891765956314	0.936650142201745	0.825354672204447	0.708292004198523	0.546501283345778	0.71647282156407	0.44453988384823	0.427152923392573
0.998990795078575	0.999040225976999	0.99705350803138	0.946425137437848	0.994309035971014	0.986161295809568	0.89605604884189	0.92027176832426	0.88133364420841	0.87621833558711	0.842091612155503	0.74980861789288	0.699583691096917	0.749756197003286	0.699265297457597	0.756901148398182	0.514574427886041
0.999917366573464	0.992938734721573	0.992170610957452	0.988559529550128	0.985773379427526	0.918050902908934	0.941861833956891	0.938019334294605	0.973432699063792	0.920482872609986	0.862580572902421	0.909839089075098	0.772972545419516	0.698560629051252	0.825293270154873	0.844180594541027	0.726249209856513
0.996252452125695	0.981219113219322	0.986383565720361	0.957944034792092	0.94636141404577	0.94876136863576	0.898268471724085	0.930822717719877	0.769621970060859	0.7395164225365	0.779800621531512	0.883262624709266	0.866053769195628	0.852098303250284	0.711376107362635	0.636093032940908	0.374014511809321
0.999946692588253	0.998431211564752	0.998218048129588	0.998699512279715	0.989815163245388	0.957314789538958	0.886205728187632	0.788307367430013	0.889215633353182	0.869148409013372	0.74498341727848	0.765082865684665	0.870233252408147	0.739928255124734	0.718441809187564	0.645528288444922	0.618137065876085
0.954538334742901	0.998102556048731	0.989547908316454	0.978931497580219	0.943091847541685	0.979166625305199	0.875270802071681	0.743910172499447	0.973933615513898	0.908151091973989	0.922407050231422	0.767404442091487	0.789298907138831	0.837804054450012	0.646588336005047	0.843177605996102	0.650249260904426
0.999225447776608	0.997073108746076	0.998332367231619	0.996317756010183	0.97452107939189	0.958151266430512	0.914324294530354	0.932580222159107	0.752613314789524	0.676162821648767	0.854027128283285	0.878918126472642	0.655502170610851	0.959276296092827	0.575704263030822	0.800142744853455	0.441982417559548
0.992834084509489	0.99582714279193	0.892565376207485	0.997101685451402	0.990417606447783	0.984668409301394	0.971226494610411	0.797999738678777	0.822312855546975	0.649464729270525	0.792910046965158	0.849322193208152	0.821184817216542	0.908706549018	0.739700030752508	0.90383129164814	0.601108219447516
0.999513539811552	0.998296708841491	0.997148462385706	0.995161087803494	0.984832656587156	0.972768695432342	0.929129692131598	0.879590863970502	0.899990441038431	0.804236342709623	0.908673520128686	0.799958038466155	0.735190684465976	0.547838238941029	0.636872102809966	0.817702893225186	0.56791643916076
0.998431788799984	0.998537779628944	0.989439825348857	0.996940760944637	0.981025620789919	0.941106847470104	0.969345919424442	0.919372365428769	0.889358198365819	0.815823975402052	0.706506471037265	0.781053248407554	0.945346130119987	0.818051956307991	0.751322854597179	0.648689016973	0.748620070717363
0.993179125770693	0.996661865970001	0.946176154553806	0.932509047929216	0.962512096522063	0.933020361557847	0.951930693341596	0.94480195387983	0.739962006167042	0.801733635658755	0.918839771450208	0.869458761206672	0.889341392790094	0.490655276523467	0.550989110907599	0.584502948352242	0.344537661329122
0.996069601793767	0.99249895896808	0.871271842536097	0.921338175682659	0.987841898791554	0.928739946569245	0.894663419284997	0.885568990807212	0.890873023495957	0.807051964896059	0.883125196605445	0.801127357462933	0.719312310550975	0.635200482968725	0.767066309867383	0.739170994793989	0.688402217733496
0.998407173050361	0.991082376787678	0.996884484270978	0.999717024424546	0.960213567152801	0.981866532999647	0.932797055930993	0.855146661590396	0.798447419376233	0.846923540989197	0.786572422038715	0.807248415173263	0.820870327604171	0.810512021509531	0.884054533301404	0.801897924776565	0.797570031876495
0.999948177827086	0.993398915371124	0.943589538049451	0.977624809000126	0.989375243598079	0.968245010137367	0.910717930982713	0.923239473679718	0.830867666258547	0.882248970295463	0.802507834002869	0.906403595541166	0.860170507992256	0.741186225573227	0.442739540216423	0.387867755337823	0.476509150948391
0.977184529001041	0.999528742836498	0.99829267444931	0.848926074020115	0.981066303020944	0.900419540323256	0.968947617411585	0.871947446659327	0.876980413017597	0.544503715614484	0.813132226130742	0.698567056047311	0.83940875576919	0.686688241911696	0.487729096522575	0.380152063682916	0.260402214276381
0.999926358832687	0.999333153631894	0.999571241012694	0.999738295172966	0.997977685490582	0.915928690603235	0.954103029674214	0.921854963687902	0.742566478223513	0.678370874240292	0.830617356546109	0.790933619394002	0.700512454545758	0.723174722905108	0.668049420344417	0.884354770722749	0.460984659368991
0.999528796439753	0.996248220272938	0.913876366313728	0.972446608055334	0.970632502557362	0.997821419766773	0.895366598606648	0.908150976345904	0.827271592188164	0.928314174975625	0.88261398106979	0.595018043371913	0.838630458057574	0.595198512131721	0.790285613249657	0.715268515043501	0.349308737976159
0.996579644269279	0.993458823602129	0.999666299113386	0.99689185265063	0.98724125216224	0.872513982133662	0.886741503951963	0.776908856659538	0.799356295306757	0.740820926301957	0.815627513642868	0.619491641061519	0.884979784623131	0.74759423752155	0.537163323887286	0.607169079651841	0.62221798229422
0.997101552410702	0.998680051522691	0.979516970941432	0.916806646691275	0.992243651552056	0.973892877304915	0.947676418583825	0.620066037047598	0.888424105138739	0.942201784715169	0.855080143895265	0.748314031520394	0.834203310305105	0.609124513958258	0.631253515067582	0.58868920048199	0.3313600430864
0.99982501028435	0.999316719930653	0.999291203870955	0.90462942452259	0.978712160876514	0.980170601208437	0.812967422386159	0.944847944787879	0.927022198436752	0.856487845902741	0.875924273308324	0.825919054210155	0.676415031188509	0.780380623235128	0.562461591870713	0.739657225950556	0.457086850989746
0.999840372060396	0.990843365284896	0.994738767479479	0.874883247120726	0.988482723954688	0.968100301588126	0.819050046111787	0.954761351649087	0.87540048194743	0.611210548800223	0.822425933018373	0.821713145652214	0.875536155389661	0.63211061064104	0.506629031653082	0.479542018467194	0.531138807873115
0.998431359690056	0.999963525861447	0.999346470078916	0.986145367208473	0.983295775847205	0.995245578546045	0.961649242992559	0.907266109310917	0.922824577219037	0.931776547683667	0.891549325749863	0.513094973250131	0.737176051631111	0.869385562588212	0.607032385376418	0.65513199305566	0.302167643044912
0.999364611646402	0.995269961869681	0.987346432021722	0.918220437853517	0.97175317510347	0.9647113747682	0.918134598338967	0.726828058516685	0.865656489926675	0.83152011926338	0.801022192272471	0.839859306597827	0.82760779564441	0.809892040688743	0.832632118692892	0.516427361243986	0.442709633838592
0.991373068459793	0.993416429550386	0.972318741433679	0.983876765125068	0.975604008849993	0.967667540877955	0.951098178630439	0.836132015634526	0.913765313660745	0.832441243675484	0.940157962510096	0.876058780472502	0.82135270462312	0.744807785846171	0.501115218191309	0.853546105447454	0.570930800307128
0.99193295784339	0.980921110508087	0.990462804601322	0.710716628321289	0.966212377896648	0.957727880528172	0.843420113413628	0.809235170001293	0.682418560551678	0.857845041687943	0.79538073892829	0.862201508294879	0.806566043080542	0.772503611964919	0.816389443261353	0.669810697898821	0.389304831946786
0.999988615537743	0.999871978895444	0.99954560274299	0.997464288057151	0.975685698005504	0.976515605659972	0.937114481379523	0.926156225417908	0.817233926827107	0.901460740435083	0.544068147677804	0.869669774944026	0.889507651802268	0.678501110505166	0.695164406153817	0.427033810582425	0.463241926299271
0.999910591548601	0.993149158425704	0.857762332976336	0.973447826870904	0.996600301355893	0.950083004541627	0.96771331732302	0.761322755036285	0.9409827444724	0.97319850885795	0.915959194511491	0.909385966644313	0.873429406557353	0.673609937942105	0.634989572784849	0.737413795493005	0.577554686503369
0.975137985704126	0.9993806873783	0.998722775290039	0.768881298230588	0.978075230074234	0.948222158173164	0.861310854571651	0.890494066687071	0.8570928012478	0.949253235669421	0.68147064610839	0.865791425703407	0.849410066986567	0.681737962294556	0.915533126312312	0.689590252509942	0.654113857786865
0.999616610900534	0.99750458460441	0.977019950998818	0.989309707794612	0.986988689950566	0.964757160501953	0.935960552050077	0.832032183256203	0.855943404549649	0.76136899737816	0.911348108750278	0.784338524270024	0.763996535413213	0.791436140919227	0.535817549984294	0.462302232168528	0.661936721742424
0.999754306821485	0.985395313999333	0.984805129030921	0.96515194821631	0.975251006866085	0.954979416995802	0.94003541544478	0.904034620693612	0.897867858879276	0.842423517814853	0.774985147909638	0.867319625039199	0.871348786455143	0.738566519351462	0.658313555401474	0.671711816185165	0.405523443015779
0.982958861884264	0.992649899042724	0.983554869601275	0.980070955546501	0.982236710090657	0.974264642807873	0.966703046307637	0.843651393614472	0.780866302788428	0.749546877624728	0.905115731975218	0.566563952127607	0.792764903497005	0.704563395133122	0.770076924045384	0.455412451088892	0.515254747612741
0.996439466320355	0.992551490692202	0.979947042151847	0.740911633475221	0.948078928712228	0.894184347118413	0.772598823963828	0.789332251615689	0.82946104873043	0.879348569214282	0.770146369620343	0.594852346194794	0.859409151153132	0.809861696312812	0.440434257231591	0.708414356530746	0.553801668477302
0.9994506004183	0.995234806031522	0.9881529926085	0.990322851557759	0.987098616125671	0.969913827893813	0.94318137706829	0.83128071399018	0.837245868385196	0.893897527187666	0.836377665935351	0.881465017696615	0.751447729780438	0.790451111614442	0.842659476803059	0.701918725163433	0.430635521600114
0.996264630842956	0.98747728950936	0.939243239404046	0.685301213284819	0.957108715519924	0.902728658340715	0.734548884339198	0.677078769549757	0.83578320873413	0.628929355272293	0.751104259385009	0.748505418387466	0.759957838785637	0.822184442688107	0.84459109159177	0.841411899406995	0.367077372578403
0.999768225372731	0.998869109280029	0.999875231525711	0.995364592718614	0.990919872326031	0.992784915474942	0.963559061556315	0.859420587809505	0.686912341800638	0.702297007700071	0.875303317015134	0.464697521705189	0.749372155996596	0.660838430350943	0.934985116038562	0.555785270991499	0.250499442993747
0.980498755986948	0.992845038138569	0.954382348623939	0.901790532373703	0.915462177326586	0.942424636984005	0.927518946378461	0.829556827483933	0.721610377777821	0.805971466378006	0.886767542591321	0.859976694468555	0.894344985485098	0.694642221325978	0.779788900480172	0.780581119889044	0.252228094152818
0.977669590055871	0.997879460914829	0.970441507562524	0.981382450377517	0.884036157235496	0.91665899169238	0.853726895467031	0.711104434343802	0.944944885156881	0.922359459577339	0.893176683415454	0.777334392600589	0.628134346328455	0.83191886782261	0.536676521621378	0.882244964671086	0.679827778675605
0.960744582222002	0.999395352931671	0.998399316449466	0.926063333969233	0.863693588605034	0.941904155696022	0.951228290269802	0.901291416002591	0.739626465245388	0.966835692690348	0.917762099486362	0.927697048083491	0.81041840229659	0.84346630155846	0.750730769133007	0.849761244513314	0.470224009918028
0.995987526345786	0.985865547428053	0.96494660242765	0.764734304899141	0.951890889050579	0.889791297423273	0.865918948063354	0.916615613376032	0.824768041197542	0.907412625946436	0.821551765102279	0.870550420971044	0.673293255453108	0.85606762724937	0.758567094730742	0.802403786879019	0.578397180363753
0.999986258015184	0.974140999912684	0.982298489145464	0.988948288734414	0.995117977630519	0.917799329213086	0.879385669109676	0.844553641344461	0.868232418074157	0.832407246387548	0.618211794495205	0.898083107578892	0.730405875053133	0.846950469138503	0.769216607895084	0.557333134125172	0.652124497960912
0.999993079541635	0.999074916848076	0.998430916891337	0.979756679473999	0.997507762751098	0.95566625699443	0.915860983473783	0.901537849938788	0.860219904639617	0.88292681465498	0.745853419306788	0.889621612982413	0.612144801511912	0.585755868888455	0.914799322238912	0.689557907102638	0.540887951141449
0.97648890978236	0.980020694890563	0.899387542881477	0.912472041370364	0.967625624795678	0.953866293681913	0.899258945829413	0.716771397313087	0.695126738874574	0.92039567810104	0.681664000000289	0.503603118375387	0.874808198708291	0.68081266438475	0.477990405418065	0.54369691103729	0.281287336045419
0.999576624868902	0.999981515277233	0.99995056005719	0.985409501918719	0.928908735231838	0.990939740564266	0.924264061985422	0.802221072899636	0.801708733806476	0.762426976034568	0.848016712740981	0.789779971909449	0.967374342717439	0.744262610801567	0.652365833824217	0.529250414290967	0.30527970425406
0.987887043410201	0.998352050079552	0.999755728940959	0.994652596133383	0.954700823001423	0.946428659207609	0.968242007971643	0.938505566719989	0.719606985938504	0.717510581845565	0.855113650675191	0.864625760371654	0.699196191190904	0.791682948534269	0.420193348619153	0.65250230446532	0.23055632896879
0.998293553295193	0.993029393609794	0.996620471739178	0.976698688866621	0.961427580171076	0.948807916880672	0.860729209368727	0.842081890611271	0.891238913120586	0.907814687026053	0.854899324796718	0.629674881376536	0.778932709016591	0.778016648752202	0.701955106370381	0.497703991083867	0.728152410163794
0.999275402881311	0.998689060258341	0.979623743824069	0.98981667413974	0.999358573553678	0.996437245578351	0.843920645235636	0.841833816833212	0.719251231298984	0.710890649456438	0.960782281910586	0.886647919916297	0.752043995726068	0.582386790437241	0.838981551923491	0.742094522691039	0.467606579777114
0.991978359423865	0.988942877982581	0.993665564389084	0.977055074466129	0.93005989268112	0.87950285413865	0.947858555847641	0.855836068198441	0.866001940544015	0.830819734308188	0.768043268316624	0.784661406201693	0.720341716094776	0.769916979650877	0.683566772386377	0.886507260353212	0.424062310080244
0.999040224890632	0.992505104234694	0.984553209237909	0.995776043288809	0.988858314553035	0.958070644350253	0.930100842602053	0.933163413657114	0.703053379308046	0.755923015773289	0.942850190023806	0.92534606815094	0.845927259401302	0.772703772386566	0.290625597570338	0.810484746119745	0.45119782270197
0.999504608800544	0.987524585148565	0.991552837238941	0.996345087952805	0.989677851371047	0.913690233561206	0.920590944391454	0.850823952076993	0.943424671739354	0.925930605872835	0.777615641590412	0.929769955203676	0.72824239506738	0.809572688956983	0.8109040767218	0.754623946097203	0.849711744968924
0.999894745966523	0.993049094791517	0.992999831847146	0.996445549655538	0.988310479439909	0.944610671958201	0.872665154490828	0.68704831863757	0.971411670814474	0.934205404627445	0.656557659528449	0.88478797769658	0.705929649967934	0.713796231812753	0.78205699963681	0.649914584355458	0.563256263924163
0.979209200685478	0.99882406396552	0.979729100575205	0.993510125074812	0.992940272704	0.946062948237943	0.954647367218139	0.78222032952501	0.59771806615583	0.956584716275203	0.928029730934611	0.954472171523143	0.784120585748496	0.839856810530427	0.859223302506098	0.803039463281304	0.738198139220863
0.99911372202842	0.998874885281667	0.998749541169658	0.996450454238974	0.953690471981648	0.96607164511645	0.972050444685422	0.928155151170235	0.762459638168293	0.913784882382211	0.851478183738799	0.96232183091775	0.88811700088746	0.680820737875973	0.568297292000196	0.601486144638623	0.315146947491791
0.996689125552547	0.996316128718432	0.987734069471329	0.765305858192835	0.988905729204564	0.950628351668018	0.942645970913105	0.8553710392552	0.652147364613511	0.845302686793981	0.894126540997014	0.901494853398484	0.804054765048796	0.637081539791238	0.261836451259752	0.719110539436374	0.245895733570631
0.992450465737264	0.999750015462593	0.999149245023583	0.999839963958549	0.962736038118662	0.973760076495651	0.932628500448374	0.863006910425153	0.824306149072548	0.868490922374255	0.827738925459613	0.706828276353238	0.83051456522835	0.674117275168897	0.303429448667115	0.552499037532162	0.454563944432117
0.99940490780355	0.993739370107853	0.968169915497866	0.762397177399232	0.960095571023013	0.984294587334591	0.818991891070543	0.894660379226331	0.925658719314527	0.771583728956599	0.798245605921113	0.765547255042719	0.72365109008223	0.691010972223052	0.54186956330358	0.690287738424347	0.489504962530077
0.960454925729393	0.979530895053769	0.962928483278644	0.992175139451861	0.998468075573358	0.869375112139073	0.961738738133007	0.781419643327951	0.838583261625484	0.766615376950318	0.800114568731208	0.57477788538552	0.819763172686992	0.725072831892915	0.865571043235991	0.878609450815286	0.429967013937536
0.996448603133691	0.984763998632847	0.908423226424707	0.989175993447531	0.978350110007539	0.952084741511879	0.902678372046844	0.709384858984075	0.939890002691068	0.799193013292299	0.581067520608969	0.707417961729561	0.80148363948592	0.752563447855911	0.951802571425036	0.661475667006073	0.465227061647391
0.99995700999662	0.997543424097747	0.999399411118965	0.998461171467165	0.95237729996964	0.928051935414235	0.857125144884416	0.91141723755828	0.908774302376137	0.830896018026711	0.680870743489073	0.875654248159548	0.635352101141077	0.780153715909914	0.324163351443187	0.617534693008471	0.379943122618631
0.999966876868979	0.989410860278832	0.99810586676559	0.996221390951288	0.984427139370304	0.975417027231378	0.881941438482307	0.917796661956616	0.914554797740854	0.808191645518714	0.731868290717599	0.921337099646113	0.87070307359748	0.773364451611215	0.902710028605028	0.599359787708276	0.454895514070568
0.999921999352835	0.982190906980777	0.987429569119701	0.999012242604743	0.985392299591419	0.977461831896796	0.802664903990017	0.854693449904205	0.818619700626191	0.760941733645268	0.774005813732334	0.888364152085782	0.625871290277356	0.84503098921712	0.716686326172399	0.729287102598099	0.449217964163886
0.950045601145266	0.999993577374762	0.991036753743099	0.754209346523641	0.993966176976575	0.863303031035723	0.987247940358845	0.838246279539687	0.672721435879447	0.966369325690036	0.871014869159363	0.636159564050865	0.770423239713661	0.434537057581704	0.683716147004943	0.646473714692928	0.608204984551262
0.997782273388002	0.978946262007457	0.982764959406843	0.99680401872753	0.979214865308642	0.959340910053835	0.849720475828686	0.70875917363244	0.886988993776391	0.859828908375213	0.800297751424005	0.85049646999109	0.748308369275484	0.686926379379677	0.805443875850737	0.868004224382608	0.563097246140817
0.997319867130594	0.946088796066308	0.996193316476025	0.991584241405781	0.995234983433417	0.997016566216252	0.846260509609515	0.95151164593471	0.720400835264385	0.778358240526848	0.856200335702738	0.819433691048898	0.793478352841352	0.815216651858472	0.812900271528567	0.797582328023826	0.496296992138136
0.999578592410162	0.993863241942271	0.970385947383918	0.937589760052826	0.953566432501628	0.950914570411662	0.87744158073127	0.948185124803788	0.704129708999245	0.577866256847576	0.729939116510861	0.710370100825171	0.740711206537543	0.754189252732423	0.709396030121863	0.540690928405763	0.475847045964387
0.999999401215127	0.959764646224763	0.971105445048365	0.999078653485252	0.997649388885649	0.840866674525759	0.91426846146926	0.891033783179763	0.871058907234884	0.76848225141527	0.755782983324546	0.791414993352215	0.840543814788504	0.755504374691153	0.590934873752823	0.723846726613885	0.375889036771051
0.986783598599126	0.998380742286477	0.953829378168095	0.521896473473296	0.990604776279044	0.994525308288832	0.814339441259996	0.609021533697992	0.870244288905679	0.831923331849431	0.84412877227688	0.729282731752775	0.651714747180628	0.850678798428827	0.88685340023741	0.907301917874274	0.572314565360567
0.999857000634427	0.990380719772962	0.996590677469509	0.983929709737541	0.982349970105103	0.957199424229191	0.86937308615618	0.976359158981074	0.812602832746008	0.610091837386032	0.767951049376592	0.658358136843925	0.757697068585491	0.711464265916715	0.527039996649282	0.50415912107371	0.489221163002898
0.999974912315253	0.998114804869185	0.934297830164692	0.93208930466263	0.999572895167086	0.975126857232952	0.91591747817245	0.676405082022127	0.837820149258443	0.886882062244221	0.96200741324616	0.956442472420679	0.835238264672803	0.679042793284626	0.802645611229589	0.80295436520879	0.68118623135926
0.977911826658343	0.997522401934328	0.999303789009339	0.92258841365265	0.940588315137395	0.954179106934112	0.958844950745926	0.955545729105186	0.918526062742002	0.933840664014633	0.603004359525191	0.364503224397939	0.811411665032957	0.73874997439502	0.589167259771361	0.320440805474377	0.581508081325395
0.999998082902131	0.998190599065079	0.966417878745514	0.982692656791765	0.995636490297043	0.971931948255111	0.950922644055657	0.783919306859747	0.666926322960744	0.892741682031362	0.93311043741814	0.951389044593595	0.936234766502783	0.528941976798304	0.797018325683261	0.50942657154003	0.275843058605174
0.999994934816882	0.985217665623197	0.995822963145382	0.997710053355386	0.996914324372357	0.955215146372289	0.994038947454239	0.86298479592698	0.464541459256212	0.889720141872771	0.818965462849945	0.697386587262334	0.795965636903487	0.644343905404466	0.760597941389902	0.484110337750994	0.309029975514399
0.999926349390314	0.995596128282055	0.988065060827752	0.779895270502871	0.950091885552968	0.982154160443589	0.72516916476682	0.987700967702163	0.973129789944759	0.84561012992376	0.790548884634956	0.838321671083208	0.887307835789046	0.909915053900004	0.786332303522031	0.556525717697567	0.678898449598302
0.999682810610909	0.995953418370178	0.991133461821068	0.975955662885269	0.993359625386489	0.992815457760534	0.918649249022358	0.824906572784069	0.708628821761353	0.850753023841771	0.701326021067154	0.708125746491269	0.793307722195663	0.906266738970733	0.865010164101509	0.651449230463504	0.489307768389124
0.924323373712786	0.998429901671278	0.98080941537245	0.963895702889877	0.929453961346925	0.956054020682797	0.983207059313293	0.648718288294462	0.747228364598701	0.914046599977416	0.866930216798883	0.712477432434064	0.913290888529558	0.927592555579507	0.458887520743915	0.795719529949667	0.39859763634138
0.999921954077481	0.999765123309419	0.999565708012771	0.970760451722853	0.997338451454094	0.987042628383907	0.883193890745461	0.881404940907703	0.908031015570647	0.979214954121715	0.949108469283731	0.95702321384057	0.715070301712601	0.69530355498395	0.73024231036943	0.803100928299633	0.579495340774293
0.999537820731548	0.998008425156774	0.990543139765574	0.982607510230811	0.989834169798955	0.930090468454969	0.946794111295043	0.716228057604694	0.88400826784488	0.94804215348811	0.850686656235595	0.897008588950955	0.760290184874363	0.742743017709966	0.620286685965793	0.818023196051882	0.537852988240304
0.999777887934437	0.999723890302899	0.995965014558875	0.999652191404563	0.995866467189452	0.990754112965704	0.953989999430132	0.722769206678644	0.873583665512631	0.889209800295314	0.955487215908956	0.870025805681503	0.783026946099769	0.855037772920423	0.583303100466165	0.858993378620857	0.453794321051289
0.987151069373837	0.999903344039316	0.950745721024193	0.941610814962662	0.99168698858809	0.991641764421711	0.95937606640805	0.556736213916363	0.690456360184177	0.958486165921386	0.935562295356654	0.864567936727865	0.828409939359185	0.637109002162305	0.761550705239928	0.870156607489913	0.268515239324258
0.999993189114201	0.998436604111652	0.99051607769853	0.999423599734427	0.998897533703711	0.976269167467341	0.990792369057288	0.706544106417288	0.800488519178235	0.937522611513009	0.968520548251756	0.796330704387341	0.893357835213235	0.833336521213947	0.763453104689509	0.695519182142548	0.311511535897372
0.999669648331734	0.998817825081171	0.960121268408313	0.964446955797505	0.995014355143125	0.988905365473776	0.948039703549804	0.865687922060447	0.771009729559507	0.759759067515795	0.935335589955557	0.881156855930857	0.87966744573319	0.812707595370491	0.683920169510042	0.85792889059918	0.353526835075241
0.999626743319248	0.99757355631231	0.983740079461688	0.994079682703147	0.926302800951045	0.874049041025756	0.938248531091986	0.849771481477686	0.951530888300916	0.907554634825667	0.798483143191056	0.590179170433771	0.74304894662925	0.768774532642788	0.475091138499757	0.698347079409847	0.368389678464798
0.999988441550465	0.999774074510513	0.998879892675971	0.948149308292336	0.99895893251527	0.994778015982939	0.942672689954288	0.953034031966896	0.790627753641745	0.79908460057829	0.949108435814098	0.90113639409098	0.847903740773624	0.770256716196801	0.730398203294831	0.762704431297511	0.413619134438254
0.999997077355275	0.999398123936809	0.999847693944915	0.962703040607965	0.997800748518668	0.997406536586388	0.871916881243531	0.948425934425092	0.935163506123483	0.902320674021093	0.797179378501728	0.789329128624266	0.858722352312256	0.803092710470285	0.685405021187869	0.771980432379847	0.507669818348277
0.999999002825452	0.995334238010092	0.991054330499453	0.998354538052032	0.998325444862667	0.88152485829698	0.908661130413502	0.935100914703218	0.889966194818671	0.741826199617927	0.763381298168428	0.703154447513917	0.776634359281801	0.772973887597401	0.643466142101001	0.588542475301783	0.347261399713534
0.999991954313025	0.999341830073036	0.99783399736505	0.997708714413802	0.998198645047127	0.999959648429196	0.995784026375976	0.868653061779938	0.746852769035882	0.885406399103518	0.954266948727928	0.6112490648426	0.730738084346821	0.575973259528953	0.732209085200037	0.678080130300443	0.801245423306908
0.999998382823537	0.992740698627639	0.996468116176812	0.999481890972763	0.993035150608901	0.997609246718591	0.986031100889739	0.9885117408904	0.931695410066074	0.911356063793297	0.697165662953756	0.977371822094704	0.880534238246241	0.874054813204029	0.845442394659095	0.690474895551712	0.33333231262488
0.999999026138232	0.988240465621266	0.981468011664779	0.999956464334429	0.9839836778796	0.998469240250887	0.967344556054917	0.977251205851876	0.939454588702918	0.806093605436953	0.501431497567738	0.899048424225264	0.737384137813133	0.846595134746363	0.775694432193844	0.803203088664819	0.342349715462408
0.995385480840969	0.98236055204351	0.960839514084803	0.85047686814412	0.954527424254289	0.944520379508464	0.925151763247562	0.951180039355742	0.830707611584211	0.601140944404709	0.897619082937334	0.83845194834014	0.955024983159525	0.717888133997437	0.831064890164964	0.536994308177819	0.680007025681976
0.998381104436733	0.998629010779188	0.91047585480235	0.83800088193731	0.991501149657229	0.973163115680825	0.851637474042989	0.380505012769821	0.761153939196772	0.921920925372357	0.869618382831488	0.743397860027821	0.614153026109643	0.691445798393367	0.696588071113681	0.713795152807475	0.386469269865301
0.994937310243604	0.998353525925079	0.999665182688614	0.996675665433678	0.998398855913147	0.972740082813912	0.918129444120236	0.914240498892019	0.888067785635844	0.720229162062603	0.916695265408194	0.562207541995779	0.99381435475068	0.741723354480954	0.688441348251169	0.594834562670663	0.386849708277512
0.999940962225266	0.985434369838574	0.839369659004747	0.997217922592424	0.992778788076236	0.946697352226083	0.937411530301293	0.751430933766373	0.884640573916892	0.78982317141818	0.830658181165029	0.861642890448368	0.634116246874835	0.851915791623922	0.691986736370118	0.923245856339945	0.292890726589407
0.994643484851739	0.994212521596609	0.959343570114705	0.983376358058729	0.980515209751491	0.96344679911414	0.959194098265571	0.752727205343266	0.662872093707686	0.71052046781579	0.906129964090059	0.856588977519611	0.820662845269797	0.837971260534371	0.861366380114481	0.896491151285668	0.234919656784652
0.997415815277875	0.999539841872801	0.991397851090248	0.841925408277949	0.988496343273421	0.962427650264294	0.962659552916811	0.89226414333888	0.517816372602472	0.935757214478842	0.946587317003602	0.898226839191962	0.883146712470286	0.81981493611246	0.846842797849741	0.591584651801059	0.426399909854333
0.999571120186461	0.995395911801925	0.985380523151067	0.911736325143454	0.98894033043151	0.980358615556352	0.923471954558478	0.892275975636347	0.717664856208841	0.827126473335109	0.810548022765809	0.86654431651304	0.711895674422455	0.890917447297537	0.75773195954925	0.792736534672882	0.235715709563873
0.999101161350581	0.995547337116759	0.985826722570439	0.994124723050279	0.979341580178616	0.918344585317345	0.897990199465127	0.869783832814819	0.84399042512523	0.851775993763189	0.816050889371059	0.715661249810592	0.741523127051493	0.559869188357028	0.647359365951618	0.555792464007979	0.830522981043965
0.999776763542512	0.992983921734185	0.982282832071514	0.959519787392139	0.979371296470906	0.964326355359524	0.868281504806522	0.859765938145257	0.76592455746224	0.741751804700946	0.78940100903214	0.832432945418048	0.710240683555181	0.88994721765281	0.779991469182741	0.800550490578675	0.17179185532054
0.997673555050507	0.988321636479477	0.926476383002606	0.982332527099697	0.98078822440296	0.963866229790152	0.925375917566363	0.815876257878642	0.922719919202834	0.864182336584641	0.873983023120881	0.875274071014327	0.95596750709546	0.486979831143153	0.314162733051136	0.39068357045449	0.616979238691044
0.997917381277624	0.998897234066661	0.997872004161288	0.795506763584754	0.94587896560572	0.948707521055859	0.83972461989821	0.924483708203384	0.947057639259576	0.900859734968468	0.777027973959512	0.81875379368925	0.648632036874689	0.761739226847497	0.718922480670017	0.603642598949978	0.633881816872465
0.99568339569335	0.999057887132291	0.997287616194034	0.961949380643854	0.99118501963746	0.990157302296199	0.978816493184607	0.835746712201491	0.582604120537463	0.664107504158316	0.834540690862807	0.875079240698359	0.941360883131029	0.686549265814155	0.737526687007618	0.759446125926871	0.586391436847674
0.989582322973786	0.999654409968395	0.999714506289491	0.959329434590592	0.81902423929725	0.952392258073974	0.902389544170395	0.956707678724454	0.915153070250478	0.872738879890553	0.856553690720461	0.824485601177803	0.744688191022129	0.866429884193235	0.919508576834171	0.825405261643348	0.37912264364127
0.991437869995405	0.999003539411737	0.996599224382622	0.795456379839558	0.838333459657889	0.8790537183579	0.829505628560183	0.853989026576197	0.957090798193156	0.74305407772167	0.768571080942674	0.597327935323732	0.74787411043148	0.779819458666359	0.857237084946398	0.723687372529867	0.246206447286156
0.979851098036413	0.999074624793526	0.971602957724116	0.970321088133403	0.99593713824701	0.988617856730209	0.9816844088322	0.842095781949927	0.587483247172383	0.727687072143827	0.873291603718124	0.868742253100492	0.89616544036353	0.541779021910994	0.47524229946779	0.706779177514027	0.662709097476367
0.983641572802566	0.999857548544593	0.998594746614543	0.951399720728976	0.944655808474951	0.917795530829233	0.912931926736513	0.868706897437001	0.852244069293836	0.962629850216766	0.863377569756736	0.824461317076928	0.70692797673908	0.562763174118501	0.601714185406454	0.542819818554749	0.596440511372438
0.999288035089628	0.997283839386214	0.998324935730816	0.967134253626223	0.995468989275377	0.986728088399054	0.937897095191604	0.790669146286507	0.752200345563268	0.739795651256065	0.882430516817289	0.828691032548248	0.78033660452316	0.784662488334145	0.701170022517024	0.6865897230722	0.525654222386719
0.995633981416821	0.998553168531631	0.998594134794047	0.946746152365009	0.944375640983752	0.942960252157972	0.926335383459139	0.944743108681286	0.765324188894652	0.82890526690087	0.8966985987996	0.837164970279756	0.688804173596803	0.696974163365454	0.81002548950424	0.725856594694163	0.55374782434726
0.999580071276934	0.992344539205999	0.99834098726522	0.918533671085401	0.992126943301168	0.911739811816405	0.915913420411766	0.958825584467128	0.824569315954308	0.897379462719718	0.826183538567375	0.932501448357062	0.771953680796128	0.717607802941844	0.607028809129879	0.707934561221221	0.771468322570373
0.993534056367762	0.994156048876773	0.972628292385605	0.997528343812866	0.982815869830899	0.916928920806622	0.960949225578717	0.665510249999027	0.721232798791888	0.856682601920869	0.884605117514816	0.911843250384203	0.869480789248495	0.768949526946559	0.671546530989171	0.765024196485467	0.745137806508714
0.999802402201104	0.99942698924679	0.857795164265022	0.993642306555736	0.995754577642539	0.99840796400573	0.991360759650212	0.981999294126879	0.826509776366357	0.880245925627124	0.794221716829416	0.548541553886104	0.829953014028555	0.688874534952984	0.621566027198673	0.636281593278432	0.746526042536755
0.974776306196708	0.987841227891575	0.989223626118009	0.985679779148893	0.930438998901021	0.90946521666583	0.915020482538202	0.87304262811665	0.891902579775648	0.851294740774269	0.838688142756704	0.841664267662532	0.857989369319861	0.706817105543401	0.807647742746817	0.680842848003556	0.735451527961387
0.998161771082408	0.999917412923447	0.967615957907125	0.999138797799463	0.9983627387439	0.996484261898194	0.99018816366196	0.786606359407458	0.868734444726595	0.51338049798455	0.854547705545631	0.843781089559504	0.767526901347926	0.772420871414887	0.679598184394731	0.681496579409111	0.484700125444014
0.9938387042526	0.985703512997617	0.995164803222988	0.998496234878289	0.998265245366442	0.935240785061512	0.944371782520169	0.725465136965718	0.757448626398654	0.687441878902621	0.802770509322632	0.871804589419065	0.815172933219346	0.683631739085837	0.575730676510055	0.754460184215415	0.596178911353325
0.991077807082689	0.999275790744336	0.995340886371841	0.985353837718615	0.967438495271102	0.966999283982671	0.92824367988297	0.918833541472937	0.854371631580954	0.934645527308502	0.952697819648262	0.508590096810035	0.702311437082569	0.72566334706279	0.649109505319066	0.808718823888708	0.414786191841514
0.999280351304792	0.999451496631643	0.970548256756438	0.974517316195339	0.986330066130719	0.972859183156914	0.949733047439741	0.761813036847502	0.771786015103301	0.640129412448545	0.879783927429221	0.750394493114458	0.742352568953536	0.587835692648719	0.575518240713839	0.737536156140251	0.588390728919886
0.998338798002512	0.929069273693475	0.955179356231232	0.914148131582678	0.936347022033815	0.968789426346636	0.688690684583501	0.794807010745502	0.720460039038326	0.907261533323203	0.85397964211387	0.725687541901039	0.831225730890755	0.729373571064192	0.67899042003724	0.644392289729557	0.432857046403775
0.998242904273893	0.999617305432368	0.963114724714801	0.99395748885817	0.997111993432688	0.937708548438824	0.983428806060128	0.819680221646215	0.742047281522883	0.804118950756934	0.783726568310038	0.889099709071049	0.877340987143637	0.79926295721245	0.879076945945917	0.620941024724677	0.617684347687529
0.995919787707413	0.997311427273182	0.957319780926436	0.989506280652781	0.97808046188003	0.928107929779983	0.933683722885292	0.850356627677501	0.853147304016051	0.721073994546041	0.840848311948208	0.747252261177731	0.735621470945377	0.815662166055797	0.700939517553123	0.754944981398524	0.333927722662842
0.998749672341626	0.9740091455139	0.996916926710589	0.953447107481614	0.945384313977172	0.945385216243201	0.780116770409072	0.871384269696262	0.850733561914603	0.672935927412343	0.674827271292575	0.786702241862599	0.764466235084866	0.834220787868505	0.860694452361782	0.63637600770063	0.522092867788644
0.998371481358219	0.99240629960401	0.986679277343499	0.969252544979053	0.96861980048531	0.947097689670017	0.812902063201571	0.850426921496013	0.897265161587986	0.945351530933906	0.751163951729405	0.830307848340466	0.744761449020846	0.718199219115675	0.603824780898245	0.784118569269199	0.610936253577913
0.995661369407281	0.997407514463678	0.970607773831203	0.990980032698112	0.971172992681741	0.896350233914531	0.97688345351934	0.791045914118261	0.824040682000717	0.797935499262025	0.832925801656491	0.796486481471559	0.81371146558085	0.726465386871635	0.503307908802297	0.492396802438944	0.550207668886461
0.999624503699355	0.989175173709516	0.996926648494315	0.98863353120965	0.982802820574274	0.980358017434427	0.771970788819559	0.954809431916731	0.909801908425498	0.866308131390111	0.790178592660417	0.911063542637768	0.835665970212431	0.781491728931497	0.802705052561305	0.639968874033412	0.654110991081052
0.999595087344009	0.994423232496348	0.998331531788736	0.995305266043574	0.978614019147228	0.974402750032025	0.811601273659711	0.969254439276708	0.898855186282964	0.868585508506483	0.798425859941523	0.918839224197971	0.7709084128609	0.863225903707746	0.623912393770297	0.584626309465475	0.670989863262015
0.995469479841591	0.994514023673032	0.995286755046947	0.390112405113992	0.984289485867091	0.977191517500156	0.88723517606901	0.64842413932408	0.825835472786425	0.758071561372303	0.882008405604545	0.729985979553359	0.895449222850377	0.551135783685639	0.895468603270083	0.550074402419307	0.18490862309577
0.992505210344344	0.990430090633556	0.999455219918811	0.918123928230609	0.871857536556345	0.851970999642803	0.873948544064525	0.911101918749262	0.656945644281714	0.909348338964485	0.632180996114044	0.891187256402483	0.825632736327472	0.854797428480743	0.716248881008531	0.261641447654852	0.738963166517286
0.99628042408458	0.983458714788363	0.832976276130054	0.995633204176511	0.993020882288239	0.976949203337542	0.986850901667552	0.987302464189408	0.821524600792403	0.568713846882707	0.782403566588317	0.80442112007577	0.691323617802262	0.759251799187879	0.824840291498941	0.542673841025132	0.448324693333199
0.992913853555496	0.998964697947765	0.989856108473296	0.908225788275666	0.991891336463803	0.963349565147569	0.937794676474208	0.611556148155836	0.731911245707282	0.971667353165481	0.876491916989297	0.550046617015252	0.852137645186592	0.511245911551814	0.797361055588881	0.717118463855481	0.496040316332689
0.99928251621189	0.977494812975608	0.808645301577952	0.954037432104041	0.967204260813014	0.924097568051688	0.962592429225029	0.88292885658897	0.813460113832427	0.673026634852107	0.662496847307124	0.926101808568977	0.871682091713348	0.908365736619018	0.541774073384335	0.509299067697665	0.266795015605057
0.986855286458399	0.999494802482456	0.999723808044129	0.981053988999049	0.936475342704805	0.936916881269861	0.94911339698237	0.908077724323101	0.842387356552307	0.829291134187275	0.871604872267228	0.84941050278647	0.824249016911035	0.332720268583803	0.498298374174772	0.416559467699605	0.434565485455676
0.999231491127743	0.995637721492542	0.939813476861227	0.982093433046054	0.980588773489899	0.970189936538952	0.92278969160776	0.895946669060344	0.850279963784507	0.774609605646151	0.895459469645785	0.880510089626488	0.786836807964498	0.942823016185671	0.604367312864844	0.788006738722523	0.34615900751135
0.999028546318407	0.98720263520589	0.995588588763481	0.886062122737219	0.983263795371339	0.949245859299951	0.871455468248673	0.893080669119484	0.914839103142029	0.831073311120606	0.800988159439685	0.794778672796306	0.774969683399694	0.734820927518684	0.698447294868248	0.623221336546726	0.629197235092228
0.997421594970068	0.992065022773755	0.970916658642835	0.998398555420988	0.947043831786736	0.878019301084128	0.946443394598621	0.775486827265796	0.912726097796151	0.878143150133495	0.803262505398074	0.855815921516621	0.848161588900298	0.658003464843416	0.600312924782342	0.726351273981741	0.508625558488549
0.999948681693228	0.991084600800196	0.998374633487481	0.874511523176353	0.994962690228083	0.969506553355042	0.924484557833445	0.991959021236206	0.890006162799216	0.80615443866902	0.83609469059839	0.886062628418793	0.774684878325785	0.785265353610075	0.837013886714828	0.784462836268706	0.682693455867864
0.999995609688221	0.991927757332706	0.998506299614822	0.992836751857517	0.999821117875733	0.988931309185165	0.976250483989308	0.573183393976319	0.849786369065317	0.728047621460965	0.851267387241565	0.850113532300327	0.868927278879709	0.671016718180898	0.851300147719199	0.62060811508474	0.625382079317155
0.999282362609974	0.999308515377369	0.99912804936505	0.995625064976275	0.945789565719579	0.971500367122393	0.983648210627031	0.951792676374334	0.801925865242499	0.799429376998129	0.867290743212373	0.582733759564419	0.80853001650292	0.764418003609725	0.7560382713347	0.801127041927657	0.672026542552629
0.982656391653405	0.944578101672916	0.991713402739751	0.999993653676637	0.931609094038587	0.928968658791471	0.944714379572523	0.903080582607687	0.783893331837373	0.66871561066724	0.657113683774883	0.487229849057606	0.904001831277482	0.825718135563087	0.73330677780903	0.696638679865231	0.696649881343363
0.9992608549632	0.977719845712628	0.984373941564257	0.993911711450415	0.986088947165221	0.981862994481549	0.924544862208304	0.928192535769211	0.762444004183541	0.856134882263961	0.749346820687102	0.867979414769428	0.789932748462491	0.812677998402794	0.813902528253574	0.357674398879305	0.493852107970933
0.984629841562866	0.999710978492531	0.992195928476598	0.928073685972568	0.972400260905177	0.979894067448563	0.929731340638298	0.737986477387262	0.930953398795678	0.901209975570447	0.956241433156654	0.752646676784653	0.720671249585052	0.805829721479574	0.79466544577189	0.883929645661526	0.484701415495077
0.999904322386775	0.981846991287557	0.929500828188804	0.969069234606748	0.993238366527266	0.963877867151371	0.872539369855718	0.75165851238923	0.868522101554869	0.929240805613052	0.753286339509732	0.903341132557721	0.81328905643502	0.785228324830278	0.890399834571334	0.736649179305075	0.576510693527105
0.999835613882907	0.968572407511033	0.92500367603696	0.977921609804895	0.962331567805696	0.962694313644182	0.869207466190381	0.933569589231397	0.905531532157401	0.722691155945985	0.800138387793212	0.885057527819396	0.86575795892806	0.80744322373841	0.448131616919549	0.668372887889099	0.342725088962993
0.999799439323489	0.996188876900424	0.987449765509206	0.987792157648987	0.989894120652688	0.986692167028351	0.815709455221773	0.728935303078447	0.835390213311211	0.773044691105611	0.814220447552779	0.788451543318657	0.770400342053736	0.904062073554537	0.919010636462025	0.775554536345382	0.376134951188918
0.998982839657919	0.997751232649132	0.988945664148844	0.978534565892705	0.961619799086226	0.97464793540788	0.938661467723195	0.879794212477724	0.875453567195978	0.698009564612412	0.92279816941988	0.703018054881479	0.690179748931035	0.749505913211775	0.783222833540109	0.693896471575743	0.216679939880888
0.999361801210598	0.99974037465625	0.998246097992501	0.984682016762646	0.996204189626438	0.989206748992056	0.873009065505	0.903184333676115	0.920909127674045	0.63586321196423	0.620992949711702	0.733856216023808	0.74456836510913	0.756201529683004	0.86250018039021	0.77973744059704	0.428620550420619
0.999656504317739	0.999989557195553	0.995841808888522	0.997469263003791	0.967362589225854	0.931828720570178	0.974238446755969	0.835519539527435	0.81249678247492	0.8994188740966	0.891641590584131	0.684296942708847	0.809134374918996	0.500815395594432	0.4693161511446	0.55541356290651	0.717176527678922
0.986298785621019	0.999946258082775	0.999263266832218	0.993316151508599	0.993614035371822	0.908121896757798	0.984341501695525	0.907197947670597	0.793559488717423	0.864563176442348	0.896578439726826	0.922486939663316	0.891330454212417	0.729686236899851	0.643649714688515	0.794038506642102	0.683113089198769
0.99288432953531	0.995315221457371	0.97514122767462	0.86780484240443	0.959146028875582	0.968849396185525	0.987121369260206	0.864375204673023	0.878710276510632	0.988766202672652	0.860099308401233	0.8437662589044	0.885320157169115	0.848076704002829	0.771117117219564	0.505538216324106	0.753991564321474
0.999928168760899	0.997791159265369	0.999737564517148	0.876445664793103	0.993071088347917	0.962139045520021	0.722298236197001	0.813366626352608	0.85462316640278	0.857479001704078	0.696129937958343	0.757161793370096	0.691583564515492	0.772609667058825	0.849163366167618	0.601751969033975	0.311089546526869
0.977612783168334	0.998947970799265	0.976069999409023	0.883678651407796	0.979917770618138	0.974529895148863	0.958970363809274	0.807948651488247	0.849522679098321	0.815806002731831	0.902617031727928	0.866712431186752	0.817899890958198	0.574964406882267	0.887395878293448	0.676555838470473	0.3802183121942
0.999916286969645	0.994304333218331	0.996015855856127	0.982573882337548	0.980659839902964	0.967802117956579	0.861039132212371	0.836397102344415	0.940916487676171	0.889465685354354	0.898790000448675	0.781358569186834	0.851389798915519	0.9041639905025	0.494035164570053	0.803104987222126	0.551838933956283
0.99990499941659	0.994622386275857	0.971302984912845	0.996225721360029	0.976771986211671	0.935008539749997	0.93608576409685	0.930342262245252	0.87150907600063	0.786920000658858	0.778879436347403	0.882945367707378	0.838189067951006	0.723027603743594	0.669013292897603	0.609276700914489	0.471811696783931
0.99999049547842	0.97121932430405	0.887625968483856	0.999534868789461	0.989570115341537	0.957581840508657	0.962826066046222	0.889517916836527	0.866527598740081	0.888487972889892	0.715524761437887	0.843791057603471	0.8828623249087	0.858192045271485	0.533637020650713	0.672121286152027	0.416608327481443
0.981883577188646	0.999837381081997	0.999215537934256	0.67230051760447	0.924066156227914	0.967331594949301	0.917444900182885	0.894200176108375	0.821899570886197	0.908883914072137	0.955714388618913	0.68082400498976	0.912589538908112	0.49309982075853	0.574994315107191	0.58246401049468	0.537757847342372
0.999687906062703	0.991695921658676	0.98533693877597	0.99761737049898	0.996712871510669	0.970420186859301	0.963315364219989	0.958740680991896	0.881158660539599	0.865480575487227	0.440049936189381	0.816019685094603	0.776541105228958	0.795475513957056	0.832284455374569	0.546901801915234	0.384320148643397
0.998762556089334	0.998038554513309	0.994511537024694	0.998425101232723	0.991094652589439	0.969152436018678	0.900145364910241	0.716332320465287	0.846860613732996	0.849467154491693	0.915119469550211	0.875002461579799	0.696065556012739	0.74554494521597	0.842682536368377	0.943253142249364	0.424699509356681
0.989870558154023	0.998784533288753	0.97526808673784	0.949055646784314	0.977705302009498	0.932072547652149	0.976852631824659	0.890455889364569	0.58508225305224	0.820184634657312	0.860640135992434	0.849419983209442	0.854924784356875	0.536135619885976	0.672740443451737	0.538345342880673	0.575860575798706
0.998576288527038	0.988510121841583	0.978274331799723	0.993601972037371	0.972663615246553	0.952430910077438	0.826763890080017	0.937190935463214	0.877979224652114	0.861262587298793	0.916603102187602	0.908686345490973	0.773378329098927	0.751437567448806	0.53188853297285	0.857864893754487	0.634780498619015
0.981350775790874	0.998714722613061	0.857340338385675	0.891625512498376	0.981265083146447	0.980143328041786	0.984609743536949	0.693722694263396	0.693251523104128	0.766865675253286	0.900147970435221	0.690896897113211	0.784372470288236	0.415271117975558	0.759543559643332	0.639590257167875	0.535381897306927
0.99397667656208	0.996957272148576	0.991324368366663	0.957355500938931	0.967405702811142	0.909258706078846	0.83087891947019	0.795591913684375	0.83569672585915	0.939430537178608	0.891414114816518	0.828210261376261	0.625564146843362	0.737638093187141	0.642861313038121	0.668918047894161	0.723685077570032
0.999964280747124	0.996213032770851	0.996738978328603	0.988826755384271	0.99474607264723	0.949751755950401	0.978388161831481	0.941340758758035	0.785634097708678	0.896925576126691	0.795283001960789	0.96018762361972	0.905310470775019	0.68633924903714	0.663877173444775	0.691281887848697	0.464544209570994
0.999794469585837	0.996998726410155	0.994951565601235	0.990668318708832	0.991100025769475	0.951340665563912	0.92817443514253	0.805834513953148	0.892407225731434	0.800333088420261	0.784417400857968	0.84620379077801	0.661995719284038	0.595019836159771	0.910532898055732	0.866867050214122	0.368189679302015
0.999253219871498	0.99469834686871	0.998122164906033	0.994561539662562	0.942097156420581	0.942935810705654	0.942717059997999	0.870909277599426	0.885802495827689	0.745154803941085	0.746658387888061	0.86345181995793	0.836664080957121	0.811758105190516	0.74069513396199	0.745833391652567	0.245981745780444
0.998234170867626	0.993900948957165	0.968080208160858	0.842862373907812	0.974199304347779	0.948330104433424	0.848012298246948	0.815407916629522	0.894901843055145	0.886637544246664	0.888895721245851	0.822915880432364	0.834195216429326	0.643966114820218	0.484849960348236	0.761646065253144	0.335067184034655
0.995653188815199	0.993542011461478	0.982133498192518	0.978847279220361	0.974585648022987	0.987601317485068	0.957825004218292	0.891800806355269	0.879456349864559	0.831993091803347	0.723848139780573	0.765228357669709	0.832129348593366	0.788544837544937	0.924562656031967	0.757348388115458	0.454580346793215
0.994092805728044	0.993670853129205	0.987949817320502	0.786503470012486	0.97662798190419	0.893331160691241	0.922538454488015	0.942394662188726	0.820683145362013	0.859225688161041	0.906354768279421	0.870647646795952	0.699664385377535	0.683595942005193	0.74063831413828	0.787545291403062	0.750797785175055
0.999391640089801	0.989404564391745	0.918385314989348	0.986675306978946	0.99032493602899	0.967063482042924	0.927573500170903	0.960423631764413	0.735796895933712	0.794448803071896	0.774970097963744	0.924159119906564	0.739909091209421	0.919496141889286	0.562580264496308	0.721412598110817	0.522225501397308
0.988208465845494	0.99902794366165	0.995006337174606	0.923426255955838	0.953532709138389	0.965922929210861	0.885619402361037	0.824977523355996	0.874125849490154	0.849335691245189	0.863697384584026	0.663735740424424	0.844287414300029	0.595053456742543	0.78406358487443	0.663743748633329	0.429460439337402
0.999500872535347	0.949102595911953	0.979387566415794	0.920025009745745	0.964834595150954	0.958770200165814	0.891820644461528	0.932978310327264	0.789384411960611	0.79310190365512	0.841219000469794	0.731880345923402	0.95379097743938	0.826812831604158	0.807261889933138	0.590881113607113	0.587824637656741
0.986638418776845	0.998336006051052	0.998753529102941	0.988741747002962	0.952063463523239	0.947605690363339	0.977663919706456	0.941077452085155	0.92916619581666	0.77591869146221	0.92812267390873	0.908067043716804	0.891865462174195	0.716263289038653	0.609784746725047	0.833220742457115	0.434142347920075
0.998654183110108	0.984603542735273	0.958350293002966	0.997343082920512	0.975095586333483	0.910881450765596	0.917800223162627	0.735160581111375	0.873348677448007	0.844979082285673	0.803126065341565	0.880573001462541	0.763505635207502	0.679120388470421	0.726054049257978	0.858374691620893	0.50503353651368
0.999814124846752	0.997210425049517	0.981634377625374	0.98501575705825	0.99362376218449	0.938117923898072	0.964035429939791	0.925753677931584	0.797592625418622	0.931451410582046	0.871831122214372	0.942023470750285	0.736914517162899	0.6496913568018	0.729319434871737	0.789416357477044	0.587158988444899
0.999707827977536	0.993530575451838	0.983467039572905	0.993932618209256	0.974888600309816	0.960435855758283	0.9400573729701	0.843290776487846	0.845095909698461	0.760572307688352	0.755025207814439	0.892824386759003	0.926889043902069	0.724039647909956	0.724621363762307	0.554316827885342	0.181549180202143
0.999834481665867	0.966844394428792	0.951675235638457	0.882845696172625	0.988174409197653	0.981856258470923	0.900761264502108	0.827217200258319	0.872973410241182	0.796844865623326	0.77157693491001	0.766960135102381	0.801884313313784	0.757918961847641	0.96572444292078	0.70961417478335	0.752082604782753
0.994098637930484	0.998886720663213	0.991466334283413	0.982577348055864	0.992384799599776	0.863592590187981	0.966857368689918	0.940521703651475	0.936412102093586	0.989990229067715	0.869203951511282	0.851403459847787	0.892318678199148	0.676721344975972	0.377070094277883	0.590785220316977	0.443315840394626
0.999916480598785	0.971293471655117	0.990493950200644	0.999693293642173	0.952918651868487	0.95208798430273	0.872273404940243	0.794793765995841	0.949162598359016	0.898423054810932	0.639137346589874	0.827588690936267	0.820565620720236	0.781282498834007	0.862243794032015	0.546494775925655	0.921678180727698
0.999605969381804	0.995827309701448	0.972243783319684	0.988302945581745	0.997961837987123	0.944135169112022	0.965356975011463	0.94209998974727	0.790512047930564	0.782404506756354	0.873093039286568	0.903813853905422	0.789333816808721	0.703799678248971	0.901434400559397	0.771400465719168	0.653321879590807
0.999905260335831	0.977725302688927	0.819306757149949	0.751873236472758	0.99584195154974	0.975036108448503	0.814107626883849	0.776431109318213	0.84428813634695	0.913226733517487	0.823047279653229	0.858688636402732	0.732845139210131	0.817839474933422	0.842772713528461	0.695859530578515	0.553073464506028
0.999945661076835	0.996168742062707	0.992448454207848	0.999052552307078	0.927639967160011	0.896400575423732	0.944300708728026	0.944754972146679	0.912742554782631	0.824688699831231	0.759995777858397	0.893157731188083	0.797623039935077	0.751804296331396	0.48225951875738	0.719603764535934	0.365538377835961
0.9864065866961	0.997691502901518	0.990071396543194	0.949863881822964	0.974661065210179	0.972816867204616	0.928261070336388	0.720617736822607	0.751953870600923	0.801623202069855	0.797466784089535	0.689569721890756	0.742756780478065	0.548965989175001	0.869878995471885	0.454742600384689	0.520410214935519
0.98724387343324	0.989245306094316	0.859699387673283	0.796570011485743	0.984920069044358	0.963854033278548	0.950212885275319	0.754579655337124	0.840950971472986	0.77184176624003	0.926657420803869	0.679241160222579	0.838648489352797	0.790919762348953	0.772609224346251	0.658538804392464	0.537878024607563
0.999957832877423	0.997359276836782	0.99782870467699	0.996615860926311	0.988061645345154	0.968131066208764	0.927029714976899	0.980047555582175	0.874923179366086	0.894825502139018	0.801938192115722	0.86214454273093	0.86126998372536	0.644300286467713	0.794432744455305	0.728126213206313	0.637109981912584
0.991668238900663	0.986253144059469	0.976026491190883	0.921672809642708	0.997097404120342	0.947301697031883	0.949521694351212	0.924819518852543	0.798088238881425	0.928525703868063	0.876396996667588	0.83451422809583	0.877828535787612	0.835423850066344	0.698576897985891	0.856647888668939	0.532729772807035
0.998836233756538	0.988880569545107	0.967243337958997	0.96374505647617	0.888080890343627	0.955922018861863	0.956253825860243	0.760244570200448	0.961595468877932	0.743733522426022	0.838533639562435	0.771107011417015	0.82626454238869	0.879630496085168	0.618649183609417	0.806039273061104	0.583898909148153
0.99996572300629	0.996917149847986	0.998160705462323	0.999952670356466	0.998679339150351	0.973932044768751	0.94816330788508	0.937352240837911	0.862142846870293	0.842383405047845	0.604219301428318	0.699076547571205	0.856251726642943	0.762708562489271	0.588114352948354	0.76573724276235	0.535714039220799
0.999946422152383	0.997976325860471	0.999850733064915	0.999859065568836	0.990541277944099	0.970773316067262	0.753046807729956	0.955341248412805	0.728607438284635	0.814187461087787	0.851466100646694	0.695025742051397	0.825720746032604	0.582532169155668	0.323799212861193	0.270973097655169	0.462437245843619
0.999982647314845	0.995007239633023	0.956636375586901	0.996114532313504	0.98964674623575	0.955936220702792	0.947700686126699	0.734069057851583	0.846815087990324	0.620956674753221	0.723050655219201	0.620281164148574	0.821172943246377	0.708097007378401	0.706656226750572	0.800125838593517	0.728892787723024
0.999997961433645	0.995479898941786	0.990087045861345	0.992535002581968	0.993573062334869	0.922163781966018	0.951277077049746	0.963494600537962	0.851396652968746	0.908924648303357	0.660440563340185	0.938844832099807	0.865193887008904	0.632169392635419	0.614290912941638	0.332874208021079	0.397730457573342
0.999772044390183	0.986479250928074	0.965841089801655	0.87062851472314	0.988287877730923	0.926949064845904	0.961482856224819	0.826075060903457	0.556024591173322	0.955318994729567	0.914287858575687	0.939952600258326	0.915207253975737	0.719270846517712	0.916617357478654	0.810404192217033	0.69871494018585
0.999182847543974	0.998909177772952	0.995832629280092	0.999487770484928	0.991045546313068	0.968767462943786	0.94970339474751	0.791101786411504	0.912748958811105	0.783887424298683	0.753965602982933	0.874081187296271	0.806919530337384	0.417552157898806	0.968427773297156	0.695163081919813	0.650872844773515
0.994977754495269	0.986494507971014	0.788542154285694	0.95668584901928	0.971586973446622	0.947714661724402	0.935641643591896	0.795746076832131	0.857044609424052	0.852771259446259	0.88535762546761	0.85510762251735	0.840052378089593	0.668169161138755	0.964705845982808	0.506003908370689	0.72281545771423
0.998280309195111	0.9994812940421	0.97927728925866	0.853479020559909	0.972493326355194	0.876690903488265	0.951534012274334	0.893126026917598	0.756754175454567	0.972344229804509	0.893298475365198	0.92037656281657	0.707850344318937	0.622540227042107	0.533891827372318	0.440565010323334	0.74926675444983
0.999709713989001	0.996108578199088	0.974850969156892	0.916567934474916	0.97010229112449	0.916717017901829	0.95362951795274	0.897402573353256	0.77447835528504	0.948916655561783	0.802396636068506	0.606285874005758	0.841582305997245	0.663591245355191	0.555165877253627	0.505343396586566	0.770567631010028
0.998237207649985	0.997197090636177	0.959730876212963	0.975426832761838	0.985491958234034	0.960970459053369	0.936300458889517	0.723059892113624	0.866462999174864	0.815161683108374	0.892779515698874	0.834456888440277	0.77207227502266	0.690989436670187	0.81793183837772	0.815649754462212	0.269787914738028
0.997823007517757	0.944390680297746	0.862004579249034	0.924325414115714	0.933453679068158	0.891076303815083	0.819109812900128	0.906086312261499	0.93621153648235	0.826278832472334	0.822656280073977	0.814236287876451	0.785020382091297	0.68577662945818	0.477363865202978	0.778731241886374	0.581525020400914
0.994683075230866	0.998239225741578	0.985959927442532	0.995969895055535	0.972309275845426	0.974030629270539	0.958476082253329	0.806267343763687	0.59138968037171	0.845637452666763	0.768598927798575	0.938635523163449	0.757304473549369	0.77910638514961	0.679097308286364	0.896933419307568	0.41191922455122
0.99547050896108	0.984482119039935	0.985733977288882	0.977569831381158	0.938407169152828	0.960535108764331	0.863098689209546	0.902413964157349	0.616745578393642	0.745492857525396	0.836919585357435	0.878211669153075	0.828166330931042	0.936858454710202	0.739383271288286	0.782159960009024	0.462975967306406
0.961764461644084	0.998094390560514	0.994940053424752	0.854833991080758	0.990119405968576	0.967947563066984	0.974598467011335	0.785866708289857	0.7260085321291	0.824089199590793	0.953409128815225	0.908858595511018	0.875470552002653	0.527057885078253	0.850335899530588	0.877092761199076	0.282894539250635
0.999822130330018	0.999729203865564	0.999978386133714	0.999999866819429	0.99003500089512	0.996029195818517	0.974131486302492	0.965493128988493	0.896072474273308	0.941162847542406	0.820582872351568	0.885986782387386	0.807169414628735	0.794648088019007	0.860734338544887	0.812980581746957	0.479536779147578
0.998958194944599	0.999180229847774	0.997736154414199	0.994058913517364	0.979720935454093	0.980160905629687	0.95601409277517	0.858071191836087	0.779392328766217	0.775674812050627	0.869445807140614	0.872779730430004	0.922701021648762	0.43161265202166	0.762683125572387	0.466521625953667	0.229567459260365
0.988908676336445	0.992049250737568	0.992720405372396	0.999320952080243	0.950936157308924	0.950787914931462	0.945808381803499	0.779758711940145	0.780051607272669	0.847557264497623	0.755965878912922	0.94661372723091	0.855079745385874	0.951051969364351	0.781406532577579	0.915783630351893	0.546436449884633
0.992087413085394	0.993986963771426	0.994599243497678	0.999610445768136	0.937555678179576	0.938081444814413	0.942801494659791	0.806240044628706	0.91550209542128	0.881878087835775	0.747023961469769	0.944445565497461	0.838278294538874	0.861761008627211	0.673538871406987	0.910781458238284	0.587951423573471
0.95459269446463	0.981967928892039	0.838836455093566	0.952014405719425	0.987163446416328	0.907852254178313	0.995543156795507	0.919507044056488	0.885125404434257	0.782100084906522	0.948239813080971	0.460921942286635	0.7844927794767	0.673168634837119	0.707102871587008	0.728793921112744	0.459481033759933
0.983485856324598	0.999929664170105	0.999960178406855	0.999974617371564	0.972362325125819	0.968860600226377	0.984554956416162	0.759137329865291	0.83463342268319	0.931745727509742	0.819041621570858	0.971218240987596	0.927943190671586	0.745529215622971	0.733095570097051	0.775993417458914	0.494218140558345
0.995791564358255	0.999493385435759	0.999797431989957	0.999989505437026	0.957881292416582	0.951981691479338	0.928856499039857	0.694839978857508	0.97550205195145	0.771676051544515	0.648561353310308	0.87511053836014	0.761068914400524	0.671488827964783	0.703149094709275	0.861451333821967	0.553138805913692
0.985386723820028	0.993992383122467	0.849118514770072	0.958043463136904	0.975836961708331	0.96369478523098	0.975004225433574	0.919711549543571	0.767434683497095	0.950889469836382	0.988328586979639	0.912539244206546	0.860298011806897	0.750622910515185	0.346642382954465	0.876250271314634	0.78338044975467
0.999411584306294	0.956843196037246	0.84127540353982	0.82187218648742	0.93862881354718	0.980810606132227	0.882240912335797	0.763035827086691	0.88530233641243	0.835666195642193	0.861841726354259	0.714368475965098	0.802193302471813	0.728303764313987	0.843477681270911	0.712378816946301	0.117126956289089
0.999472633613829	0.999805654955664	0.999437740119232	0.998088029750851	0.993474690319204	0.951090679082594	0.921249638222021	0.780369238219526	0.803005988368726	0.933201309049567	0.657631048255695	0.905893135978561	0.796508790343674	0.719920697603586	0.745026188128162	0.674362646587227	0.394956160635451
0.966139190644458	0.972862828489137	0.981106193108326	0.807043153529199	0.899970803176942	0.89415107611678	0.819722224312039	0.921139831091628	0.675982059286246	0.79127841151301	0.884833496846073	0.773287290859667	0.730100161097851	0.636663482152812	0.81404228880738	0.830827293191067	0.436970540521862
0.999977264581224	0.94485142219868	0.974875918128316	0.999027787431711	0.99626785010781	0.975918722228779	0.966021040348779	0.933056538265482	0.896073661070772	0.575739894769388	0.831379208206781	0.818138321743754	0.676164591152966	0.70418210248383	0.565227417732632	0.628989032886732	0.555755125204131
0.902947579474862	0.99938182894265	0.976234886392771	0.512262251100828	0.92411430736268	0.872835705145668	0.878034699656896	0.917247760456019	0.651589878851489	0.905675285440007	0.896966840081769	0.674566415302545	0.797994750522754	0.598810734164868	0.718654176388669	0.78163467122295	0.397542807550694
0.999928525012364	0.957063062728325	0.947918860127099	0.983126122913625	0.991918277636808	0.934598080997219	0.901149999340274	0.937030500981665	0.795119342821662	0.805983785959144	0.660325030558816	0.881682816868884	0.669954544366056	0.610124041740719	0.776458177312093	0.538121595737958	0.503447695075198
0.998735793539133	0.992673910746323	0.970351594430557	0.998584927103789	0.940821024745097	0.853838544588279	0.90360733189217	0.790707246577639	0.750734617228809	0.686296965054856	0.69606072399938	0.830435034339813	0.546398213386261	0.75690127494663	0.68665241148332	0.825295654564943	0.477338924110587
0.999695332589048	0.9972722926017	0.981343678496334	0.982374239331235	0.983491671125009	0.951359897598656	0.844190351460963	0.83038167670631	0.771149581835651	0.866695553803455	0.747978158176448	0.832554241300751	0.655485274637378	0.737580057014024	0.615940331438803	0.506489686538326	0.471485300456233
0.999736066552189	0.99695877047586	0.994492963036945	0.998385061955945	0.972019445392337	0.955383100652287	0.917788382794082	0.959000628624793	0.963343432199337	0.811148489869492	0.822877715572123	0.905636223226343	0.828618864608309	0.636292291030861	0.745954490196908	0.785847147836208	0.525776442142837
0.999855784126867	0.952441461604743	0.97975493879305	0.787412567258801	0.976530386468412	0.948149302314533	0.897707912436251	0.92689061802161	0.869841170455453	0.791588806887181	0.716774121851374	0.853732787837057	0.905231287469449	0.629080049451175	0.78242638540578	0.570462247916637	0.394592953878543
0.999609800975821	0.999572283681372	0.999125010124704	0.999385900271552	0.920516932365787	0.974775669425658	0.925110401110692	0.870399715139773	0.888442987673168	0.890507755978512	0.665244022985566	0.878785134734612	0.853554537068663	0.895972895153417	0.617092647425854	0.498337034465912	0.265616357836258
0.999549131517068	0.998914746912769	0.998588583009902	0.999672098932718	0.952723081537918	0.967563092091181	0.909484149565272	0.925533638751113	0.930291903663952	0.843541305060243	0.684240569884301	0.875707681698985	0.770166440671173	0.901466396035562	0.704647820530418	0.749219045783133	0.557270921495264
0.999845884957268	0.994306684302253	0.99522063119758	0.998784782084317	0.975469724647088	0.931236264481269	0.946832734439808	0.927591467406791	0.820214649687561	0.81698728644387	0.712981271642274	0.939425652382253	0.852365347953295	0.891375551660103	0.75045093547715	0.703583002592417	0.598839719000044
0.998177679733592	0.99151668251974	0.889751993005828	0.933630257127511	0.970577347374376	0.988083072969366	0.860109764601882	0.781082618693603	0.699872507134189	0.963846765865129	0.927553862199072	0.691155863091409	0.905714924686058	0.790975529192346	0.573644800935894	0.51110776664674	0.556358591949282
0.998148549253563	0.998606547244469	0.998737565147758	0.977260048084661	0.989572881353062	0.963450695243023	0.93361965964818	0.835626704492915	0.774642020079018	0.85275167667957	0.880575318872613	0.906124123964393	0.658570396210815	0.861459408158428	0.720756073154454	0.862095596147828	0.456429961010481
0.99127832955074	0.970736577268613	0.903997787913715	0.996528293380667	0.968862402525174	0.967603088292807	0.888832752841103	0.856184195891919	0.883040797721436	0.97552049197481	0.955512273097513	0.840508858797877	0.941227187495028	0.673004537743168	0.812402935679436	0.807320976228146	0.709938535670389
0.997828092547517	0.985189676919341	0.990787359282555	0.997700612730549	0.938663458574656	0.78018853941694	0.970158046553931	0.876216248929393	0.814772232057702	0.743921212840594	0.646659999506933	0.924903751815745	0.772696900766517	0.640294720174632	0.907569332079911	0.739222585931208	0.693770477158059
0.99781551299182	0.98668878218024	0.777875416711652	0.700638483453358	0.987147198076162	0.950470088019669	0.834737923059393	0.931538063575891	0.797786899056811	0.752071066769391	0.932330717883243	0.750272326730985	0.633408123195865	0.808957637678895	0.576238186249747	0.868633787673192	0.70385757219248
0.99976062385679	0.996475010273412	0.985310405294537	0.974560002136482	0.957207350970914	0.982425353755112	0.630761648405562	0.951428882884428	0.837946850983819	0.917868138138214	0.718108653304207	0.752623762325625	0.818549752643249	0.929886032567756	0.837346972961336	0.842482654316565	0.686433222514403
0.99458462064723	0.995496570142243	0.933657139777919	0.875666868005617	0.972920935175865	0.90862988775881	0.957955852399705	0.958935303610921	0.882621294379048	0.74802725335955	0.861541467939413	0.709904698724236	0.744067041083815	0.88785003837735	0.682385163650749	0.646542190529472	0.584472799035183
0.999173854231078	0.986234544254384	0.941048298339247	0.994095925843886	0.966166552119076	0.918957725975944	0.906741494679939	0.824991443173974	0.789792847837604	0.554261867951907	0.791775185762073	0.759185730987978	0.822761867187202	0.642396360420642	0.701248940378532	0.648849966645697	0.476618295148955
0.999002471706054	0.983487317171924	0.989517037014694	0.97191686867429	0.927714341434476	0.944239713217492	0.781082361021185	0.874589819041504	0.94458910913626	0.777778403401681	0.71999609070246	0.789285735524789	0.721500968430314	0.822476219308287	0.658777973346223	0.71162875337866	0.374512994542051
0.995007196874173	0.99660605056269	0.988721395726992	0.912268581344609	0.985951712761037	0.889338031922109	0.951263181792156	0.541096372356287	0.860924438934579	0.849817950108583	0.853562590333623	0.792437036516657	0.781014738396911	0.628892500069274	0.836611280792635	0.685221324709474	0.436907977997609
0.999960581557934	0.999919625912387	0.965937053503187	0.99803925414323	0.994368330027979	0.999989663492857	0.891001604511289	0.936407896842818	0.852209069604986	0.732769323537023	0.907598376458814	0.668369719307052	0.613048554184558	0.927155693329351	0.854593060200061	0.849765216393493	0.337934575011516
0.999794190247147	0.999587658905085	0.967260230519674	0.998869927817365	0.994407298385125	0.991533079678206	0.901461068860653	0.819186629723897	0.862423735456788	0.867258391171242	0.799651904121947	0.831197102109129	0.743390828537095	0.687156560302488	0.401887125583313	0.858429375520595	0.593231916250487
0.998094000652653	0.996851845775105	0.986168015120705	0.999242837961529	0.92872756132957	0.900164215614552	0.884018209258523	0.932623377640845	0.86867137741648	0.775725799112098	0.835031624782785	0.689558403275594	0.823241390984056	0.604543654715558	0.738819656306931	0.866802596349566	0.406729069973925
0.917126838863727	0.998278641219088	0.998919112006645	0.994290532351989	0.897171968464803	0.985953055294037	0.963614029836165	0.869084182859696	0.870256311522787	0.825484016129955	0.801435376439345	0.721081814080054	0.723586990074373	0.775355609873032	0.704127262217025	0.473103093948011	0.443922151315927
0.995106656121543	0.999876549191873	0.999817212205149	0.996777489652257	0.991545765519076	0.991556155394671	0.987050213575333	0.821709584521562	0.732372912369543	0.783546810474336	0.80113823593136	0.799960314491075	0.892298177372878	0.811410201701271	0.537482089823359	0.657986970000416	0.585317939101354
0.999681057050964	0.956894820666392	0.968935481712048	0.991727823341015	0.934880278105917	0.918524440557486	0.980317649702282	0.78231494471483	0.873212970505341	0.700005630271615	0.687750238273946	0.607332562946788	0.805096705613065	0.697657959630498	0.777748062233763	0.80657129671134	0.613312778543314
0.99935280981152	0.973905976137537	0.980779238065114	0.996727656481411	0.9653160556484	0.929441588545718	0.858080233540612	0.920217148371287	0.907445176820614	0.728567814710822	0.735446907766626	0.73701253696442	0.75917401120705	0.833027380562263	0.806508409432045	0.681545497787133	0.589204461917623
0.999761546231342	0.996116619547662	0.983228897439862	0.992678148612116	0.962837879456977	0.953854667252259	0.958474165497979	0.959547087882206	0.711727369269389	0.759983853636044	0.70005812387358	0.876856653506763	0.901493592445303	0.6515239370575	0.898849404947575	0.612148734111403	0.29217528022172
0.995481844955787	0.980638522456352	0.970230150655345	0.92132327103803	0.893291052436489	0.960502057158217	0.760745042891259	0.808901784227019	0.964729415692853	0.805583781603083	0.885466281159884	0.746810028457999	0.843499525721364	0.721775422294005	0.827818925991532	0.771881944944178	0.522374909420765
0.999116434279779	0.999678914534896	0.987223442819417	0.987758922554597	0.998819134804345	0.962602079379488	0.986238090592952	0.925290938472356	0.840719018862447	0.952547212206827	0.846431850940865	0.854356081841459	0.727368719300019	0.615999947723342	0.666470638275531	0.825277560624599	0.593451976972676
0.999315920804548	0.994826667714145	0.988260694416009	0.960056368341151	0.982667467465117	0.977572663173362	0.850627288633775	0.829199311847595	0.899873341927056	0.894741421797381	0.948410437911075	0.910572094978924	0.914445696037609	0.680689628001284	0.52401794704589	0.509833027174075	0.703557961813191
0.984779055114395	0.99938061579362	0.998387915090062	0.996386533169169	0.95295763373604	0.972145612547596	0.952764552239119	0.842256647935006	0.891458837731382	0.770027670936888	0.659834809391708	0.654331562632749	0.719202905092781	0.756187234110405	0.600512651017495	0.640945169691217	0.35949627068696
0.954205120349772	0.999167893368841	0.993552764376795	0.99178017783926	0.988723907077088	0.983867049577877	0.985175899825729	0.906445088307665	0.7046952945492	0.839471962722707	0.685504220226452	0.787822930372973	0.833831959452613	0.668894520484895	0.8089065428876	0.758400365584482	0.599744186413179
0.999958507203495	0.973522539824278	0.959283720399025	0.953011529389861	0.955099980776104	0.900852613888147	0.716323422172779	0.899817809642896	0.923816291646675	0.871628544308233	0.727134942943396	0.838774810016907	0.77962126389246	0.754130946442762	0.717509566458379	0.464159597146546	0.451087553224866
0.982083665511861	0.999390340019011	0.999232326082565	0.779917174728443	0.982851073229672	0.989793096197594	0.983661704355726	0.954171981997714	0.791751532424768	0.857148515891746	0.815977378642935	0.873565833347623	0.906129957183508	0.610346279450639	0.745999639983297	0.471761824947241	0.295726493865078
0.99357316198743	0.988414034568808	0.887491489826937	0.999489572318796	0.981941082011646	0.90224356323588	0.93588130537972	0.475611217486781	0.849492917850409	0.798301249559212	0.858606389523029	0.804102038298145	0.871717989173367	0.464113410484295	0.495677693963024	0.745987074457427	0.653765432770867
0.999992293276384	0.995970860912864	0.999380041027449	0.976999049029423	0.972638340600737	0.991043172240565	0.971308971716118	0.987909668790801	0.873942792607086	0.970467898845202	0.681916401227661	0.940001510988546	0.829001866675046	0.97323935798861	0.878582716007818	0.667906771314265	0.437424459003685
0.967209342011644	0.999428629545981	0.970482385677323	0.823008506306814	0.994013213789467	0.974649727231971	0.961759059552092	0.669852130731099	0.614034960437276	0.817677689120376	0.961089425690867	0.804499435515582	0.825723893515259	0.670361675241931	0.821255722656134	0.638628304587656	0.533179438236394
0.999354730065025	0.999242257630189	0.977632637912217	0.984870472663377	0.994009280072932	0.971997212363246	0.95181246692617	0.839223963816725	0.901065094222307	0.829784624631067	0.805812322530269	0.830885067390233	0.736903441970908	0.704991264941562	0.49869233781923	0.570789221087173	0.404168976082762
0.99492116576515	0.999761164874061	0.982813817871561	0.997576828552069	0.965491238020886	0.950842910583902	0.970755408233136	0.846716126882623	0.808910549392039	0.912918856815565	0.924363195066722	0.889171994962812	0.766227149219811	0.633166571721704	0.787530841681783	0.68140994819602	0.659390222245774
0.99527920737492	0.999562560200841	0.968768972681899	0.998146761617838	0.966856010326917	0.953083215672828	0.968865410319868	0.868620275715872	0.830253837852138	0.835028583016081	0.934325931854772	0.863268841250417	0.753182721655553	0.527507241470087	0.786053109904253	0.789726976963228	0.545009184673518
0.998707418755865	0.956863822021034	0.956624676306636	0.620670557450915	0.986896355319897	0.946486193464682	0.824687207908467	0.92650593296078	0.708735374075068	0.710162413397642	0.8266050501777	0.846095817875377	0.772939673408644	0.885031801817653	0.670310081638409	0.711681071751252	0.56818560113437
0.959540295900902	0.991218136831709	0.981187233873526	0.992897353365506	0.960668366095008	0.930455329556201	0.956427659637144	0.757707398300642	0.682311438867125	0.869213987036248	0.910218212267685	0.865565695171379	0.92282102148381	0.843216410057825	0.782000484241978	0.732420155998155	0.585097476504246
0.986971650240384	0.996063877568683	0.987115400260897	0.990801679157901	0.959489458618854	0.93354253944361	0.92040923157499	0.813542374551218	0.738224407677002	0.818770987392394	0.891762040471721	0.821843768732094	0.765696929652911	0.775072724434076	0.655359844617911	0.689148215027808	0.576160482901021
0.999689794166619	0.989600124872007	0.975488029511312	0.992933496706275	0.979567727370273	0.918884954203255	0.91762315562293	0.877582785848601	0.850260886592372	0.613488315891129	0.828320732268406	0.781214567319989	0.864304353759596	0.662097304209642	0.737865520684173	0.627401515357127	0.549421005130876
0.99906437264582	0.997375993046923	0.992216746257787	0.901578768216963	0.987102211063072	0.9653184865424	0.905427632023015	0.897180674140103	0.868842855183352	0.86204024209874	0.886650365189477	0.858553656702597	0.681652226229808	0.574387596348723	0.809903303151324	0.837190251411304	0.457846847750811
0.973327911248816	0.989619034653954	0.909652393695874	0.995795886264558	0.95716895016017	0.918221840483125	0.984056305019116	0.580417840813715	0.696333357596542	0.665681417345855	0.895144778801515	0.818144974719752	0.834592294175082	0.741149575942787	0.689423040730005	0.66724601188323	0.384747634202276
0.990112737151288	0.991121093083815	0.933487457351864	0.996230390279691	0.958197307456817	0.93169241879383	0.976059188006554	0.598051951172582	0.870422897186146	0.738805845569942	0.877857487286406	0.818191765849809	0.846925805333186	0.534942328205907	0.688105818104196	0.718758438162399	0.2953771590116
0.997694161987578	0.988190479711208	0.977258598026275	0.985339927946073	0.940204932136161	0.944148352102166	0.978733009119394	0.831057270227705	0.761174491203369	0.837526574469769	0.893509358977223	0.846940907409852	0.88418471274764	0.683906440706513	0.611721994749069	0.407038590345799	0.551299980481779
0.999650235193919	0.999225279774102	0.999548212483203	0.99388079889623	0.979232333809887	0.964859730327443	0.897699522295384	0.957540616632304	0.963345638845487	0.86911270546488	0.713890976066424	0.920610404242649	0.710388270126271	0.713008311919375	0.792954204486094	0.652230851880005	0.388022405192481
0.998007451367203	0.990680689233542	0.869899663283889	0.809517699754369	0.982250895434709	0.977424156248628	0.879073893958322	0.688261175388634	0.849292419303274	0.817471017441299	0.933514397570516	0.565595728391175	0.89070322829951	0.709419884800669	0.686809420710844	0.760198465107745	0.553117308130897
0.999783447800442	0.997678506270772	0.999537559554375	0.993423820727154	0.988268027704666	0.968508615614549	0.937889721454884	0.960038300424761	0.958087675423286	0.883282753397385	0.771770722488791	0.962215190002939	0.860893018025501	0.812666546001292	0.816815970173642	0.76376888163801	0.533329085381367
0.971537840290082	0.993825776060109	0.964560415889947	0.716615555922768	0.972228752157149	0.937680258650666	0.879475549937313	0.600104520725974	0.771927681851792	0.852022114877993	0.923704952494852	0.771625509809767	0.680107625511871	0.732044659397657	0.355450376474479	0.864043678145443	0.312574131726282
0.999889074635699	0.997763824997497	0.998343168017618	0.998998347297505	0.982926839103406	0.963015711876317	0.884046327006817	0.815674157811005	0.912761932625781	0.811219163354584	0.676478993301936	0.849915613152931	0.692482245351269	0.904192026727037	0.856621113349607	0.623548232480823	0.588958936405387
0.999934218638853	0.994269321554965	0.996134544098175	0.999337299826809	0.954544601935901	0.990404981520676	0.908256586871173	0.966320100698111	0.908454278733143	0.801378316014855	0.933340007661025	0.864443764224187	0.691903130856553	0.908957240327228	0.770147950631596	0.635364073061992	0.482724819070249
0.998544459993564	0.998561177294142	0.999482056638468	0.99851381653854	0.797905220794676	0.84962088496827	0.959552560515625	0.931294358313233	0.799373479944119	0.901292751461175	0.657062326865609	0.931774972271308	0.835301940047317	0.635280681875752	0.655174660824616	0.547968925839146	0.338283948749942
0.999815708239918	0.988153107297625	0.906220907788864	0.988631015597209	0.996171513342052	0.928954110345609	0.931416901630307	0.925566985360013	0.786559783371663	0.812493222235054	0.886126160864815	0.90676293806022	0.733116464117601	0.562938887935732	0.776350769143222	0.850267507625467	0.79193805725135
0.999488670869829	0.989676838354909	0.980375004939548	0.993040821316867	0.949464625865848	0.916567500602576	0.942594021295761	0.940888462100144	0.609987916393242	0.67527595102185	0.776996647163887	0.902832887303027	0.904808712876437	0.751003253856836	0.422487778280404	0.439236900411873	0.392025289786281
0.999861060959856	0.998121668783403	0.996056246876608	0.852627152180415	0.988022345046732	0.948989627299951	0.94907668709338	0.987334138227502	0.869469472541551	0.909699662684537	0.845945344180283	0.924902357341142	0.753364989521256	0.78846761422826	0.607429483071447	0.540613680301788	0.615050751240371
0.999990880899317	0.990604717242091	0.971570606840165	0.878875566195273	0.988849718401697	0.965390847785171	0.770716484475947	0.981059743592213	0.966515466787481	0.911013369613531	0.617775861845296	0.868225220183666	0.713814838275483	0.849174056583446	0.758128954849763	0.800408494878988	0.428516617107648
0.997306664531374	0.984203160570582	0.963205411970671	0.982185625918043	0.958953269387113	0.928406578437151	0.922840915692448	0.881062452462894	0.867936010291046	0.682646922674267	0.815526857648629	0.836232015378423	0.822605827343082	0.775780541798137	0.611287095594502	0.623903730678599	0.415645648095213
0.999550039258167	0.976166483803606	0.964048360063967	0.966647030498197	0.990083027607278	0.912906380038699	0.874614246415039	0.918501344206525	0.81499638591836	0.826245774959855	0.779468903782439	0.896361052228594	0.623402804744801	0.75223461574906	0.5749781298725	0.667400977105773	0.626242857595974
0.991082629397144	0.99773728473411	0.982037478102984	0.923301016635118	0.898106483038742	0.973739082559194	0.929817550552054	0.826365995949187	0.927723509425019	0.870891414973573	0.909761194447632	0.685466094389339	0.886175070049266	0.800526775457888	0.718246786028727	0.653746438413881	0.343252036693062
0.993971004822437	0.992062003260754	0.916411400965645	0.88113938269708	0.980345252043173	0.949491004708001	0.897001501639187	0.559635244072142	0.821784548199841	0.889996190771541	0.874176496991584	0.780729291911375	0.788949138916014	0.700306966095695	0.808942153617058	0.721451855044873	0.47664110111566
0.999755540959028	0.999570562697964	0.9790851674289	0.990886351169454	0.995149816238362	0.975576303625008	0.959736082145472	0.768462083801526	0.881473701435115	0.903342258891129	0.755759818571095	0.894460348853989	0.81825435488321	0.649260837520767	0.756082351587222	0.761847555840011	0.521028961373214
0.950895629155246	0.991672268541433	0.978539370185698	0.998112648271409	0.961925714879894	0.963755618352371	0.933995299907513	0.802308285646576	0.859783696625016	0.822239340142577	0.967974211671746	0.668888407812007	0.79040439454864	0.861587540941024	0.709301764589872	0.92456817206731	0.556578803748483
0.999976518137382	0.996846220949958	0.985794109221547	0.997748838642785	0.993865588295962	0.959533250213715	0.931374303398562	0.811470734133804	0.812681369667355	0.927372236434453	0.87814280545452	0.817661513304369	0.755099889731708	0.75825280990315	0.573340369318507	0.769882602424096	0.290207401863319
0.999885124729483	0.990064958708106	0.978830150978535	0.987297993013381	0.990424807714823	0.96505470186131	0.912739325863603	0.883008107746895	0.761831234299622	0.823367462666183	0.857571449065886	0.859082537422306	0.837347160807449	0.719453873893316	0.955194101613629	0.718378283597649	0.523087579440721
0.999971083407106	0.994299096981594	0.962294883794269	0.995009209644573	0.984017337092806	0.971472859634571	0.925481410135243	0.8458674785838	0.794308788110782	0.850012496458619	0.789653308093067	0.818486190675798	0.783113129622593	0.771031638167984	0.532254697749873	0.720167560007154	0.498902482929036
0.976780929528685	0.998408412301366	0.99231733771316	0.988809996483932	0.972880445124433	0.956669602734654	0.932648830058706	0.626926928776386	0.789154419173467	0.827339428139164	0.887060540416968	0.833479127740559	0.803690136929435	0.716797026684138	0.854667500365388	0.680353317835313	0.638656136679747
0.999909922341546	0.99083782480259	0.962550490077827	0.75372292142334	0.979026848791598	0.869804354625761	0.910654216511002	0.959337020118204	0.834826054437806	0.966124796983714	0.687069032889997	0.916559841681942	0.794933227432872	0.814299552990565	0.742017338889498	0.799870941576539	0.59845281114739
0.999993857581401	0.944077608599388	0.939835466191434	0.994882175159795	0.994842075083076	0.946263392659804	0.845313620414245	0.818769316921091	0.919904557672724	0.759357989791371	0.824640929732993	0.577454616868728	0.85823154528121	0.805416250550127	0.718376362968847	0.400588649462522	0.534510480079037
0.999781611116168	0.997047385497954	0.998197099072949	0.845805235490277	0.994018400920154	0.966654830603523	0.948449723981166	0.96959704243379	0.758970843296301	0.714800745653516	0.808489999225067	0.886783369781125	0.903109929885716	0.496041703069288	0.7625090642032	0.460371734313851	0.71598569314285
0.998799273371269	0.994457219481923	0.947886876114045	0.979395906562116	0.976785875837702	0.92372419910835	0.966940647001223	0.863019877127579	0.87652126126313	0.84749337633645	0.896211021159811	0.85709855238044	0.913189730866833	0.651225670700252	0.511434259966508	0.630119960011751	0.416861963899298
0.999815848984737	0.997586895996416	0.977217057916041	0.9996622819309	0.913144384683728	0.986009048038583	0.737249074309384	0.807724801924575	0.815530162797698	0.726485718071285	0.744873821529334	0.739031030562698	0.819279363393664	0.760431153094037	0.573532962531092	0.889369362745078	0.232542874011301
0.999846969405071	0.997211100321857	0.977117232383978	0.999986289525316	0.956948602059969	0.842027081311663	0.942388797084125	0.779301356271814	0.947496552018754	0.924948130219983	0.658179241962388	0.933396764646821	0.603001312394649	0.745118808266809	0.773622065473926	0.860988103435583	0.595169522076606
0.909836981150908	0.973515392893393	0.868439848187482	0.969446576205775	0.982581812341094	0.980362296006128	0.975266122348155	0.7204970568814	0.821965972268146	0.682573212824256	0.948936433737123	0.770041569577963	0.92730457881118	0.635596197176832	0.745785484497218	0.938416117311035	0.57376734395955
0.999534623136115	0.999694576844685	0.999906524489131	0.999676268925577	0.986489377135454	0.914325720733227	0.825061067349557	0.93549336801814	0.816237734990454	0.892069766786842	0.823818807049805	0.869689996740791	0.53443155959639	0.928280702968197	0.882434226212556	0.870383731532199	0.636878483868594
0.997422283143834	0.995314399273472	0.915452461265473	0.912687097942576	0.997755906788645	0.970853231409902	0.9610246548751	0.802374836902266	0.785987758702279	0.766731076877366	0.967654009752141	0.865149776328106	0.81935018439465	0.756110429591416	0.733886355777107	0.919878987877226	0.617160761284881
0.999955017347676	0.994453795163051	0.994448398180769	0.999746045122739	0.951595147390618	0.827983946514671	0.901182317102677	0.852440185507314	0.892759727537411	0.871544471823935	0.526766361051768	0.88351499886103	0.674811390825322	0.806571237837672	0.6299597842685	0.636634522036503	0.659384717236767
0.995252218853649	0.999948916156765	0.999585322336899	0.997980097214125	0.985294449430095	0.979164081866272	0.982252546501157	0.772917454666325	0.607184657022589	0.851219785757379	0.899074001796104	0.910355219245467	0.814437032779108	0.644228891858604	0.858458715157236	0.699341321454024	0.286589194056095
0.997403442753421	0.999918351049664	0.999613251690597	0.998847746468644	0.913150650818199	0.983058385335589	0.963546204139438	0.943716495622188	0.983143973584406	0.869093138423455	0.706195856816373	0.712340920308879	0.662315125901056	0.645161421345812	0.345118887636372	0.749630242992015	0.540075642744959
0.99621683852706	0.999851143624188	0.999709966054647	0.993474184835355	0.939570255447629	0.991071828269489	0.912229850747951	0.7693623472191	0.972065638747291	0.893595949449078	0.894465138450013	0.677448687477644	0.776172567952735	0.695603050561901	0.664678073888248	0.718778434889547	0.682174604340009
0.999860511158449	0.997192980288494	0.991745514796333	0.992111306079766	0.996218215617172	0.951098210163358	0.923946448647739	0.817801617865033	0.842493291871776	0.915395745459689	0.760251517882273	0.830205573536292	0.837790100099021	0.769323850419586	0.877007910796361	0.642469209075209	0.595832045939991
0.998509766652066	0.997935102379462	0.995726314899818	0.997654656374955	0.982439469875025	0.87768132545734	0.910627702334034	0.913393586690662	0.895125497645069	0.710813262712182	0.872921113029319	0.686386493024659	0.745594795408029	0.703055663062023	0.827063172964957	0.683849337299936	0.422767486452759
0.976896569178972	0.984356096676474	0.994277984555538	0.789953217395786	0.916619003972546	0.940009700857555	0.925059195445889	0.839140007718788	0.851189068774583	0.927370516069662	0.820202233803832	0.891529859789186	0.875877573007327	0.639618800505822	0.743968645845172	0.471266094302101	0.58588101901573
0.99811551956362	0.988839444437593	0.989119638043001	0.95465448517661	0.942317988026928	0.967507407475719	0.857651925312837	0.909808430359066	0.911868698265554	0.883953142548691	0.872570325780834	0.818216317454855	0.868121130654097	0.849009658101048	0.72701035964619	0.487054543090758	0.459610296667299
0.991885949749655	0.974822955069854	0.987179475232904	0.931654476090865	0.803019391500495	0.963251424899442	0.870884981334036	0.947811936907938	0.906487699625826	0.821383467098362	0.682958309046422	0.718627894555257	0.811184264460151	0.860019514656582	0.795958993014193	0.686404624138106	0.545536555657316
0.986331456902092	0.995830469464194	0.960118266454355	0.86489045187656	0.914042231144318	0.914919696296701	0.95551268443906	0.70506854146655	0.891613577281378	0.903812043557475	0.805977298526786	0.836425984109008	0.656697436215911	0.657291893552155	0.615755693882524	0.621031342855927	0.38260629017053
0.999272066811775	0.997545103278081	0.993228937342417	0.997477789160173	0.986184993215432	0.988649734680938	0.901812629180316	0.949131725923433	0.933059401117065	0.850574718044787	0.922139267757366	0.775791141045242	0.957508107385273	0.746058442792728	0.733389038399519	0.714577167994516	0.621749969404864
0.998538841223701	0.993271384357284	0.998804862563354	0.945947557194613	0.925076371490225	0.934282315043331	0.887792749545612	0.92256411337054	0.913270559595746	0.798866955937866	0.616122491517255	0.840189126359493	0.820545823307749	0.78382167078454	0.971109237165718	0.561781337655941	0.602367550294516
0.998674535452885	0.996715442443814	0.985212133144513	0.910215238287102	0.993353951838545	0.982334404082187	0.914596984834058	0.775137743935126	0.552898457967582	0.861957235213934	0.905352208910115	0.837363744875881	0.88814821295083	0.543216234612071	0.590904875741328	0.577375237731074	0.255641642994279
0.999949767718446	0.993434400695892	0.997179505783046	0.984955230938743	0.915834105854962	0.934885473900072	0.916201780394693	0.903011008373502	0.954230458213055	0.900431716799667	0.546182732621114	0.888671774722181	0.885597489147917	0.842844080240246	0.569432834730548	0.284820629856236	0.376138099706574
0.995768154605458	0.999586988990171	0.996520597280604	0.975501111545726	0.984228855358043	0.964364206417423	0.883805741159202	0.850829862230355	0.917878539448104	0.882394801483764	0.927928799737272	0.440063546496982	0.683772990434483	0.683459324245569	0.491213324403203	0.376502378426252	0.657558712801464
0.990290281570237	0.996170495770633	0.960479065148887	0.992335094186959	0.96722795656502	0.907658426979167	0.961522503331741	0.916186935698354	0.930354917964783	0.71327300119384	0.870487731148795	0.503192364409344	0.865840439340741	0.751223447190222	0.26686945036352	0.577512977022115	0.583089361572764
0.999996223538178	0.999293920204065	0.999620347769197	0.977768642793215	0.995354628201138	0.994608029193873	0.840520522114458	0.671151268040538	0.954156393354256	0.97276863542908	0.837870296979729	0.62804480033222	0.888965813325624	0.711856301400994	0.384166009863034	0.724598126147547	0.493485313077859
0.993317070040258	0.999894613545827	0.995257375939372	0.999725110677149	0.993824271114078	0.987713185870676	0.988384667667338	0.596337014244549	0.829978298104464	0.887799751020561	0.884381060168852	0.817198649809331	0.900509968846646	0.753542966736641	0.854713242673407	0.79330111297154	0.427296312745302
0.999724228409565	0.999177051018197	0.99263462169855	0.999983546360865	0.986625329129443	0.971841151299672	0.949089280611222	0.991912066064863	0.927091287257159	0.931843840225506	0.939639114390333	0.707326697549506	0.887292817516943	0.543003177231059	0.546301860080436	0.726941578591098	0.336535964679582
0.999986551594423	0.997953435028937	0.965256241743604	0.998652496018016	0.991568443493197	0.972689475553017	0.936890218960388	0.702618042832132	0.744974650089236	0.918407394511788	0.67518832078282	0.845502494987496	0.788794034358357	0.818363069161982	0.629339838626083	0.630747533322937	0.490289451295704
0.999998900768961	0.995949066022361	0.973367788148233	0.993810338649614	0.995332849094254	0.972231690968537	0.952984302565766	0.968422653926301	0.565998742586602	0.947796339021153	0.873957398985927	0.85589212728782	0.704798451916992	0.818774103773228	0.873284307415586	0.558672360779477	0.496546217823103
0.999990640790319	0.999780530445798	0.990061462932599	0.981816119025978	0.999790220591135	0.955363591003521	0.960572627630262	0.820942685682243	0.543637077330655	0.87232375434727	0.745984468320017	0.85308130695801	0.84234415337776	0.678433362804504	0.728414812019506	0.568059153088951	0.504615171829749
0.999894758182186	0.998242235222542	0.925927146456024	0.987515511291984	0.992816530602424	0.970791652265255	0.908424290493386	0.875809408551591	0.764480930382733	0.878774159523688	0.810821024890408	0.635761382469325	0.624241678188874	0.760477362519216	0.759201449530354	0.64873941007604	0.377699509800222
0.999837423977194	0.991518218550711	0.977513609504688	0.998479736865752	0.959824770162069	0.946619982716397	0.930562882908282	0.904218042079679	0.69374077332437	0.679311130354521	0.771205100411032	0.840268043531121	0.906079080851575	0.811157893946881	0.54183794713432	0.640463375911108	0.390494596399445
0.987714342960096	0.999898877816932	0.999667977339703	0.962377150301515	0.996133445940532	0.993557296929148	0.94070070269898	0.916459713008023	0.822015588971299	0.914312894385309	0.963125051443616	0.815089340176066	0.809278942344988	0.629588549326842	0.590143792181226	0.655454883383749	0.570048319223434
0.998396748899441	0.997615526934912	0.999764677877741	0.994250772282241	0.98943857950697	0.99814143549419	0.962738105318781	0.899161932680807	0.685665201687008	0.805559355394615	0.731568796615565	0.708291599987696	0.908388592251942	0.701510304167337	0.559066013656308	0.712169347199408	0.817502541309849
0.990435526600913	0.99751185619617	0.975162464989293	0.944263945586243	0.966036885161907	0.946163707413747	0.963866905107581	0.931326437077196	0.760902733024734	0.849763121168345	0.869662870650956	0.876628528873577	0.90494101840247	0.45529357818559	0.654522271657957	0.518707847890262	0.618342896429394
0.999928865699102	0.993502992437489	0.984703834527747	0.999294016141548	0.986484506264495	0.937436360172015	0.896628179749043	0.826057633245335	0.924573775533087	0.672801268245615	0.789442162929603	0.813080542031178	0.774189611238311	0.45319299249112	0.659912996495959	0.797974652067229	0.442271163133134
0.998458459164628	0.948298633732652	0.990085834159651	0.753356017568336	0.957876168111816	0.987730687322582	0.785125861143904	0.952921939127073	0.724701105745363	0.628157009390278	0.471335598019482	0.537534406537711	0.719403806784515	0.876246261135949	0.579204100589457	0.705853295031965	0.355480333045074
0.988211055279303	0.997623108448088	0.978237061624797	0.94677928985516	0.980882826818063	0.919624630823633	0.930975627914483	0.724133100710749	0.863680421524188	0.794132890633525	0.876919897684222	0.745905857376205	0.769186231427079	0.495249287336303	0.743394547593694	0.709438609714103	0.263367202078805
0.998918766130773	0.987335067456707	0.960022343274557	0.990504418132134	0.972100673338427	0.908403406806642	0.922838984000473	0.895807686635381	0.672276818318224	0.826072614899238	0.802129944416529	0.910531371487478	0.809113297495851	0.786770017166211	0.483710735228994	0.595059144816124	0.640029531995115
0.99382236677951	0.999333468799956	0.996872513169475	0.984000225713195	0.959167662255001	0.956755152185575	0.929959806736795	0.802440664576145	0.873494451764816	0.807901111062952	0.905791923434521	0.759394519013493	0.590336923291007	0.822913067762527	0.802740258222258	0.862991797132548	0.526701870543001
0.99698008769974	0.983955653663608	0.941336632985445	0.89189213598042	0.962993416853566	0.925407984553692	0.893716107626107	0.769945688589565	0.758338854482338	0.90493352898228	0.789679815950649	0.882763856577218	0.857760555369717	0.680114394128898	0.366800859863049	0.479550314607885	0.445546158672508
0.999773444241064	0.997033172602978	0.998438560947921	0.985900403277318	0.961772076939225	0.898354113844997	0.877813582739789	0.897121038784385	0.76824089091953	0.288511132991371	0.765344466861192	0.552142993776454	0.851251386964366	0.605904458034203	0.933163853377598	0.794783642505766	0.594897392947468
0.999928261857445	0.993493454252556	0.878963983350201	0.978139076786321	0.992331622517448	0.97770865698767	0.914905648638808	0.937814959999009	0.905147817532988	0.950362779918438	0.860146296752351	0.918458852280284	0.842870211072299	0.785927248848789	0.394567990434497	0.709099993708669	0.443265290956662
0.999963597095697	0.973644771484337	0.916896454912794	0.993445074985819	0.995246133155593	0.951256010314533	0.894354732782156	0.783086995592007	0.775317809435611	0.794093597751469	0.747787130890779	0.777713032431129	0.737914111868467	0.719143973205203	0.619763387961516	0.831178822854989	0.348353679356992
0.997670831218745	0.995490075393516	0.989283584321267	0.922075224320443	0.968559869352952	0.935435787702624	0.918365720980919	0.890630192611776	0.850423469026614	0.775575759094466	0.847496460384641	0.915522187856076	0.868874392159566	0.718614769593036	0.744717116786255	0.326881012946369	0.648164426977109
0.992527730074155	0.981800647516931	0.977450212199793	0.943725458082046	0.902534145312482	0.909062766419174	0.892445349434143	0.726389928087215	0.88757356880019	0.802874848708316	0.734902413889173	0.773966992477443	0.842899721011399	0.608519016683623	0.836633552176631	0.514386118769426	0.33035237392767
0.999795369457905	0.998931629562186	0.996835942687305	0.974168826168466	0.99775652793073	0.996618991281265	0.927700723991322	0.711894468977214	0.81426127540101	0.71562953426334	0.775479345393084	0.642054663360941	0.939448164231044	0.945772990986495	0.810916288841659	0.769085537056283	0.34354970700695
0.999948302878436	0.994946513114016	0.998289156085633	0.999800764169978	0.998444240219987	0.986898749029212	0.957790267607936	0.981124596118072	0.701334273107408	0.881880687079861	0.90915331866521	0.916129148659592	0.859674863137356	0.94112011725543	0.775527398211293	0.832399067410565	0.680840103874258
0.999709358883571	0.981805832140777	0.922138880176106	0.998655363151112	0.992072538849806	0.930651359462542	0.932364943752152	0.61785773244532	0.629494579346285	0.892401691414492	0.744514616168166	0.941402631053966	0.802623414636695	0.749048717889453	0.656510842882513	0.779267496694254	0.442674988378692
0.939305549966067	0.997148000219013	0.979386505088594	0.669341908493698	0.959926697444019	0.909368040346461	0.898184264284458	0.748199978940304	0.896047797093205	0.885854037682921	0.941463913134985	0.757996584677456	0.640336644770391	0.637544314225711	0.439157545702653	0.774176155642157	0.572263779494906
0.988631055091763	0.949049551568337	0.96124929858521	0.84476295090947	0.882242735443637	0.945170667614514	0.804031541818005	0.890834842605678	0.988537832683896	0.758193196930385	0.891941400556839	0.715637782137454	0.902659673548948	0.733469553150216	0.512800567828896	0.809596705449404	0.42097306320985
0.996152225613622	0.987580873957057	0.99528830805292	0.949936464912984	0.878118036214094	0.889208820682715	0.805162790709931	0.915271538504726	0.925802214961411	0.792903752576126	0.797472993164262	0.721794688631799	0.702814741122105	0.692771370362252	0.529067328089147	0.710172831275772	0.416409174073885
0.99166767665059	0.993146883317485	0.99318909881031	0.908126757339796	0.981286228168032	0.956302194169888	0.947674188741261	0.863362508759551	0.809703484008193	0.86679759232257	0.91783078837167	0.909919107823526	0.892985632660049	0.73576786785654	0.737130057923498	0.830095779930646	0.358769832566141
0.996387295161088	0.996716142632677	0.997093198711222	0.985660040847949	0.979342841083986	0.943615251459794	0.939172339316015	0.934088440885493	0.758421133168229	0.800398647865738	0.86712519222382	0.900000687047385	0.835044191772049	0.69033793286158	0.486744646932972	0.703469987442785	0.567191804552164
0.9943291339973	0.991820319526686	0.967752698861906	0.941684510743219	0.927052798230142	0.956203716862286	0.847680433015267	0.781442917093916	0.802951627605216	0.751881222898	0.836134852829682	0.753947997937032	0.784882111279213	0.870622976927103	0.723400115856189	0.741763879204653	0.351366209266054
0.99920052810348	0.999130064874277	0.997247294533402	0.99356773728095	0.996733404114198	0.924842870742097	0.981482423094704	0.817721800803521	0.780723101842601	0.952604619418009	0.890425522543507	0.960569032892357	0.772448211046869	0.572024190679718	0.796850519048001	0.711254444155682	0.738103181273645
0.997911179999711	0.997315477093095	0.999364678460785	0.973288638822043	0.990928959458136	0.910107016228651	0.967199504044475	0.893188958897771	0.786829621808978	0.880115728080801	0.822394029430087	0.939966005627702	0.782055456454985	0.545317031648285	0.926263995617758	0.665314456933055	0.676670202008149
0.989692581057724	0.997192884254579	0.998646105774388	0.98073929852612	0.983844929807149	0.948307931704261	0.956982817727974	0.760340431007193	0.786037178571629	0.834647839919194	0.89072441353148	0.913609097509958	0.815532721500798	0.641396632531022	0.635060638672805	0.780005904846443	0.336146877871578
0.999737359924241	0.999122215078288	0.975509300696083	0.970196026482937	0.992856707513596	0.959052821037312	0.876119868298907	0.795873547532203	0.967993624669745	0.874997712112272	0.917789355605622	0.539428768120015	0.807099075551867	0.850782378815468	0.487077315867658	0.587584202034362	0.378217924537743
0.997563985933276	0.985926592622794	0.981721133994329	0.99282745619569	0.884742036139417	0.907718625618637	0.896927331387564	0.889419379763475	0.926216039749419	0.717510254103199	0.757929330895161	0.773220828691053	0.809250236748379	0.749330498492213	0.475693023850104	0.620595423613443	0.570954972419518
0.999828587606324	0.993098836863517	0.989719681813001	0.971355658824004	0.983751078829143	0.980079984731533	0.845100612780972	0.798572091289225	0.802905992402749	0.8689001520688	0.75663867485646	0.827553036661383	0.762045768502987	0.819663142810025	0.588561750299718	0.81766938333053	0.402645873280897
0.96998518250014	0.990977454301445	0.95774245347619	0.991037459986967	0.91514981745511	0.924946733594302	0.938215709324636	0.782487773555305	0.900418641978445	0.791714074508421	0.890569618064803	0.835451013946491	0.878108696985802	0.730412677513072	0.719807024802783	0.805733161419921	0.593633142947153
0.999987871166977	0.995178762537263	0.99260020555939	0.962983648140074	0.994243804136801	0.96867478456573	0.899147257037027	0.909178738016726	0.784366943050483	0.944118136051202	0.754814518660004	0.92582478205348	0.803679915682683	0.741968090543287	0.71624711106539	0.546678683618206	0.449952627002216
0.99998964539507	0.995602968746792	0.953386455129159	0.999992361480143	0.993120365942736	0.988806185311399	0.982948422650487	0.864305917562699	0.706598244006585	0.549130844371999	0.649554217215378	0.410923699777468	0.806237884023055	0.70082805341174	0.733329653288859	0.789292841579426	0.504028617180247
0.993135875375194	0.994641725073406	0.999282665220089	0.999999904259892	0.962996643412088	0.907357722392261	0.871765143495173	0.862523060910459	0.80265979461947	0.847827575209209	0.840731699548571	0.90141479434768	0.811651644548366	0.830612333769406	0.672459823999636	0.70779629077132	0.559387827877993
0.994788647980302	0.96700020403435	0.980211234105414	0.994699343803322	0.986065934537369	0.953888682757771	0.822580922056479	0.859961206577011	0.892056527365789	0.906129507546185	0.850749385836329	0.637146158017153	0.730634428482742	0.625454857100367	0.674977183984926	0.631714723280289	0.580747086669011
0.999283510742212	0.997063888389507	0.985994877601314	0.841680207161801	0.986792869821648	0.954137440205125	0.936623211803522	0.858798504528745	0.915128223769996	0.893711670393853	0.868915850798885	0.865982418576218	0.814915352124619	0.518980936909646	0.891231317799629	0.747239615371595	0.438686794951108
0.997240086400897	0.975279149546435	0.991164033408454	0.988545160823046	0.989448753559161	0.920063463400813	0.801880876720445	0.75264894728843	0.850924516060118	0.952957085252562	0.698495599000308	0.786168803248563	0.816413333990938	0.917774296409989	0.76495475137853	0.733092077001247	0.658770132631241
0.997010942925678	0.997856667215763	0.952383614025666	0.870225464792847	0.986135450472469	0.956852072503853	0.893479913893156	0.561607858735922	0.862327695839287	0.854991978808137	0.880196668237045	0.746730522037362	0.660734195155803	0.669787277163781	0.692105115366412	0.662391677245396	0.455630174876955
0.992861533335382	0.998994474558978	0.954107088160609	0.915987077430212	0.993644978333312	0.959577205129868	0.943053374744594	0.56579421649953	0.589270803769006	0.899127612531665	0.940492092122488	0.862198370419578	0.6659475842899	0.725475292578473	0.588769201685784	0.790314218566372	0.539032878063909
0.99994570418613	0.988866752027042	0.985152823546372	0.997378497404681	0.998512116785784	0.997735491640742	0.811098604758055	0.764563199293539	0.87630440372058	0.962291675168702	0.906661520007005	0.736846973654219	0.718476594272078	0.757329482117279	0.720527774725652	0.683610233798597	0.277273598393231
0.999678782964628	0.995194265703657	0.958940872594332	0.938425794505949	0.984688363075274	0.713739697151387	0.949048572615762	0.781774907518824	0.800094188144813	0.922407000565221	0.716357540911091	0.902965032313175	0.706770798584586	0.64542523315293	0.80876480815296	0.759483149188453	0.697404601489127
0.999957276026579	0.932074189991178	0.995060900369985	0.883325105059339	0.972455186872121	0.976601221877753	0.899996060186813	0.885089785566364	0.873230951592966	0.840056071028517	0.617285788942974	0.813692222626488	0.809791341850488	0.77323491480755	0.676055786488657	0.638886926579235	0.315803467953739
0.913385334028259	0.999979660247646	0.948339093733955	0.999095814602759	0.991685421934857	0.994749771188894	0.964606991735211	0.764949604134268	0.600506091321758	0.468343261546564	0.891385918697483	0.746545400269096	0.831427125816277	0.790438406688234	0.696204383014864	0.52538787172501	0.252145558248057
0.999808156922353	0.888404180806253	0.969085147497369	0.996364777974035	0.902003295095052	0.917638464753807	0.968940364888046	0.96500077712063	0.928218526128676	0.71178215847428	0.682015598148569	0.774236280869117	0.872507110672977	0.628806393731443	0.540458596167611	0.646859667956182	0.455008254671002
0.999876155349234	0.999622897206299	0.97439076727687	0.99963080128345	0.996580111181934	0.977281321717394	0.885225368217503	0.990595073589368	0.696863833855298	0.584844364043552	0.900688201004279	0.751671083811095	0.97457249089003	0.5385355965187	0.665750538744146	0.735119066485024	0.547432128775469
0.999990852751294	0.999401419436291	0.966443039692679	0.908098672798041	0.994893706601334	0.983493631941013	0.921957408907171	0.672742692000805	0.834190249120335	0.939954639790727	0.769158000680388	0.834279744920907	0.744557457324821	0.804623865671043	0.673881936068337	0.504522881623354	0.316664202406209
0.994204013178329	0.957781629964969	0.99445805406162	0.584509704483269	0.992887315701231	0.961309272011191	0.854209806320927	0.970911397681144	0.865351097218908	0.891187221975835	0.878535790049668	0.872936912039989	0.808153269799537	0.906475715606024	0.886536356125299	0.803048706900074	0.588258891308419
0.93378730233945	0.95092477676953	0.845718418326277	0.688098247192504	0.963466474446453	0.96442770193731	0.863093557253438	0.695121321833141	0.659588082093229	0.732397014179282	0.753715755750628	0.609565586530687	0.95172151552502	0.868435749275506	0.854134194711583	0.55974057253849	0.55096543360445
0.999807311004335	0.986660783748677	0.998026791803426	0.959006317544038	0.964186551635312	0.946101737431947	0.938746353864264	0.988141131743366	0.904039514219618	0.741741778906907	0.689930093013729	0.883142725859221	0.851921711543314	0.894086128306627	0.920155390684441	0.644836063562871	0.433152265714842
0.977843238575593	0.997827347441247	0.992385420066705	0.982094228798142	0.940083985448931	0.956450162056203	0.942411688842057	0.970657217737545	0.85488294682624	0.814840642340252	0.959578934070916	0.910005954873172	0.881482021903619	0.75103594800183	0.265811255442251	0.761956276881801	0.453708952696141
0.999998463864235	0.985167753316651	0.917394725160878	0.995326015114666	0.981907129594321	0.9013100093575	0.956896139024863	0.952372646827548	0.91552819307952	0.683923917649659	0.708121823985718	0.500528780412486	0.837742299428413	0.786169332184161	0.68927157797374	0.59835602998737	0.592483266490725
0.999590706969751	0.993009565384373	0.995781249303088	0.999992730099075	0.992360833835628	0.981176235227732	0.970927262276413	0.982359659051762	0.750962771685132	0.919954496616548	0.819482320770994	0.745329341063386	0.895280530954341	0.610694740293636	0.704627520487048	0.745960018811193	0.407078165796854
0.999999897482897	0.997392413524215	0.961704841445449	0.865727089327399	0.999589120140083	0.965436293089084	0.912878424020956	0.95921467109206	0.904880604780929	0.877177241475053	0.744338776283615	0.576682038107174	0.665055107186109	0.757214535080864	0.669217275648051	0.419033454845265	0.646554990633869
0.999968205427899	0.987347057659624	0.988107158562522	0.998790910168661	0.926396624752623	0.963914002048057	0.826958399984498	0.858400310046118	0.957716763629664	0.790932220418264	0.513103131150497	0.826109481020287	0.805813400081466	0.695692134682151	0.603578778888372	0.450990849380897	0.67079408894756
0.999871661172763	0.985984841557408	0.862039033977533	0.980924564056813	0.990701454275481	0.950610062304422	0.905180049427592	0.920161656445679	0.843988000258377	0.769088642156753	0.867175079092334	0.861050775402214	0.785929801367191	0.870044066831659	0.640068863751572	0.793985777168309	0.552571290680513
0.999896943672207	0.99683094908081	0.955672358808309	0.999141539700631	0.994322624614876	0.943786852349378	0.92455781250804	0.789418851843164	0.828694216669849	0.8611418794449	0.84733820212537	0.895243295079744	0.65973233984763	0.728916319302921	0.483813569930848	0.839503624978085	0.600511015895411
0.997505541037378	0.98139599343246	0.998111956143376	0.998839196272798	0.906848525471769	0.872557233516516	0.959956241816736	0.752472588219771	0.721963965228639	0.758644815767024	0.777133551717459	0.879569545223431	0.929122236114399	0.58699627489974	0.648656586445539	0.370639130289921	0.541900917635733
0.998332188921293	0.999856355231774	0.986567749555485	0.830333077984229	0.996978780754209	0.997948051707907	0.859940690767831	0.980031441114973	0.783109489124476	0.717181056328878	0.618328522025811	0.436047520666074	0.869288375815559	0.738974593929744	0.860788655541103	0.462652795245771	0.603051967657459
0.996080674649997	0.995484449823598	0.997095789090968	0.79425582310669	0.972083070144559	0.970501298741948	0.878167834006461	0.763591163839688	0.768348958843595	0.813404749128141	0.818065525042469	0.835368650115576	0.832973912608144	0.651416837115813	0.834710242012583	0.591288656036549	0.210704066670136
0.996938790248593	0.999978328294202	0.999213204960042	0.998222899621759	0.996750619935074	0.997264748909649	0.940917455379773	0.903253554317914	0.863578412921828	0.951525360497474	0.799199989984148	0.85939097205435	0.854706322749559	0.573161104455629	0.463488972002726	0.91872766341555	0.703564276098986
0.999417308614751	0.999707320232935	0.999719560381167	0.891461435456312	0.992850856675974	0.930299600305802	0.996285745706228	0.976942028627572	0.62773533316147	0.876480276518202	0.9556925374378	0.925455332278713	0.891743218571422	0.329411189803589	0.849754043664233	0.360805344590448	0.636241823290494
0.999781640005948	0.997700799041214	0.979587323247022	0.861711670957572	0.999810405635472	0.990808799316895	0.881302133839117	0.680576106464804	0.827862243664322	0.775294329761489	0.648117031575337	0.78649335410463	0.860634248677948	0.788736896657208	0.84017972908847	0.399169683496715	0.396169478167933
0.997288762514952	0.999412014674628	0.99965878030625	0.938712434664611	0.959934142032776	0.939224765178209	0.921100728968952	0.940050319993981	0.854971729904104	0.884684729168592	0.819391985359663	0.900096986629045	0.82726336205655	0.599122998326663	0.704460391875531	0.195915014992662	0.615751558627894
0.998409071258917	0.999621012619254	0.997105195339231	0.875817976335784	0.994800039507996	0.981406551032688	0.853806415074607	0.96182567390861	0.951550827867529	0.870257284229145	0.975713673843855	0.849440070231622	0.614714144911208	0.691795579879656	0.6810482544812	0.91201346169926	0.53842441025869
0.999994299362914	0.997569769783986	0.98946842571298	0.999997565445182	0.998874649903864	0.977945613135674	0.969087707123364	0.81767809452263	0.841032422895265	0.714065611916635	0.842296913154962	0.959647143264698	0.841038963204232	0.686391156303749	0.652292393621479	0.883157871327096	0.538805554769032
0.996717780624755	0.971291128885575	0.988276841968424	0.861600918102278	0.968226500968583	0.931664102290708	0.925316597060696	0.953301131981126	0.900014045555269	0.750548251222875	0.827607490984888	0.713298507556412	0.795311469932582	0.824818483720806	0.86742025026182	0.782133776737887	0.644595846810176
0.999628006733677	0.999294066372385	0.995667520002248	0.951110498718946	0.993454398638827	0.978495080255584	0.967919049936181	0.801120896326516	0.607077763978559	0.923769851305611	0.891010706192366	0.76418458326448	0.771145035229312	0.589457713586743	0.857381245675721	0.695100564652229	0.663570514910103
0.999617734906654	0.999811989186071	0.997991952816296	0.996491837770578	0.925266366342085	0.966367835920633	0.908791964448243	0.909251946023901	0.803427076446429	0.930788051151282	0.77595725883914	0.74696982247053	0.85132930306085	0.471901300141682	0.507270231104315	0.577066930732074	0.670723314604949
0.998741704267254	0.991317781065909	0.991377418650105	0.977682657817224	0.997089912912773	0.927072481157346	0.990369151197755	0.952192455914165	0.880416296749038	0.727559752037137	0.906862135597258	0.845791297939235	0.770859451259191	0.47937191228379	0.83941211827491	0.792284045523723	0.640606472000276
0.999506210361857	0.99889821503043	0.997331775130185	0.976502626081898	0.995403090669629	0.962710451015034	0.985036975618018	0.844853879018806	0.76539855830066	0.885336895272852	0.841594691749098	0.895893977780344	0.743119289984579	0.540470144091437	0.710410066287064	0.514813883934967	0.239966618020641
0.98910869016466	0.98891995999717	0.99041097306764	0.945089503095351	0.918572515251591	0.962086837702467	0.856647524876956	0.829734339381023	0.896363149335449	0.836213409354155	0.788178090368043	0.800202331687196	0.882414585372338	0.903176437954821	0.718088824676095	0.839675342739593	0.548593855119574
0.999869452913132	0.997301024640388	0.996881993790744	0.979752854882861	0.989802832511969	0.973970679096155	0.939030173511756	0.869912784347754	0.81054448228494	0.681192340276359	0.82951295912548	0.530770903497546	0.924116862029003	0.661484354429742	0.719118553498403	0.409228892329978	0.477284438336714
0.999994480714806	0.937795237711037	0.974419746216116	0.95443166235298	0.995954862804924	0.973471708512195	0.871009680526115	0.976850130467481	0.959314637007254	0.749915900933023	0.792446012562565	0.791104637985372	0.80450063064848	0.794648461412968	0.810100437526157	0.808028927863239	0.555580031803554
0.994073641438421	0.996864637127039	0.949268618728479	0.987668622155402	0.957289713207246	0.903679855382255	0.937848969116781	0.804781220294117	0.731012870466652	0.745618388873153	0.844930588650264	0.797167268504394	0.787498761822167	0.540508051262084	0.726754539504118	0.56189191041505	0.662901887529443
0.997324278305998	0.999285589959125	0.997364203002501	0.961206753292154	0.942127557737397	0.95208281816705	0.917008477855475	0.949510090517773	0.823530798262634	0.892890857251426	0.905246688654608	0.894540522107112	0.758985528919378	0.789541091516932	0.655272692010127	0.744714461830178	0.569432482498792
0.998235055378923	0.999636294099819	0.996582782036846	0.939639231001551	0.968243005211409	0.963199958388203	0.913103315111034	0.897390988857285	0.760180560259905	0.889794536710992	0.899499153782696	0.861822637363396	0.679595256105344	0.77804551722436	0.644147791708346	0.676696067661981	0.38345948620612
0.998731943773355	0.999030462370588	0.998830164453429	0.902920534152546	0.88286499513217	0.856728177143339	0.850346492029389	0.993529234604415	0.866010009143337	0.606910298435384	0.925685528976924	0.90069991216013	0.694849686442581	0.764639639348909	0.882873313383235	0.648054740212124	0.698508016511107
0.999821322481128	0.999071416446287	0.999334453355127	0.908524564037226	0.903344007379551	0.953162150766947	0.828260673594549	0.98559850410063	0.963735394960323	0.827855833299732	0.823810695598405	0.798276833093311	0.746524342364882	0.685363306191859	0.676234349730383	0.650587978054283	0.239557801949053
0.999805739088825	0.999924778026856	0.999954767542923	0.999270847649978	0.986170154205838	0.981987026993584	0.968180837925049	0.919708971974926	0.91713567623552	0.911853173389829	0.899715240314198	0.743447120047313	0.687212880026747	0.481226838686384	0.847136872691539	0.952823755947477	0.464753382191473
0.998942804077664	0.999965969030143	0.999989254310724	0.998568201306068	0.981911481088579	0.980745190390839	0.971068714614203	0.800630644218716	0.87175064058902	0.963470661467726	0.864438888802567	0.721731460397094	0.932378905215712	0.677182442372252	0.695384691243124	0.454456677151154	0.600067448010993
0.999792594270673	0.998158909041992	0.995075822735636	0.992829798021241	0.976800431201743	0.957523813360409	0.951648979552344	0.881088228406597	0.91829234138176	0.855499429648051	0.824032377604894	0.906556320830275	0.841835847318787	0.777332648473937	0.756644472752415	0.644356552861371	0.300305438314389
0.999271721138009	0.99386142659528	0.991332722596472	0.99331996753016	0.980543680319196	0.969441665928065	0.870748549390328	0.790137900475467	0.902743344315034	0.888455194947632	0.791594235042358	0.90868350467161	0.888494851616051	0.845687955659853	0.548439024759904	0.562736111493331	0.482642208133454
0.973855642723494	0.981448013875776	0.990186608267507	0.896846335901076	0.782038869284698	0.933710031972164	0.744599325394139	0.870774188967683	0.92734390178717	0.566448247938884	0.799286933517283	0.73489095384708	0.820484247291562	0.53612624496792	0.7124629165225	0.64447823289178	0.393328501006059
0.997653891370933	0.998573832328925	0.999343844599202	0.979067061000407	0.869557809662311	0.948533261694352	0.917680948886338	0.952955013526511	0.957309435011401	0.965953428629555	0.845388128176502	0.924166045523568	0.87267648486189	0.901781805023117	0.644006765093758	0.537282529203106	0.711904716137916
0.990312881607405	0.994236566018801	0.987036736478994	0.998193760641859	0.967709521507907	0.885071333835381	0.964236431957692	0.847687233741302	0.810909219966416	0.712221700317134	0.625192984086608	0.715237340021141	0.659739380351107	0.609144389834086	0.503204597244885	0.779758192382719	0.686090462636072
0.995028286656311	0.998422769727679	0.996151236224441	0.831718643012252	0.989194084583115	0.951358904785977	0.932966450806732	0.943171093176468	0.784199421933044	0.90867940427404	0.952409290560445	0.902349325023713	0.740450787948009	0.786480171135019	0.46137626936522	0.781240087109604	0.800105440760824
0.991491958992823	0.999672034024954	0.995855899504098	0.999940205935329	0.965152464937272	0.98882986791265	0.822793327449298	0.891428285270897	0.751877300849758	0.894135345414415	0.817433422702239	0.915553437617482	0.731763898417358	0.891252969265187	0.274262451460855	0.728413459305785	0.671038897260687
0.991247713545092	0.99883159341525	0.99682338927159	0.999144880406454	0.996496553583392	0.986438162370114	0.870257025336375	0.705624358592389	0.902245857575034	0.875557299481522	0.771609184891987	0.873912104898242	0.929105042532189	0.725205107219544	0.9461372932152	0.625836458361244	0.536551779574112
0.99918816425868	0.988850474655142	0.99478537238281	0.995986688537973	0.952539601847306	0.945533448847022	0.964552694590802	0.939102970944802	0.849581207968909	0.803512308606162	0.849500585527389	0.932108902099605	0.941833680789249	0.786868204162226	0.753718001372137	0.752900583917263	0.417068315857152
0.999749019795589	0.981605347791943	0.99038852668219	0.999456415500043	0.977902106436884	0.90229935933282	0.846867953242662	0.645091787352043	0.878944948347258	0.637267763901607	0.587298754472518	0.807520954901207	0.608364389839684	0.726996906863683	0.847541466633682	0.758872850169599	0.519486948963618
0.999943998977635	0.954655792975607	0.998620221386599	0.799675452156772	0.996837962680849	0.997553458782366	0.763381738753073	0.840103756303511	0.884722893975132	0.704272857784826	0.934391497931061	0.794441495731957	0.860702770298918	0.667668827053025	0.942407228905573	0.458375917496347	0.409189718359853
0.998754692129145	0.998928803790685	0.997458859250915	0.975974583529216	0.97858514177804	0.891830955022024	0.946776375487876	0.678632922090272	0.64412682032795	0.902813648558342	0.662192071864761	0.862805138251584	0.833577219492789	0.721867226561415	0.683464133560893	0.30039223023447	0.476408911348467
0.998746454895817	0.991395741944146	0.936324491588574	0.996809138373494	0.987260264576303	0.928253151066645	0.933904711376834	0.881589625212739	0.729424148233376	0.858061332277047	0.891332934734949	0.883160933040201	0.845126971211459	0.759395185313534	0.464144445044042	0.821741290529887	0.730440342026248
0.982059601758518	0.99549118904791	0.976860137465443	0.988865969556368	0.929870384342912	0.930082477097845	0.935598751345365	0.795366990333033	0.778832263639743	0.668484445781576	0.893111581012309	0.821033132664078	0.78318844200307	0.674718726970993	0.548331872714461	0.768445248966527	0.524854687894437
0.993403098270037	0.999292750387419	0.993894577057802	0.979378385219985	0.984092846687843	0.938523515178058	0.963267078959757	0.618691925687295	0.898025169422624	0.937279015804042	0.923716862975562	0.874675869158155	0.751791491378704	0.622460165643708	0.458760227758653	0.872273130410577	0.389956269840651
0.999877563221268	0.99304049033104	0.999260947207606	0.980669361675882	0.93567898514908	0.943457449560795	0.892021752711917	0.955824605716162	0.704578575436225	0.793211785465179	0.716416736673433	0.766280824886181	0.818807578508038	0.775647412660358	0.685345174047968	0.468101991019277	0.473663282050833
0.999726992360095	0.986977815295566	0.946377602212019	0.82967017187215	0.98650715094374	0.959341193679016	0.908153069185053	0.73286874947161	0.841912745410093	0.960293918162017	0.71719225777297	0.912258824534872	0.926235994735101	0.818734442602672	0.734404248018766	0.335124826475979	0.561412036098126
0.992963900228909	0.998527430420996	0.987914400822814	0.996076933020134	0.933769893318327	0.964484578539276	0.911937764619792	0.895312625724123	0.897763751463352	0.734266641130936	0.924204814983433	0.778022306071126	0.728674640910807	0.912512707398303	0.717857096809842	0.891053092741855	0.660534770506661
0.998580557777208	0.997530535053746	0.941404248447515	0.970219883207799	0.998689083242341	0.992207183507954	0.948146352181468	0.599267943024473	0.790164834170469	0.892743992048156	0.909341035673889	0.522405681171595	0.780824851440961	0.571008533802121	0.459894470387627	0.775795854009831	0.442395506759686
0.999827579697865	0.992059910503748	0.955817018200896	0.982877451414391	0.983746496923039	0.992284237216236	0.964089697807991	0.927266639114525	0.690402928443108	0.62867448827041	0.942507870696214	0.869853048158788	0.803942252404203	0.690774240681638	0.633493454802356	0.568520855552913	0.504736942349612
0.999131776615476	0.991765911260922	0.996271128146485	0.992062562332296	0.977989805352606	0.907555764884321	0.926720493100494	0.958257012255363	0.890664102182136	0.797743241452774	0.879711082321646	0.821498719599792	0.767853608720683	0.775633535768268	0.817241450500607	0.771682297761915	0.518875384135238
0.983728129787304	0.99706200578599	0.989122372163055	0.928725208360412	0.974146277405825	0.93995392128593	0.950160125009333	0.885578337840322	0.8640727926336	0.79999313376791	0.916602502024149	0.851069247642807	0.82900451199304	0.594843200298011	0.840215492525949	0.678661995260134	0.696100705932997
0.999622634711104	0.973919473917874	0.811195746742744	0.944776507298645	0.991591326880152	0.967132963571069	0.94893568250764	0.912035511920224	0.850751317273442	0.827939410787981	0.84402886547747	0.736901724619449	0.590114400512485	0.771270161101962	0.763128860334395	0.629209442518943	0.640729065167757
0.993659624817031	0.991570425695973	0.986179036819301	0.969547921191513	0.975149993365612	0.976040624039701	0.956127692352996	0.78204406100167	0.869154626527383	0.778253610246475	0.922893121413271	0.877025295675553	0.944750271905764	0.708525586059982	0.921702364611703	0.802158807716506	0.497279049511232
0.999461451874936	0.988860014419036	0.999564387181828	0.96400034319673	0.931873755744545	0.792209712942787	0.926837428524217	0.996685205427678	0.832255420008162	0.854713002660712	0.702507747244562	0.921407909368043	0.903505771549926	0.863175402203225	0.56487893928091	0.628200398513796	0.478025488291887
0.954012293932412	0.980408134189675	0.904549821895269	0.995470283932116	0.89344258970661	0.982383339544568	0.926859282114852	0.511592297030215	0.720202528242891	0.449296707968463	0.896471359521579	0.549417569166614	0.717011720558599	0.508197716606167	0.219917269933664	0.647120581185964	0.644009844008243
0.999643879622766	0.992370877783925	0.999355517149129	0.997931679096068	0.958450371584535	0.907867862930962	0.904374058543704	0.991434972650507	0.947533915017274	0.535273976208205	0.79538073521283	0.849823490026132	0.822531973889929	0.723157377079083	0.489414171708287	0.792995417744593	0.477994177169853
0.999256887958787	0.999371779780306	0.998277010887671	0.778182772749047	0.999344159127161	0.975958777414393	0.924845547263438	0.586789954778323	0.623683852913697	0.95215606063148	0.910508433524522	0.847215087266118	0.759565626933601	0.743164895917724	0.845572688441185	0.642091703683284	0.531322232194402
0.996194717418205	0.99907064494542	0.999868002962096	0.999306525154891	0.965942327597981	0.916112238212605	0.935905308599826	0.857561655696831	0.776381853769659	0.743831686852656	0.771838881652995	0.920883105804849	0.701586224740321	0.623509522580643	0.866463751854688	0.760150582539851	0.617356508852971
0.99933005159392	0.986866945608908	0.955985552808646	0.741344809358043	0.972811448770206	0.962381090492733	0.899128199525531	0.972229674798412	0.811758400240834	0.762568054413491	0.844495798211847	0.714079698076658	0.811997003918568	0.865772297373233	0.570577565835957	0.403452088958143	0.495483075911952
0.991842971903628	0.993340852764199	0.988161232825235	0.990306640984323	0.942864125277467	0.954761382674103	0.920528183741377	0.524480489239452	0.786030474867386	0.925224307339516	0.581853259842065	0.782219861374232	0.847499254041945	0.891916387510068	0.928372579124755	0.547916078154593	0.63351854079967
0.994280391828495	0.99490133322328	0.996446363463148	0.982196228158981	0.903336802467836	0.946963644205861	0.927154586539302	0.851276129478661	0.876591350575695	0.831820323040747	0.594170081556398	0.745441484322888	0.862825810888481	0.811529049128428	0.931927563831774	0.505423086475765	0.649840685288328
0.999230023370298	0.984909814014958	0.936147902442068	0.914390993860787	0.974210108506246	0.945988420074857	0.904558063432736	0.825464650492116	0.928383452838474	0.854569928730729	0.848954655934578	0.821505252333842	0.911894555259035	0.876472090112017	0.802467965636862	0.673886756204182	0.304064322813003
0.999552983876266	0.997604604047986	0.99086142208404	0.966033368486534	0.980687179807456	0.984902012944696	0.809348971110351	0.621904700878033	0.875255610849034	0.82139100692295	0.749548394758311	0.735316102977854	0.647507570218098	0.805713851644701	0.847659935253204	0.789481877543436	0.299732671736583
0.999629257521304	0.986425668330858	0.991612117777668	0.969516968199197	0.960003267509641	0.858981865280066	0.949116045776737	0.981946900327977	0.709601671237514	0.863241162412409	0.778164658761505	0.955733309636231	0.774786310699671	0.820889466691999	0.637076851568659	0.616599923660388	0.544201526920235
0.983925831989304	0.997041332478424	0.989466172734206	0.832048952830718	0.982124740206757	0.961666488999343	0.964725060205876	0.96998010916955	0.786277726964266	0.924538481557523	0.939604548009716	0.84325064022885	0.90995202713215	0.720831613403623	0.635326901343827	0.861784036681826	0.633180362039438
0.995907545068789	0.999101662071787	0.979518543347456	0.999973371226021	0.96003441325419	0.983346520047578	0.877118155527982	0.849796238636032	0.891065517845981	0.477990387373473	0.879582171155704	0.857465732164116	0.924273614729917	0.782318719028411	0.842492906360195	0.822426692331625	0.540233464142982
0.995662878908697	0.999147261504997	0.996977873202664	0.991737417098629	0.913948422000179	0.942972055956636	0.860448756823028	0.788251544696426	0.771976921659736	0.910973164654924	0.693320591820529	0.71293452975646	0.749677382661282	0.69448899080577	0.566012511093785	0.432785205786407	0.596522107075814
0.992204136344535	0.98328274219629	0.988092423168477	0.99393944773717	0.932261902347621	0.9648032598379	0.963989875837335	0.865349735383774	0.858580790156351	0.543223999094371	0.895059236644095	0.553768589903528	0.85669899142285	0.804861257693541	0.864210652822977	0.866044853075099	0.596652408112825
0.998854968130323	0.991840166853519	0.877977000791221	0.998168690221767	0.99046709006564	0.953239719618925	0.935226988349489	0.569845423300773	0.81280205838903	0.878691876125154	0.747913226563604	0.894762948881659	0.833936001551881	0.736531469157454	0.891518598721603	0.698262699154227	0.452334757113639
0.998976565976133	0.99783608950691	0.998306431453624	0.990505841917457	0.982383452224674	0.964358428747443	0.937903346950105	0.744740939342585	0.725428944443752	0.742072156849137	0.794677796006022	0.609745543191057	0.666465654256081	0.703956647094617	0.683524539191764	0.409447574762118	0.272772481592117
0.999869732700146	0.998548678505664	0.997914047768691	0.999781728803791	0.973120577049569	0.950532984298157	0.954349296104358	0.943059364281199	0.805349524372889	0.828646145464486	0.797402091750927	0.854782297971275	0.916867005500458	0.66372909925495	0.56283536767605	0.605639378490798	0.283482334738146
0.993367923231236	0.992393913542182	0.996673408078657	0.664569189603489	0.988961813209897	0.982860387390808	0.921041508088573	0.836791271765513	0.871601115006919	0.878511484845982	0.727249347303706	0.88431278348117	0.751206123542934	0.68476622497801	0.755211064445611	0.434217279263374	0.423124456205435
0.99995347032126	0.999171211820611	0.983511973296857	0.999389485388478	0.997464013207764	0.985183129497376	0.971535585731028	0.794235027989584	0.673480237192406	0.603488516509122	0.786829317951956	0.891748406916124	0.906788348639666	0.743182568890026	0.790085215882825	0.702529900037142	0.302341112661916
0.999904311980631	0.99824552941741	0.921633637720885	0.999173929513299	0.999526917578917	0.959700927324223	0.97119022627035	0.784726495539634	0.673359843175775	0.705944501803928	0.88009671950275	0.919196719421938	0.780156096031982	0.680138882623792	0.692222169576156	0.878793218545468	0.569185393931087
0.999969712259944	0.992938228717873	0.999870866181856	0.981548092886871	0.954349816379596	0.99257438164784	0.934223944342369	0.986371961505167	0.76589051629	0.552620180640635	0.92692848070285	0.591850239152276	0.76991085328544	0.69350656390077	0.803424649933653	0.929806848833987	0.469408359201943
0.999971344518701	0.999594397201429	0.999600822719633	0.992382577074451	0.992716839771795	0.963396084787082	0.889020368373119	0.930592251331303	0.963327913957778	0.904489326287022	0.537915246172773	0.788742055444695	0.794614009343196	0.855487586466751	0.65629356088032	0.56358030974129	0.408767021577093
0.999972850945485	0.999204127077919	0.997849722051053	0.986933188380185	0.990316524209405	0.983888947848701	0.96135750768739	0.863326830282564	0.893369755022707	0.766721668831884	0.868310752540162	0.758218723207746	0.905705935596337	0.740025533859492	0.809677440113056	0.523846574363879	0.532654637042193
0.996432228065762	0.945898158101538	0.976869629311471	0.99888669382	0.990096660693762	0.922933444366058	0.728743290442998	0.913750071346595	0.830737627343734	0.663695653728237	0.57394197727424	0.836319678557863	0.75003916895587	0.840707400009208	0.6742478953047	0.839491583372626	0.55081954793175
0.987690617976276	0.999743826118753	0.993084090950654	0.988130028357779	0.965072874487723	0.968878537431023	0.976808720707381	0.531418222054775	0.78609257165069	0.712658013053048	0.910777462985054	0.522553581083226	0.81740193326995	0.423931957534612	0.746132998799371	0.648979700447127	0.492712100187649
0.999918488113025	0.958868155601392	0.989897041822933	0.996388058831854	0.995422238942378	0.968270016477756	0.678168158520032	0.87146651373826	0.874324615587485	0.828926574339296	0.625873439315601	0.816799708206195	0.758444221950724	0.743387820180267	0.683902021781138	0.745079625597641	0.392171619481258
0.989192947755534	0.995986994924961	0.991964469761821	0.999373065352372	0.992907250290554	0.973995327267137	0.947692319949325	0.920507706772051	0.895088817739769	0.889224701276507	0.912466127364236	0.834966048880515	0.904596856656517	0.874706081486352	0.721048768333531	0.707969396458722	0.427896534485553
0.995917371426088	0.997717109650135	0.988892072916003	0.965459518316363	0.995577267931255	0.99529395684915	0.966120374582025	0.796249724733137	0.58276773231283	0.737980599556349	0.816074623748957	0.705320059927156	0.841466525409303	0.568996406773007	0.717999889699139	0.773898097797992	0.524295460403036
0.99034415060954	0.993679086207248	0.93178185470557	0.998644222171187	0.908122843954717	0.91222909002815	0.936353109785164	0.808004391252487	0.838416515168335	0.662869198838838	0.857332537015127	0.646145654103228	0.825334024471328	0.757503356388387	0.518696315747383	0.68645493051446	0.428484732408377
0.999995829209029	0.98797199096307	0.989332554569864	0.976463864844967	0.995300520793292	0.968554647046814	0.89055649559568	0.942198203299342	0.798060398850487	0.700049079604696	0.739410493714919	0.927929759649835	0.748267892905604	0.768212182585158	0.601970297206123	0.778653541429713	0.202972514062963
0.999967086801248	0.999106333133754	0.992744240579257	0.999072370567232	0.996685716261718	0.982712330470256	0.928232756465707	0.652704362540579	0.8950633139554	0.929492887643844	0.959813692013438	0.788628336744847	0.59614421760683	0.698534493452608	0.365098139955581	0.755154425615278	0.481499438867349
0.999748651080668	0.993537415092098	0.984310164332507	0.994678010999196	0.995161266209106	0.950251141022236	0.943145530347597	0.939026059706965	0.804363598359404	0.671304923235896	0.919510442971203	0.894992210784413	0.701174015032162	0.795545875648602	0.564349951216069	0.967971925560606	0.458559918593857
0.988615579746211	0.999867092524165	0.999973552125001	0.998828911669544	0.953345671451797	0.990525975240935	0.960283439059066	0.86971317209637	0.63843062816731	0.663557937701401	0.940163831224971	0.842493265882124	0.736619321441735	0.528286933566689	0.741017798520059	0.623877891714643	0.447864221188115
0.995850687530559	0.99855508857093	0.999867472616085	0.998826235194645	0.953737011929263	0.995929752496682	0.861033344965254	0.926941659138184	0.951133699391023	0.752908092284234	0.881148151628092	0.539866195961533	0.651514844222917	0.824252926953682	0.686304310368218	0.60329789241991	0.590509798137554
0.999817091088432	0.995091249119009	0.84971417857436	0.981724111387496	0.9896778172686	0.951414200404846	0.947595297309055	0.889545742107838	0.695233228090915	0.856495272949626	0.849812477823795	0.893031483279394	0.828744399930169	0.798553561088891	0.548500995810285	0.68565803044837	0.427244697185183
0.999884069758655	0.998842357320998	0.993817581466725	0.976914755420018	0.982802967081128	0.924753699586535	0.927992701052675	0.911784563303899	0.843031968392397	0.910624552402389	0.781388586817312	0.754538529285857	0.873607996356245	0.777227672336599	0.883027531019172	0.898992274517718	0.510727567339643
0.985524274637891	0.992014696868213	0.976836265603302	0.987321418716191	0.961989270145283	0.95275644674216	0.934646462375	0.777996886771074	0.865748484013157	0.881974852811786	0.898015872181571	0.896304933224938	0.843824339415707	0.793017556392042	0.68440050048753	0.789332470202583	0.59785635317249
0.994916171898446	0.985450070003781	0.988595365691244	0.953978666363517	0.941596488032077	0.891252274818534	0.926369058603218	0.927325838694964	0.891402086212835	0.94070012453578	0.786460568144367	0.926754002977133	0.902933898718724	0.835364098109401	0.867348231568654	0.741313909435188	0.651837794000957
0.995710858980627	0.999216174750071	0.991042925117488	0.561246410491608	0.9921213513457	0.994079987980209	0.933908540856091	0.640187525676492	0.792156166024814	0.862107978577697	0.937356785103863	0.586502763748297	0.708710934284636	0.817796795294178	0.530477840589965	0.581840113478068	0.421421795335874
0.99966601869666	0.999680394558558	0.99999414856347	0.999939999080327	0.877919449459934	0.925352872733795	0.946457547859072	0.978236889934955	0.865631335505001	0.823708033606749	0.742996452883878	0.925378152143167	0.633673963404455	0.719713304063222	0.74268037333986	0.851234375239631	0.379043708323777
0.999090857316292	0.995561271371491	0.99983424325617	0.999824871546203	0.893851672344886	0.967247007882645	0.887092649115072	0.925121144893648	0.769093845264568	0.678366998058109	0.665519417793552	0.907984110117214	0.843186709334369	0.965232762385049	0.874770408065002	0.733387082559449	0.453161223916425
0.997637403908599	0.999923687773979	0.999627972035813	0.968109767447818	0.997782392013273	0.988499323489732	0.993812627901427	0.597136225478797	0.927206548433682	0.578461372666478	0.862566685441661	0.627286359613132	0.906268127046396	0.534880830936583	0.354884529416995	0.868207295801967	0.494435609042835
0.996706401509045	0.998616023741477	0.994427364448896	0.997903366765767	0.996215554290734	0.965522930694987	0.976602334623021	0.752023156471104	0.576950137675705	0.708133110273072	0.954383253176292	0.868717991480119	0.793390182688208	0.805908133244276	0.652185252458031	0.65686710004362	0.409304631767278
0.99994215189645	0.995397628042049	0.998726344644642	0.811934566015157	0.995233314428677	0.975936119356684	0.784058077210243	0.898816524819745	0.777931054972911	0.84734135695253	0.725084548763987	0.863498988718376	0.720848578398576	0.894023014587306	0.806913474532177	0.66622988435055	0.365211052637028
0.998966528829087	0.996841478942102	0.999442248048899	0.975321392153485	0.963781194445577	0.917413065305489	0.837291668421325	0.937304507196099	0.806687492813515	0.825362192629117	0.833894076158951	0.877719408808274	0.723257430915015	0.874363234580546	0.654563980701151	0.848631295533537	0.438718529195411
0.999453829960315	0.999110137610676	0.999845504200196	0.995549874498821	0.979481694990985	0.966283740293909	0.951779366669697	0.803327366554849	0.781801523949868	0.702965885652805	0.770104107603534	0.756292994292426	0.615442742957114	0.854681848127088	0.461492647447423	0.654484836583367	0.494160601642467
0.996958148202889	0.999768136045828	0.999933982897632	0.976370820262301	0.984430614281741	0.958193294971421	0.978838797662393	0.797913432545	0.70681931073211	0.837672217613939	0.812145967509347	0.817927490038777	0.872835056451826	0.504588807252445	0.68143886127438	0.453353733742165	0.534493322219969
0.998723622735383	0.999290826059476	0.952662517369248	0.999166835693946	0.99947373292519	0.996552176249379	0.809697086302792	0.947510639749596	0.874330741447316	0.777630254477261	0.928783477257218	0.610952058635203	0.752883012022395	0.630424502370862	0.852598910375188	0.574542573597329	0.56931191489121
0.997033396327197	0.997293456132324	0.998405579210851	0.999983176152666	0.960038723238997	0.894053015261169	0.989092567773765	0.927556772208192	0.804396403235667	0.611052627680911	0.668285450555128	0.667640640006193	0.776745382697178	0.652867304747834	0.920499323886565	0.894488112536637	0.755908383762163
0.999980511293995	0.998860709620869	0.99984992568222	0.997714538473031	0.983383948723369	0.96745159104427	0.836053693257197	0.974762455489156	0.93069082058253	0.947521233735503	0.870251862979386	0.876618482884496	0.784547198283853	0.916762690690405	0.275962393691086	0.78224456625753	0.253513965444888
0.999604957056143	0.943323191646203	0.992567282060616	0.98013541042866	0.991357717071436	0.90591583399254	0.949004584686108	0.950290392114229	0.876342617004541	0.563463028647254	0.650716967890664	0.877992094271875	0.868788462649776	0.603276384653513	0.558420344298077	0.91207667211926	0.557292794361751
0.999142420872205	0.996316910125963	0.999530002582264	0.997005284779164	0.93607883694775	0.922579702536124	0.866315363691922	0.900870635666304	0.902704347221801	0.931478656734752	0.962061449111507	0.740456326093981	0.796050075450216	0.856035017153428	0.739577382293927	0.60006322759477	0.321328499642595
0.996937498158784	0.997075683017726	0.997719047569549	0.747492893175336	0.970252101032085	0.956938423584231	0.956677254035476	0.881236830430874	0.610427761120777	0.800070290684923	0.657327871143169	0.901319551866366	0.842525583950428	0.636579292965313	0.714328578664122	0.379392909614315	0.665985027890159
0.987910093010179	0.992892519261524	0.92835719366464	0.9927769897253	0.987009122018424	0.961445611334927	0.943770525369551	0.82235359513558	0.850557461188432	0.923303991236763	0.885779463500017	0.870469963568018	0.866784855762223	0.856221249233629	0.478576750016596	0.668677043517608	0.597512053553104
0.999513495492421	0.999540255685082	0.999964003787314	0.716007265516558	0.988894494976582	0.970705793179301	0.958269668374025	0.988266836287017	0.822791870106723	0.860522778305023	0.898671181489876	0.927965669219578	0.840182844103478	0.714531453865227	0.877358922516874	0.527399272568468	0.586220544125875
0.999295019940021	0.996956200882301	0.997850680080886	0.972778722656927	0.895910954336427	0.969210183029954	0.771462898235384	0.901575260177894	0.912394586202873	0.90831919553192	0.876178870079759	0.864403761664392	0.896393989287239	0.874532064883404	0.720439177093848	0.722083095984385	0.537132985177772
0.997366738539978	0.995867709097573	0.972117679217557	0.9910650879142	0.998641140113061	0.969414844301435	0.996618605245405	0.772499991332621	0.840856907501539	0.906748027917448	0.823278661273935	0.783054294951274	0.771871331449798	0.412415139621777	0.6960397515334	0.749829132024106	0.369789343240864
0.983944133272156	0.994103587779845	0.921190441557244	0.951458007485815	0.903110929163723	0.881908144915718	0.882391214839737	0.932739891364766	0.810810607537525	0.736490482780488	0.881192743876673	0.761539083484854	0.855717333805608	0.90449381022363	0.795495495359995	0.745874366488694	0.708763234377279
0.998558223979498	0.994799629391318	0.978213528383305	0.920319408070756	0.985155656116459	0.944859001887041	0.932778148574013	0.869855253829224	0.718667148280072	0.844436418971292	0.85281599919922	0.872740719565364	0.807857532071608	0.827491367559815	0.656295470425439	0.642361748333018	0.478847612220556
0.9080826279458	0.993300801834578	0.985170963456264	0.995415119018599	0.9885927735362	0.975665126340375	0.983627149776837	0.818349804739205	0.688421774631952	0.755253716114616	0.885511531788734	0.771489001804483	0.758876835543341	0.841533910350728	0.816127223957301	0.846795924632573	0.422688269570499
0.999923327525513	0.986258519593347	0.921353046864993	0.938319881937021	0.998333554560272	0.957335901499861	0.961866849775234	0.799842015150136	0.585305500012371	0.934292665042246	0.817544135633355	0.881776505568069	0.765618709120887	0.794841446268978	0.839571485738896	0.883243652235086	0.588478621315979
0.967754499970032	0.999919580857325	0.999929375969229	0.986509897699544	0.921223518230803	0.974712641414189	0.887289768093502	0.88655149992599	0.76262644847038	0.919352275876663	0.875707376805273	0.821882216926959	0.827491240903286	0.67486612704774	0.732912359121335	0.564689266947821	0.317163978299572
0.99916775267822	0.980080830113846	0.934921655428085	0.964049750087397	0.987812391374094	0.959810342265512	0.968014574037817	0.88717831346709	0.835660909981004	0.891357527920862	0.899297971460741	0.904857003828101	0.916045437927179	0.774103998514428	0.293266243264774	0.662871602603053	0.543072291710637
0.977541131860772	0.999666907936696	0.999837172722585	0.954723058320772	0.954294761511511	0.952387354582823	0.91226038054878	0.899706128825888	0.741999968517974	0.906209594981171	0.867187565645508	0.884037891883039	0.574518759740207	0.679338495769703	0.560459415496306	0.672713244733041	0.435903326866168
0.99921386327809	0.985972916810963	0.868213739866675	0.951580147953696	0.972082798310709	0.936257083021225	0.931885545853961	0.923234271355119	0.864143944611442	0.864454157410008	0.87921125480307	0.892988411516692	0.858433819002213	0.709848679722206	0.464544663257705	0.655224122703494	0.5196791254485
0.998796314222075	0.997730104770999	0.995916802533786	0.995447836878111	0.971254650268671	0.921074925577602	0.897057344925483	0.781579807274297	0.8081459910557	0.857227618464021	0.767423438096073	0.848457991731766	0.694235387330992	0.779877639837223	0.783160724693628	0.614751832047781	0.695391231968546
0.999397057285233	0.996127514729123	0.987411200046481	0.997536521000959	0.998476660367036	0.990493516834916	0.920562693313196	0.937270034131861	0.631337558337549	0.844833467145791	0.771324486838207	0.721474073792503	0.700524564746785	0.786990820563904	0.742003610997911	0.423286776776024	0.59234973520452
0.997354642023427	0.999931603767376	0.999771748167132	0.975099070641654	0.990581951008856	0.972339268541818	0.976589884991979	0.867304122108547	0.679275122614262	0.97853713043806	0.878485228668594	0.939065808141551	0.806337553430968	0.732674233746979	0.649941011216243	0.33935835321576	0.708508376308848
0.999416166829048	0.994213105690308	0.993008404505672	0.887286566333617	0.948104786144178	0.929472189465308	0.90560374849403	0.967946151967517	0.76729631259439	0.834862783430602	0.879414956834882	0.840270736143823	0.78669190546838	0.89235189740282	0.667719268173706	0.691676034272279	0.513120945610943
0.999247060810734	0.999890157720718	0.999773465242935	0.97622004674657	0.983495611153267	0.981087996119914	0.95430863958721	0.965714956802752	0.763181252345238	0.871565971688411	0.785724627207856	0.885378885494317	0.880247301034235	0.818036781873898	0.564743966874981	0.51045299647931	0.585936686951301
0.999665334514043	0.999409467411293	0.997366160020632	0.992168303351161	0.981054891305225	0.993720074692297	0.867729615218146	0.911530052830383	0.624578266237615	0.861941161200447	0.839833144959186	0.806941368083163	0.752830384765606	0.810119494975123	0.393144703900826	0.636835307985117	0.424965531128572
0.999635473009461	0.998543871847959	0.953466460996179	0.931180797379469	0.991202076776081	0.910910544839958	0.923665700460735	0.687570806794147	0.897977580466324	0.967607207019355	0.74051329934296	0.806440633255247	0.713293363240617	0.650067346660816	0.626412371711466	0.828031455539807	0.35876590055267
0.989921940274776	0.998558264428437	0.991277268619852	0.999954289655457	0.928336257722893	0.987815258431204	0.943361968406544	0.683263522527635	0.874450184423673	0.882572615431173	0.894505007704097	0.793610936788995	0.8570030055877	0.817559814122584	0.660316406788202	0.672123397163854	0.288967886105696
0.972283842675748	0.958370392174232	0.577856847149562	0.999998207965583	0.960499841420104	0.76955283031415	0.945575236165747	0.845643636759324	0.859397269533268	0.71544640734314	0.812678637332605	0.79469762142293	0.82861135435767	0.60418190860896	0.48563527226892	0.982882107439617	0.370353228092916
0.999494930288563	0.999371229472168	0.996129711479671	0.998407462026286	0.989079051673735	0.963721480657067	0.959303404804388	0.779967992410736	0.877061655050588	0.933591903767024	0.81265064930976	0.880968768996741	0.711337721960662	0.678674371433167	0.604717316376449	0.589626801322569	0.436563606897512
0.998936552824897	0.989850405429865	0.96584603207414	0.958916071784773	0.992199460618744	0.984526045280155	0.973543442439034	0.889523632901097	0.901499216404739	0.909377386265523	0.861045199918994	0.926513508985286	0.946565595191989	0.711335416851961	0.737448586015481	0.739303957316583	0.503070009993307
0.999789573599014	0.974490523191565	0.989529035061369	0.595313773036762	0.984642455120293	0.963914072925855	0.924344348676727	0.938489853625148	0.816202910447944	0.763036124467769	0.810122727885613	0.74184472056292	0.845997544794264	0.964816288548794	0.612238956429267	0.281279769740355	0.521033658863512
0.978821962794642	0.999429288330309	0.989614987632126	0.997620003926128	0.892823063337249	0.948747752025766	0.92453305355226	0.776539537508495	0.820205215093282	0.778191053878979	0.886763225081216	0.771502909215812	0.7173698610418	0.929849755168305	0.588724950457852	0.783839035242288	0.552446459751115
0.99994413817785	0.971376447216471	0.994144163669197	0.952359543972692	0.998048535380828	0.972572144729482	0.885489563016609	0.923372656801339	0.872570492829025	0.824779167940538	0.786318577603307	0.756526766897643	0.77324095724915	0.652221179173359	0.682386772952357	0.906365154152908	0.340739690666936
0.998911973720235	0.999052846044554	0.991195563292319	0.999915293379473	0.973937302110553	0.964938516458396	0.970549984683273	0.615554346008442	0.71737954560845	0.720039107048714	0.837576651391475	0.860145009842782	0.797656470767124	0.883923182620464	0.773590576201783	0.7304110292488	0.43938429926705
0.998456441985653	0.999289881800192	0.997547208919403	0.99989372535445	0.922021880877565	0.959080049016362	0.98595518549552	0.919238320606761	0.84339700758675	0.751929768757285	0.876690998599137	0.896993948657204	0.8217807694047	0.715094542573563	0.820663364066494	0.756751417723227	0.449947586994592
0.999862311372949	0.998517577049142	0.998128542453618	0.971921581944244	0.998296245983085	0.957484367228409	0.873140766611731	0.934032885569459	0.865085669254002	0.855990858701969	0.837549693202958	0.775498503713004	0.774787645850984	0.779878421454201	0.633013603210433	0.909378650965402	0.441738694038683
0.988669961173428	0.999100981966817	0.993812811982115	0.807844088099495	0.995293934369898	0.951178631979842	0.878312565132995	0.890371237526176	0.89206803447024	0.684979589703385	0.881470645368655	0.827075964144301	0.914980528148586	0.708280546004938	0.555844462755948	0.451099029861275	0.488439146996093
0.99918925131923	0.987710286752054	0.990218435675409	0.999355142525298	0.960381575216179	0.925756137748974	0.936264629550752	0.673636986871545	0.802127026830836	0.758664829000548	0.798090696377431	0.872968736848027	0.84588233291069	0.572844946180541	0.886134064475164	0.598614962122416	0.65198410685254
0.995838153074081	0.960584752612518	0.984382724521509	0.906654205014152	0.965155391189926	0.847495539819008	0.935683512745542	0.966529220613421	0.838650945337556	0.801224578271908	0.887730060088571	0.865876368864199	0.809753936172565	0.927254067500739	0.562251046710679	0.870875411745618	0.541165444173971
0.999745492652807	0.995820701887484	0.998713868632525	0.999146282669375	0.958327943606778	0.992283148004694	0.870121281745439	0.960446661590333	0.87851467687603	0.554517006578124	0.80902049851945	0.759425560173177	0.914319889096486	0.569513873255449	0.811816048962031	0.787836730804196	0.586946471513974
0.982624245360506	0.979040364275727	0.976454105906444	0.990000133715078	0.973931042268419	0.881721429339071	0.936227903358831	0.808110132438123	0.843524818434784	0.828002427545557	0.858335334489068	0.858379105802775	0.770310377162222	0.857321557254058	0.489041495372593	0.82998710767568	0.660070750324167
0.961116193806136	0.999142813065582	0.996531541082403	0.995274880730406	0.950253164639235	0.994963477600974	0.940267104279399	0.774463679222113	0.893116126592236	0.788832952493316	0.950402803509498	0.68621913077261	0.898027138799149	0.554108091475934	0.629855600793676	0.861290227416923	0.654211595400535
0.998998071151746	0.998412012947819	0.998503281028081	0.995597576129733	0.987387983855926	0.777836343002571	0.913679131176986	0.804214659397434	0.879901505663048	0.81055298379506	0.966545144095681	0.612170830278985	0.874083427643821	0.675171568191964	0.638911543260012	0.939165453736034	0.649161208016621
0.99746778067088	0.996649906329445	0.997279768979646	0.995144365814001	0.970340519941658	0.993755360772685	0.968421372345022	0.984238123734982	0.937427562600858	0.669054846293559	0.775461563752109	0.824611167296873	0.787839516469866	0.723918586956003	0.581532023546811	0.794960243614633	0.563806194814059
0.999543164938418	0.997473996430838	0.997782557001764	0.968082838212506	0.974113802025221	0.998444728289485	0.935805658210229	0.748820659270871	0.818428628089899	0.781918238058997	0.78047576698804	0.877497973625156	0.602256227375119	0.697719666547639	0.844856172577419	0.462279431668726	0.420259478499494
0.999280651041762	0.994664351080612	0.990981927308951	0.972060565398464	0.990015485159485	0.951375922521596	0.957967790912445	0.72911871983798	0.885262708282065	0.903769748430532	0.80966407979336	0.910340521893546	0.91316935790698	0.818360526525939	0.904995212745015	0.60268693057858	0.485749245558837
0.97679633384283	0.998760262651884	0.999512433543122	0.927791162562208	0.984588107939054	0.994842869114994	0.959326059614771	0.838321698148549	0.943596335677568	0.867022858451587	0.836323464734939	0.576964285935248	0.897772423992209	0.79747845346846	0.50760166456577	0.868907543774703	0.302500948602188
0.993206774944924	0.999262652523463	0.999732754515129	0.990428618059342	0.947184379921059	0.969398138147268	0.859569337283624	0.881474157782513	0.843838292340754	0.904647878269238	0.88031049390059	0.786351552487249	0.744813705234502	0.783273858287654	0.503762050927909	0.658599342602721	0.642040331193535
0.993032765951984	0.989866452490842	0.990769573877283	0.777418334196748	0.98948295660587	0.959727709495254	0.92337587428091	0.868826822699764	0.809453704109328	0.886937136874564	0.873681556664762	0.838736907101541	0.843183616152018	0.757892831918798	0.693304679724914	0.624269677337899	0.66170641555322
0.959775570058212	0.990567653429389	0.994620690523547	0.954654594679666	0.944576357395328	0.864064631953487	0.924222158837296	0.956544153550036	0.761856289022106	0.902281885668641	0.680683042746361	0.720913029605007	0.565836193377042	0.652242573055761	0.886999152891286	0.774785609797533	0.598618671418347
0.999769548313265	0.994918761543558	0.986094353682653	0.996236740058783	0.987770155807546	0.96554568769247	0.884431828760879	0.811674141718705	0.835951253617291	0.881933788554017	0.76180736755823	0.90966573231366	0.667693115988279	0.95186442279571	0.800125111528518	0.910364224692883	0.562327180027847
0.976609383595923	0.997739998791308	0.995537328866718	0.751460004604179	0.964320368651018	0.91475740402705	0.876972187081763	0.874891550912904	0.548277946133206	0.846760159876087	0.856956424073758	0.868877946575327	0.597244371142946	0.714351605435847	0.645136267247781	0.390620039423522	0.644968398939985
0.99901122191162	0.970003481033112	0.812320315606879	0.974720362351458	0.979131493764802	0.967327007135278	0.962102294604855	0.761681222113733	0.7901777160102	0.922798471340692	0.757741396694992	0.570709943102387	0.839813505915669	0.568740100915685	0.726956500641038	0.903296777199189	0.428901748660562
0.958307028633854	0.999331319889105	0.99051992513057	0.926042143318185	0.977648076490445	0.945644655222292	0.986367552402662	0.910107678013119	0.586995241865979	0.531114706597655	0.913800302409657	0.688501810396801	0.691300695437004	0.473566136091808	0.723968122899508	0.777032240213599	0.495143704063958
0.997752621180261	0.99522369532573	0.994255064940169	0.997703455335386	0.973393183233342	0.951828955257439	0.913377078193886	0.80864040706178	0.969901687809811	0.913284641354662	0.925740875078934	0.784721068446124	0.704494066475014	0.946886463896352	0.66794709074922	0.853770239275379	0.568888434675566
0.993741261108793	0.948818062445456	0.972091318296072	0.998897295882196	0.887339055768355	0.892716377831278	0.8562191329406	0.826163529664175	0.889649604944988	0.497108207567805	0.575172402742158	0.858176743484977	0.715893391395818	0.902142382799189	0.78623178206243	0.537431589019404	0.739599669132259
0.946561428673379	0.998145044232239	0.957211202728188	0.911965511066691	0.987097535459843	0.980319977759519	0.95005010974846	0.7283016704367	0.63921476085	0.898648329883412	0.95466700095341	0.950407146158153	0.904557122510577	0.933442204694933	0.651351522166513	0.807148701455822	0.555089878835196
0.999016397833668	0.984953085622992	0.959930782676772	0.866153833517533	0.990697241414868	0.949432407973591	0.8814754337289	0.922055673832723	0.771350116087741	0.823992940358741	0.765833889200354	0.946757924164395	0.837670123610596	0.783397841090791	0.557087876704349	0.568178935438499	0.553036620442077
0.99680668969564	0.989352961173015	0.942671226933392	0.942216325610005	0.983063216647958	0.96742168391914	0.868927748227749	0.886704622736889	0.811786748306282	0.802162546905513	0.839190612051062	0.925237518008114	0.754713205679376	0.787747946057813	0.639779084536514	0.847387908447499	0.621344418600603
0.999066225306117	0.999290038743414	0.998581849788392	0.974270285149825	0.980813710512034	0.881709775581158	0.968989116670756	0.924759316142609	0.889189538866307	0.95591676502124	0.949099179867902	0.556940610122119	0.808924786176315	0.733211721851631	0.522876231755566	0.712920921023205	0.309159417902026
0.997582628929111	0.994586371648147	0.961643410213811	0.982072387502652	0.97144564124278	0.966283562263005	0.915245168902142	0.908730475751964	0.81821179262971	0.835075281486984	0.88828684715229	0.898141241743897	0.772166341437663	0.898168643779854	0.575865987491199	0.768140233475987	0.557768748110396
0.99768796591273	0.984066412790281	0.955507807127575	0.967034129403528	0.959362648492051	0.956324256833571	0.930274718090618	0.958454246853147	0.8640565210598	0.781576301879803	0.850623198847141	0.921399466873169	0.845796321787508	0.746436212087552	0.804954917759984	0.711800899608478	0.655229163012695
0.998123285988514	0.985368847242729	0.992987187359894	0.946207911293967	0.959698977781417	0.918485714896319	0.893629715465999	0.957867957377791	0.838460823692967	0.690127138277353	0.822036619304817	0.834474530799928	0.84595023579321	0.70856760481457	0.832062970635931	0.810213990390189	0.511345310503968
0.999968701202297	0.999271429564202	0.990188740632695	0.977863215295265	0.988854116424079	0.985044124089299	0.928510791537439	0.788108227805832	0.865757283456799	0.906297384150792	0.799497709725983	0.862788477697613	0.711193598421548	0.719460655488875	0.873164781188272	0.453502280320703	0.394577672833528
0.999985722314543	0.998103937835176	0.992811698781174	0.999975149081757	0.997861353362711	0.95974378708597	0.945654667851938	0.72927632798573	0.890006436935973	0.955047221846706	0.822041885782302	0.747976522737872	0.783406224501739	0.71207637681149	0.560727070373357	0.836817582101874	0.367321771575627
0.987959780533042	0.978454319488061	0.911414926193815	0.990905242668978	0.951674590829853	0.869584328319912	0.954831407805386	0.913413400009506	0.718197873495472	0.800019005871817	0.890795948569526	0.919867249384805	0.804642326536372	0.750682813735556	0.664313420157295	0.880517977653082	0.582438374159854
0.997316271340033	0.998941023052645	0.996424634919822	0.992617321219796	0.901065609621107	0.930170610741396	0.964916737871789	0.925422119253588	0.95060411329112	0.951229300960335	0.867080993913209	0.918612499181241	0.795227383177156	0.677827822169695	0.57456157395939	0.77825147010915	0.280459148975717
0.995456861485354	0.993840099886398	0.962532631169819	0.903781802586523	0.988304763673409	0.970821184452833	0.883356088673014	0.785263911753799	0.664547025645889	0.648110753430864	0.904291739354586	0.749655994014603	0.842114189916368	0.857359151204306	0.779909722670684	0.872888149335526	0.616123217413607
0.999866485725758	0.992465098379902	0.989873932185834	0.986931738539237	0.985942037531791	0.93739554178352	0.927971511385548	0.912296390360438	0.916694984769287	0.87613327357355	0.712256823145521	0.905263466847532	0.745613676499007	0.80735020269934	0.912669876166858	0.475794384695634	0.665061542818109
0.991596218339174	0.996599555755293	0.89699256164737	0.988949214974085	0.990041575610114	0.99230741308836	0.92023460435363	0.825296575567273	0.67360027038204	0.673789581278478	0.949021702032358	0.764048083863024	0.906750834909169	0.937135411894218	0.718977895883023	0.888670960906548	0.486269354541908
0.999783005505459	0.99911299845903	0.998944487229202	0.962311148619561	0.982722775993311	0.939883853469347	0.965613199147038	0.866504922074718	0.746355019043576	0.904759042264752	0.796620956415704	0.926321283601783	0.815921647122129	0.732499401197196	0.874099107127837	0.480121894718849	0.463878323372668
0.999969730758735	0.999720758746093	0.999652318125434	0.998674669014596	0.990202582726278	0.979347901859155	0.923155136314097	0.865286686259733	0.920871630775304	0.844807980632932	0.784730970318479	0.834981555468744	0.76481312665844	0.776981667070589	0.577594889957276	0.653721832256326	0.47094763444098
0.999397950750831	0.986261421864213	0.935943902095763	0.777956501598312	0.982720618243205	0.900524037269555	0.904600853817748	0.90435850210312	0.640432315985486	0.792659101321546	0.868648450275014	0.84098891065192	0.730503636768934	0.837036565233653	0.691519530422909	0.588088820471036	0.533771313021216
0.999223027294288	0.999665286433504	0.996459542075617	0.998998261126726	0.996084937752179	0.977599675835418	0.953131487174813	0.827575344443104	0.863017954990874	0.682454992632282	0.879146025036303	0.945735634733128	0.674308169146442	0.372588033643743	0.640393575977173	0.86778637848882	0.625062987558784
0.986655834241768	0.995114188029429	0.996258763753108	0.851654325070024	0.907773855638035	0.950417501374479	0.769884602305857	0.842910079791559	0.726962803616081	0.869269891788271	0.766754200875401	0.756130025481665	0.72185853093778	0.877990536406009	0.789937468536559	0.526914707107464	0.626387312166064
0.999803015280993	0.992797329186382	0.954257493994722	0.984971753211411	0.998002187576854	0.938221245718793	0.949125448652321	0.836970683934151	0.772180976336796	0.772788227128837	0.874665090423943	0.938693882360911	0.722234275449725	0.564433601294585	0.347962997404625	0.79193424860197	0.545730638601656
0.999644117803418	0.981959468593382	0.939940623397274	0.994094547988359	0.96328113965406	0.931571569438148	0.791824162955962	0.622529949073502	0.865712329676055	0.794803639598219	0.587114231905778	0.665393995915818	0.730396306253001	0.857215930730801	0.819081723563486	0.707235293525347	0.654865994343672
0.999287653811682	0.998412978793068	0.968228123898107	0.998838812922731	0.950126999532229	0.938212482825621	0.886264739768907	0.563141824127949	0.896067821296114	0.729375333735633	0.738566532230594	0.670205430371517	0.796534814767559	0.83620493710139	0.432346105929986	0.729825678863559	0.36919346646956
0.997678424284088	0.996582854968399	0.974596824855964	0.821363200876338	0.991480622390063	0.945344634905314	0.931318844899691	0.90589513839302	0.661487024279272	0.805270939192141	0.926731768013341	0.845714118830152	0.64073510345648	0.726396648215789	0.730669461930488	0.810797401721731	0.604579381716915
0.997624474340571	0.995653706293018	0.996701981007241	0.995490563652698	0.891059422675174	0.951531818829161	0.928944746029238	0.905633389660257	0.885064195763575	0.618358932819887	0.843423306836459	0.762342313115915	0.849433540314963	0.887579020924427	0.706051725835242	0.711041091881817	0.378931053219268
0.998887768308195	0.990797998461516	0.993775974661488	0.885000185977309	0.97593047419501	0.954884008413228	0.914629137547261	0.894250705581939	0.924329624062653	0.897285696576699	0.755830525375426	0.898532160599536	0.937683089414906	0.693690708883497	0.801624601142681	0.636516933838915	0.306537809624105
0.998728068139519	0.991699047314692	0.957789485884814	0.960932926430041	0.957321622381222	0.953122447311199	0.90580669372602	0.887517016648212	0.714426906874116	0.751937927260174	0.814960043743522	0.805699986175392	0.829668420142541	0.613179351358538	0.683806969918585	0.509229830996168	0.457669083240457
0.998973169835888	0.986653145614351	0.992177803713235	0.921970140632099	0.987450963574804	0.871552454690395	0.86838274402648	0.830825335694743	0.836935535299078	0.788855255573798	0.672082221913465	0.833055399967805	0.730202689626321	0.608978497654087	0.784838481324808	0.577861615701421	0.611395233285676
0.996849475239191	0.994562259873506	0.989805430844837	0.977395785617669	0.988949647732638	0.908328278918828	0.944302624102062	0.710846973570027	0.843773315414582	0.760329561845922	0.827188345358361	0.820765408644271	0.798140275551645	0.694643073870769	0.52973669864358	0.797648254811395	0.316903577146192
0.994252414575918	0.995436194813608	0.996458558007491	0.998685751756864	0.966677046088018	0.951764682488554	0.939310173392701	0.792061878642666	0.80580262187633	0.803628076087023	0.83911258506388	0.893481059812217	0.890866063457816	0.643854193980539	0.820829770522457	0.696747811703438	0.717635846072835
0.996972855249879	0.997669303643357	0.949026525580108	0.829247234630193	0.986929535405206	0.850953719197957	0.935403099481744	0.849387434626261	0.86921927673167	0.85674713409487	0.795810470154006	0.840556184983375	0.701137290831412	0.827193436062023	0.632573259014287	0.763502172092763	0.337272645279018
0.99873480855507	0.999727487810395	0.999194837976027	0.999948351401759	0.980941601843545	0.983208756188049	0.941258786088453	0.926917966534942	0.884428299611365	0.839564230203954	0.70113429964419	0.771588054464053	0.89371620164986	0.665179978369984	0.782255173694369	0.749815118254844	0.454434603000773
0.999456739930114	0.997238551693451	0.987532791082788	0.999699696351274	0.969865294978951	0.972082536815459	0.898403421553995	0.897118421449685	0.818728480159164	0.884247189567836	0.79086994784943	0.888027224487791	0.842712356016793	0.778852074716105	0.7746781797385	0.66284158885544	0.524167623397332
0.999996227097091	0.999573837964908	0.973153158726004	0.945512257196129	0.994178072144316	0.949940953025391	0.930254360652221	0.85600297936695	0.819113386233279	0.922632927353484	0.696945532586391	0.71003534958959	0.779402017484329	0.604957464226272	0.619308163152081	0.466590458806241	0.56794220535005
0.991801198655214	0.999040870673834	0.999859799317794	0.997818569445411	0.953914658151489	0.978988507027648	0.929626715869042	0.947529329379979	0.816428844084465	0.827153088302532	0.806883151600027	0.816705995393781	0.645249070033442	0.678873833253949	0.516423289414448	0.469529571345543	0.423976426753055
0.999744497548199	0.99997656946657	0.985566165220985	0.998851217454348	0.999771606112259	0.994492467731142	0.931244879820944	0.971427446492169	0.696502496338801	0.90254566733936	0.921666023891707	0.66937536883599	0.897383603901634	0.737643826948701	0.696610736986196	0.878067440745006	0.607037313933247
0.988189234821844	0.999953723021667	0.999676075690048	0.999745014563839	0.998955471920593	0.999989646949428	0.836782542832219	0.935967425007247	0.727489292054362	0.835376134267281	0.824797809406049	0.661305629359815	0.867369942601138	0.761859317194601	0.492756036884195	0.49678161013334	0.56208843718084
0.999235448346718	0.999703074042034	0.999937189272342	0.999966553542691	0.997688107969032	0.980699133430276	0.974404626183033	0.817910610247443	0.796961103714612	0.905413883974767	0.630110905906608	0.80653130672691	0.790963286447847	0.537235143145003	0.821696113088181	0.786174574772672	0.456259892458625
0.997220105067828	0.971984892227428	0.987943900999602	0.874111097593166	0.885093106244567	0.961430643023164	0.885741928330743	0.903968790582325	0.770358018115645	0.847864311444821	0.649805444852058	0.823671714329817	0.790457080191738	0.555516938517003	0.602632527585994	0.55250121535426	0.433235575700977
0.99991365082932	0.99982536671393	0.999366965339469	0.99675895894689	0.987764385740827	0.968192245211485	0.860211722802274	0.74441753098793	0.809622691022087	0.843736307788659	0.612280563797638	0.666636760674831	0.572312034597833	0.747207109363876	0.819007187243196	0.536256964482484	0.217804112247105
0.99970187646634	0.998561480280147	0.99548910078552	0.952999912387296	0.98980132360297	0.94155690957096	0.958889712098045	0.78512949035051	0.78309928135798	0.958734959071117	0.886861797853548	0.932813033944369	0.642810481975551	0.680052883765769	0.638024411634717	0.734664005123192	0.562587906608563
0.994537248130635	0.991034710941778	0.988939994812346	0.975579297289519	0.948578958313484	0.97610725178079	0.829609395473558	0.966735991034912	0.964917289574744	0.590697982716638	0.876384436478747	0.681029368695865	0.884625861475428	0.856116951663456	0.73824695193011	0.845379371731139	0.38881064772757
0.998231215747818	0.992711410084009	0.991632857580371	0.991666964647861	0.986889006742439	0.971094492506793	0.963546938951149	0.787405624063262	0.770480265345259	0.624377628436426	0.882394223073209	0.869807768309832	0.828008731533098	0.683956447685743	0.839197884898264	0.882398254535051	0.200335068889735
0.993629022975602	0.99981296952729	0.9988907979203	0.964226573623888	0.997338523534705	0.965847842854887	0.954488228149643	0.979276287422596	0.850788024325696	0.932144859290242	0.921037172200013	0.826592746353621	0.739535311583299	0.788654893537845	0.484600056265264	0.734242594130854	0.711901572638454
0.994841678310585	0.996770123372289	0.986778542403665	0.971427624429097	0.964716923534347	0.956828569848876	0.876448191655924	0.615067085734117	0.857530227815334	0.824980989275935	0.818071315299655	0.709960265944926	0.71557204478891	0.774553436994176	0.916279128686165	0.722791501600587	0.567681507289411
0.999657850059687	0.993300831790225	0.976127599986596	0.977022419139488	0.972017398382014	0.956968097518151	0.890794041448612	0.93924247928736	0.916759682864674	0.671034571055869	0.841613377828085	0.813086736115406	0.751636255071152	0.621822977266846	0.744569869294773	0.702879774507862	0.630459866252757
0.980380201050432	0.992749647689116	0.96942328293273	0.645349524313825	0.93213531409227	0.946747487686573	0.86214855508552	0.739870213581401	0.781379971480467	0.834973845530966	0.853871163399288	0.765967851542322	0.823400051993134	0.802198653396482	0.616467249197392	0.500444699094936	0.403290823258027
0.990667260624804	0.985551290013716	0.955059465600829	0.992324364385825	0.957272642677777	0.940514381422172	0.923770739915082	0.782714392773744	0.867704734080641	0.762957002851411	0.85292989512455	0.843778471158148	0.913207096360885	0.564140651262788	0.721753017270861	0.645739341308351	0.624542805968274
0.999114492531282	0.989714635536021	0.956455473515762	0.951957645460991	0.991429080460291	0.946092237344911	0.922218865529868	0.771983782871404	0.792395941999316	0.84328865209234	0.887514269257984	0.881127143806925	0.748791853921993	0.87357135557527	0.659266263838682	0.813736147090549	0.466040500886327
0.999959650224719	0.999791776319098	0.999371265324809	0.986002700062412	0.992170584037211	0.995772236902288	0.88710768289025	0.953545136953189	0.749119810170226	0.637118012539471	0.670131355249341	0.522414568566537	0.802611636129604	0.814863636214943	0.90444786886541	0.582000996240959	0.465062176296659
0.994534177819648	0.992005792367051	0.992236241840081	0.941509592631826	0.882576155224216	0.955927376279219	0.900367275006292	0.809331680648229	0.927887971588961	0.870318768108374	0.834784611068619	0.8188416197617	0.823715390880715	0.877618421934582	0.782645610488573	0.790669521232934	0.370725203562153
0.999862297634629	0.999664037512086	0.935696431216115	0.994140702339727	0.998078789142899	0.955990986099843	0.956182333638602	0.932600142708064	0.858003141939539	0.864015095879045	0.826637272057344	0.770418402161239	0.955341389928574	0.608029330582019	0.719042553228136	0.642592806561731	0.587760968586363
0.982143312690451	0.99286344188648	0.996732956063423	0.923380039499302	0.909764651835669	0.917698286617866	0.910341499918246	0.864832287087867	0.734992808544623	0.891975477748921	0.815321099528359	0.901416593692945	0.777674114235933	0.734083519903254	0.733722410743329	0.683721055351904	0.444638402151981
0.99369107850597	0.998230095779846	0.997824093125473	0.998187492078523	0.963721626685301	0.948598971685085	0.936487842155249	0.75793772591956	0.686068331184288	0.88524917904605	0.804836912860704	0.920340020495817	0.69427375181337	0.905989189072737	0.812139413663445	0.736697323898733	0.533898098186612
0.998264830746857	0.983098690007795	0.916722385927836	0.933648406248362	0.964978094721333	0.939375626612012	0.881429340549431	0.92352469951501	0.962729711710334	0.803122902938194	0.90078313711225	0.799570309032077	0.822493534475909	0.592129429052217	0.476943316363252	0.798014586738313	0.5975925825652
0.998252475950515	0.994675550749813	0.999166666735825	0.994569030099952	0.966339570454599	0.927559071341214	0.820467740439038	0.786057559995596	0.934221160063174	0.864586770940369	0.689775725973435	0.855628693084961	0.573546901677225	0.788485515088516	0.665558463112674	0.641163640879977	0.639957003258623
0.99507244398061	0.987590029683267	0.772733802207725	0.749997019539675	0.959558747188331	0.916870664816356	0.925806759836444	0.838997983886915	0.544236006429013	0.931769870982629	0.875370745904588	0.857632794181147	0.878487395415763	0.527711121576377	0.878428267774698	0.795883297395609	0.507746944334747
0.999969543894971	0.992041956258593	0.99490337546638	0.998945343507062	0.991079471589749	0.944958311883541	0.893088208042817	0.932449033402585	0.86540073107607	0.730034975689896	0.703307660868965	0.896078828847746	0.642020332486406	0.876562361649782	0.822297726893945	0.771259395156826	0.61945556641375
0.999967691000317	0.996195653239159	0.976769464006911	0.800225121872556	0.99908845912132	0.987167920458504	0.975224348145105	0.994218104255087	0.940219709993559	0.667397821700319	0.858834114020495	0.817333249133425	0.757563880772846	0.468245259912597	0.831438199987364	0.859590328606445	0.413759024825782
0.999999742304451	0.994749983284746	0.998253148430273	0.99884626157768	0.993524631792103	0.960255347491842	0.950948713726493	0.960482547125127	0.914726111130672	0.888098284902468	0.734586168302697	0.939598517186258	0.903913907259162	0.538482656621312	0.9064044188354	0.720383375450085	0.224132760448041
0.999999861826149	0.998845866429049	0.991125509246584	0.999892167601522	0.999488524876684	0.962526634557068	0.974013214022567	0.973186870283795	0.803209373063873	0.796609250222711	0.84568359673743	0.965313490004317	0.939354413978519	0.677308533428838	0.784000773512343	0.698582537993079	0.390120316950322
0.999999869565406	0.997119288248426	0.994762934922142	0.85292015213951	0.998992743968092	0.988747785827717	0.932596071068176	0.949192971268851	0.901553438600182	0.97620233534249	0.739413127205859	0.910130001965707	0.744166579369478	0.81101503085585	0.59898149486643	0.53061023058088	0.622771520280871
0.999999895026255	0.996753919308616	0.977287690667899	0.986321031305454	0.999821726725766	0.969947617150866	0.91167458387303	0.923545521009814	0.819269754438383	0.86026333646528	0.822031726186103	0.905783556897622	0.708690245106806	0.767497167200276	0.732524902214786	0.794074762787463	0.457235635365493
0.995862561557694	0.999960333990833	0.999705490792124	0.999430324577028	0.962579228257829	0.994296734504979	0.974848940270277	0.474092540876606	0.864748219355641	0.962255494294287	0.903960119772995	0.895842946349061	0.851051470863604	0.73106150613396	0.956633241850289	0.670054761406278	0.528261712155584
0.999867206535088	0.98286843546516	0.944285026939681	0.92000301269324	0.997941577660435	0.970167983171514	0.753646917537979	0.708051303868193	0.954908747101075	0.933972398516181	0.831472984317544	0.833913680534009	0.776377055959625	0.803984876320145	0.697822173374572	0.727097661826212	0.788031437690692
0.997280763827535	0.998000450254546	0.99828432130335	0.999341464100684	0.923179860769983	0.965474273803824	0.962011985771459	0.642723862014936	0.97038723997709	0.809893721911714	0.815332350012987	0.839866653857559	0.871096400216405	0.758949605104448	0.894926612674563	0.646418127408168	0.632258594843379
0.981439781088127	0.988569944525457	0.997565413895443	0.966856774053974	0.984728464368522	0.921212911874652	0.902860442558703	0.959625169001616	0.667656098909262	0.818009187049982	0.865002867765316	0.883986312937438	0.912477048868465	0.504095574828941	0.757578666604373	0.809693910061867	0.577330469686234
0.916948626807327	0.998744739983782	0.850366000335485	0.87044228726771	0.984064330017931	0.972213054776126	0.993441997809283	0.806050958974006	0.720075611526213	0.852775708419067	0.887633861903175	0.821955784831181	0.850513954637314	0.944413519109875	0.751054471724023	0.759660613378038	0.462979950881054
0.999942174583435	0.99878882283783	0.999876438321327	0.999338412888707	0.982242414749663	0.99090016151094	0.927255286734813	0.890704683113209	0.895306192938156	0.865656187180697	0.628189192462892	0.764327860481209	0.860800823046888	0.93209923729389	0.559828811899534	0.362513593495295	0.50239849483253
0.988323728234316	0.999721379558883	0.873512149371593	0.983344909815139	0.999176311489056	0.917921075387197	0.893256589508598	0.844582486887314	0.87281813761651	0.827913463437171	0.761667886411512	0.572538424184869	0.802344518149659	0.585274319899642	0.549047001256928	0.461278159863443	0.746554278436322
0.99991879250164	0.945487977245181	0.989855617765681	0.823173537218209	0.990298582710114	0.973545185701699	0.848541370547124	0.941193961044416	0.857508059926377	0.779834941344084	0.872735810702411	0.631778075943057	0.844722882925006	0.916792314416784	0.576840352564061	0.507190315138188	0.803360681708763
0.999862168373039	0.986476963735657	0.887399452716052	0.970355835862528	0.996987578216999	0.985517602408058	0.916413238343138	0.486245198199995	0.780668023725955	0.805489702496923	0.898373749264461	0.879151331031132	0.829854198281455	0.749718059026486	0.798910770835914	0.782912727104196	0.468424399469074
0.947779421208145	0.995627401999406	0.996718464035113	0.807873267656476	0.889265344840685	0.950665884911842	0.871054795586262	0.77483273128	0.798040204685562	0.888284376598588	0.789708587212987	0.754339522640818	0.748512743531321	0.938056728968433	0.891855204012804	0.695163557735909	0.364680746887711
0.999589597121461	0.999694942542737	0.998726127296458	0.954256995766191	0.994023283249128	0.990009036965675	0.868967938482713	0.732115847807603	0.72501378842559	0.840097691206318	0.857437973257653	0.837890339321306	0.924270059208937	0.918528428246696	0.541689711185909	0.787765501188781	0.567050593613047
0.988122573593436	0.984143248787928	0.963061719586612	0.982101163201612	0.885851655302604	0.860611707670126	0.918151295053682	0.775896568591388	0.872625256918958	0.853944747909746	0.779532872079023	0.825779132079484	0.649513424226086	0.905562410838254	0.581902191981561	0.674622981276075	0.432577599187325
0.998762312720015	0.993147131033955	0.993852386123073	0.890590613598044	0.975751525660707	0.977283944716797	0.774518438641649	0.868403067243144	0.899374311458732	0.829646494969285	0.853472168352325	0.811980489419516	0.783505762185443	0.896489880895268	0.472484150004483	0.714104602429493	0.479512942335797
0.998888210727033	0.99279895507278	0.989401409062182	0.866828237841287	0.970867548109127	0.966299481269643	0.785630992456894	0.943762179906739	0.945153654347927	0.811646655244509	0.81565287062877	0.832791799874866	0.789993746800146	0.584658761726473	0.62105964468398	0.776960284603744	0.580791565242729
0.994864189933117	0.999847531967858	0.99985670237837	0.9988360986558	0.978035863047114	0.88720765609022	0.952421074383713	0.853023098515495	0.852833281576369	0.847123420387626	0.900120505490929	0.971988665128285	0.749298575276293	0.567053852587655	0.786105632005048	0.59842893418101	0.423113344179547
0.993397567821878	0.983393204469285	0.990326540894249	0.927285750596306	0.94910419498848	0.934648457612001	0.812763280899774	0.769353379225837	0.852164048012149	0.859651663258412	0.746404505451522	0.746038281842525	0.825897819423158	0.859411238927073	0.554592631874249	0.697335287760595	0.457995810393298
0.99336170981203	0.989158414755683	0.984536893127714	0.965267928934364	0.988338458314699	0.957272719002147	0.923499830904676	0.778289879746661	0.859447229913146	0.92501683636	0.898223646126225	0.900436752690866	0.873786089453495	0.675590424860541	0.640127669557912	0.838191580730819	0.54822987781495
0.987011353690998	0.995520182616116	0.996045591661675	0.988460211654167	0.967280406206119	0.948791710406404	0.898057538956103	0.877077378910265	0.904262759242587	0.816988658817936	0.872272323615742	0.848415278213858	0.678962198413818	0.68923574103838	0.534742160693368	0.81572430330607	0.754896836012085
0.987552743305437	0.982912325379315	0.99853652716124	0.980791179883388	0.957156665854262	0.932620433494532	0.774017197311379	0.963623274134828	0.827007722931266	0.769062574483691	0.797510546584031	0.624664966604389	0.836924581261055	0.50670886635231	0.649069645984102	0.341432968760455	0.554994163189458
0.994495363141058	0.997051825752139	0.998802779979474	0.99998597057866	0.926386453211125	0.994967813960317	0.856925201745483	0.762884544379196	0.970670221302771	0.987526574893672	0.586745627819121	0.8146575717078	0.782367060692694	0.834925703515609	0.685446813015937	0.877959843347552	0.607791264217701
0.997630230703835	0.999792522952341	0.996322257239702	0.89892839821469	0.987475168253531	0.955083455468524	0.975686448770945	0.722178059154015	0.673113747505624	0.977788801929348	0.871182899800008	0.928350141637719	0.835050436132719	0.564703371410444	0.726232688995917	0.657926436153976	0.345246188264358
0.999205113499638	0.994917674235543	0.986492279432326	0.998143660732627	0.975427919956642	0.964144217949264	0.955572024010041	0.915268110922879	0.894410932846395	0.864055498109327	0.888943467362122	0.861757016466902	0.886020489300973	0.911208552035104	0.706981591294335	0.782076275690172	0.405424478222389
0.998685335334826	0.997850660275125	0.989412015071487	0.95051316121226	0.997672734241221	0.983550326491159	0.797870623521831	0.744786391852052	0.704733059316148	0.889365048166326	0.901217393313037	0.641933533576023	0.619444677636557	0.881935220274795	0.835010063990546	0.357038789799167	0.62610530830873
0.999621816566001	0.991486078199046	0.919156553564501	0.714354418156381	0.977942116961957	0.915304410580927	0.906808662181897	0.747456429326922	0.680770928870819	0.852868494639042	0.587996797040139	0.786634233767177	0.831703908344895	0.886922769950389	0.923412050683791	0.502483963615478	0.553450541900602
0.996168090741876	0.986782457006402	0.945084597937269	0.999720687250567	0.974455919968338	0.952674127179554	0.8939904286272	0.777159699766452	0.842348752385911	0.642729636566996	0.868277872052565	0.766957468585106	0.803514132102245	0.894455290934799	0.267332811845971	0.763977277909021	0.458211589119499
0.998773678421374	0.998345860449011	0.99605597108011	0.874388026801475	0.983685571971603	0.983910689358115	0.884960973373538	0.828259307246376	0.863886531832787	0.952029708112094	0.856440077418496	0.888345306038809	0.817725862005681	0.804728552677602	0.905076541235687	0.689025667076616	0.663825668589582
0.999561554372584	0.985617895302492	0.996837905564111	0.858338803669013	0.997174084023944	0.961939986850549	0.860255867126936	0.789441725385787	0.824772779273979	0.826336740829098	0.802032791778635	0.716046538607615	0.810339134457431	0.657103279668869	0.571989421386238	0.64138895474831	0.49800882012705
0.999391194534683	0.971768161775636	0.961872364963929	0.974153821859715	0.943669746555109	0.858120378906515	0.917352319269908	0.95466399334598	0.756152818960239	0.855278486253259	0.749967806655407	0.928175362392833	0.747062945898864	0.830967632082475	0.449041025938666	0.767023999422819	0.391488682289022
0.999958394235832	0.996096695561114	0.988421518329067	0.965412737287492	0.956145471653157	0.971338239394187	0.829620237357504	0.981659186110837	0.958024063507007	0.908100055866295	0.657362247445986	0.910491319520377	0.801185621768887	0.938309957019201	0.765486256365567	0.8130196971733	0.458342916883886
0.998757290442695	0.988763398904215	0.967042681134448	0.997759175479453	0.984295626349581	0.926322765048501	0.956876383661521	0.850773846998216	0.914029299812032	0.740422119409079	0.895777887266878	0.843066631089003	0.846402146975923	0.64791981031928	0.668903440119658	0.816839891144434	0.656854394924846
0.998816461950214	0.996224091640793	0.956645727122537	0.964076078986036	0.970228184657725	0.952220153272201	0.92043771245562	0.917331449217856	0.910448241543797	0.906182329345724	0.918640328735966	0.882543563999926	0.774708802865507	0.833065677391941	0.602930257001555	0.808599211042249	0.69175257804289
0.987291105678271	0.981535168457736	0.989581353962923	0.941199892980094	0.940282920389639	0.808624380120656	0.911853443738846	0.847809822062787	0.656805612812956	0.844792714591229	0.703200355619537	0.900497724502799	0.765078461488933	0.641461999156878	0.701921362337411	0.493054355281477	0.644777742397637
0.99989628598365	0.997373820837384	0.955321505004038	0.997780776080237	0.993431163947532	0.977605585986173	0.934123034770266	0.916833005436297	0.924716122520433	0.64801409329879	0.947217077158805	0.464856140897538	0.856639727721176	0.820779301016845	0.750461054411474	0.908046992698761	0.453102706672687
0.924158167304823	0.999251276275941	0.995767675674051	0.974479013996671	0.901407516160781	0.990586648637956	0.866928958793889	0.638475435018522	0.952124064133946	0.930125630357678	0.822619253233439	0.754986828143756	0.791984140899253	0.85306843625052	0.817791040700059	0.712588764004098	0.359629623172024
0.999992850353231	0.999160338377732	0.930370895258048	0.981016565199368	0.99801874576607	0.943653187692427	0.931217865247707	0.839150721791157	0.69390557981292	0.8813674660064	0.818535783504427	0.769574832985762	0.8570808850669	0.749617373839343	0.587847026825212	0.445194586630781	0.728761933384984
0.999998117145565	0.999228979504692	0.915539996881492	0.933888566683186	0.994758878373287	0.995412122313701	0.865862515211257	0.92522751758358	0.924319748279452	0.744675603833982	0.818849871510036	0.677967237127806	0.745371850520134	0.690753587060399	0.725311329183505	0.844289145383095	0.342077316391487
0.927816071282186	0.993879885685343	0.999583252347941	0.999922074594108	0.976699308377315	0.995242242816503	0.939440008046669	0.966184885027113	0.944005596462414	0.85750904585957	0.785372180552901	0.706558973794055	0.86275757687009	0.820251862613253	0.720217242426203	0.7232778749976	0.573017952920968
0.999576932789	0.99910228912861	0.986829986008365	0.92389897748329	0.982107802061436	0.959655874415365	0.947672817652023	0.877060770408553	0.867326785287208	0.89869848451574	0.909024363775281	0.774307781083593	0.749759990909112	0.782164563850468	0.622938049891044	0.800041891157387	0.53710881205854
0.999999618855446	0.989211855339437	0.920163571516436	0.984287460022964	0.999777550758277	0.982581229959593	0.846047056359021	0.678614195496782	0.857915195625153	0.910282445405475	0.731310087398757	0.890013912089978	0.7310807114105	0.745354608474296	0.913181691433701	0.719576705810124	0.62341916170623
0.99987585897597	0.998606435590038	0.986980485382051	0.934382731946229	0.993274711247687	0.964452639828138	0.918518233910764	0.909872631478954	0.829177705069821	0.763820759640302	0.893374311127883	0.817472689354926	0.740052080087929	0.639108406032046	0.469663006643542	0.61452357319168	0.419198728282774
0.999867375164266	0.999671558370094	0.99892878264623	0.990049425809279	0.980809492455539	0.93959372456832	0.917082273522421	0.884957531937758	0.967785001077388	0.968797093289778	0.883163958868526	0.454451262866938	0.730918000571763	0.779715996655923	0.423527889551034	0.774099747263821	0.318814415905573
0.999978508153265	0.990832064529702	0.99892561781807	0.998807231155162	0.969170410402788	0.919763336790015	0.912093318635372	0.969102470303434	0.93582284486126	0.741258241159904	0.7287603197618	0.86145113045129	0.734469521480632	0.813534571903522	0.731088414954385	0.932198738487176	0.216768374274821
0.995777032581299	0.993454350948691	0.912278875023878	0.96722485300718	0.973062358329555	0.971339861093407	0.959018331246619	0.776617982097722	0.873171316189109	0.834118667783943	0.809425029402636	0.672623024292949	0.810090414766742	0.552406385358913	0.910134055491001	0.83704647359113	0.329727319381942
0.999186130754112	0.996038287258184	0.997839521655356	0.933559952623687	0.987641355345875	0.975106052718468	0.791732191473217	0.822823925135634	0.825796484325322	0.593103061858926	0.84847519048767	0.789573086189323	0.713053515544675	0.832400474821422	0.760482794808886	0.717635984298967	0.186158529448129
0.996944131069838	0.998359409628787	0.999035605283158	0.88814437454574	0.989365192735866	0.967959787690167	0.909878889389042	0.91130816995002	0.878703858660447	0.84100140416767	0.936538966341034	0.8765977200527	0.749483251979368	0.624745255678722	0.81354858366036	0.811237952772122	0.418281822842083
0.977111260065308	0.995286470286662	0.992873990032909	0.984134847219034	0.941760649927597	0.932853275357228	0.916429791851188	0.568001698682365	0.802537672767874	0.897732732068331	0.846697078452243	0.862741656573686	0.887249150365156	0.819023240191306	0.578156320488109	0.391398200801639	0.542416115840767
0.999908368202318	0.998842509295857	0.999427080755646	0.982074227888985	0.975457830979525	0.939096224043233	0.937738691744917	0.980345786936081	0.916757233536254	0.781259751176712	0.784175109878583	0.647163827231797	0.707992316802176	0.794870834604187	0.606434762382637	0.866494674873902	0.34807372563242
0.996894351501851	0.989559150649291	0.866067841869831	0.986683314487823	0.970489031083818	0.903138185809824	0.919406337810534	0.804140816655313	0.829451624095144	0.836726629485154	0.870969815119722	0.854335116734878	0.738697742931398	0.711881485841383	0.414568100720438	0.711285308063515	0.595279999984237
0.992388778351103	0.988249454275868	0.992460590200943	0.850995686485696	0.921836479299872	0.980625687184166	0.892568530132591	0.86270373196177	0.842535416039909	0.721689918851743	0.797144255469201	0.828334684424009	0.853260770906737	0.781976876311945	0.884310992096975	0.634680201150311	0.415299976089067
0.997747255583102	0.99733478430953	0.998634807745213	0.935578287553853	0.986846608514623	0.961404545633649	0.934030698864087	0.810884923744059	0.830833497707163	0.892236889140214	0.871174862645121	0.906003081574374	0.844882945240964	0.712957819060001	0.625113326652235	0.656446575760315	0.392818082647253
0.999305767581326	0.985523028150572	0.996334384564491	0.777766962330754	0.99461743915225	0.946199283102968	0.899220730275119	0.881257992008818	0.748758159049682	0.748257378514185	0.798036214244566	0.887112908334206	0.803934558253777	0.555107747689091	0.82105620814519	0.501120516570216	0.51086668417021
0.99807868233053	0.997936310560022	0.99826979422909	0.966725466072369	0.957784798287735	0.948368938787683	0.922785126432106	0.740376300089521	0.793742289328258	0.917160697550038	0.7101584725	0.886820441438645	0.833312232048473	0.73226915844186	0.909196666652012	0.473503202621925	0.362207631716539
0.999727843700852	0.990094310961904	0.887180045052641	0.681623177079923	0.981544437937309	0.876219101468455	0.914468922968961	0.927679482670961	0.823131901110413	0.695950070851507	0.835495154129282	0.850888475828773	0.798752509587234	0.746500488189913	0.925895318324219	0.681385503719242	0.440667294978897
0.995944465212841	0.925348191538822	0.99717230706579	0.999840281424979	0.990858768238535	0.994604108717524	0.933305340836738	0.898847918712016	0.745150074751757	0.724357330273356	0.613754102052124	0.537376380044322	0.914104768865575	0.648107810568689	0.636828980659647	0.547873107218649	0.619916017422562
0.996187713826757	0.999332854129253	0.998252499229547	0.988500566050434	0.993591095932906	0.970470861197438	0.895005568601695	0.853944215793958	0.770268953260718	0.950166909664047	0.864215887630573	0.886628979003606	0.78389623960064	0.798688726790796	0.782469401724084	0.6907010322345	0.430437747842476
0.999978226884115	0.995728656383451	0.843578468835285	0.916593352188775	0.990395285307421	0.946612234842041	0.965940298600569	0.943440368211708	0.463073502256061	0.805102875601625	0.894990402192332	0.829135598184955	0.705058242919462	0.633063105738009	0.700643744715538	0.762681349275324	0.550064734966286
0.997602065197394	0.998047977265948	0.999108853432436	0.99906856036915	0.965204967062514	0.955999149486203	0.943980374167725	0.979142601004884	0.819938091406773	0.765771780191398	0.807319200136556	0.906604299481891	0.870947112673465	0.816070374085919	0.720782226238455	0.682770487695571	0.426614555260918
0.992574122804409	0.999825986692531	0.999874392903552	0.999851260681059	0.870169408024002	0.987743959218619	0.959435198249403	0.877495608172099	0.968154707189496	0.923001792728964	0.933390405935618	0.781687147967534	0.858168707687372	0.795028192247892	0.649449476427072	0.612371392125689	0.595248945319671
0.992345425030166	0.989927076541089	0.977847399230037	0.848036259657562	0.987340663927542	0.949277859912123	0.951958011516604	0.941851421728531	0.839335594520629	0.571272591136942	0.929618042037695	0.79468751341965	0.830111450991085	0.604439154730172	0.403850496894256	0.760103877374713	0.744712043245895
0.997729224927451	0.999528663039063	0.948851472807776	0.998298750050845	0.953184715241936	0.993188711576983	0.927589473345986	0.758185272058538	0.950866492462706	0.921033879828773	0.931730685423414	0.794237942251115	0.730644148518232	0.753003847841741	0.6579864377562	0.81332158614998	0.576386244610662
0.998462416371655	0.958040212015524	0.855677495873821	0.966833844978519	0.975031133504619	0.963791669549193	0.736249203119339	0.906454263559526	0.962578445396295	0.624659164993137	0.860875707241333	0.735044504650843	0.816179506473615	0.844945299373041	0.695722385266843	0.823057260637555	0.811357761335205
0.998997458238675	0.986174747384763	0.99895641014755	0.993594450924593	0.936098860018498	0.869114351785562	0.928484136757953	0.929245178248246	0.905581185420184	0.725479854954113	0.766102046952321	0.757693233191027	0.759145213448562	0.827238990703839	0.290813996282606	0.597516899080064	0.486905076697809
0.999950761881444	0.999996925128311	0.976643863143417	0.999871210650609	0.995307619019742	0.996875264403105	0.922602942989536	0.851975999660023	0.658482651469638	0.827167246703363	0.80976940384485	0.668524388253765	0.859849290057227	0.840399315552564	0.766415788370395	0.882276800359813	0.438471281715693
0.99991373656937	0.997743550111854	0.997428479129074	0.935505761411258	0.995851834735263	0.975393273877214	0.918313161670703	0.89522350093004	0.913419379098881	0.791020235718169	0.866202396981416	0.801141963760851	0.755526938795115	0.90780158759056	0.745643949977451	0.522497277928426	0.566702021048201
0.99866240170586	0.99486690286611	0.988039966530769	0.97847184206521	0.987091908175574	0.951115369582365	0.832577910562471	0.916583125425615	0.881835721810949	0.837005145102991	0.863872691442992	0.8128222175609	0.837676353824904	0.773283111160964	0.607895433102193	0.725610094935845	0.609324461247678
0.996645090374203	0.995697292013226	0.997686171235425	0.971024946250996	0.954441124533743	0.942406833118472	0.971309430355781	0.964304183463481	0.890758390264246	0.858619379838107	0.879860698490774	0.866872056341205	0.83248405491089	0.684495353984549	0.878528569398595	0.667680050704661	0.711538068104811
0.998842275512253	0.998909642315208	0.996798779311803	0.941992936342913	0.954072588658235	0.953505468254655	0.892094868889469	0.827462863938878	0.897483307257984	0.96976453872464	0.802168483478354	0.894123591526095	0.772865978574856	0.764209208557017	0.671764908204156	0.580420268788147	0.496697721928736
0.999495983723314	0.99804274440788	0.991881731427269	0.992554759827135	0.950612770661282	0.980223400487982	0.996354080731697	0.705952962051208	0.883698645359126	0.868869374237869	0.934545461344379	0.745870273123644	0.761222938862377	0.802323928324214	0.85818910620721	0.684635491779226	0.518586143259395
0.99880276460272	0.997522531900733	0.98776361755457	0.97985342005009	0.992550108269449	0.937454203269833	0.884778118358285	0.980902028609308	0.731528048959429	0.788044814746585	0.81232550171339	0.818731763367826	0.854653468967599	0.533130096676754	0.414290607204631	0.630852253755269	0.570484289532426
0.998019185695876	0.992075153120655	0.954050944858237	0.88545928219799	0.98353360504975	0.955305269159483	0.901661026484768	0.728375254092868	0.869729684657829	0.776072600723039	0.75102652756712	0.619497695493448	0.614971349000195	0.854618385559746	0.451489916961944	0.813429031351166	0.30604958927598
0.986893056681095	0.999278831366	0.986058338711411	0.999541079617437	0.978247574982739	0.928133046390014	0.939742227084247	0.607261755943674	0.594338620654048	0.873536770726604	0.884931503142119	0.760598265278926	0.712329902982552	0.741207291727143	0.736161188522092	0.672801414913562	0.789072778814855
0.999897555410191	0.999813251280213	0.999552997476758	0.997944367915518	0.99957415739134	0.989377403219104	0.919287951084225	0.666750907009699	0.875376844481752	0.830080153900558	0.664868582236965	0.860017709109593	0.908042582547916	0.639742470252776	0.476623084083878	0.792962089113013	0.828077818495814
0.99997576843321	0.999505387106525	0.999465314431517	0.999908566876079	0.985005006511554	0.9759909625538	0.909744660397234	0.964644803687731	0.932972463665883	0.679127774411489	0.869505916911331	0.644070175070899	0.707468491904907	0.46114925512046	0.648569716462855	0.547556953179865	0.414634621922125
0.997365375756136	0.98241605916217	0.928729237195896	0.485104615158147	0.975601025752537	0.967412572235288	0.870306177487217	0.923883099803685	0.918464907699484	0.78715647991295	0.917546462449864	0.807131976358463	0.823165026771666	0.746392098912148	0.579482830154749	0.76719632240311	0.336351952049657
0.974632670893551	0.98867530810836	0.985755937929806	0.91486861988682	0.996674981731976	0.962523999171407	0.840978078598331	0.739363671459512	0.73891228751903	0.799807064398471	0.946716834335499	0.558944616411264	0.796645668265354	0.705411187399494	0.526826255734284	0.426771234685876	0.7665254152701
0.999837323836676	0.988621166095003	0.992038453507071	0.985746081001598	0.985400698943436	0.964265044867024	0.764963780354156	0.70998836298351	0.859541801565342	0.683496750609314	0.67796752699848	0.764629792952179	0.749120034676537	0.849762934973964	0.685568602386578	0.635642358396008	0.406268211784879
0.995989885929791	0.968690987601758	0.944285492547299	0.98678962630171	0.958526266819162	0.889541235929626	0.884735868114726	0.776444996607534	0.806204323935379	0.817411117598304	0.851554237674486	0.770270435980468	0.683899606939248	0.827606947218737	0.710285522228094	0.769198222815336	0.530945252751107
0.999851974320874	0.995518768192925	0.972867016253438	0.927935422671223	0.987420067658851	0.963793959850237	0.851919999927192	0.874445972205599	0.914240927868553	0.874767687990659	0.772669709867428	0.817355802970306	0.861860193463094	0.806382752048625	0.605153345084161	0.506644813036989	0.392811335548858
0.999272491318825	0.999917168040613	0.999667152657918	0.991542526379139	0.994293839987405	0.990838413080118	0.972575579762892	0.774656421746037	0.815984491862614	0.95802799127809	0.876874342845983	0.835812373399935	0.892647314004018	0.753824498718971	0.684812074216883	0.746954011848698	0.697932571840677
0.999458121028553	0.996874527138239	0.992213821931121	0.99999807592984	0.92401909999994	0.931738634384935	0.952977126556187	0.848046292435051	0.863846228605176	0.746484501723018	0.511329076510126	0.669443767310691	0.864787228361958	0.784753608370968	0.706124135456617	0.656598612955698	0.26911070268706
0.997974474483417	0.992667037351085	0.990930617850025	0.720827961770935	0.990623860209192	0.976025840397537	0.902630455068589	0.867027300425179	0.831805192014781	0.837879554742124	0.940765516387542	0.851204916626982	0.775737448185342	0.814499842235745	0.642297666323925	0.781435750748615	0.687752836417476
0.961791746666695	0.999757365712708	0.995554218182195	0.998710708301777	0.972255750615903	0.893602856328753	0.974011996904184	0.857035683254901	0.716276209827416	0.860671392422206	0.774627784497644	0.778416162536895	0.723282032065794	0.50416176921605	0.736970456014306	0.794757374436135	0.576599197634537
0.999197810998388	0.994367155146723	0.992446573692582	0.966309658630673	0.989793153836266	0.978793218303319	0.860301659882751	0.864810776854918	0.876187058974926	0.705229637787684	0.927056092663517	0.782521996444032	0.723334605459872	0.745532205958556	0.649414835161311	0.745528273410898	0.608549291534686
0.998803015574032	0.994651431174435	0.99647030672357	0.973881589682099	0.974455891407972	0.968081732959935	0.901264841987705	0.912595986843242	0.684315621000844	0.715542255390611	0.866378307287587	0.862784825181071	0.88953967680903	0.695655212823642	0.754759772305232	0.558057518234071	0.43814711273937
0.999164424757865	0.988473028532667	0.988761633365786	0.994628765865493	0.962485045048292	0.954494335964611	0.757760833635645	0.841204760547628	0.935537473902867	0.580639439490761	0.789290435582736	0.667093306985968	0.73177871267104	0.781912483536038	0.60435802303874	0.645169977954294	0.571164640661375
0.999602113215321	0.997268909720236	0.995685365545736	0.757291008423806	0.957622348802589	0.966326621835255	0.942913734007136	0.972193289103941	0.767652408927596	0.898317513293683	0.779389947219954	0.900634128452761	0.860920708690946	0.835397831197968	0.818910484910743	0.796875027673263	0.406010770682936
0.997354991081485	0.94570781427584	0.963775832633259	0.993626712947068	0.883104646052375	0.884532072384972	0.783786450199691	0.855531786314697	0.950316263606909	0.693921475635265	0.861321792105296	0.843926924455514	0.864892004604541	0.676157274659721	0.62333013485861	0.625491442569556	0.636661627156207
0.999921326473042	0.990734653233724	0.999626975950497	0.703367282362843	0.976353287481923	0.952958873149123	0.913486668757757	0.98815590513214	0.931372952660053	0.843940946469234	0.500529952283303	0.664099034657394	0.62216060189042	0.812154821339426	0.622069826483955	0.53792846230705	0.547116679139356
0.985037677582711	0.999115348567097	0.999663174214822	0.995058436919867	0.992514600290016	0.945423802441767	0.967435043401741	0.478248749099113	0.528463475802017	0.862607724551811	0.844825333297385	0.693459431446478	0.867031457684894	0.573464426280926	0.674751682129552	0.610607442991324	0.199785447920181
0.998205902869882	0.994465664451984	0.966143628069773	0.988379945913009	0.965348753255008	0.990115857327973	0.957710128156383	0.975447383396651	0.916544714001178	0.887818214349927	0.934551472565517	0.821314594039396	0.907607068774394	0.771822090966028	0.469631341135474	0.861694475757686	0.3839219529649
0.998679149304549	0.996611039905306	0.995774227670046	0.997070718477156	0.994294842358591	0.932820855922033	0.939960099535901	0.704591594009189	0.855068298847423	0.698284073085057	0.860025459999993	0.858163505162637	0.838944290017914	0.831758510648674	0.528557866267061	0.897899673897559	0.499673212427815
0.994933527330904	0.969523643701776	0.998768048172272	0.990861995119085	0.973076539157315	0.860837525320248	0.884202102264813	0.8784244936741	0.930264870725049	0.84492061693264	0.827526196070467	0.667681214272251	0.881190813353471	0.860021902268267	0.811696412358767	0.622073877547906	0.453285397075106
0.980147888541119	0.966651806588444	0.989127269267747	0.949992151825656	0.948216319142214	0.89141277022843	0.925473870908438	0.851221332152809	0.897221004616556	0.703912861361146	0.855404535570979	0.834876733828033	0.625421056311163	0.719345096315282	0.866583973020325	0.925117358752799	0.564151940026929
0.998380253354332	0.99924899059389	0.997757274017525	0.998443092201675	0.977835442714767	0.95880214754857	0.975628304795469	0.839449565814216	0.739242634027043	0.956525879500536	0.852456515093804	0.968048142527913	0.898994164557394	0.726770925345215	0.72137649788747	0.580303913069185	0.433821697657772
0.999824783401644	0.998807996029599	0.969216287517671	0.955639308956563	0.988453894852971	0.969357935325773	0.846630209960962	0.622779989449967	0.894629300493679	0.866770106924734	0.855314758467242	0.549224974538569	0.716659844756467	0.738998413665782	0.670873441994388	0.756331828759213	0.43304208392515
0.998410351216185	0.998984831736784	0.998120703684318	0.999128677375671	0.977027053824955	0.970537592358686	0.914231781097179	0.545844428268071	0.929319141035221	0.912096973698233	0.803957223613984	0.879540677983562	0.835360090877027	0.69997477950092	0.541397506115675	0.598203129638041	0.506341445255474
0.99493172483171	0.998508530170915	0.998411764593189	0.999385381421987	0.981457521873157	0.975238893989214	0.942436099469894	0.635661969987335	0.822114554343829	0.854687005461477	0.870881767515282	0.909668115483057	0.870661925889315	0.894638611410012	0.65601055485646	0.656659839071042	0.701996851525172
0.997874350553118	0.988554491221452	0.98930903937302	0.630381787324527	0.890003364279575	0.963592884544308	0.832231298695856	0.985843326739201	0.848468904111746	0.804065191970325	0.900601042945338	0.675869953614174	0.852546547324738	0.89380779034078	0.828694344674922	0.656790906826138	0.334948947343508
0.999391762408804	0.994026059642774	0.982221571838161	0.994164640331601	0.994311550646694	0.963927320587195	0.986738795315842	0.961020075606171	0.878365599151786	0.875248751410909	0.888135334268192	0.970259507216584	0.909429762100383	0.578030809687633	0.689505362789801	0.685300764488047	0.593206444376592
0.998530201728158	0.972272417075608	0.969991714427188	0.979692050607793	0.898850758409535	0.953889753947863	0.778914013783331	0.904771640060928	0.89477178827063	0.657597995001056	0.858797408633075	0.702806871489909	0.941993725697884	0.827272209528893	0.743819837780085	0.680748940963581	0.412335694069319
0.999943182295641	0.992869252950566	0.998323891045358	0.985519727558488	0.997638229936418	0.975893518492859	0.980394423286589	0.985295434655145	0.75526799491202	0.807256109791331	0.848866106388385	0.918318088170796	0.761346703798996	0.703955964831876	0.875625775952834	0.679188610522975	0.538216231209733
0.999968455574438	0.988616103447132	0.99794264109667	0.982424583304926	0.994149523401797	0.963839434869459	0.945078425773035	0.987985774614112	0.891645493433394	0.692657933096449	0.744340622397684	0.76617106736561	0.68913376930691	0.714929866478311	0.737413129825671	0.605016036053794	0.586969896528608
0.999843094416652	0.999354768836958	0.995010173700134	0.957784628032895	0.999136703012048	0.968359496175711	0.983734023170789	0.682651950248631	0.84210780103934	0.956845271104372	0.889959844620968	0.955478202459136	0.914203858851675	0.626571201280625	0.898416568100637	0.620489134636813	0.324409243235287
0.998782538267917	0.998395421198357	0.96509155845495	0.970262280665032	0.983893375820097	0.983461312415123	0.938441967688583	0.923792734442311	0.827546032321548	0.858655119563185	0.823535674835436	0.570187230410782	0.932986028523488	0.542363220342166	0.686372395146813	0.537354359184027	0.384245379786737
0.998603832549613	0.983285769816582	0.990580735286816	0.996569742029535	0.86784285773279	0.914352010053031	0.855842301095784	0.826866724365034	0.881371584268872	0.675899353570809	0.677099730795467	0.834461944689213	0.694315981538756	0.638780407719419	0.63336310896799	0.685578980180649	0.356887505839258
0.998281219970232	0.997352118682614	0.983226741204245	0.898803086151294	0.992562071971272	0.971307088910602	0.928409953174784	0.889613922653374	0.727887697771912	0.791840654640391	0.895305626747067	0.728061847039936	0.801456956348921	0.79848618175041	0.567279476037329	0.826755603473905	0.402627265081702
0.999819741578307	0.994265182884422	0.981706437905547	0.993263784535967	0.980964985760542	0.981728930869354	0.940973007018742	0.852831198648313	0.845513311185962	0.839204909250423	0.881392361268156	0.892802915106625	0.887675494257247	0.754546253194085	0.820490519731472	0.728506106134041	0.295480647836429
0.999329609288879	0.984991396074268	0.994302290189077	0.995109028362925	0.929885681437149	0.966520043035196	0.864238920673647	0.919924995925927	0.930492123713509	0.575117732106854	0.720872764852697	0.65967754582035	0.717605375736358	0.773235401895781	0.752519055386757	0.679987407766776	0.37230148664588
0.99874351536684	0.995798429248487	0.996111138774707	0.958084554086375	0.967857686041044	0.964248368985225	0.924776722796511	0.894440173578183	0.766534205608395	0.858525649018306	0.79432635778743	0.849082758345397	0.799017549717117	0.725088977351106	0.931753211196153	0.652550636249021	0.483210688299363
[truncated: 6,699 more rows]
