# Supplementary material for: Predicting fertility from sperm motility landscapes
Source: Commun Biol. 2022 Sep 28;5:1027. doi: 10.1038/s42003-022-03954-0 (PMC9519750; doi:10.1038/s42003-022-03954-0)
Supplement: Supplementary file 4 — Supplementary Data [file 42003_2022_3954_MOESM4_ESM.zip › MS_DATA/Fig_S7/UMAP_Prediction.csv]

Boar 2	Boar 3	Boar 4	Boar 5	Boar 11	Boar 17	Boar 14	Boar 7	Boar 1	Boar 9	Boar 12	Boar 13	Boar 16	Boar 15	Boar 10	Boar 6	Boar 8
0.989963180958105	0.999959758830347	0.999692438240968	0.998904293257359	0.999599574740746	0.979752941356931	0.849834747033506	0.958894595655836	0.926869443877183	0.781770053279494	0.922233251723318	0.701993993800271	0.879613223016331	0.812125674647624	0.836983537577183	0.369713288425904	0.275390230378987
0.999277552498501	0.999999572873365	0.96692662320621	0.998578303977408	0.997536030923076	0.986337685090766	0.925721046704036	0.859798968006484	0.816151793024757	0.948745587499871	0.913340032477074	0.852477039030224	0.638798310117841	0.711294246951449	0.924568189249034	0.617222295840844	0.83041595149469
0.999973847219996	0.996174025998544	0.999226368380691	0.999626176284516	0.99924473590444	0.988777723347254	0.963208858300485	0.992456085993614	0.879838972757859	0.856381328615052	0.679800642186034	0.79085700482849	0.901288711051634	0.93874555146206	0.85489724952089	0.803730588236844	0.612202934486845
0.993949987915692	0.999989247621378	0.961885224373088	0.975961001875823	0.963845423851502	0.976246455198236	0.928842793276989	0.843898174765011	0.820797885151912	0.91898679991207	0.883262610135358	0.928520361570751	0.801334626006896	0.784950301605925	0.834494301815444	0.638278107387829	0.763373890889432
0.998624998228597	0.991043353132394	0.891805452113692	0.983056110146393	0.914935808251912	0.99859902876373	0.947787475380623	0.913797488744892	0.783724790758715	0.853110713278577	0.970723966588205	0.91443425911743	0.660901062320889	0.818154516244416	0.879387833649601	0.699292033388575	0.697651820347025
0.997096998638153	0.999935965123705	0.998904048323766	0.993351266812868	0.99590628016104	0.956701963750763	0.916328492995217	0.846985298528375	0.874331690158233	0.930879355639926	0.742431484596099	0.935905424966774	0.917171504182427	0.936858609465027	0.718352189946481	0.751118768918217	0.398961171726923
0.999945248157152	0.999898424766881	0.98166596880032	0.978814921305482	0.99063330726817	0.995458389874314	0.910712088838402	0.94981554245878	0.830611880071393	0.886482305095274	0.971294025290721	0.90322928486258	0.84889102600866	0.791271961618674	0.883398674035211	0.914962889910157	0.436610335846577
0.997285281495194	0.999684583772394	0.99668827458193	0.994361939831783	0.927977083220574	0.969783259712787	0.873793630490969	0.817523044757803	0.941113540069492	0.648852216284756	0.956246013736176	0.921723165793289	0.863235413037539	0.770771033744691	0.605837571310842	0.590875037313733	0.661888275535999
0.999956418804965	0.999999783696893	0.974547227145055	0.965440792642271	0.937839896496342	0.933737993862493	0.919330915522405	0.834829939529457	0.831153163159168	0.929111511736946	0.864074113517235	0.907384038017204	0.933547102373286	0.747487890526569	0.739376160639199	0.694219694690194	0.598461950137457
0.995461696919791	0.999974686473787	0.99810857244193	0.943916017342686	0.982632973216045	0.994639452284898	0.902966603816189	0.829071734230018	0.818886889914178	0.762695906275489	0.789482380946512	0.986105312556631	0.643537445606759	0.927436672750584	0.62148909956876	0.321515871651831	0.467290896682286
0.99877536766239	0.999988927311206	0.979928387672137	0.997035480788367	0.984956315875322	0.966156078888032	0.91010495730294	0.958113853798483	0.887207580223686	0.923467624489534	0.805372416527747	0.543591945106893	0.864711072544377	0.665843333951866	0.788235515064248	0.712901129235452	0.306153108492693
0.999860534614157	0.999989097027748	0.99882964129972	0.997793008649733	0.99800998325133	0.96281448383352	0.935462993285577	0.886807309337209	0.805684153574015	0.861101067437874	0.766734485862625	0.884949306377852	0.857238883558128	0.809707257586859	0.739487780618042	0.616422385093541	0.544306785672633
0.999955513959567	0.998084919169719	0.999549280661404	0.994495709777112	0.998836945583604	0.96593867258886	0.878964947183899	0.909746053734626	0.837298773828671	0.763747002332437	0.838998047888365	0.831020718494627	0.821196610652042	0.815605937226972	0.771778997385313	0.685134694990222	0.562763189372464
0.999544950982553	0.999023510632252	0.999469956879476	0.999316255702212	0.99972838029514	0.985313617894103	0.93581106416808	0.911185063473667	0.954044123054459	0.850586313882469	0.86794673713263	0.868929427532898	0.700971468496033	0.851331550000463	0.879639363984612	0.794515676930902	0.431504143506636
0.996976674495395	0.998397783550868	0.853120569083636	0.992058349627444	0.940921937852991	0.993275723883261	0.856294911055561	0.981814929621804	0.88952532679853	0.953126418402163	0.771894545992921	0.721976533652458	0.812441782700007	0.893222094140403	0.805457562164584	0.874305356003115	0.24904958425794
0.999849286149716	0.999998890499279	0.966105176488701	0.934769970041311	0.950221448762264	0.921068290403493	0.758369026535081	0.910737050390642	0.797695968593328	0.955289091111436	0.817045657664909	0.960401142851189	0.896346973641933	0.792003090797579	0.526957878430575	0.669130321956175	0.627994088305484
0.999998881506666	0.792318486092004	0.917286538321849	0.991707193881053	0.99554991210682	0.935807566534258	0.972942275440443	0.968153875119675	0.911840447667295	0.906168262366491	0.799206165760388	0.888838689294248	0.547739337654142	0.863939230388304	0.886015778378982	0.802909598809127	0.429979631662469
0.999996016618379	0.999999813578171	0.997558347236257	0.999212053402338	0.997995610951097	0.998663226504908	0.965419637045563	0.935292851814517	0.835043089174043	0.917307509846621	0.774421477344647	0.683984059803167	0.826683322243409	0.721444161218102	0.923612825421737	0.73183483162817	0.524191568304397
0.997758125771706	0.999986389920143	0.994779616445323	0.998282302855675	0.999104559914696	0.972569124329966	0.947741732476829	0.99738578750921	0.73440510453641	0.984883668618069	0.945483019412852	0.926205773439995	0.914385376169341	0.899736522036774	0.828450737764925	0.761110072984977	0.444202080053924
0.999994597259919	0.999991004188422	0.995985334598251	0.990052961829999	0.979841254026368	0.999548325893597	0.908162042304127	0.948292222708897	0.74300848358861	0.916174986492009	0.96891520999709	0.758030919757428	0.970031571314658	0.798283703175306	0.932494529803739	0.799733582447157	0.504758377552562
0.998630120318459	0.999014581976345	0.999743846562	0.996825851063325	0.998174755746497	0.942837706004058	0.974088027907612	0.907795773275417	0.917515653984709	0.910091019439623	0.624065133010156	0.948768648295764	0.947339270218308	0.940978800789053	0.751715474451147	0.927994883184013	0.370962539454333
0.999893137553883	0.999793115583964	0.964384313892805	0.994125673247156	0.970709671670489	0.970456377066167	0.93859482151842	0.920828515408185	0.926742354807551	0.834672351754348	0.980449602343213	0.817780677807274	0.789157679457647	0.853360807728472	0.687266117362979	0.327254759119287	0.754699141268814
0.999999714506196	0.999797307031835	0.998848048208662	0.978040402095893	0.991552603053007	0.999551038716759	0.94770025184978	0.961586392469649	0.974632598173099	0.910106351391196	0.805023014070594	0.874951323162873	0.921759151442449	0.974187679536143	0.869945900125304	0.383784544667478	0.843075811544836
0.998663710510399	0.999990226894539	0.998310463381554	0.993662172935286	0.997981662090038	0.999600495371418	0.830857362542858	0.915854246893773	0.953483110460806	0.730798586104948	0.494124288517018	0.988225333321379	0.653983569831166	0.920079744318088	0.492547195154851	0.866984914013019	0.47356429639929
0.99892717324502	0.999999955593236	0.993574693839668	0.991601011778544	0.979008593934617	0.933006416172384	0.975510820604383	0.896498481847198	0.825634812230982	0.94121624574114	0.855442153166308	0.94801839177812	0.843260292540146	0.558993895781438	0.697488843642787	0.967488612679359	0.869648616292442
0.99999590480095	0.999999977220798	0.99952475295141	0.986879257005312	0.992446754029841	0.999072153940401	0.876159923643386	0.89420061083449	0.887522848641156	0.808424928767922	0.871442682684063	0.989154173638549	0.907740498862779	0.815431599422991	0.5329896471994	0.659566362569443	0.503257764006464
0.996938097427471	0.947127368945405	0.992840088116225	0.987707618562326	0.988989532188574	0.916782658029624	0.926357788925844	0.885098327383468	0.940577366097734	0.897764265469943	0.928520164753533	0.910671240858931	0.922169258695725	0.886077815951396	0.77398975952629	0.551959651539196	0.364628605337224
0.999979851218403	0.999987097470996	0.998571590765416	0.999939010219334	0.997693238362757	0.999994842604127	0.964927339243912	0.866899277479548	0.937366842808923	0.955477425347979	0.883091878310898	0.939193312775034	0.52573370357742	0.943557108663837	0.636830852017089	0.827854966678701	0.435247698165514
0.992996412900341	0.999999999232475	0.994589987549623	0.979091357493584	0.994162856276961	0.958748032807644	0.957809838942844	0.953869003366054	0.805227970015885	0.947929366097058	0.773260101223114	0.897263983930808	0.653986905130157	0.962315262578514	0.718032401603043	0.620504177812892	0.635753933837641
0.999996062490067	0.659447568636342	0.996901844539369	0.988418758515549	0.993079975165433	0.998686217415427	0.851928036254826	0.915691666499161	0.85563568288236	0.875683654454933	0.960663463150735	0.859298054534	0.834680435659042	0.741466941566139	0.777941520062988	0.565880282438639	0.703891471892691
0.991794599923586	0.999999998132659	0.99505723500476	0.995826620978935	0.946972980301712	0.945195853774126	0.856159623565276	0.919591484804107	0.861713140148337	0.900408314124962	0.958900984595065	0.773462872146734	0.835147709508756	0.817152059597985	0.668176731333582	0.592530152926916	0.741917187582112
0.999942169216015	0.888320467578708	0.990879752186909	0.981228251202143	0.998849223724607	0.997780126273271	0.955967810415847	0.970891142308845	0.92489152555069	0.945221616108376	0.898807791527701	0.950216433920971	0.781920798980821	0.86776461261983	0.543211896835669	0.601950695096428	0.852537242069467
0.99967800027542	0.999999999327783	0.999803300576711	0.999352917723609	0.990205429436572	0.951684559812009	0.951552693698364	0.948711160595237	0.93545508451028	0.78128669604808	0.871499301749266	0.87920424694398	0.662186403893757	0.515183339623481	0.431213564125197	0.538971306983132	0.247450910373901
0.998793199170268	0.9999964620679	0.997070660583215	0.998356688830154	0.997640585193981	0.991458334178584	0.976587829007694	0.941608079859752	0.861195834206381	0.88574833700416	0.767227567944973	0.800857879308179	0.623444825917761	0.897985495887645	0.43208610710248	0.359564993677976	0.489873625376727
0.999800793834608	0.997444296181225	0.991137191410102	0.980299146326818	0.974820079660234	0.906930473300335	0.857598925154911	0.732728856579383	0.912835215862756	0.740925221112508	0.861651458933211	0.607553464155813	0.843716368695617	0.771186748255275	0.541930373369359	0.569224810952718	0.5038177023418
0.999998598092427	0.999993783173835	0.997884478092359	0.988502717823498	0.991077361091933	0.998985646188623	0.943506725240836	0.976026131015144	0.823652751757047	0.969169018372294	0.94193295060829	0.868719110017722	0.827159640545364	0.888491715993261	0.610200537099795	0.921065188306354	0.377629576856406
0.976273518433645	0.999999999192267	0.948765022165645	0.99130773253074	0.994252954064179	0.972544993732453	0.932861401486457	0.832591327056021	0.982477121565955	0.909168242132475	0.818791220505218	0.942603796526214	0.666640586866813	0.775915462457225	0.60076938689345	0.685659929036928	0.660122447853777
0.999987828674663	0.801051354296254	0.991926258611374	0.99855711005265	0.998504329913259	0.996009328739041	0.927762327448468	0.906656224837195	0.834194097817167	0.918660643456657	0.880834762102786	0.804862422590312	0.688370318805893	0.923874888594887	0.76741844499283	0.724993679208595	0.573710543213865
0.99997645621055	0.999972987393261	0.998836896425919	0.999577211154044	0.995510803913493	0.956092434253642	0.924721968722627	0.938597063187204	0.85303036052823	0.793794979677371	0.95307966300831	0.919533640802983	0.932560964499039	0.529352079959276	0.586716643920855	0.48416751575312	0.633290150288171
0.9951779964276	0.975706956902648	0.988338875778497	0.978361699132093	0.978906246566739	0.996991746212694	0.961997567172753	0.961057816825586	0.888482960132136	0.959165729347341	0.84354183514678	0.955985593510738	0.641174950669351	0.956977336036399	0.865299197836174	0.803873030351097	0.523503194609734
0.992623379441865	0.998701615017621	0.991846858072651	0.986701465277022	0.959674669015493	0.990791511288901	0.925755393472098	0.947166943365584	0.828575566909427	0.931168594566644	0.776339245507739	0.943602264550566	0.756851805396227	0.841161482723011	0.733497364476818	0.83848182573828	0.571915407231009
0.99955633669584	0.966394564530638	0.996449269924478	0.993046396546974	0.98659454893398	0.995793598542629	0.975995641874464	0.95763891133376	0.927067924032363	0.914609124360873	0.894737330852359	0.964620229284968	0.847111739760943	0.840052937748225	0.818286200505251	0.900387293155482	0.564124736254642
0.999486571737543	0.977326000212228	0.978936737558841	0.961457053459875	0.94850360598092	0.90609599998948	0.890476250251019	0.953252775333575	0.802796929333142	0.677131866783983	0.986362729303605	0.596197789193096	0.88467451261683	0.746541957106864	0.753335592762819	0.576046986305338	0.46694953227693
0.99979749655932	0.999996491566154	0.999573535088644	0.999235193174291	0.98920627590321	0.996426587265241	0.963368207199681	0.98854990361648	0.957754038022094	0.898569228442708	0.90943151751223	0.980746521309371	0.860732881730317	0.76302926966519	0.57729492669301	0.893095861816311	0.505516461026013
0.999937870183305	0.999943266646662	0.98244658065954	0.976531757244198	0.99339402553332	0.950444977236255	0.852868501738484	0.581364915876614	0.858152677278165	0.891748939870871	0.754804734249766	0.759324278509355	0.906688261540799	0.865517853894079	0.659231316598245	0.47683722417494	0.242894611149208
0.999299813460241	0.999374468989154	0.998610601974961	0.993589329118838	0.985307075094807	0.989654119556371	0.937251889230073	0.948589969326936	0.966844149661108	0.865666445085366	0.761790464144533	0.910337965535158	0.745332410266792	0.842383192778326	0.523689083674828	0.947074623418245	0.366229582352503
0.999362090491134	0.997815286068384	0.998208643060596	0.996013929785763	0.971662884103326	0.984646013365639	0.94319372383055	0.985784465039335	0.868235336340863	0.705313626211257	0.829816842676705	0.847391668228924	0.838578200639342	0.854829606355107	0.616965337624057	0.725145493520829	0.774052542674652
0.997407305269943	0.999922024434851	0.973962184874856	0.984851827838628	0.998702871250613	0.983120950841652	0.899459315846044	0.95071398724506	0.893800885960631	0.90291513166321	0.963437326781023	0.795644524722554	0.817148710159193	0.815317738468593	0.775994073676638	0.633185896253806	0.826238096510841
0.997348700551104	0.998010290288803	0.982667349849217	0.994262958928558	0.951600465268843	0.993917872660374	0.961818619852988	0.941568415445902	0.83982233917978	0.912893281085205	0.964261698690934	0.977822522813669	0.625148903074812	0.927096576952994	0.790631909248844	0.718336754445106	0.517329481757677
0.999921821859255	0.998534575348413	0.997545672545437	0.972136987889723	0.994819377654487	0.972526557929427	0.8526835711008	0.878968241527972	0.88775942477736	0.862580693066969	0.986581027505542	0.918363017317195	0.941306135649263	0.908425310300626	0.730434671000615	0.582364247635426	0.359264734068635
0.993174892848947	0.999992174358418	0.998876769482359	0.991801269597028	0.992186009588657	0.892272987223391	0.947618275074162	0.922349340695867	0.95589681685412	0.913408747011039	0.646188945834821	0.870437504554837	0.945057926809761	0.777638136745059	0.614448250778474	0.904524543727103	0.45980813714984
0.999946139220882	0.999720529340606	0.986632270999832	0.997690057539291	0.999832290735808	0.934235977974809	0.816392327929094	0.956104814732003	0.691638517925973	0.90053952461587	0.956428181376036	0.64728536684547	0.93985486459265	0.658320376139052	0.765464443012337	0.735530766964982	0.780997451437165
0.999255484979946	0.99999966462778	0.998992146943051	0.99653894080228	0.999598182858661	0.962673661339006	0.918030519357911	0.8274673741947	0.853669483400564	0.824970272277949	0.76222519304705	0.969029254062286	0.772807577268282	0.744986042729908	0.758666711503837	0.812056560137399	0.364527053899816
0.999088773975441	0.999932777915665	0.984635201378522	0.991608290288075	0.96295402511908	0.920671045800821	0.817902911226648	0.67388600905408	0.798978045206398	0.861948371330099	0.906289946494578	0.929212629587433	0.8614084662594	0.806600826162784	0.801022582887787	0.741758715357035	0.337022461062633
0.999996869321696	0.989815207875518	0.995561608384767	0.974826028343278	0.964852084340382	0.989903343063246	0.9468324867853	0.964039431415313	0.775177405950765	0.908237147676627	0.914785394496429	0.741873276207758	0.871169056649247	0.79673350678047	0.545577635273909	0.803855925887594	0.710124713269327
0.962223527510509	0.999963000621687	0.968270837044533	0.99936572821533	0.991262420330518	0.957089614033716	0.948090295698125	0.965368942039335	0.842442820483805	0.748006650834442	0.930181506619267	0.808768260055761	0.679526746167282	0.713487100670567	0.682918149200462	0.616393898054997	0.721917850879584
0.998694692134586	0.999800539974199	0.989491229930454	0.999790375734118	0.993960222600378	0.996449963253494	0.903022916232868	0.981884400840817	0.962202117016943	0.920765836906363	0.946372459602998	0.89469112461329	0.899088324432092	0.780124063084145	0.837198167260032	0.651184628982388	0.612292369923156
0.999990158602015	0.999820892258823	0.985506344648819	0.991876998376452	0.980395834042119	0.962559629814137	0.940873251066119	0.834302416462777	0.833728058869404	0.839178832947785	0.687723999702794	0.957072557970258	0.854434531366666	0.804457944526084	0.315939889017441	0.656634385794899	0.758246293760517
0.966959728750564	0.999999774751263	0.999388700581119	0.993813164521512	0.998647561166932	0.908323267638409	0.920630480432032	0.727308791638341	0.906068290751725	0.929510195371394	0.871239782019138	0.9227635539684	0.786167899850382	0.875542393340889	0.840650029960443	0.481177980979309	0.513569154334948
0.999999825336638	0.99999982075103	0.990096024461988	0.993350831234267	0.983195346377635	0.99963496239379	0.951619879851746	0.927945163369438	0.860391626397949	0.901423769028079	0.740297526791743	0.983144066078282	0.686201947897554	0.794628247176564	0.783532547499621	0.719157166345669	0.471313886268841
0.999999749465089	0.99998321256242	0.982027822401648	0.998979905614387	0.994437524581519	0.998990778767773	0.93792906618029	0.979681230828961	0.842353073845154	0.916929466587317	0.863975634760608	0.88874223530984	0.778224836291223	0.753532123484852	0.885074168522328	0.65995153419471	0.284105321668883
0.999607717523312	0.999805942449603	0.997654204159255	0.966437349497812	0.96429252873725	0.972825662114842	0.826687509122204	0.811084296777139	0.868318382756239	0.653537791858055	0.85471898398782	0.755351450027774	0.865353453920457	0.599818138274553	0.601588986502153	0.603547369360294	0.595647181267269
0.999944394475462	0.999999334643164	0.987135827721011	0.999204868399104	0.998958210251589	0.989426396204184	0.938717018914914	0.960461922733854	0.854829866133774	0.896329855820864	0.692609919296103	0.958162525937716	0.771412226571611	0.691696128454029	0.804157133240909	0.634322059209126	0.653093946104704
0.99800920356259	0.995762228203442	0.992944282646097	0.985704621932994	0.988491600277305	0.989373004489053	0.934742714938594	0.927859996549438	0.832928177466084	0.827941886513236	0.853148474088958	0.569481149300041	0.8221131523961	0.820875692689736	0.865661993055816	0.549482183746576	0.450868527722511
0.999976574313329	0.991863610646689	0.993590507679147	0.987937422373483	0.99051980939619	0.999645717038618	0.943812456436928	0.955518044809621	0.878506672359236	0.917173132777182	0.905924216859966	0.727860581549516	0.803858053006964	0.959587188566054	0.644839959615666	0.63703317546485	0.462484783487652
0.99997447249292	0.969533782753219	0.988986842395742	0.989389491453475	0.989689655209832	0.999828267335563	0.957599707885358	0.92923330018087	0.857923035903047	0.918350430217005	0.596554769016641	0.801626126935601	0.802684240721739	0.94160353259362	0.7140923146706	0.532553959756196	0.551219846104272
0.999987237084406	0.999714520344676	0.995931699911136	0.995269525696656	0.996033884401857	0.982161751904782	0.898869267318043	0.892506962699717	0.73054035398521	0.894853529404152	0.947276466797151	0.907980574951222	0.736258684002315	0.540389779112819	0.84572983727542	0.680015117006054	0.395082651353818
0.994534123086438	0.999999946035985	0.962732482039379	0.99555991434912	0.987625649270186	0.972250623796872	0.924682173111082	0.958264253237043	0.922154900247661	0.840380724486743	0.717604005128824	0.877377681967701	0.637653973130397	0.798400705469706	0.559315712637533	0.476039539009884	0.357161936017171
0.99999811800499	0.824743326147462	0.999171492107568	0.999778399469733	0.999396888127981	0.99198073688224	0.887261443578677	0.794126521260122	0.739243851369786	0.98411210668583	0.771146423512161	0.684566069801537	0.796377722484556	0.512194202951902	0.763351681746779	0.896732502422542	0.69803342437159
0.992084328071614	0.99999983759694	0.985710762400388	0.915991464085671	0.982391451036316	0.966305605198858	0.953440733674152	0.945047673322772	0.73826515226844	0.925911648823926	0.885478577186546	0.897246186909535	0.855300321726324	0.806092966241318	0.766431773325139	0.871892882041362	0.676598063195671
0.999988465435683	0.897405043127776	0.998079190640683	0.992351739692358	0.979838530976192	0.997863471348786	0.950121441748744	0.866817125140882	0.969090153546199	0.816653255461337	0.951583643125714	0.875592086751653	0.906790297785505	0.852531346116593	0.75773412833257	0.800651984781101	0.822661266666354
0.99999331301812	0.997055247574837	0.996925468948311	0.999626729175989	0.991973176096572	0.998537045659431	0.865194823689113	0.941273884400866	0.883033630169664	0.879702090574007	0.855676524257903	0.585606235557785	0.643089394675795	0.636988437587526	0.793542424286735	0.517711327912165	0.41635510867137
0.999994572658122	0.999999960086564	0.998054533204243	0.996892145236803	0.993734659706358	0.999697742245991	0.935391993390743	0.891117546406559	0.854377587954906	0.920945583289065	0.960817948138889	0.818267441684932	0.895283773637167	0.785304623676455	0.742886111998626	0.357608282828445	0.389072182085933
0.988169177551234	0.803922245165219	0.959656060714372	0.998970915076845	0.996296113016071	0.90922311649565	0.917224514632312	0.960407441968933	0.898544522414904	0.913154443571782	0.90331562010835	0.894963450436714	0.851060987469978	0.859613529679806	0.913353708996491	0.533658201032441	0.422380348466183
0.999270184195291	0.996500343206206	0.997665848784562	0.997840674952315	0.977928360250284	0.952499108164413	0.933046687038518	0.896505337982992	0.931341882336604	0.716984835194331	0.938362249161694	0.778912653091728	0.72283163377349	0.849055359435696	0.326811024262513	0.833039835593498	0.728922332109273
0.9999997661992	0.999940234188792	0.999654819573795	0.994458616423534	0.999112222923103	0.99959087853175	0.963519141258483	0.942847332277095	0.944805182590954	0.96380207057393	0.876196619860632	0.91586939217722	0.767787399186479	0.817811248221793	0.3967423366894	0.929539471746426	0.693819893062287
0.99999984736653	0.999997524773027	0.99326774724584	0.995084313061432	0.999182001289319	0.997297405217744	0.942599219920619	0.848087152600662	0.925946612664942	0.980086146654346	0.777410633672748	0.880442363523342	0.905326415141187	0.805431600128983	0.753050872905051	0.753682947040953	0.649597059667036
0.999999994492614	0.999736876010969	0.997307558153432	0.971373817159434	0.976860259829276	0.999495455149486	0.874262634960781	0.962467482697764	0.92068840201478	0.734609815914823	0.917206572726432	0.731595677190676	0.754861816408067	0.881460363509382	0.816878680616161	0.635403815191657	0.622299945981865
0.999999947885126	0.999999819285835	0.999183995606178	0.997011364495488	0.999847692074293	0.999240233914774	0.955397209233464	0.886833098814614	0.914397936518246	0.897935434966734	0.86952331145153	0.901365709928168	0.808331919611038	0.919899660201327	0.317607191035128	0.784840957820174	0.568112029692876
0.999999779881904	0.999999555998972	0.999732282273745	0.999196948640094	0.972297825326585	0.982947538539157	0.94821085694652	0.894246865262709	0.872848471135212	0.908029954721255	0.849341930254359	0.901191025868298	0.853193409214584	0.759306272528979	0.628186559381081	0.617502368875753	0.820509177275928
0.999999834452135	0.9999951608819	0.999860248939611	0.998293804674988	0.997794007487639	0.98587241901774	0.937263298514612	0.953531249279875	0.93862473996412	0.985052034542991	0.860462396031663	0.786370111402289	0.712429190471205	0.793304920347123	0.441821950508068	0.78520541118516	0.392425096076052
0.999999366669946	0.999986870593929	0.999005340495734	0.99616444426601	0.998025272821887	0.999336145890233	0.921868068528529	0.960497423877396	0.956585935604268	0.955094688172897	0.89363141736814	0.905792128519532	0.637816482162963	0.879865747707893	0.647048042308054	0.945343291488177	0.500936402513092
0.999966304750361	0.999999169089281	0.986796564507046	0.994201020350224	0.974859016180652	0.986556076995674	0.958877273806745	0.925611682017547	0.833440937593162	0.95234571427026	0.860179392184079	0.958137153075386	0.660013967704622	0.693486498319039	0.608028645350743	0.595341269491481	0.545895562241437
0.998818263960546	0.992950309592876	0.995317803710458	0.994519360314708	0.997245323871626	0.985715575264883	0.947405131684666	0.83674938525956	0.860193387906235	0.954283822709356	0.741363766084403	0.694558023431458	0.809118863725949	0.890760803081856	0.50873598963907	0.796897503299401	0.563239752923867
0.999999980501097	0.999903833807411	0.992553649314805	0.983479299728505	0.995811987991796	0.996309294897076	0.958082366148583	0.97044063047918	0.888736077511802	0.935209786066525	0.819397034915429	0.874488111391464	0.766926583384364	0.841520656063837	0.660339577327041	0.681359779127676	0.527323967652191
0.999999691427038	0.938226039749583	0.998918951078401	0.994178955878888	0.998174616733646	0.992546425678773	0.956543665914051	0.952039348294266	0.934917735518089	0.840425153376726	0.875316523887468	0.792084604918818	0.78139104724682	0.907525354181695	0.927195664812114	0.740141512351759	0.574106772848673
0.999997474273646	0.999998365989099	0.997584019389229	0.983812480147186	0.993204345267915	0.968127861028887	0.942216260961599	0.893515082709976	0.925211875200069	0.831024451082674	0.772374539441463	0.945712244791752	0.855164806109116	0.762607817248423	0.685263548458634	0.577613779779333	0.592550336012286
0.982574232694987	0.999999623844863	0.997008737884712	0.999277885908192	0.986877311460785	0.960037779573852	0.956485349218272	0.977666383058419	0.821018389518105	0.847304419496901	0.900836436410482	0.926219807166268	0.936091673269075	0.648792328478353	0.563209082332378	0.835296941318926	0.516812470099614
0.999999793748229	0.938259666001123	0.996072114306905	0.985564538304816	0.997130694534491	0.971335325363992	0.943246568745894	0.9660402042715	0.882091886320574	0.859298181168965	0.749774677979094	0.942656117903146	0.801553465351135	0.866337236216074	0.631482084134715	0.548170516911428	0.432411613349782
0.99999850175017	0.999965094525488	0.98608498055995	0.998872235203942	0.994987328080148	0.988574475396693	0.915852021479484	0.813448307779293	0.913583704163396	0.932643562327103	0.857338760583269	0.711329177365435	0.774093122626349	0.82055494202347	0.907294227999675	0.793788340018785	0.637580612567054
0.997605088795053	0.999999771566967	0.997186836614027	0.984283104436136	0.990034517638752	0.975848670471785	0.880339152089703	0.972451498358811	0.832025937056866	0.671813183631382	0.918849842821764	0.876064655501829	0.896420094468995	0.522525759594912	0.683698924095331	0.678328170517588	0.547627642727142
0.994933837869348	0.999987751981032	0.99248970472238	0.945899763615949	0.982873549640804	0.986358026141403	0.86026044527915	0.827762089864037	0.926505230778786	0.895800807879991	0.85300673126394	0.617404605436098	0.899183700872721	0.891910626021222	0.783747287697156	0.694033442537373	0.54512370285805
0.999984853809326	0.99999999660339	0.983891907431489	0.999001385451937	0.971133455790018	0.9849755211626	0.861177519563592	0.882755934197705	0.774084304965422	0.767825260040271	0.981981383049171	0.898873894950094	0.827202354961403	0.854190698807799	0.476411680483982	0.921989326824844	0.547420709464497
0.998074665891948	0.977606788265297	0.973962518475447	0.915210164809863	0.965086918278271	0.880550240234295	0.877662020178415	0.903384332829854	0.842922238995294	0.835113249367407	0.837291899999752	0.684143106446337	0.953045445538006	0.813255235473309	0.83354100104546	0.494572634076056	0.498380945134754
0.999965225461163	0.99999911733809	0.999209888443562	0.99998364956475	0.999819379657753	0.995319518760675	0.987791554119947	0.995803477565066	0.929211839067628	0.947347100577529	0.769027838991565	0.927987545978326	0.602600615545496	0.857437710360434	0.842486105824546	0.818454400822035	0.625019995969179
0.999973326254963	0.999551249098927	0.97367119548717	0.988219109631817	0.985518339947051	0.955971562889717	0.96640402953601	0.947988252701673	0.85077921472239	0.916539508240474	0.848784378262556	0.831583394618974	0.95689715600154	0.830042098363603	0.882592987635562	0.533215054772503	0.600239498061813
0.99769439176457	0.999999142599364	0.999774138322028	0.999516140565936	0.999285745300347	0.992664319491213	0.947386895338058	0.859701921465394	0.866819576079322	0.859647417541376	0.802057689469504	0.937980374051109	0.832608623908201	0.880338961092782	0.781034153200796	0.519243265247786	0.237219133353973
0.999249810024113	0.990164788265907	0.995860491144139	0.997031814118329	0.995337161734384	0.999690847385422	0.861244280191645	0.865562816447386	0.890225929736456	0.868699605562478	0.862666851503745	0.902755388624247	0.74403037715593	0.834879620005811	0.974438592056871	0.559602027138897	0.427357649369135
0.999545517270087	0.999975241747852	0.988195502998896	0.996751186329578	0.972915753763721	0.995618679259653	0.895469205758467	0.889835524568275	0.895826057307054	0.865464513096719	0.889748622853081	0.907506318005768	0.931984571313047	0.781126109719618	0.828150034374416	0.428310363099869	0.546112748216026
0.999994248688654	0.924488951526995	0.999899893678978	0.984243074771018	0.999003898063774	0.938400280553306	0.782728367944074	0.963759545093612	0.886302401309934	0.753131329407712	0.451110201201109	0.88981051732607	0.671452065920873	0.895608707281005	0.606887251565274	0.700841845158767	0.448296492697397
0.99622680430589	0.999687301457221	0.994088260294599	0.998767777601123	0.998739516676586	0.997498557221513	0.90223358342235	0.964610321798903	0.941683209362623	0.747696308648146	0.792354627224324	0.590744014381362	0.790033717746109	0.834710095485996	0.765965360928903	0.769378517144502	0.415956567894275
0.999990730744935	0.99902536027324	0.994499749599724	0.984613822828615	0.983613149613267	0.946085911481157	0.957964041299533	0.983942670830212	0.929819846070122	0.865952446224841	0.948767509622641	0.874049942269377	0.5993267941093	0.535307125629129	0.904316117345238	0.514355585919834	0.495527421063747
0.998726163564443	0.999984862474585	0.997309167518727	0.980429026312882	0.959906720770639	0.971689928361768	0.939111412973077	0.7017163198497	0.888856017231678	0.697256052887737	0.673761880521462	0.878333926081163	0.901106950552206	0.609087203344607	0.539193466599105	0.729829709283284	0.731343886228667
0.999969173938307	0.989797980526685	0.989800209133595	0.999566232996375	0.988823278439585	0.997231362589308	0.956440198213823	0.974576745251769	0.860292099793391	0.914268357686764	0.947965182589871	0.883913667377832	0.846873500524386	0.864577639898347	0.908103847428208	0.637254329157659	0.344081907693571
0.998856040188717	0.999982500155046	0.999774151522438	0.995915650635778	0.999641615331638	0.995646531190613	0.690552563882236	0.61316932922736	0.897455623642773	0.770085625394773	0.889392004642255	0.972601428116999	0.667401622295004	0.655558089750202	0.749790425307534	0.776053866395987	0.679756485532942
0.999881631862578	0.725120345085858	0.999155255772404	0.965963062644715	0.989183724591681	0.97058390279247	0.960104717248712	0.926340077136097	0.952742480748256	0.542066619774109	0.936635787538512	0.732551354890423	0.925779519767997	0.750962165850027	0.661854576092236	0.674940880262569	0.30393731873302
0.998690574615314	0.999999999751638	0.990291666996067	0.998216430018475	0.979495127218791	0.970586752548203	0.920186328075999	0.897498658718038	0.939147448058428	0.912003370937146	0.869710073358473	0.981631872674958	0.731803612554745	0.70764963046242	0.450107382424179	0.783098232237051	0.373539971628574
0.999632322855551	0.992409584112285	0.996486578114613	0.997605031833005	0.998519421970001	0.906493126584954	0.879371495527224	0.828989731835625	0.806155589749156	0.83363475823281	0.934042710331316	0.754881250369564	0.88332210950232	0.565201042852451	0.945378955465683	0.803356815365976	0.378055066711542
0.999934193563351	0.989321234868403	0.978453726066555	0.862099475396966	0.989500249560194	0.984062780306197	0.901371700185849	0.872798935804957	0.892746349961808	0.801592363094912	0.801942863927402	0.841707877337722	0.809196919007328	0.882466337275356	0.818668051099211	0.543478997262337	0.589604621208117
0.99458716867057	0.999999999967611	0.999650874034141	0.999959096013853	0.999054670514755	0.974446311306486	0.951709097750434	0.923021324684687	0.899836067591242	0.997317384201875	0.677727976055275	0.88385972045664	0.917645339563214	0.716980535856132	0.732130347470776	0.705389579966039	0.63847164309199
0.999651828627576	0.99253730354016	0.99818617634314	0.948884714237462	0.988092411898409	0.982372170731209	0.932631964956142	0.929001093971034	0.945664369644104	0.759826453238824	0.783496523725102	0.979087324058111	0.813300191428088	0.965538047788269	0.689952517271231	0.713254526319266	0.601432453137354
0.999796357849069	0.90480502868376	0.991890869241001	0.987462720734997	0.957532976441211	0.996857260364237	0.900742105038569	0.856598619623312	0.906667474711789	0.889975059920719	0.938753992810502	0.855439722457417	0.735730098544904	0.931759557519264	0.733295414108908	0.559027110344557	0.40720302098579
0.998181898232732	0.999999999856448	0.993224490833752	0.993925865562395	0.998089341847492	0.994894101406479	0.952952222054312	0.913585498180925	0.937091333047001	0.989363767774468	0.960318494367993	0.940654007652891	0.735198917671355	0.921491452059084	0.8614769343568	0.815015753257394	0.45019241945518
0.999231118283441	0.999999998936717	0.986595166293952	0.998747024090331	0.998963110269147	0.993657490249913	0.946197790197197	0.972841684239653	0.796383519377773	0.98591476238166	0.777713546088867	0.98623046966263	0.561899595741669	0.916771172680513	0.752325561824233	0.728460935791262	0.587491384754729
0.998755387732498	0.944840610231427	0.995763221257981	0.990233927552404	0.982112779642518	0.998484952082631	0.954164016819064	0.948760451318349	0.874590812998587	0.847889507711142	0.98196909199641	0.783038615349154	0.870895012948989	0.81475709383148	0.840039832694817	0.860836461689073	0.505634637802568
0.999960289974366	0.917453331734625	0.990439163847269	0.98362431040512	0.993390205837038	0.944792696685463	0.945271490714889	0.911849799357516	0.901653612733487	0.927545769718513	0.943566517537514	0.648668915517131	0.738627620820327	0.875931045419256	0.878010473336695	0.926270095768342	0.444999238657815
0.999884486655462	0.999995039741007	0.999511445848931	0.998067262668651	0.996072117857833	0.988038317184367	0.961586839694017	0.973617234323865	0.752168141910403	0.815902265853322	0.919390733457479	0.876228889389158	0.932803340462855	0.843235761290648	0.732891831465101	0.699956779916093	0.547044446732765
0.999853788271284	0.99992213045331	0.982439345044483	0.998822934451566	0.992094197788705	0.973604555919138	0.974367336256981	0.972572523695575	0.958387835908528	0.750851603969652	0.848257936389732	0.799467627264654	0.62565879652806	0.865523574319929	0.896992834911166	0.797111085571971	0.610193829530605
0.998499522711758	0.999999997501143	0.998702220589485	0.997639663030821	0.996853075976467	0.896228480341793	0.89408729995253	0.869269215064674	0.828972288182193	0.874998474685968	0.948052888747908	0.916111567206084	0.890069566236124	0.745663452021969	0.656290094362869	0.517514764524341	0.632164142222397
0.999992205806502	0.99956858181214	0.886713576997493	0.996773190953659	0.983741731449958	0.978580398466682	0.950817354449818	0.916050107869072	0.903917730110036	0.94599561044882	0.908202309249007	0.814746251306024	0.947574233725603	0.597728171888519	0.916736321489045	0.673133478845011	0.62006747503688
0.999992164664882	0.999343079330959	0.990214181679929	0.992170515677549	0.989938719766217	0.984806726836473	0.970806681246161	0.939499912947031	0.906935648672623	0.871006924773926	0.690515161655142	0.910458611023122	0.9232109733432	0.785282306162054	0.688083060951655	0.356643424728328	0.462565975573328
0.999995300696998	0.978061289387836	0.977023453254852	0.998767812349359	0.996139237864595	0.995755097343412	0.88470821400318	0.976550856467286	0.954399616585234	0.934715946469819	0.925074584116585	0.827473353739737	0.613337824333901	0.744036946599761	0.589905311134106	0.91369600545639	0.634270240631723
0.999942043888757	0.950841898234898	0.921767272446506	0.936221009482668	0.876488748699772	0.963290684046459	0.82369300340311	0.847562898174657	0.911860645401353	0.832043132460145	0.92653385082012	0.780720297850836	0.933997185906697	0.622345319939285	0.837706592811012	0.750340375018447	0.628978364777766
0.999991542958032	0.999997593849161	0.997836057248971	0.995790417703178	0.99478180730065	0.996831163700593	0.915106623331519	0.911115121596482	0.891802287364045	0.895471575564674	0.827725680320591	0.96203090741397	0.68380769376091	0.914911963560694	0.341543092844038	0.523674364264712	0.548406878115913
0.990813855011248	0.999995140838058	0.99486988849612	0.998594799209918	0.967861215626621	0.967483383585109	0.900407412759398	0.939238201746656	0.901984449042686	0.839470161059755	0.825209713271669	0.970499193409825	0.922292627968947	0.956115335758955	0.82180366250203	0.471546699936651	0.345480161832707
0.999999999423291	0.952921249912803	0.999039170406555	0.940446057730265	0.981976146451307	0.9990134081525	0.839551169489294	0.950352907993037	0.787632095757351	0.895823493722267	0.862116644855704	0.755749509861218	0.965086939668992	0.937507650767915	0.750539150997899	0.779085599898472	0.335354857263041
0.990481658184939	0.702728858852803	0.995960912808743	0.984143846956639	0.944745653803005	0.99738260436097	0.965907280986718	0.975679088150893	0.91709882304754	0.778263732223093	0.985089936218521	0.94270142765259	0.885221509718551	0.968608400131142	0.706543824852909	0.416645275150626	0.29725612342172
0.993575685680434	0.913569375428834	0.997156034689745	0.987435993093472	0.957787310498129	0.997866639718926	0.938272351227025	0.973573339554257	0.856811359305651	0.76183375800732	0.969900456480818	0.932416357346386	0.870001057262227	0.948141752307452	0.687519719283437	0.594501409459044	0.240107882095769
0.999994063193507	0.999999492301921	0.997377154118472	0.996038195790224	0.998618024195026	0.998292988765156	0.862374437915524	0.754312490198096	0.866422034537461	0.879929614538837	0.539306496435328	0.73494810277248	0.752724179065149	0.804371402942211	0.951822286131724	0.828307096174461	0.7046333315168
0.99998597972937	0.999930096108613	0.998814227919892	0.997772662394204	0.996693441745182	0.99854197500799	0.915100181222315	0.858157746222529	0.935916287443067	0.907620361388265	0.900075194130622	0.629025351503889	0.957373759152545	0.809611851160918	0.940487140425947	0.469210731623059	0.416235784711435
0.982185252622752	0.999333305540465	0.979478132831617	0.99443706314534	0.996674654808334	0.994414319796738	0.910295679010617	0.862363262342127	0.954752510021187	0.972548491425332	0.706230818760437	0.85990097680574	0.749121273089016	0.840333835935379	0.183197208196653	0.705063194603887	0.81878894778231
0.999995131590384	0.999968515996357	0.999046008957482	0.995186118740322	0.99053438603731	0.995811197228853	0.82305657509238	0.817905890934646	0.658078126031512	0.73309339616962	0.792843494060501	0.920338677937997	0.671788726621462	0.826825016858195	0.728535673911702	0.673179317599719	0.489093861749233
0.996920543551607	0.99997677938977	0.994457167422762	0.926990240259225	0.983997578789483	0.982672280853814	0.937364730239469	0.932055481503289	0.923839931661551	0.894292660887974	0.822443466871358	0.971836684020048	0.88279790953994	0.894249383385542	0.729164452143684	0.838703296482485	0.607876201840339
0.999991175342979	0.995129781470641	0.994622232029948	0.998355188181676	0.998089392970129	0.967020362926917	0.954290400906283	0.935450606231474	0.87734559243529	0.887769715722354	0.843301814415521	0.754759901203133	0.77971476401477	0.955626534422659	0.916944345951206	0.620008172685322	0.444644366366679
0.989524339414219	0.999984341339109	0.998562783869605	0.998517873207152	0.979362569896621	0.992856241456366	0.97787593209669	0.96870611859529	0.844994966232671	0.846027884509507	0.908252528000703	0.970591403546263	0.839790106213519	0.84085731374736	0.677984995020617	0.933560755984833	0.586159622201992
0.999970861249368	0.999917709222236	0.999662659008065	0.998166995543269	0.993576602011877	0.988520944087387	0.828927670214123	0.869067502788971	0.895947193891379	0.958026265250066	0.893495856842142	0.538510367860187	0.967213642371004	0.944866502657295	0.847044658292416	0.533740649125742	0.443014224333659
0.999984183647755	0.999168844083806	0.997834344780991	0.994529376071601	0.987089736261516	0.999801345212907	0.967093686252099	0.967870734189276	0.810778243000605	0.912915753875145	0.982970450679729	0.960727579630781	0.803740190833177	0.92080261277991	0.869794086801263	0.778984294987263	0.672305022603816
0.999999464049292	0.999998677850223	0.999401377295848	0.869461032314353	0.990446217162023	0.792444510806996	0.874998074924049	0.886744509498397	0.804115154873864	0.920246357089192	0.811332451005602	0.961280688522381	0.736704977765708	0.697815271545761	0.866887089642408	0.797758728104732	0.799585012351489
0.99817654037211	0.998863302722687	0.938104018674438	0.999849585195257	0.986546090816952	0.971339272452572	0.929551334569148	0.872071042426438	0.970712568764689	0.950028855815533	0.951320391851884	0.950621986001189	0.730128911129544	0.706818119126071	0.606701508395815	0.762621136490832	0.654624830718549
0.988878866714158	0.997574884752321	0.998218015297859	0.990278029868581	0.990421908551251	0.945727973491548	0.891674397774026	0.904373392239364	0.813285289879927	0.918505191604814	0.783187927800623	0.952314115211499	0.816545029409199	0.872504876132613	0.622211606381335	0.889288032535596	0.452263921288859
0.999916217256089	0.998978432392238	0.980810812694316	0.998146998985584	0.9941209759836	0.975870194085836	0.953165223919994	0.885390930824673	0.94459470868662	0.878968090341759	0.987211888231567	0.813998980455382	0.794297805758537	0.805820275014833	0.744087392718153	0.6198901035283	0.57539414835564
0.99567551213801	0.999998002929207	0.997149607643804	0.994810608385289	0.996907608210667	0.970298767199483	0.898507862617171	0.977837283600692	0.89282857663402	0.928016966101437	0.913888675420317	0.695635249694139	0.468130462442859	0.707528096237462	0.446193868043366	0.491130111894826	0.546792563006649
0.999999862868714	0.999999905312345	0.998132819456313	0.994960699385964	0.998976800525833	0.991101646336729	0.809065741812287	0.91795448972713	0.770860344849524	0.777637147054218	0.666818111309628	0.869435851150486	0.762548979701363	0.464986718577866	0.810560463371492	0.8364465932173	0.552492122598598
0.999998814558599	0.999999230445646	0.999185241815119	0.989435438393356	0.996837724197263	0.993346706819937	0.88516870688772	0.936122761874822	0.922417396099363	0.891191779376233	0.970640472334572	0.963049934597511	0.949710848287641	0.869082651184406	0.850794935843165	0.721445687032966	0.513560719548533
0.995383934630515	0.983021913593633	0.974687088801895	0.984057561987505	0.911156669390609	0.899727018959776	0.962649199978262	0.766684232425325	0.961616504492324	0.892654370350894	0.907402036089268	0.8706615839585	0.931770725271256	0.857010320505537	0.712501901956141	0.730230596681464	0.55631762332709
0.999984719435429	0.995539064187695	0.995329964049254	0.99677110744402	0.976063551194534	0.988133720966866	0.868506826161944	0.973625047811255	0.765395291537741	0.648742556247206	0.944664156928218	0.891768015489399	0.784313773710932	0.743486783693522	0.742191373981541	0.595893442103971	0.359427119321132
0.996273978151725	0.944668629500142	0.971309257439684	0.98575405978703	0.989592294501765	0.976205749666163	0.847180073052898	0.869800307037579	0.885003184153475	0.902168532836672	0.815048284284421	0.789174686752704	0.773688895674933	0.854756743054345	0.877081680180961	0.737708240535697	0.473873027515069
0.999817799921745	0.998765661910182	0.984889203586896	0.999091345928356	0.991512604568742	0.995498382304917	0.941283951994446	0.967463172023057	0.8446479480979	0.940904402810487	0.981253280157376	0.892731882666072	0.844211770102065	0.886930248253986	0.92615660052578	0.742353470617936	0.390681720809144
0.997106291788452	0.91402476535111	0.975423101448864	0.957978993937156	0.980146614476471	0.978315047439711	0.906385718809498	0.910373118485993	0.782270400086004	0.873457880012505	0.945052858989301	0.75932278180338	0.918650649936693	0.881985356934318	0.899969016594695	0.811133959454233	0.448764103003938
0.999801650744032	0.998713270947746	0.995965893486702	0.997970385293203	0.989776499252927	0.997387185833417	0.884590925794265	0.926844702221033	0.862375350240143	0.950701747536533	0.966715033758116	0.885014135295034	0.892493670486219	0.954963850537833	0.813422637380117	0.581828476271249	0.410957633810842
0.997555821499243	0.993773674750697	0.996954594964873	0.996107096066951	0.970580266181594	0.997880862214881	0.910276912353691	0.907136769715375	0.855829645761787	0.951698482865005	0.903121392828078	0.94529020968916	0.848152147448255	0.945470688584723	0.660282703488348	0.960921004661295	0.570766766495113
0.999705867125727	0.999999541514184	0.991351795268786	0.996042104452045	0.982813670350415	0.99098495169753	0.863311378742344	0.641025639369124	0.80572975753916	0.948273532878928	0.894365111526256	0.835362432288006	0.652278593590037	0.762046985186609	0.632950154318253	0.895625437505908	0.718084874126749
0.999999807452857	0.975351613190967	0.996014060676715	0.96896957735927	0.966951408730839	0.988793605036574	0.970284775188482	0.900482582125256	0.853322533103865	0.928309259392829	0.670110973290655	0.965908736101238	0.933061551615907	0.93620807400489	0.778303426151793	0.879540696196281	0.606846674943754
0.998240711495019	0.995512431702562	0.999108902798807	0.9720233807063	0.970765998009934	0.998330396140309	0.760265435576485	0.626338722007638	0.890984110129937	0.905919354180395	0.863289984645171	0.766460384996085	0.915159123445181	0.851320987043982	0.649611850098759	0.900984955128456	0.458287333136389
0.997421456102045	0.990368522311425	0.900083054160284	0.999218174635506	0.997637875603348	0.960489337700547	0.894953258510791	0.979809176528233	0.866976653130381	0.861977426724101	0.970736680253951	0.895659027637653	0.727918305909382	0.773608049667231	0.709361727478509	0.416981109896564	0.546082584291321
0.999998422296021	0.999995760772346	0.999909479288216	0.991944477791169	0.999371491221869	0.999629067139444	0.908548581290099	0.901815513238949	0.907890816736273	0.952754958133812	0.727349147425703	0.96155834797828	0.69979288570184	0.926718137882443	0.681530359247082	0.55608930221167	0.444540444556043
0.999950106128466	0.999999172621015	0.98581351643052	0.99722137614237	0.989769616816689	0.993444323429882	0.826136607131754	0.887541198258014	0.91486263757344	0.874646633108989	0.849842356369839	0.951719865931496	0.688778958410475	0.576512887208751	0.724871601082804	0.575612321709397	0.286329565225516
0.999995964056497	0.999763268961096	0.997497805103872	0.979612745073474	0.982098922386106	0.972997287643434	0.903833570186491	0.977265350938572	0.977269600713097	0.79562480174191	0.945038361112041	0.871004548873754	0.924497605598805	0.786706056765762	0.612104966721784	0.927954046777826	0.447827878787035
0.999668260717164	0.953020458929462	0.997913206708753	0.987704363505101	0.998255572006561	0.91747320982008	0.837336959396716	0.721800055902599	0.854319089054925	0.85529750809305	0.668189877936802	0.67046566048775	0.916428962901247	0.836344801974205	0.689067565218808	0.844325623158588	0.298757554547768
0.999893781546208	0.996594631850392	0.938304167367485	0.999107866404393	0.977137149867029	0.940389505640761	0.945253348044959	0.965211113679053	0.884936363533109	0.827090767849183	0.881842095478316	0.918855829271228	0.541595257737421	0.896794522152896	0.750528676059787	0.735409206936744	0.702015722975034
0.999998739115865	0.999026250048125	0.968600101080657	0.951665375094958	0.985440784114589	0.993180992006069	0.871496370899036	0.879520791317446	0.899030843003631	0.919006139880481	0.923816016077156	0.735718821724985	0.896743497380818	0.757504784998712	0.869490914318061	0.508334318795449	0.622299088380339
0.999999900245484	0.999836809354403	0.992198815364929	0.985994345611785	0.997851320779467	0.999737759945552	0.956695349034308	0.87362615163464	0.948294519636112	0.748998954909577	0.937302756905284	0.583553944461385	0.73785256450276	0.788682804059111	0.720403208967997	0.76694936015103	0.562015684138012
0.999999955959976	0.999882824273442	0.980919943613323	0.98290039204999	0.992535403325161	0.996250785942785	0.802329975486406	0.847857737904025	0.842926691585533	0.903538389365544	0.928695709529209	0.75550153874985	0.71466463184298	0.783189107732605	0.815193236300203	0.633839657401716	0.477051593181843
0.996073460507687	0.999988595288382	0.993866170452798	0.996908899275394	0.966128939824331	0.972285823486798	0.963021152213172	0.960121489191769	0.882392599941272	0.89734225496638	0.912062386364447	0.975470079143313	0.937515841779461	0.740596976454241	0.689688788631469	0.778793025230703	0.393529146541073
0.998300561369293	0.99999870975025	0.998226913695893	0.970239139212106	0.991247929980312	0.932552364062507	0.895241495537181	0.609326105545128	0.909144830852728	0.858518633319131	0.944374560763988	0.881632102963021	0.884679469007167	0.785268664698836	0.718623474924254	0.938360537806317	0.572451220234383
0.999319358757854	0.999950729216488	0.991637443957339	0.997434195143893	0.981984032395649	0.973211033585715	0.966346731365031	0.933033308731416	0.928099244976339	0.926468915768872	0.902112956565491	0.636770251189789	0.935422449319049	0.967008969286738	0.772063155194315	0.780752285872722	0.677814361346582
0.999805982970364	0.939114389753238	0.996067870267861	0.958608797484683	0.977180578321541	0.998787225627963	0.898068976645484	0.958998912836079	0.902815432417279	0.898349768325452	0.963374940551583	0.954387788058438	0.932961447601808	0.960969275861318	0.836677556422083	0.651261843698638	0.358372979650123
0.999610719892938	0.999999760837106	0.993654914346093	0.998568834159808	0.99835957163624	0.998493064868762	0.912195024476182	0.892609853978932	0.903207843789545	0.962268886510807	0.935321609399929	0.885601500047788	0.974005829459928	0.768500510832552	0.93518322407716	0.859144177031159	0.596358878455296
0.999877359079036	0.999914613568049	0.994613133322063	0.999335994438106	0.998480454387403	0.929225015701017	0.850036081656593	0.971194586069701	0.866790187776017	0.93696911133538	0.730858763000117	0.964545802750285	0.764089273996257	0.797052822390085	0.855687142029374	0.766808596816819	0.340682654817029
0.999909740400794	0.999535252519254	0.991334629061402	0.99842742470131	0.963651780448714	0.993387353895484	0.969071638626025	0.881971218478795	0.938478670661898	0.887147381629647	0.877613843071467	0.763361680064483	0.961210489444234	0.784198857475673	0.754406352456295	0.871588503299104	0.751095557868227
0.999987028442399	0.999132796779416	0.996830647619964	0.976543346795241	0.984243658427967	0.957749480554253	0.961416895726736	0.913122325672757	0.92409421479056	0.948490918196243	0.980833534818788	0.983792162936187	0.606245749903633	0.948746595157269	0.816846174930355	0.449598071197783	0.416966076484369
0.999998917307212	0.99999999165599	0.998591101019736	0.999767131778637	0.999009319015851	0.989728180791772	0.960498234389374	0.958631772102443	0.838329320210033	0.953376799470732	0.593947195783846	0.889400573140035	0.925379117607132	0.802386440750688	0.879173423321762	0.518625562447354	0.498872953678867
0.999999984420096	0.904647826603315	0.999296771184193	0.995516037992916	0.992698214067276	0.98394276288519	0.886588318784571	0.987655763604514	0.947029496938197	0.888299753146903	0.885474408954921	0.806998365486852	0.86666193323483	0.923510164790869	0.648364128595799	0.79893271370067	0.520442701307871
0.982926310109786	0.99999997995718	0.980816012546192	0.993782521179239	0.995999033565622	0.984508449242891	0.971477923889675	0.897232024461967	0.913638186943618	0.844585064655551	0.837224598836502	0.884756067611666	0.74501881433297	0.680140670657123	0.895381655736152	0.895118096309985	0.564622868807841
0.999022848081405	0.98586758211422	0.999756006238864	0.991024855903915	0.996176626433196	0.981226679805291	0.952949811432065	0.953722810755151	0.847193081305999	0.820373674862029	0.952314274956572	0.888771407814462	0.89057937457664	0.961267287653455	0.540332494692944	0.657695560663781	0.34001985018331
0.9996109570119	0.993407328299111	0.994167653621878	0.999373999104671	0.994261305401194	0.935545253161501	0.946857387651908	0.967251423228414	0.8594502661976	0.956933913106791	0.978008737478188	0.688972810499217	0.875803416777657	0.809378077686786	0.869533624490662	0.671174896491307	0.560412192344657
0.999434455588241	0.99997284751693	0.987460904525916	0.964570146529999	0.989218273533363	0.993522110691866	0.907832147683859	0.973209520249332	0.799302144636073	0.643573648382697	0.855503610524449	0.822482327869514	0.803376192524708	0.639081382498928	0.714281850255042	0.408631304267388	0.561403148523668
0.998643159462682	0.99892425494282	0.981660366522929	0.991874219473795	0.96139338034295	0.972262027658407	0.786037108808769	0.86067009522901	0.791533336193739	0.882319815100982	0.968636039851863	0.809439409578388	0.716549387072287	0.796049603031533	0.704986844588537	0.795113970765264	0.48449603073309
0.999944782296034	0.999981495224602	0.987439853098867	0.99883908368878	0.982149770457209	0.980838910554222	0.923868581729528	0.959744792608234	0.934599399425146	0.930161733112412	0.891513661778467	0.909359595274145	0.881996656350081	0.745376010427793	0.783736131427439	0.804503909618873	0.568249098591302
0.999935006382213	0.999985199976995	0.996432602046026	0.95661841745268	0.992731465130959	0.979813427148262	0.791178801549842	0.895304392127283	0.945393079822781	0.761389143723382	0.94006937785628	0.698532231715198	0.923156915115204	0.792743919855304	0.803346852856279	0.378466953231617	0.548758127579489
0.999722591732839	0.999946119361653	0.993485591363341	0.999600294894127	0.998554451975346	0.999342402486975	0.969879071807792	0.984199989564445	0.869842130430129	0.981849669245629	0.646664063083764	0.96220975353307	0.740939082037631	0.768343188956745	0.877442978633025	0.912525732114022	0.407730332889409
0.999706252845219	0.999787948679396	0.991877529957054	0.988952551252037	0.997101190978848	0.991792319184567	0.885677883751267	0.914504037305893	0.86225352262596	0.907869223793954	0.966560464863833	0.800751015712279	0.901553233031891	0.874801459406892	0.944417625816013	0.580477659242261	0.466135810216062
0.999980487379803	0.993444796787508	0.993378951227116	0.987366736484402	0.998224330778909	0.973660336082803	0.926120637659923	0.901133909531331	0.811034187811655	0.890078636110147	0.690466625372382	0.965827695981748	0.774527787537238	0.876401230356057	0.842858791610857	0.527408668720821	0.317821332373718
0.999990460353353	0.999977174469281	0.996445615104627	0.994714529867378	0.99424819566384	0.995054182040823	0.905754834823985	0.937464333959186	0.866385724655741	0.772983877721786	0.747768765439228	0.804060803551064	0.789710378924881	0.570924686951626	0.822984852055459	0.751337165222042	0.726533626783852
0.999926059323533	0.999999976944498	0.990567049556558	0.999742903923874	0.998237504919123	0.997492941964465	0.949858120515058	0.981745949106362	0.768663695758432	0.98316088210725	0.930784067151035	0.94442037410928	0.871475208936904	0.860746449723298	0.959601103143763	0.73164405000789	0.49501034436753
0.997211782024851	0.952396057298825	0.986884624145582	0.99933729052654	0.998363241146858	0.991580955957754	0.947540119741425	0.926772072073413	0.991278389844171	0.809364391176178	0.815336180518344	0.745666703162018	0.843927041174639	0.756816202161545	0.86401654396934	0.437064422055907	0.316390225367743
0.999829445511297	0.999997023697886	0.99432120970367	0.975285799292105	0.969881252701765	0.996581084228244	0.971430642779748	0.961758251607563	0.844513625776818	0.870805241452908	0.971083011601884	0.895966201684896	0.822671563960403	0.873572555640405	0.639760744160441	0.921481493563729	0.65477382545982
0.999614269896104	0.999999989101372	0.991065096024368	0.988926213914295	0.991180040781493	0.965628672680255	0.874626633946814	0.961667342091657	0.859494015960117	0.907242823696919	0.915876887794174	0.878875553288696	0.874272579917419	0.635603550548876	0.613744432475713	0.820856500849114	0.508346094389709
0.999382186611808	0.999999995615926	0.983932880386205	0.977305364675073	0.996169932961296	0.988394153985118	0.95695400861935	0.789050994895875	0.880436187806388	0.936599607627769	0.834112531077508	0.947536086807564	0.749724047878171	0.769989852486847	0.780720287214972	0.786290133768164	0.347063913323659
0.999719039717467	0.999999999639515	0.989706853505511	0.99088517622142	0.998910753973996	0.991412370281976	0.950203550146476	0.954536892899337	0.869315318475421	0.939732865381576	0.821672304371671	0.938108714443871	0.829931576545005	0.812357187584231	0.631323345030677	0.54930785281818	0.786480002026914
0.999857889184908	0.788591645739529	0.999535126458119	0.998600521054342	0.995561657239885	0.98091364888859	0.967867795913905	0.953976565352384	0.955636842750458	0.818237610929195	0.879784466932663	0.812725147278723	0.87438424918595	0.865832591422107	0.743597699053369	0.66606320035306	0.474465216822307
0.999708839276366	0.999546991766512	0.98760378853744	0.967344110856798	0.99707659082145	0.999352965239551	0.888065543094947	0.927546841324964	0.818708212318526	0.969405128757732	0.90572764397653	0.621374000132811	0.798488048746971	0.855986567853356	0.572349075485734	0.794406484278942	0.731382563995266
0.999999458933583	0.999999999187551	0.97967903427945	0.997884354039544	0.985464644587126	0.998315689506975	0.869287207388187	0.736924612791055	0.868232050720567	0.787114242570679	0.851999408523876	0.926919181110358	0.734806939779103	0.794064812595172	0.821906573357875	0.89039401273532	0.60640467527046
0.999999985302983	0.999999902552427	0.999733252149507	0.989895135324307	0.989142312411658	0.999955514967306	0.956919222013114	0.992542144848221	0.842457969049688	0.947811732599616	0.922609947086294	0.90658648640309	0.865576974071027	0.681879892914615	0.406704103336878	0.871037670628566	0.590714319470242
0.9999909542282	0.999999998830902	0.998463637235655	0.980103424475675	0.997005641192424	0.998027236608315	0.951657489684172	0.920028689455252	0.85871826742692	0.905449533989441	0.813631165431342	0.864120480292833	0.799573141729516	0.786476050237269	0.685889159969614	0.512419137695323	0.617879652461638
0.999999759656102	0.875041557255992	0.967983644010783	0.99546895053521	0.955539917547125	0.994670935307734	0.872851414022351	0.842326914624371	0.931115048739639	0.72587904152466	0.774108588257637	0.712298986574132	0.846371867265242	0.775486429959094	0.777657326552922	0.786037948419009	0.651684940818486
0.995318034330833	0.999996128574393	0.993289569936905	0.99773208073517	0.981922230332205	0.991882256365626	0.947982538835411	0.944332716745539	0.774141689078076	0.922892538047277	0.873341967132828	0.925797789858785	0.725509507701425	0.779298821073153	0.562040620115951	0.836555265472853	0.524847658603693
0.992608755175631	0.999998456114209	0.995993131294141	0.995096281037243	0.980699044065726	0.996531613783289	0.947420438029275	0.980405163731552	0.873957148115646	0.891440289536402	0.970403817919528	0.885331267864568	0.807101802319529	0.77397314041393	0.355719549828794	0.711810952943833	0.407279882000137
0.999997344357839	0.97373598233641	0.976766027578946	0.99654067272023	0.982186290743091	0.994905638169666	0.950639408391418	0.927233869711816	0.83726311492126	0.805102100041955	0.813392268287638	0.90775588844304	0.869831217410858	0.944610243333514	0.764148262898668	0.627006621160248	0.329234358386766
0.999999161298601	0.999998504884149	0.993480681418184	0.991191591610481	0.997009750858377	0.996107676805447	0.93087237260291	0.955557664560505	0.846134477864605	0.890282021068139	0.914021950620982	0.730153996722441	0.787709771405106	0.663831946028073	0.754860371074924	0.392798608515731	0.666414074530006
0.999999893486578	0.999896941481249	0.989443888993875	0.993685103836933	0.999457121945595	0.997783191970248	0.838705506402728	0.926200507310586	0.85892208941421	0.888546937828298	0.861951054265241	0.595024557723372	0.964312982873432	0.928167355563142	0.941904500725903	0.588318368780904	0.627304173410123
0.999999975098114	0.998715890688405	0.988642409523904	0.999950747456555	0.998355932246773	0.999716975674521	0.888164517896609	0.995916837775597	0.798026453380648	0.990638032208257	0.884007025434274	0.821331753678762	0.628106503295487	0.713037281363369	0.609519923059077	0.768870783945338	0.468405357745823
0.994147764948283	0.997440120468666	0.996748085489935	0.996688939359456	0.9913062868556	0.957434196821925	0.867182850779997	0.990367894909223	0.913595770945379	0.715812923526052	0.93433694748146	0.797398359196553	0.882355104608955	0.735039053545023	0.852260708677587	0.952777986257583	0.737680072736214
0.997923642017613	0.99962905522686	0.979348156262701	0.947459688124955	0.91921045950951	0.98127548527198	0.960910618218173	0.894415707355374	0.622763099438967	0.723750053617137	0.920579835936889	0.688646470431525	0.815176040518317	0.526179098181064	0.774061254593723	0.815807099234323	0.713982628882467
0.999801125138591	0.986753410125748	0.992798677351072	0.998634040095484	0.988971091605547	0.938431976643675	0.975871809576819	0.962702143160504	0.907414788409015	0.838844519034145	0.807924123520439	0.615243064770184	0.950189359451733	0.787650773385778	0.831962395011529	0.478263861486259	0.636944157217718
0.98543337640212	0.999953810518412	0.798968425392515	0.990560631488641	0.97646231702126	0.982317963371662	0.874559828072959	0.774238845506983	0.938689223526804	0.742925143817602	0.973570303566348	0.912260078228871	0.78388505844375	0.569005755426837	0.812579817147113	0.652061729140151	0.221419269442183
0.999488858652707	0.990507114152491	0.996850051161192	0.982456487877351	0.956289094817327	0.978714409251265	0.940015788124137	0.691916383100899	0.947582032431964	0.840890671172205	0.847255436269162	0.960205924902517	0.918216069060117	0.959018929375052	0.584688332590381	0.726382755211905	0.185687303607756
0.99788129666109	0.998892806590964	0.999089241982162	0.983617187314942	0.98063452485976	0.988661692746786	0.718923229965431	0.40996882968469	0.948800429565261	0.713646637358739	0.621410223545996	0.828204398928543	0.887086057681109	0.847993395020175	0.625744957355845	0.569632547788238	0.245645024650063
0.99997798525117	0.998950105113262	0.997039712413582	0.981397292089778	0.993728477153494	0.978085001627955	0.989028974818301	0.930755027233452	0.837829535603791	0.945033828035577	0.689298004917576	0.972365499208685	0.866401397758044	0.936622708000942	0.702439766738913	0.878475360803697	0.0968874702702157
0.999487075376816	0.843407118426962	0.976890983613788	0.934684917614184	0.892131472093942	0.99661604499491	0.979360075931577	0.904074968167052	0.903236610907514	0.553968068697076	0.912765503657593	0.753624192922717	0.801462621568913	0.698904343366357	0.790738124627875	0.627790171681361	0.646537911104988
0.999958566016828	0.999721810918791	0.934337467709248	0.947753451023373	0.965151497107198	0.994261077259372	0.971444431269742	0.979323025946917	0.717125609139096	0.777570920073318	0.962250288931	0.938584458004353	0.805658609867853	0.475290781412335	0.888705724632122	0.811371720230669	0.332300379195123
0.999736113571403	0.999662189139402	0.999606859220533	0.997736904495263	0.99524263659801	0.978354162535072	0.978685542411377	0.964411927561492	0.815987153406223	0.93979812924831	0.921170319462819	0.951309810488805	0.814611036338032	0.839477341064718	0.802120041415869	0.826141528290579	0.399636093141938
0.999941697012641	0.999993793322008	0.982476788745168	0.998035443305656	0.997781897670197	0.992011260623149	0.885121043833362	0.954833540457213	0.74318782550624	0.926857984248884	0.921604567441678	0.907348192152416	0.863151872172057	0.66637411469031	0.767593650862126	0.784196025310024	0.557459759389336
0.999869152048745	0.999799786627956	0.973982683085358	0.987063067037194	0.968894463989538	0.985759036832478	0.985831137307079	0.867512305783903	0.949310071174259	0.858697279519492	0.685910376118962	0.773674605724672	0.740808974244684	0.849719659679504	0.755538372313209	0.670106816926095	0.645038782200268
0.999977689768651	0.999998874781042	0.973529634874138	0.981486888133187	0.901396175656084	0.973104267527796	0.985589003006415	0.881276659564151	0.883523511124854	0.831961978429223	0.863591853247054	0.915305607688042	0.832326140216845	0.699999842973356	0.66409006042008	0.700185401101436	0.581113883489641
0.997528229171908	0.986628917356584	0.997634475686758	0.990941069541112	0.994837345872137	0.994518334691348	0.979263119275359	0.803946214617224	0.910701216632763	0.832208341245446	0.969089650254455	0.88905170737125	0.582814716559079	0.752673324107673	0.619583954925261	0.476935946705219	0.46903863074134
0.998070977690961	0.995844341294149	0.994794487171237	0.969469828039066	0.97111950822168	0.97456090275404	0.931646704731008	0.864116592525776	0.883005991481232	0.80818052794086	0.877778174826451	0.825014005584055	0.906237734800875	0.861059208783398	0.750548506127275	0.873579007764465	0.642977694698038
0.999954604735966	0.999538798665059	0.994374140279715	0.98717828722026	0.978643665220465	0.967304276578717	0.957145121920648	0.910304554653081	0.883720072090734	0.912793036549837	0.666732377330555	0.909982772451709	0.886847618049498	0.912048179275448	0.66418615643916	0.564544286229993	0.4453218987983
0.999951193843491	0.974474742632683	0.997914781623795	0.984269128542872	0.965122943032398	0.987314901433987	0.913435206124654	0.894320380829617	0.819542256917881	0.8238308304302	0.875596343162049	0.870829672202261	0.933634822076813	0.88776021438247	0.712823644719885	0.831203853342399	0.296115723411263
0.997713143843555	0.987197137178211	0.97075885787852	0.982322763904704	0.981746345792419	0.971471195509673	0.952107195740538	0.816418039052277	0.964454728351441	0.941039460414458	0.90590319288936	0.931340140909915	0.866701932422186	0.925834615653641	0.859193522090751	0.745561196978338	0.445011766664203
0.999997210123932	0.997810909766703	0.998821835348996	0.993777481871331	0.998290773758362	0.998995467031767	0.911920406393481	0.978221572188434	0.876901530808865	0.893496666615428	0.975852342131847	0.746564584674401	0.701572585058544	0.917105526486345	0.927482687841579	0.853514814694126	0.584652213834019
0.999980520692483	0.998937891512197	0.998818372617404	0.985640638984203	0.997928087609001	0.979685597102099	0.892338407417634	0.932159684612216	0.769365156062506	0.878415571161987	0.935724727160842	0.757788120979376	0.794391833538124	0.911174566972737	0.708564137905506	0.518258545256724	0.564275407270666
0.997922405720743	0.999856063152037	0.964235584706982	0.993271209373494	0.972753938679408	0.963397930347576	0.971206662083007	0.936248421954125	0.923542991903601	0.869321347730811	0.753902169340479	0.873238286614815	0.862911562201825	0.699219918385928	0.751185406550984	0.747649157121879	0.368874371984412
0.999990567084622	0.999710931002413	0.99700603228039	0.996107336187568	0.994892064078355	0.963069244070592	0.96983733985902	0.946188993927693	0.90990645006201	0.882174201943458	0.891288117375307	0.847462863804196	0.688952862995844	0.840031814529809	0.759925993541217	0.673221417965501	0.475340086717203
0.999950065647905	0.975771351045827	0.958876476152346	0.992438878429723	0.921408302663239	0.974141643499839	0.935632629072091	0.908654852341898	0.805381180592322	0.692205703908805	0.953242472768314	0.820723712551945	0.838654239223629	0.567987283313185	0.66599686597172	0.506238674209953	0.412303984987337
0.999988579235414	0.994245844236952	0.99731536933858	0.990966662228823	0.982732865040933	0.918096239256488	0.96790098722515	0.909799707899523	0.878298530753256	0.891110485122798	0.856110596219102	0.833386757477602	0.918790999318	0.872698366482061	0.694370937081201	0.825200516509284	0.571399796023345
0.999976197606513	0.952652184625295	0.995894026795801	0.980624873143263	0.955870023644767	0.982559767734371	0.922227344405955	0.851717950015198	0.928940346970644	0.631933074287451	0.970664074599087	0.649480900796424	0.939480672741217	0.572259246072721	0.556755386316923	0.604924596506467	0.450240539066217
0.999263416460891	0.999810400137748	0.995041781010808	0.999560166713769	0.998261011731962	0.974889558507271	0.935506120683841	0.973847040556402	0.959209596982735	0.88271925897984	0.706371093390819	0.972738926482669	0.544363226327985	0.875531503105382	0.341770559236278	0.849073901740459	0.633952758935525
0.999731750435043	0.999534332018579	0.994218122127175	0.940816660242534	0.992398342181292	0.97818306025212	0.850172202815723	0.7774175590999	0.913256984934928	0.955007013776497	0.881396647875095	0.433420719563298	0.886185752682207	0.431310047323578	0.641245243322596	0.850462335519299	0.501641658648828
0.999999841926688	0.999999998950913	0.999717561793203	0.999830278468729	0.998928742939691	0.992422247201131	0.97111810498412	0.896165918503702	0.891623336238496	0.898806718948872	0.817948688883694	0.923321386324271	0.934049211847219	0.860510882243693	0.673622575838465	0.755698118953431	0.516809495580801
0.945632676098996	0.999966657642997	0.996605594197813	0.991928509997925	0.99479854961334	0.939944394219538	0.888654976708013	0.891951175481072	0.857326593135835	0.899445068653421	0.754025228682456	0.809861401889003	0.875078433843154	0.455870544414699	0.701275280954459	0.687958549469887	0.498244467473476
0.999970859365878	0.962004257439326	0.99356274826953	0.939833332312518	0.966719983527875	0.998810095855447	0.926534350449901	0.93805897413626	0.909308121576054	0.79355413153206	0.800807001270453	0.77899065060319	0.712423797386594	0.917489555192662	0.787460021968274	0.753154591632867	0.364067560114402
0.998266857293397	0.979898105388327	0.99415335057685	0.974146335139674	0.972660907478972	0.941000181573248	0.896851500780928	0.893807114609949	0.920805060438478	0.784577659598691	0.926868440033867	0.874209761784411	0.848411139483672	0.879170121955578	0.644014387852863	0.774278577038848	0.583304800913646
0.999305912384672	0.99999965144185	0.99284917954151	0.999484793740468	0.99271397563996	0.963702423937129	0.919247875682413	0.913555493823917	0.948605318546293	0.873119817359218	0.954438373397415	0.862244372463678	0.88430583314294	0.776392220270788	0.85916690602577	0.547697130728149	0.649411636477245
0.999999379889958	0.989790817058337	0.987566899747548	0.989347780636542	0.946552731451617	0.988848315291043	0.948585331095227	0.961837571143678	0.929951779889615	0.885258565005548	0.726380539077837	0.904118374370232	0.767197936224752	0.91302783334723	0.731383230132619	0.917786654544751	0.610882177941688
0.996921299147333	0.999989011479376	0.997765286792957	0.999405631137619	0.992487760374233	0.961747925539761	0.901728641848227	0.960486553181813	0.861880936761316	0.800108219669784	0.907495679437306	0.734478116944052	0.852836411676531	0.737162719162862	0.714182298340612	0.828966454453467	0.247248755600497
0.999226308954935	0.999999999602493	0.997143272117012	0.973611742958378	0.99511676601029	0.997541367111702	0.933199083707819	0.948668936381505	0.890669453669575	0.856755330675593	0.927085242726262	0.969078479371804	0.671868994470209	0.783342823805245	0.489498406439966	0.64462203477909	0.263128948580189
0.999933334115594	0.999682555453227	0.999312454208051	0.999741247660266	0.952902679354396	0.980749118837504	0.902818890442062	0.839595204312947	0.861266192947469	0.799060736391435	0.904321228906321	0.951398818575108	0.822549099065642	0.806382257597733	0.661004967324865	0.844027708785938	0.802064565791039
0.996062811780991	0.99739436561702	0.982777024398313	0.999430523010729	0.986955460137824	0.994794511860501	0.949262606040068	0.966306817225801	0.854139060725861	0.886493458783837	0.699852337086617	0.966351788486941	0.597000217188182	0.813103685704642	0.875452990485917	0.67885545814406	0.536501649563403
0.99989980533503	0.992864690306522	0.989445557172186	0.998405594256971	0.999166745188114	0.975427877787943	0.859586247178546	0.9202092557269	0.941469431464302	0.90794491071348	0.888653395420637	0.622327088986975	0.855420635861064	0.950109929242915	0.766207532001645	0.769666834358823	0.539101034636379
0.999997274157578	0.998154068731697	0.963556421137011	0.91655472522108	0.890727914928091	0.989879760675197	0.875023050481404	0.828982647285202	0.732675689101249	0.742834803338818	0.966590627308227	0.692117717408767	0.76126156614934	0.74005202009129	0.621131590664996	0.712421484807041	0.47815769866614
0.999993960825834	0.998237534452863	0.998993695941129	0.99695747689397	0.985039622950404	0.996964668711539	0.962281091525113	0.960494531251814	0.953117576815457	0.901395188793991	0.87570204070534	0.946886143422637	0.857926782743412	0.91870287792119	0.760488989320509	0.946281497034654	0.702852915430394
0.999999761968933	0.999995687178813	0.999643509732077	0.977577710569515	0.999902321213196	0.999901442620244	0.950806673888878	0.98855540530798	0.926989236644266	0.90192713583545	0.767135718892996	0.942439753058912	0.922067365404084	0.855829869937226	0.450548314037618	0.528121623289056	0.398106853001522
0.996189209369552	0.999236356029579	0.941279736901635	0.995712140396722	0.988633809378003	0.970467205922699	0.945204905431499	0.983280377970903	0.896196199197146	0.933701785722269	0.845630047411057	0.936560912308427	0.810499876923183	0.878167936332737	0.873481335862902	0.719387946572609	0.600789641058355
0.999784648262212	0.988738270461293	0.980509753304653	0.958314485120766	0.86675921135725	0.97196415934685	0.947299755904386	0.848086953582355	0.859533358402311	0.889213927606455	0.830832130910335	0.938617386875971	0.832838072510947	0.794003017405494	0.747612175254252	0.731767597227674	0.353871710998248
0.999943930131422	0.999979020263839	0.987484642982956	0.999584405204687	0.999947701371219	0.993437219444857	0.935778454354146	0.864128113904707	0.802881423147338	0.888984175517143	0.939296088144804	0.803887843783451	0.640082310031729	0.923501003034637	0.682672809006094	0.797917749471611	0.230732090052853
0.999952822424261	0.999864904166229	0.999191622801657	0.970995896363678	0.958832963932831	0.999554279587477	0.913734140897995	0.864384500175147	0.866794271774622	0.624847050781903	0.728076393145507	0.813063609165	0.84045563504122	0.785084598910112	0.630889170811806	0.689507770519284	0.65840840359064
0.999996486630379	0.999988868334443	0.994539837475646	0.999934561356848	0.998894497045921	0.998317526364348	0.946807592787772	0.943648171200866	0.956119852324993	0.980000537281225	0.883031151472732	0.632819319940876	0.631413997239439	0.618129631208196	0.761093491174386	0.4961549967363	0.539537850278341
0.997006483032302	0.986079556066152	0.998730899591852	0.97717292816395	0.984773996321636	0.993921989520942	0.959809857717881	0.889996279941618	0.928567920675598	0.568842218528244	0.833179334305606	0.713237299581851	0.898616412113678	0.80692580164116	0.492576419394415	0.705632082185976	0.446477713767393
0.999999927135068	0.999999581409116	0.990195794287959	0.996358780520609	0.934353681835545	0.992454624248219	0.966229801575468	0.964474911970062	0.827821072800711	0.948202867610203	0.896381943670387	0.982027557714737	0.881497750854546	0.913701841958265	0.462431321906456	0.642751350012429	0.794646624131154
0.99067235083036	0.999683899650454	0.996256663351098	0.950086956438967	0.978310744208928	0.994627965115391	0.894357221921106	0.757670771884689	0.870148166011817	0.853326405463158	0.945391898041635	0.723882553989559	0.974604315601675	0.842803014551106	0.865212070092967	0.804065615966514	0.508423012921603
0.999909898621189	0.999903494863188	0.996769663974038	0.988460931929275	0.995057920848418	0.995227896289539	0.907743671506775	0.92487414158016	0.944086358708908	0.794860714454585	0.916253094310976	0.866546697082285	0.870180600307398	0.69079038588249	0.883223335695968	0.770119345353668	0.575340416027423
0.997375061761514	0.999999876124828	0.981534781635352	0.998344424838149	0.970244421160369	0.913967492801121	0.869978965548686	0.905616788271069	0.90014373488576	0.959876058523204	0.908376725214352	0.831697706824733	0.958667528550486	0.794592335680173	0.62699287343967	0.786730175992435	0.820355493225072
0.999185766821824	0.999802940832605	0.997421991598819	0.985377841153104	0.979715096680813	0.977230939224369	0.941040102895057	0.842279434699078	0.823295703918242	0.767072172928126	0.876743399588441	0.88493639988062	0.858492003852665	0.779260476657293	0.773110633472916	0.772920239280324	0.530587315068438
0.979509020077248	0.999336941094014	0.995136554238653	0.964391291900235	0.972638673787613	0.987035442574136	0.953432099544006	0.88530603287127	0.863957734175863	0.833960499542625	0.87721992397668	0.886395079248631	0.83939694388811	0.909256077770178	0.719195546324927	0.806428581105798	0.484112974856685
0.999993163004584	0.999906573125855	0.99202397815249	0.987217474584299	0.937932542776654	0.92009495248958	0.920977722779358	0.910292581709577	0.805118217627241	0.72612099993503	0.825656979973342	0.87502982599997	0.799338650916757	0.691875089815485	0.747110517477562	0.532420224341841	0.558055792796009
0.99956886037529	0.999999055414978	0.97760613430013	0.999650699944212	0.999786180254399	0.989064331017091	0.931187854183034	0.935942191883743	0.879859635350622	0.981401739285561	0.961406957302056	0.908564196916886	0.837811334322188	0.841011082574921	0.43150978489919	0.746156951687267	0.436434832245843
0.995590100621561	0.999900902856129	0.991023604176032	0.995283366437377	0.978688601738659	0.977236743370562	0.874208479430561	0.853338057606959	0.936404146291649	0.823656638243218	0.85080933490632	0.974856461180269	0.765541657148265	0.717092835226166	0.786444891178608	0.719336335082199	0.442204252598541
0.999691846668398	0.999997728369683	0.952954139624375	0.965378603921834	0.978431741856642	0.998590534827154	0.937581842398125	0.919989032610067	0.877640995687781	0.916954448433131	0.962939578731006	0.886544171597809	0.602846749539494	0.837699444682168	0.838733354419332	0.70103421235937	0.769844097675107
0.999820981377216	0.999995981681406	0.998457839669795	0.997716511343666	0.981228293267574	0.99653987326984	0.93755887530267	0.977689178636934	0.782358333867684	0.802425959657748	0.816981243787899	0.807859892084296	0.923657056690278	0.744138892970117	0.706905231844033	0.628544802712027	0.63826176142786
0.999956796635225	0.999981676851439	0.999429581089751	0.9956508578072	0.981821219819129	0.975676605527609	0.969855280087607	0.987594270115709	0.957302790658784	0.733228676122219	0.693477313291624	0.956311707784859	0.77831970838001	0.705520092508336	0.660427924674118	0.700111170302093	0.321573201702019
0.979611669959561	0.999999946650615	0.998993415048382	0.985311044270691	0.999164682402967	0.948831592917096	0.921865094242043	0.712090502133548	0.942935439191671	0.840236841240765	0.909031967062984	0.681506073121016	0.707185446222112	0.856185602450607	0.789780029744384	0.736808482182679	0.557949425264343
0.999998231828256	0.628162379290097	0.983295398387713	0.995762751429117	0.994363131907748	0.999279558309956	0.960187076802584	0.994924497653981	0.884538902073247	0.965406324165139	0.57754313486969	0.956415723485604	0.819683830102981	0.941567563884228	0.897843535160143	0.609133776949664	0.408774286747913
0.999819439971772	0.999999994169859	0.996899746738922	0.997065667044217	0.991827655124027	0.971732128861795	0.907528626136007	0.805983137305406	0.931773910197891	0.826309206236606	0.94569793136239	0.661892222070393	0.914929368705941	0.763895021498158	0.720313753087921	0.737366157764326	0.583926471629003
0.999410806297353	0.988406165611901	0.997075661787275	0.97622351009305	0.990507796768862	0.976443780146543	0.927392333483377	0.982251127324927	0.854695703124152	0.927837638063129	0.72110367525368	0.931027457381558	0.942069464048879	0.870748820138002	0.777418784613465	0.758900942327259	0.467643212162347
0.999801263018328	0.999999902423156	0.989669971655058	0.995805937399481	0.998053458758793	0.899694580983915	0.875571752965335	0.630413105686032	0.899327459191571	0.787943107691361	0.962695245454707	0.674915636041433	0.839991121163356	0.752094688158545	0.689466088440496	0.603724240572672	0.612042873007881
0.994496302908195	0.949357873260332	0.975726004178139	0.990912102850443	0.984432834477698	0.98586861512375	0.943218334485939	0.950261606196418	0.912279597642602	0.943887331831806	0.777948698674515	0.879606237082494	0.836889063223394	0.861190766248033	0.864980809950685	0.73193457968178	0.39998002119995
0.999956815428383	0.974283836793586	0.998172307143631	0.965627680189439	0.992342488492946	0.999319408135429	0.878109213373429	0.948908566941548	0.836699951670402	0.773254690723074	0.817717445364466	0.798268604796771	0.823729941097659	0.878224929764026	0.514734428054375	0.632690837488614	0.356840683590286
0.999512637397175	0.870423775723658	0.975544363104145	0.98813400030716	0.965319901933653	0.985994295624002	0.92469187168304	0.884549681738339	0.846911933137142	0.90753195733424	0.760345787628308	0.855956393012616	0.846251691659737	0.869880042996076	0.742632183666053	0.714681908367544	0.5288244904545
0.99413940258387	0.999999997045109	0.996857657177878	0.967384119757609	0.982470116038367	0.94648021945448	0.924221611006705	0.906593760452162	0.90724455620706	0.791862045118714	0.926778721580543	0.903511535914719	0.860486274391892	0.63375516403247	0.596516654561281	0.890372455392374	0.505843205466846
0.996836817585302	0.9998648885249	0.956352654052341	0.982411584271601	0.95707950541348	0.972996610213214	0.949730849602233	0.947103401165983	0.828522956603453	0.80891232251989	0.938689598902335	0.791571192328208	0.663858944206775	0.702837751878533	0.672110030358997	0.85911735579605	0.538678011914213
0.997950575952139	0.999994408324052	0.988699388993978	0.972219687951465	0.993470654503372	0.944311420595792	0.973589824575235	0.944622799658963	0.846254683709733	0.943833613404984	0.634920793628649	0.978198512465561	0.828202678852881	0.904097284017796	0.655891109875492	0.522745781059202	0.419034297843807
0.998823044460234	0.999369499082517	0.967468899398233	0.990098205669499	0.954419265567221	0.995279250835429	0.951399321806032	0.643268449217192	0.839515821630296	0.819153763358547	0.981382877006305	0.76280193389946	0.902661318215708	0.652683294845743	0.928200120571038	0.689375416601905	0.508992617251519
0.999683836931521	0.999928657729729	0.999931985349051	0.992018766655264	0.989461435375644	0.994565675641918	0.933505337589613	0.919838966970004	0.898304592196712	0.81540490470989	0.813912716438414	0.982932090375582	0.910794821162067	0.893170557935874	0.312168118257169	0.403420952204796	0.436519655659041
0.998442133252028	0.998828490908732	0.976762798292092	0.956270618332006	0.969665006075505	0.990312154821064	0.909794241143269	0.870950217336122	0.883993110749346	0.883692835241152	0.765368121444293	0.770692024819701	0.84845728205389	0.782610678267873	0.902165457549707	0.925427929223168	0.29256146552776
0.999905685057352	0.996883030211196	0.99516376674872	0.999325700700861	0.998417460473372	0.98705609703359	0.920007563435943	0.941898891810319	0.946358222749739	0.892629916975452	0.700882816312274	0.758314361048689	0.802258555396766	0.914311382541062	0.727345064535731	0.559386864375479	0.489859641343092
0.999999998303486	0.999950511110538	0.998426872667908	0.83800745862889	0.992826595844038	0.990711524861597	0.907970791381121	0.8923350396867	0.8946529280952	0.926778160935851	0.746945822787198	0.662809487106442	0.7412230602955	0.798738659570042	0.550865331549495	0.437478815219471	0.549866031290968
0.998741588298729	0.995057293581617	0.931741632911644	0.992244805471194	0.946357403605891	0.986954535000332	0.854376909712024	0.916989842643392	0.919267971291857	0.782960673645988	0.933413631989469	0.683365748053848	0.586116292715602	0.573991216944237	0.813894219340052	0.381705386398752	0.47985867797423
0.999644830463907	0.999999997122833	0.999777545381842	0.999841342731362	0.999964375322318	0.998989957287045	0.94674082198513	0.951590934607507	0.794061340058328	0.942648549727718	0.773269149373756	0.974711024232598	0.95387693926706	0.890982833228446	0.68420512068215	0.685947206557742	0.654163182273628
0.999612066915683	0.999997001864497	0.998647511593786	0.97238559444924	0.99219119420111	0.999829694128016	0.921325565632189	0.917428510841794	0.721821081533151	0.814513118853129	0.900437248281535	0.969178665147106	0.648677499179419	0.905537736920364	0.80188668886447	0.771863468235675	0.584909305422535
0.999690518333478	0.98357967085001	0.992841231700524	0.975353566304608	0.981174938332119	0.951526789546544	0.794420676831933	0.949516269846458	0.703982495954139	0.930035411100021	0.750706257650375	0.834677062451085	0.904436453584437	0.738286243801524	0.550026141858274	0.501646124985752	0.502556253732257
0.999972628331453	0.999995180565652	0.993047605586061	0.982399391402476	0.970633983261527	0.989589825333333	0.958146160559689	0.746045145638566	0.934311018038196	0.940877427791215	0.871417510130634	0.944346443654996	0.735708732760736	0.896311449381417	0.282346142368653	0.872076703351965	0.695084456416573
0.98715213286027	0.577360485014654	0.97820861460063	0.956741638766949	0.904999352787978	0.99051465373707	0.902402854740582	0.854774379467476	0.785127353017311	0.815403232579203	0.891561376626416	0.78213980350009	0.970214468340785	0.795672180985814	0.884735831492729	0.707551356125513	0.576207366367395
0.999528853625633	0.999734746066906	0.981516133440199	0.998649799811203	0.996388594198615	0.98691317704975	0.870674504325454	0.881606377933796	0.963839200356227	0.859945572312341	0.772760699729391	0.744976860034009	0.849466500146183	0.528108515957061	0.932250927416847	0.68154315996408	0.487092956233484
0.999469376667649	0.999897274886517	0.979799331351916	0.998342248266202	0.994401989363729	0.988590816877877	0.888017219281832	0.886323785207413	0.925650686929146	0.903690421437695	0.756926043979828	0.844800096746725	0.905545569292695	0.486260473982899	0.932530724054608	0.885332337419207	0.503445307568521
0.999816792129345	0.906415458348978	0.998626735442838	0.98330076773171	0.974573099621578	0.993325707705306	0.920778445461913	0.791495682379096	0.918413385561593	0.812329066177901	0.764376207587895	0.920427995163076	0.870668325777166	0.980059672473113	0.750753760110053	0.774449844397687	0.557210075975575
0.99893698725927	0.99999700966091	0.991889094912831	0.945403072715516	0.984086314357618	0.979204343229938	0.869014213485036	0.925174892147514	0.913362469274856	0.737301967219039	0.849841438917419	0.877692994319648	0.885814492324609	0.522199516490969	0.746137570409346	0.893404720920618	0.429738318913989
0.993144988802412	0.9986839449958	0.964095816174945	0.945190832142849	0.933702070611544	0.984147612560804	0.928027426470918	0.907847422525742	0.806054412290585	0.807108281958391	0.948551333331407	0.842161871020079	0.770430749482387	0.67099589711267	0.779603574081167	0.915422315291621	0.565690257908671
0.999997649619354	0.999998484188348	0.994804982409751	0.999859529932342	0.999831601622298	0.999249486301367	0.958350834724498	0.966023576129056	0.90653115959574	0.925623023815822	0.896251156258438	0.90998212768869	0.591518878443155	0.794154960782419	0.813788610168405	0.930107864106288	0.720032470807274
0.999995846861315	0.99995086029751	0.99738365256404	0.954879594720724	0.989925801857679	0.99732863193177	0.805260146162246	0.932871227122035	0.900108394066674	0.812619111911403	0.832146789675984	0.741240503718454	0.837251278282203	0.753467892455648	0.776147036279106	0.679393928363878	0.251082578300787
0.999585499429649	0.999998793728728	0.99249232914416	0.995076201261372	0.961881482163226	0.954470902067265	0.956541448420011	0.949155388469436	0.90444314201292	0.848870122748635	0.87294696453568	0.967741550553133	0.670386376525056	0.781879057511626	0.689371684308093	0.924982384588663	0.412744398872958
0.999023933760719	0.978350870566543	0.997577414611287	0.994501225756913	0.992811900109398	0.975839961277893	0.836289932513844	0.813250551489008	0.899486458213843	0.722539283849787	0.939953811211152	0.47450969177516	0.863531522143812	0.740701203574504	0.706105745460177	0.825607383342666	0.34719499696474
0.999973555625043	0.999843832795393	0.997918686161874	0.951893663665957	0.949526877235263	0.998594289032335	0.941986927524035	0.911724569265407	0.983065371639148	0.934914468496797	0.979401658487974	0.987153766406659	0.865153125551693	0.909755531171276	0.651532910629847	0.829403279836996	0.503865233444132
0.999940017141485	0.998451557853072	0.999841127956719	0.99320531808423	0.98886099555423	0.998907445869492	0.904118032557779	0.871973223029878	0.873146328314045	0.861483917864362	0.952487822754382	0.708887378721221	0.967431527603465	0.879956488209607	0.505986929005658	0.918783074504314	0.266586471034988
0.998815495129923	0.99997044614127	0.934062365186355	0.986906739659468	0.932271636523844	0.933862404740891	0.92735914259547	0.873118989550669	0.831684538394701	0.793749926275112	0.936598496253702	0.832541766403277	0.71583783362669	0.447982029607344	0.719035779129152	0.813826675985107	0.135882392094379
0.976667842696346	0.998613594888233	0.914483517801619	0.991819960662484	0.986599120416025	0.935365054475713	0.90717342110633	0.979001827748631	0.902243922148173	0.872400470016695	0.944349174352031	0.937116727874309	0.83131255847468	0.76715905112474	0.844491821906407	0.620658624602682	0.269894403073838
0.999996276535812	0.99990433943275	0.996345950082381	0.980212390862699	0.968473967759388	0.978017263879961	0.958129850487025	0.738080129498286	0.94054469117745	0.919201133933348	0.922859880186642	0.908564050727933	0.935653178046741	0.843157288277422	0.788674454542684	0.925152882718234	0.626707966890653
0.993590831911922	0.991485489112409	0.994476095973747	0.981493657931836	0.966984464999534	0.982156847325765	0.852091353250419	0.923457272537266	0.839948080225964	0.642556311984064	0.934678202349741	0.691361337681547	0.912570682647427	0.658327544110633	0.662743718419752	0.799788060161774	0.384619121117212
0.999999394628851	0.999734030323904	0.999885710112192	0.994763309056989	0.988552472325491	0.995301250231764	0.92863713969837	0.82020738411684	0.914423390224134	0.914280763991213	0.826526231273491	0.889846510904809	0.82221450264445	0.886651514960863	0.518768371858163	0.732077159619394	0.688626267636806
0.999996821045405	0.998480008659009	0.960423914067797	0.955512011463539	0.977086579746322	0.979036027300085	0.931349605452878	0.861139114798012	0.921954195634473	0.892891071934053	0.854998379680896	0.896837980785995	0.887810102637897	0.764874385916595	0.649601483632898	0.744778559918471	0.562861071528071
0.996838452916959	0.997391703828967	0.993368983370888	0.998870421789036	0.99771566251778	0.995713847380595	0.925528564085444	0.94175930386447	0.770269225411233	0.938505708065282	0.86093144494087	0.897451365217643	0.782866101656349	0.859615037208546	0.952604279141717	0.761385041726956	0.23997322869482
0.999998089092505	0.99999962609469	0.988785191367566	0.988035126032122	0.981540812511896	0.98773846179422	0.93654987429975	0.972252963723585	0.971570238451281	0.910919279384552	0.986329869870418	0.786434463786598	0.931217276794102	0.588796965135521	0.326274560914486	0.548394093629653	0.587568911221661
0.992309448396776	0.99999993687776	0.997599852885922	0.998305413137058	0.996196362937622	0.982117032188149	0.98024485345816	0.846557914893507	0.927502530519685	0.907627269898324	0.967584081552326	0.967090993411201	0.689436527647958	0.806304467034913	0.779724178157005	0.388129906830886	0.755357007334402
0.999208084920028	0.999999690567387	0.973046930789066	0.996427942912942	0.998972611760751	0.980429423494922	0.967698629945048	0.936887275130716	0.884675803318636	0.977138667469893	0.830063895333541	0.842970739435465	0.858355591074075	0.686038388698365	0.589798886354392	0.630586047974947	0.59571654024441
0.995213366704299	0.997782383923588	0.997658858332132	0.983830470851003	0.973221592189432	0.984329661742376	0.924508057331644	0.838440000821141	0.895187746398216	0.736457292872859	0.946262573517489	0.782471665426744	0.830308190450469	0.804789093444413	0.765654457123263	0.717622720123211	0.667260528404566
0.999998123786134	0.703360948829995	0.999605269679597	0.997059206614194	0.999932201986707	0.99735993001409	0.947798123229971	0.958996869223204	0.907468685085531	0.918131293379672	0.806869128849291	0.923725388372514	0.829978866609307	0.927393996504926	0.88594412901633	0.755462886321275	0.568225511423951
0.999998807191735	0.999218068849247	0.981325293198237	0.996527235360645	0.967997874128793	0.95425310741677	0.93418818186721	0.90500666496923	0.931663641756218	0.939081579765229	0.953350014626886	0.939757295224427	0.87975346258026	0.774761775884344	0.78767352280233	0.615028839065839	0.756404449163425
0.991890705288465	0.999999994906909	0.999240161040428	0.999424307571078	0.999002565395237	0.925725273337538	0.97476925064225	0.974377632243198	0.970170768739182	0.773601339508128	0.700383709802594	0.826860208317769	0.862283922336551	0.557123291972242	0.646066466465337	0.776144816284859	0.458656574699834
0.999658489188218	0.999961171128931	0.998814695840576	0.978275989246946	0.983979148864303	0.994841605906781	0.922841560397536	0.980375422925184	0.869925033402173	0.841996980127195	0.944910519257554	0.881287446150292	0.929490794064952	0.933321543689977	0.604375600613918	0.613038588710243	0.568568677569524
0.999746342745988	0.831490166485967	0.977190582739542	0.997257344228906	0.995813768523746	0.93120635679427	0.807387097714186	0.809721723983022	0.949870234370343	0.977833646996599	0.909133989815988	0.771477362026391	0.842268659350659	0.902913652510648	0.949379775803455	0.822338799466293	0.711747205427446
0.985271243115656	0.968566678966857	0.996101421112153	0.998252157533135	0.9982568819466	0.80596824080891	0.797299050999021	0.675412984191254	0.809463935219644	0.9649197621531	0.867210192574796	0.48257666932335	0.802877517111711	0.548262365042309	0.397338449144673	0.792411987485343	0.603468138048769
0.999833174542022	0.991759479539136	0.980015440968499	0.990082468044773	0.982263425026087	0.975000468886255	0.880659869370762	0.982126212692916	0.79103350867569	0.945845017557831	0.744770197703559	0.887664751563831	0.793327067257491	0.729562666538617	0.749294017490939	0.839823388803839	0.361765967967352
0.999543424844419	0.999986047183108	0.99457408587797	0.985908597623417	0.992496328083237	0.993660127891462	0.982784332138433	0.91304371701528	0.944266401524566	0.987125373930049	0.82232617890104	0.990478881271438	0.769824729966964	0.871600744316901	0.355664799439983	0.563692093696024	0.726589429706144
0.999901865000619	0.999999594843585	0.996278773629038	0.913931615344778	0.990558283175165	0.987829151663134	0.887115457342688	0.884721297363601	0.97325369041105	0.669117080737412	0.699704331983341	0.883676905501748	0.929139850005886	0.874017651267289	0.625836438993733	0.283439031375126	0.822836467243575
0.974477399408231	0.999999914107033	0.994226314521488	0.991742218118387	0.999122737707075	0.997274324413398	0.943063055889042	0.936187785297911	0.788332339329556	0.976246364338786	0.891802631146877	0.991309843867496	0.745921588151226	0.925453257449756	0.929757294062216	0.74243480077767	0.644467012276202
0.999931612611138	0.999298773144379	0.9972540605099	0.989221129094175	0.991065498255412	0.998547235511933	0.952843542130754	0.954731971533051	0.750466719104205	0.950929059360987	0.684588352000906	0.954230650522409	0.930008224509911	0.912642856175305	0.89608254329056	0.868458763631274	0.563484692483109
0.999852803278412	0.99867053824789	0.857318987375237	0.998243873180634	0.951850131805876	0.988912178036286	0.915539934587506	0.891514036138144	0.967049649085422	0.801479650879821	0.935338316707869	0.725882308694158	0.760235819155426	0.624678785300014	0.907369227803751	0.441275909695282	0.58686313914124
0.999355673545058	0.999642724459322	0.999800129623748	0.998622614341118	0.999100201319437	0.994024464492277	0.959367482984872	0.916122447249002	0.94532182344461	0.965888569753858	0.882279461809195	0.922814488921086	0.859758778218928	0.935380265099375	0.790276617254608	0.930793374604673	0.29422165572403
0.999898682830147	0.999998623612435	0.999842920375178	0.999931436114935	0.999306141612031	0.977010272322936	0.91939200229986	0.975855148210781	0.909854528928731	0.475865832123268	0.944155146341133	0.56067177816964	0.870500084812138	0.731668645084106	0.785864319401238	0.678921682670813	0.212023914462146
0.999986276350722	0.99999981542133	0.973701301665635	0.9868855107807	0.964931011724666	0.984635551904203	0.964870837287466	0.868278819480425	0.92609898410902	0.938180747352652	0.419009050559513	0.962085937147661	0.866929410763595	0.727094738128545	0.675595692753317	0.477814252312167	0.598319176600938
0.998772107508758	0.999268592524392	0.988416262425672	0.991253783528651	0.925306045574783	0.9035878566843	0.719865087147292	0.91859184911458	0.58883606989251	0.710399020135728	0.99055820949443	0.69446702947824	0.812252391046556	0.824830489292074	0.691323117113261	0.72232492478204	0.435242390434779
0.993258704796109	0.9980428604801	0.991490547918794	0.992947311059513	0.996217563328876	0.968629699198071	0.857429393527569	0.973030203366967	0.863144196042503	0.876424687722572	0.750438533393953	0.662405407520755	0.83847886079962	0.92172098148841	0.890001502478914	0.740984528145769	0.380756074168484
0.99997166672287	0.99999999697517	0.999731078471505	0.999988155861659	0.999667068921095	0.999724943276619	0.980425006951617	0.98346713597425	0.97737839603877	0.944307166675974	0.918339414774563	0.937424041578795	0.818543727533834	0.804448976566218	0.917924342535074	0.720653693625774	0.607447160229059
0.999656075335566	0.999999913354042	0.999492611202647	0.998142899864277	0.97253275060815	0.999673454702827	0.960416255934769	0.761208985774955	0.668691651143907	0.750957288251464	0.875684581661085	0.873262203771861	0.838192810988371	0.724909115256563	0.670502953957319	0.552421103952801	0.666888894966219
0.999979461034784	0.972913777702531	0.97021678945503	0.987594214156082	0.995254669578398	0.79950778723941	0.951678613889203	0.971170149337455	0.955542512044743	0.872796056419811	0.828726844065455	0.756690530824298	0.713922401193943	0.729413818660515	0.876383367254475	0.95332426241105	0.305251209019004
0.999999644124405	0.999983615684119	0.999077757432968	0.999362639868809	0.997851270408034	0.998789737298238	0.967766480382148	0.975375976215185	0.788125712490625	0.891930618337458	0.576731098233019	0.911845902391623	0.890580357217317	0.811583629255916	0.876887474904931	0.712560020002033	0.231726773966608
0.999870216117189	0.77916536946614	0.963022787615812	0.995449834348683	0.969098196108103	0.946442906963826	0.96640432370742	0.927270236421475	0.866179462674448	0.927682594430332	0.937770584678599	0.907496859207794	0.746939302274851	0.941999833147915	0.922113113485221	0.807748231354717	0.457969752461289
0.999998342563457	0.997963858011568	0.998935671738171	0.990671857676724	0.999093268182552	0.996385079464208	0.970682389619023	0.978892564916605	0.691594876579924	0.906690295035229	0.77604049417956	0.761890144059645	0.792389276687076	0.941237889618493	0.88109836367369	0.721900568961072	0.36042373314286
0.998008175063589	0.995394974879823	0.991803341833667	0.997994733688992	0.965749107202686	0.941410730321243	0.937863504628419	0.955663231974633	0.91386514528275	0.910455494516407	0.846980435987525	0.924496586023777	0.796091970235634	0.736015842316652	0.867855891984765	0.912914826386285	0.682552989274421
0.998570696490695	0.996122275587979	0.990493986653697	0.976055612162241	0.965937061334895	0.997659849161046	0.912820343395451	0.865820782579566	0.841330102906948	0.775963901317266	0.903721116344	0.745111913458607	0.849762573111406	0.922454052463741	0.810071034762694	0.516971173510936	0.514310869158542
0.996015606276087	0.999998571953732	0.994242992683914	0.985965806440177	0.988674861423021	0.929173238141622	0.974517694934042	0.956113487223737	0.875549238727631	0.881281428080203	0.7970066100587	0.979716235767955	0.860430127867519	0.768173069108444	0.742333959068903	0.908189526719902	0.617909021033289
0.999855953903953	0.9999993703436	0.994513717550535	0.999835374481812	0.997922047755258	0.993059803368799	0.937020809923134	0.937149725626598	0.830945542297548	0.833528115750966	0.924155194253725	0.802106454960596	0.687003891603958	0.40071412544702	0.834627842815326	0.597034435123192	0.512977372917252
0.99974403070723	0.863535037018208	0.999421033903901	0.99914361257982	0.993813369899302	0.996860735703247	0.838052514955349	0.834754342868812	0.904345947204867	0.886608023811004	0.975540162250152	0.704684640977771	0.902127272257692	0.93053280916017	0.603603167729818	0.671796721732001	0.463488019917377
0.997850064645067	0.999957281561431	0.991932403376523	0.976553853176249	0.995165737890161	0.843333328431248	0.964423017224562	0.885268609781068	0.897159317843967	0.695815878852439	0.854284532093127	0.825273871314658	0.744176922966488	0.615383212547359	0.66306169886923	0.60520217867374	0.346264963627657
0.99899804563263	0.938886498441765	0.953115092788712	0.994628711701162	0.994692298780611	0.991690801197159	0.917306283121163	0.91306656031263	0.795911815965101	0.772917409916324	0.903749428759503	0.757656541179855	0.847356116536753	0.930958597026186	0.962195856478867	0.742074821757081	0.336881817978372
0.995301670316402	0.999998589504358	0.988964964802715	0.924772296945616	0.996004213758602	0.958367444076619	0.835173568767202	0.703174523328385	0.860430417204151	0.942827988520087	0.672222927714895	0.953307784719803	0.859964103698377	0.867868497127235	0.875692036960098	0.757441015368037	0.513459213668925
0.999996284138892	0.959334153870636	0.990498729341136	0.996788199275921	0.96718041844334	0.96233422852161	0.94649786364826	0.934678228967213	0.678535816301	0.848222205610258	0.973032254979526	0.767452908500864	0.941478218934695	0.620668151070002	0.44388681055407	0.862869407488309	0.439987088202189
0.999955608518403	0.997007312695923	0.984336083355737	0.962742172166336	0.956457756998637	0.994366683989153	0.916542771365881	0.916425528606319	0.924500991243615	0.694598095433109	0.739022138819298	0.787379313015373	0.875582139957807	0.900832649306659	0.784668542603516	0.646896877667147	0.476900553743948
0.998650738345144	0.999999680862442	0.999408582292141	0.998119840052332	0.996970995102275	0.985928322151486	0.958351506979659	0.927753648008555	0.906252518448223	0.955518247984699	0.963264642434461	0.967090455977009	0.871729536410073	0.876760200597618	0.4807946208993	0.827854582123393	0.538563802778987
0.999958869180458	0.98973249448933	0.901362635648905	0.996756528900933	0.955820829877872	0.749776906470156	0.827572395242285	0.924319481950105	0.782053501501592	0.780188546808412	0.798502224803019	0.728317853640638	0.931656893159721	0.656778785988312	0.862456092322124	0.756904894616362	0.317527819221736
0.999992385724044	0.999320607249086	0.999478995703705	0.969364980876276	0.986272310335033	0.999842223082904	0.965246277085335	0.965425844882742	0.893170971230048	0.914684158967712	0.976775320883875	0.99003305863524	0.812775620046514	0.954004745486052	0.534159091678086	0.908840749879848	0.644789579042722
0.999980415181741	0.999030035689567	0.998345765594894	0.998338478081912	0.983673311126595	0.99056488929378	0.937189540879957	0.761090113718837	0.958486326359886	0.911226868021608	0.686018892343351	0.934166583139042	0.877417797749699	0.848315396184133	0.974419694166016	0.866182627009284	0.632404024218701
0.999309426895624	0.996218135692915	0.977156441017048	0.992628350290766	0.859087208906727	0.997708444180687	0.952215451663202	0.932042079705638	0.900828216663554	0.848192293097424	0.826327233818566	0.938667049059903	0.888419833636963	0.801964963841903	0.763257492975847	0.640153085199375	0.53194209876161
0.999108685914285	0.771008470839917	0.957430723840538	0.997193655060035	0.987702498438222	0.975596473446251	0.926219220105075	0.99129689096721	0.935467443950417	0.803923723133495	0.671313629823093	0.618399916116377	0.864033783745479	0.714862785916285	0.884234923333694	0.698330270316006	0.42156271414817
0.999994039197362	0.999999133793735	0.999277091688577	0.996769405099796	0.99962228347187	0.997039446599098	0.933817248373239	0.925755633919068	0.979536256515184	0.923959118721303	0.481707483648008	0.839775616016653	0.834187740983322	0.91128885540433	0.844574365210296	0.537998825570184	0.663558184282921
0.999984594815026	0.99999971357507	0.999368613620001	0.997676633117735	0.99988089443178	0.99934573210387	0.954599490143876	0.945465360414818	0.788672325432627	0.980374092437558	0.497859758201474	0.937349360469828	0.842951918750172	0.963526583562743	0.95445130970206	0.639089295543318	0.704191736954934
0.998798143581147	0.999999702924407	0.998981406553947	0.994648301706174	0.986994321297871	0.838581050959119	0.972159724155956	0.86798975778696	0.804458298958242	0.980462107576356	0.706721384591064	0.837474930278472	0.922157441539823	0.938916645323813	0.579512179345431	0.766960953918747	0.785488895355452
0.999989472286014	0.988053258499572	0.997523055500209	0.944236365625369	0.98381028299764	0.997860819223358	0.872999957837173	0.720447321530821	0.731602982932121	0.69227662434634	0.913715529958946	0.708229606000165	0.898269392322057	0.755202053371102	0.769070003803588	0.819411683638344	0.52419573065648
0.999849300069387	0.996743426862151	0.991663567143266	0.99668140903497	0.99628999105176	0.99396075839759	0.917688473026985	0.998458816298107	0.896330877155768	0.891640310206596	0.967741042462108	0.943437545685968	0.599885297258794	0.903734324788064	0.898662445479192	0.651758063454987	0.508409817499003
0.990264052214721	0.999999844475924	0.997067197982695	0.999343420610995	0.999424736797221	0.962192332968642	0.924602686526008	0.840975233466978	0.910106910762121	0.976281697671095	0.615599090011417	0.911266654023281	0.941818454364124	0.916886707113268	0.936834907393599	0.654207760820856	0.542700859814174
0.999966381148098	0.999989321230641	0.998071541849762	0.995593419340806	0.983353635852643	0.985507547110054	0.974847030546143	0.960765452056291	0.76338186280654	0.81685709010697	0.995160400742018	0.955694524360111	0.858930030619171	0.665395761945284	0.767269123487069	0.911237164059534	0.345244540138405
0.991695108738188	0.865768820096741	0.989741664443041	0.995639881059726	0.989408301619257	0.905448661349962	0.840728574254042	0.915956735648995	0.949529909820125	0.918895669332509	0.782998068031522	0.40536771823544	0.98175142523807	0.893128508172115	0.829918241587966	0.827031161311983	0.599065091199269
0.999434704589908	0.999999696299819	0.985399945690195	0.998753418775088	0.98935185013061	0.992335774318319	0.889078983522629	0.934227306173315	0.762941922254138	0.918537506918678	0.948737417567039	0.944053848067773	0.732817911506147	0.8420741449729	0.915239754342029	0.551492131715965	0.704358759539853
0.997445751129601	0.93932192085291	0.994594553673261	0.998911429034378	0.947359413815536	0.992024967118256	0.949754247574286	0.958046875477714	0.836558338550128	0.89444049593125	0.965578627653946	0.826192574619884	0.942535148851495	0.921255770817451	0.899919463437877	0.953508985925364	0.604762285566651
0.999772824694078	0.999992731276887	0.995927020374562	0.999060711981943	0.991743709246515	0.946212046455898	0.962551752225894	0.963333355566836	0.72005732908729	0.907144968674365	0.683459453086273	0.821243185741398	0.749261410463413	0.744542829651953	0.703150302120975	0.946332109835006	0.603458194597451
0.990432873148203	0.988544259141982	0.896996227860214	0.999874725393524	0.994995741795983	0.987532874969227	0.818982217588163	0.921887489416733	0.93278565068299	0.833956471222821	0.64483323663081	0.891988964100362	0.701579696192076	0.913754855432526	0.824748759510257	0.471516235621124	0.641602519699071
0.999810277599364	0.999999716635982	0.998773107746551	0.998545246389682	0.984501361569583	0.993081314046916	0.953342540197913	0.920605354838514	0.943794081999	0.952305609002121	0.854274693164182	0.949835040602827	0.698845559442537	0.614225179721638	0.308911776649362	0.778915067349617	0.536796287604453
0.997222447081454	0.999994243521477	0.997437913549045	0.996765729997028	0.990222713357345	0.985666922958811	0.850004486066667	0.935434666873875	0.827807027807196	0.7830879108136	0.960376452915971	0.775002857921413	0.962052669120306	0.691501856817651	0.715332550741912	0.784943837726281	0.67056674983129
0.999987708405666	0.999982237129595	0.996951351203649	0.990614577842884	0.996414799215255	0.999685756671853	0.905586746924801	0.850061244417019	0.933128520759314	0.890609449706695	0.981415932061055	0.770645612460437	0.753827698737996	0.846859861015678	0.694090094625981	0.773563479824113	0.403747935998975
0.995889828237868	0.99196058579415	0.990630749504096	0.994984514689895	0.98655989446654	0.941263919012597	0.927589722615198	0.94406448210063	0.798159238369887	0.87979791087393	0.773481041430076	0.889676156074039	0.82741891813422	0.981824095446547	0.696049583124186	0.643412360053373	0.843441943149334
0.999999995778068	0.999891771354097	0.998131178014023	0.975201003714042	0.997146743210944	0.999657204998408	0.962676317431209	0.934914405332566	0.821543624676023	0.901614363388994	0.714198269408997	0.825209546806521	0.756955455842519	0.881739585062926	0.849119827278737	0.841411295388414	0.171709247855361
0.999999794459066	0.999999973697686	0.967377086570675	0.991153932600287	0.982443809360269	0.95409723404288	0.95637704358221	0.85966089559784	0.898863130852086	0.832253086641136	0.866327223341664	0.572545111602473	0.954075169163251	0.361156171328509	0.276999689438443	0.487352499634286	0.806489798682505
0.999999857939058	0.999993688900427	0.961490037015497	0.931627506959595	0.959783864697392	0.999465545131461	0.745964761564442	0.931245918507333	0.970811182785648	0.740089443769421	0.880660981525595	0.6952498308542	0.558634983275929	0.861225758763893	0.863240232121697	0.783489126833915	0.277777141287377
0.992443570310927	0.999999988521828	0.994179407060316	0.999947512101007	0.999310233267935	0.998285665196202	0.81276898487949	0.906066003930139	0.820164503586467	0.972711999582139	0.836127643954491	0.956011046575622	0.957347035298505	0.693124722364953	0.85444339105418	0.62789051476819	0.476286488781566
0.99990497033459	0.999976913836512	0.993935652179595	0.969578555989098	0.981577219756182	0.950997712155685	0.930128930021461	0.974098984305983	0.923473745153581	0.717070403095605	0.823689568195263	0.870109246846155	0.760679703282018	0.738659860424134	0.587046321677885	0.756144090336142	0.61549567653016
0.987558033382398	0.998556371413157	0.976545750373417	0.995655839446548	0.993773669593067	0.983016019430749	0.882934528650601	0.84383843272582	0.77645169071705	0.93003851856831	0.731260160907724	0.827279919206981	0.918783817681602	0.773635352564519	0.801287450275963	0.492511315051458	0.463712924974971
0.998965738975683	0.689091363947936	0.980731983067824	0.973195129355662	0.964990022720602	0.996882269212657	0.9004638927964	0.815329911900687	0.793164436976377	0.959169953399047	0.962506489381679	0.864007599124955	0.746510397658384	0.678294836616088	0.833254451899008	0.874845402494892	0.424433237193704
0.999999929627012	0.99999998509474	0.999447428296946	0.997152144080339	0.998424348960357	0.997993199460828	0.934755079247163	0.975782834791403	0.964103027376381	0.830040448934546	0.827607086100477	0.939333044158261	0.861404324137455	0.722843359811964	0.707104928524786	0.917717741848424	0.479703023844757
0.999968559203693	0.962727825922045	0.996048303941031	0.97993099202678	0.978647300749783	0.999532443656725	0.895126812916189	0.75197106739131	0.813678175512634	0.881308826268307	0.834377862512623	0.913664882724288	0.662125963500159	0.92948794795468	0.847008649179788	0.5180651099783	0.461618827674794
0.999839640426136	0.999999950736144	0.996261468092322	0.998074883000974	0.995026893119782	0.976925552898278	0.941901374299918	0.889788595934713	0.959084456818714	0.970735149138379	0.759963279328014	0.976677106165438	0.960202569308448	0.814602940024931	0.831924827873871	0.574253277324314	0.321939180646307
0.999997600005052	0.999911440416918	0.996730463782776	0.99207835225802	0.96276550767603	0.989906913971031	0.964359664882724	0.928122819292791	0.9215342164434	0.911174353638372	0.555333041008974	0.753620079237254	0.948488871583462	0.597530179018846	0.706795537005455	0.947386202595331	0.239569616245263
0.989818878914247	0.766364083399959	0.994894975512111	0.986988800799104	0.91641844091349	0.97384198845338	0.963267522053489	0.93297999279511	0.861376084618198	0.556007008592773	0.92667993585841	0.749255451342067	0.807404338203995	0.76947210239742	0.558683771643126	0.92253333822701	0.490663236325766
0.997454237948406	0.997471383245913	0.999103266025466	0.995001765890668	0.982246677529418	0.976151013806019	0.980347499680707	0.972422704037267	0.952647688769819	0.654104846342046	0.905078455875129	0.928677788834364	0.932347294676542	0.870172781096795	0.563463616695453	0.816455608655978	0.583866583694343
0.994482188568121	0.853231075319637	0.998492515691236	0.998145022088028	0.98836574824382	0.978741341561605	0.973592585602916	0.989736412991125	0.866964314021349	0.755268877819433	0.944444668337627	0.834968413429025	0.946691695336772	0.907169950881534	0.74978069205896	0.876546997656254	0.584745710311879
0.999985696627361	0.999225422131682	0.988594503384358	0.965443602278521	0.988056046478683	0.987315841003261	0.914040134422549	0.940648686351813	0.946696601737244	0.946616868304022	0.944415757201156	0.933609129261253	0.908722646633348	0.929908656020869	0.861393546613508	0.542098300602807	0.491453552003374
0.996527243515027	0.999332527394864	0.990222888839757	0.991862198679534	0.995298125806725	0.976614378361183	0.9641248167247	0.937895238893703	0.905630032919121	0.895053957898055	0.762368278273153	0.907580484667022	0.861299027287137	0.891439702971049	0.849082969764136	0.755018754007002	0.5062798379051
0.998237732044525	0.999236492439326	0.987615828013667	0.955248696043307	0.991729939750984	0.997700335697964	0.938791938301783	0.96537794907615	0.87860137777078	0.839845253735698	0.913745298264296	0.934165434572043	0.666638335011601	0.855878414653054	0.833334104370144	0.666591975962371	0.397556219378496
0.99924969095883	0.996689032681274	0.997952118086912	0.990973889558572	0.96361431505819	0.999420283132406	0.874762690435423	0.908928356439486	0.890621287862548	0.637235147983227	0.89394074472417	0.876399369246315	0.85647593088683	0.832788995453348	0.743256240005378	0.789664610044756	0.513054513905732
0.998241199438342	0.999601210543154	0.998188096513569	0.960298963311189	0.994740512637591	0.99403151212249	0.969584979850939	0.881215560230588	0.84351655178123	0.97368997584209	0.936612777630994	0.976943834851822	0.590674038013436	0.971641635673811	0.781976545126377	0.476483919852564	0.479867292845488
0.99998674881041	0.999192801690387	0.97241442503388	0.977040291675584	0.839579889807951	0.993989703965794	0.941248527048147	0.897969861863443	0.862779282464723	0.790928314835829	0.979391848427361	0.837243450355067	0.839663141359182	0.690138067161401	0.788763990567947	0.862804620600195	0.541804675382159
0.999801159923895	0.637670471709552	0.988604777926665	0.999919422182479	0.999148435473477	0.930944952838379	0.934302018471935	0.989930462263184	0.74774821646564	0.956541192012603	0.906232190532425	0.71600874687481	0.842677017701937	0.875129170801207	0.954931266457972	0.448925353743419	0.498428248402038
0.999078957830101	0.99998110839954	0.993797238689117	0.936860139871429	0.988001998183899	0.999823138244095	0.945741913980503	0.845761501810028	0.912868022163303	0.919290527061706	0.562463429782839	0.950364682117814	0.715598373384903	0.932068916659766	0.91406742934954	0.941897648237536	0.850189737528465
0.999956148588194	0.999996000157394	0.996872331641321	0.997543534221858	0.997370794228612	0.997225061092591	0.939365244906201	0.927000972672993	0.74418219344151	0.742869509961405	0.902152201996057	0.767054398218756	0.880171145966145	0.579628741498048	0.898679102615203	0.430344049597177	0.203349587104848
0.999663151138038	0.997378453675624	0.99932956437973	0.980740970254121	0.997834116730619	0.997484428337979	0.8362685500778	0.850425147828494	0.912150943460452	0.736088100017644	0.869464315520856	0.769998327005245	0.799784431895017	0.901403399239927	0.819704036001808	0.566230031527841	0.480517379147512
0.990713985430369	0.999781912752224	0.993649240638099	0.998232518699604	0.995319187445071	0.987022062740415	0.916423563823025	0.972620714536732	0.943900172852884	0.814352963954284	0.860216390365538	0.896347466148269	0.514094109944855	0.726503679188045	0.821455386068505	0.613949712477653	0.511052217786743
0.999999032915747	0.999986146872413	0.995776028564968	0.996986838159376	0.993973378753369	0.991746818522305	0.955752055729625	0.900880684464161	0.978965319036412	0.846227263452089	0.809276135347664	0.694868557689466	0.919657899391952	0.645420374999617	0.831420947967134	0.901366367077717	0.562737559693726
0.995884886127616	0.99861917126025	0.994644205209596	0.990968563556825	0.967534822893168	0.829621234215732	0.965050800336571	0.935461372419007	0.939107294870495	0.781414479888939	0.704523552186654	0.933641820621214	0.827626778303507	0.839192609776533	0.488895560007027	0.654303484609921	0.538974116588191
0.999999981367239	0.999944335981357	0.998144921489708	0.994063750986427	0.986601393431703	0.997416657121782	0.93007803274615	0.720514942136541	0.704198786314697	0.890334751028807	0.797307360464077	0.941272366739155	0.815327847317455	0.729372078782128	0.617641187736263	0.682207826603964	0.528453362179824
0.992903975398686	0.999826100306189	0.991075480139323	0.980164896704047	0.989442322055765	0.961754129608137	0.911289004918881	0.875127314282962	0.955340927315984	0.817752513211988	0.82899607726807	0.831688909317586	0.771396608182302	0.82196677624119	0.667065035426891	0.58827411800142	0.730192537153882
0.996027457350272	0.995745843736676	0.983766422883452	0.984946245333716	0.992389625080582	0.99662403363766	0.837823079652868	0.960337408457277	0.851996659893514	0.941318282878888	0.981084653589196	0.760553811161801	0.74869376972143	0.840892944607855	0.933657169268393	0.767593039861158	0.535387170913834
0.99872228979813	0.999488645173643	0.999516115718209	0.996304807560497	0.999705098322916	0.985253330652639	0.950770782552516	0.837596702736228	0.787403393960822	0.94413015173057	0.751490357928755	0.907363514857882	0.875985164026737	0.92068395219672	0.729152186449437	0.821940097587319	0.448032737632635
0.999940582253829	0.999675469970407	0.969872595620771	0.989517251252391	0.977516198172228	0.997192417007061	0.947624212611563	0.976376825671091	0.735377096748629	0.879292140491175	0.543978018908193	0.820208592925273	0.68956594515425	0.780629586340911	0.927314075924658	0.817137760806338	0.674413257464961
0.997395149127708	0.998820440545473	0.998025155617499	0.993575709708462	0.999420206053855	0.9781675297037	0.936152868360259	0.951823322805329	0.881648353268206	0.834862161116472	0.81436858471729	0.933220598126443	0.588235414519776	0.820393590911984	0.444465946455839	0.78194624508853	0.36491356478645
0.999999279619804	0.999999968985559	0.985440673921078	0.987900301087912	0.954650932445176	0.997247093155345	0.917511683219814	0.967431006660994	0.886550175536272	0.71697797693004	0.646549363740873	0.676596731729537	0.819914788078548	0.552429217539805	0.787288092935211	0.39573150049319	0.526972385511808
0.996619649197996	0.999379587384121	0.988557646003613	0.990668196723427	0.99178851256434	0.994452072222822	0.952433037381861	0.9714896866987	0.832367409368123	0.952835521991513	0.959492567879827	0.884684744514772	0.920321022407468	0.934596980507418	0.906766746703988	0.671956673641092	0.79543801983041
0.999524030080588	0.999806482826235	0.995719320503052	0.995150462729537	0.986594828117623	0.982554756201145	0.927615233295269	0.97349655132276	0.683006847245841	0.772945315719867	0.702893733524092	0.866196038564174	0.640100500102896	0.842942845771997	0.704453539729896	0.521632951743656	0.776946911858799
0.998219876474107	0.999984794041356	0.926661126628205	0.998921815410348	0.999344915950834	0.86875802941669	0.948203443859748	0.939781105550203	0.700240121913722	0.961607802231489	0.872749800530898	0.900671664725001	0.656533896997857	0.683875236050097	0.906913826772488	0.325496014430049	0.548172690357893
0.999804235814561	0.999999817499241	0.999225070367752	0.983865177608347	0.987126613241539	0.995222368093561	0.928533687111583	0.948197195060651	0.935736075793379	0.634233782100239	0.59201921758273	0.951905827972723	0.802147258423558	0.72395894431155	0.514971314385559	0.886942061413023	0.347118181476077
0.999947500104004	0.963805805836762	0.996989427311147	0.998819129500255	0.998521931549753	0.93455592044728	0.966399017731766	0.969095338699012	0.893528931688118	0.862485663839757	0.737594507989516	0.974496358582951	0.803457770542639	0.767700614342977	0.593170998666666	0.574381646142832	0.306893715446898
0.985327973330244	0.948554585248704	0.979777069314665	0.988568817189727	0.984920329636242	0.942496851652337	0.904372538293395	0.821479094161811	0.940419607337562	0.800403861204548	0.856207979950903	0.875996748917835	0.785555101585739	0.795863662200785	0.54133225144704	0.565578360543564	0.328820421824583
0.999998196182361	0.999676699594043	0.986534031749658	0.995614477647741	0.968278620239462	0.99462951465821	0.93248941594342	0.957693784858791	0.914285531095861	0.82890348648674	0.928879780992033	0.82486297553804	0.748059129134143	0.724110678599946	0.825915215555041	0.587242276867488	0.664960145444196
0.999613941900603	0.975827686714452	0.977141561381456	0.961796174886982	0.968186497440659	0.978591686263713	0.968533295586386	0.96376905015016	0.854320136224901	0.863724170143778	0.961682103178114	0.826185481909881	0.893401628486867	0.801860223370712	0.786078123060246	0.815814720330449	0.760532332250302
0.999944852194804	0.999693667136258	0.994636850297872	0.995145465948706	0.955175237287228	0.967424358830584	0.948537899531488	0.928652589281279	0.757692663396989	0.841731645291362	0.751598428864491	0.923039100411056	0.834220502521119	0.828898144135136	0.726649853102259	0.787016532705313	0.270586436017118
0.999938103678349	0.998404054922438	0.99902263395812	0.99951239277583	0.992525229356854	0.987780382497644	0.946657851321843	0.99141704349415	0.891350248539078	0.474565370255519	0.808063834778625	0.773620573243184	0.770509560350119	0.845942896732167	0.642701764756666	0.703711527740355	0.684075631731578
0.999993213107945	0.999075061315337	0.999857268576864	0.999820155003686	0.999825135155044	0.96027170059621	0.855524317692912	0.954751562400155	0.878583662308414	0.969533245287516	0.951975020133072	0.958979319871925	0.783344279773216	0.974083467674559	0.623259321908783	0.829378264523861	0.630861821154538
0.99993611887212	0.999967943674208	0.940962780184684	0.991621358212567	0.915461938518538	0.984569900663961	0.972463492728303	0.927742478759627	0.919666297757233	0.801256297963993	0.79222814121391	0.632444022930541	0.881328745662313	0.514948662911259	0.787431081387624	0.551572954079567	0.792261042961703
0.999998198519064	0.997645842844771	0.984369117880897	0.990351102107172	0.995885507119604	0.999597300749522	0.770468780406161	0.984215619492396	0.761366652823467	0.814847514869879	0.835142990299146	0.514863210491829	0.820758312523117	0.708085545079143	0.936993835369261	0.516723058952039	0.855094413096946
0.999953136851574	0.999998411192639	0.998806362645272	0.997445050916058	0.997760538823661	0.978932685784337	0.933237289368843	0.904384413196779	0.89774503923916	0.974560199672943	0.898947604554783	0.819005365157636	0.80114211892307	0.88239626039114	0.789764820698329	0.775210320666683	0.642081226342859
0.999998973622743	0.9999944364356	0.999630371749186	0.995791165081272	0.993807209974842	0.991741939004852	0.926794471570871	0.948404977972302	0.822167273581163	0.72208146825788	0.707892727376619	0.906811361505592	0.854302915653918	0.805145912577924	0.61550313742603	0.632875763258057	0.579391531399631
0.999998499981379	0.999963787432818	0.999654680139619	0.996052381753085	0.993014857316535	0.996461681010547	0.9250298277808	0.957739791407953	0.764007460190803	0.829917609186485	0.872854900830709	0.939231821126094	0.828515556881618	0.871603962204641	0.732061898401046	0.73569217615046	0.583830831373216
0.99999894076259	0.98847015620536	0.989475406864038	0.96055822162587	0.933818401558211	0.990282284230983	0.935332557114393	0.820470181161784	0.957731152193275	0.825100579700038	0.734358612070755	0.881339261244243	0.8713066497583	0.81036841963328	0.772320010234579	0.806378369676262	0.660844038160867
0.999992708138428	0.999999431104584	0.983806712860771	0.994256023515183	0.95598441990998	0.995698023069645	0.821480113587596	0.82372593538773	0.883212758125817	0.921160441691301	0.872415898482455	0.899238869142278	0.860348672345324	0.633890103541157	0.866282721204818	0.733468355810317	0.55275528752096
0.994670624414079	0.999997759307013	0.998278129833732	0.994844866373373	0.999993269319154	0.972291867601614	0.936994838482774	0.395246119677394	0.86032372060786	0.917865926551544	0.969605569173253	0.786840154147329	0.825215423473415	0.909235573429384	0.805765451970984	0.617374767120277	0.521455969024464
0.992786103012009	0.999986734436507	0.991048317634299	0.972454000416597	0.998636618405005	0.965612457518733	0.901889623108693	0.951288281482737	0.878067896319044	0.700445412642845	0.910278044029686	0.740103737833209	0.785321679945043	0.718547181450588	0.693626089856681	0.623625817592251	0.660784067510506
0.999996015165336	0.980388166069454	0.996338117936087	0.998861259625112	0.970578664735068	0.993651659634861	0.986544619598343	0.947720472531201	0.845775968492839	0.911659947619578	0.893336656577993	0.965987253298677	0.800465928986652	0.846569632185201	0.725845625716209	0.776256307590046	0.496695444573443
0.989156333497317	0.998892405614176	0.981618567262641	0.767147652267994	0.995809428755339	0.987601540478344	0.851605568109565	0.979492919904589	0.799000446553392	0.709423128832544	0.911363341724006	0.74380801840014	0.861966170384468	0.77767062642222	0.688464274568414	0.372055469883128	0.479544752732773
0.998171308045568	0.999224934207856	0.992191104930605	0.997161296965902	0.930416560397734	0.974482834320797	0.910419688902176	0.834414964157966	0.862993356769379	0.928430814815669	0.826444112538149	0.91349634463254	0.838958955671263	0.839259027501722	0.573574598526183	0.803791513057977	0.548803626281096
0.99821116504549	0.992584773179335	0.970003642416932	0.99777467923719	0.988144230677213	0.99509761770767	0.968920330028062	0.970170089138728	0.883962499666723	0.968754897027993	0.867292076429825	0.91938727166656	0.658224814180903	0.928360775883986	0.877606647452882	0.84251934938168	0.592932620550524
0.999642962394226	0.993486269390717	0.971833265284635	0.974844490994238	0.968674066873358	0.969820926558721	0.946176549974866	0.753164499372976	0.876376805275914	0.815634803128869	0.794311620521518	0.782723578529713	0.882285095947628	0.813159230436947	0.833016678983152	0.607606153209383	0.229174558978074
0.999701245191138	0.998591377361438	0.995903989855592	0.987903420202245	0.992882531473386	0.991431798266177	0.957567563861746	0.977642803690198	0.791056712256087	0.796083207407349	0.769031084738346	0.891660214571542	0.822819033805766	0.736231638746465	0.78481595654746	0.800109630250168	0.598445680323274
0.999794336291205	0.995743507139124	0.994380650630332	0.987363864120587	0.986214646905083	0.965185381288212	0.949596831535089	0.971008055763485	0.950067110430137	0.671137072255357	0.83736904091368	0.837599578212445	0.844001195331939	0.671185206883391	0.622610254809635	0.729181478714674	0.437020121286504
0.999992725936753	0.999880043265773	0.986608480989032	0.996687288796114	0.939373371935576	0.999233265000721	0.857154055604963	0.787286095883327	0.873456918197687	0.872211446070658	0.785014738806803	0.921650272430962	0.618963074667126	0.847293115374295	0.674502696341098	0.846730277741733	0.376911488706878
0.91114951648081	0.999992337740242	0.958603853741778	0.964617030971315	0.979956463410371	0.922505850808201	0.909851275341271	0.864916124142121	0.93819713946376	0.806030190917131	0.843668720759477	0.853634882172493	0.777123768753306	0.832056350476488	0.727015425887427	0.285631522685386	0.809022065785372
0.999354847401252	0.999991760958096	0.966353582028984	0.993338567725961	0.997811590149082	0.970614127245717	0.888115020965398	0.914722707302363	0.82136185441272	0.964662727209114	0.922361871123444	0.836573861785334	0.884110806161146	0.875996237494512	0.922879023864204	0.426879160743847	0.703783542129657
0.998754093124435	0.96551089853034	0.994570141004087	0.981471649364793	0.995590323667085	0.991084055881796	0.905832626260971	0.979501594827264	0.728476318065708	0.783860861548394	0.936945069411157	0.878048788034102	0.791655176945713	0.821713529886733	0.782935214886998	0.883679756552453	0.596846006568624
0.996198408714194	0.999997696246795	0.998030841756126	0.998755185068398	0.999497242721486	0.957909556021534	0.940587961520163	0.94331873384861	0.788562258569827	0.976908561437205	0.878629705317357	0.920053327886611	0.891061685628557	0.905006310021828	0.866299420396893	0.764344431737249	0.435852431001574
0.999705344149158	0.924724292158269	0.999078365115487	0.997485725081588	0.981911103800849	0.996186926031634	0.900023765177545	0.893280082795739	0.898236416498628	0.821766960858684	0.884989881598519	0.961361915681481	0.763949143181018	0.832384249294144	0.6516383316108	0.843631013204398	0.511521436757828
0.999979318872164	0.999958126827266	0.989214926495659	0.991293185759015	0.99159829413948	0.999400811781324	0.95239669589843	0.950667894901388	0.943525581355159	0.964476893407778	0.927315605841218	0.937855168175319	0.858321733474031	0.749268306972624	0.645629524970294	0.772285756122444	0.508286546110783
0.999497859831278	0.999786941847321	0.999351419235786	0.99706672626317	0.997693501601278	0.986580736464664	0.815662571081736	0.914329467072269	0.86257493925818	0.91308042846599	0.803192675057435	0.865041208290917	0.788698448637177	0.945275804235455	0.710769485673819	0.646511480284143	0.425177272287935
0.99713947791609	0.999925111108267	0.959242411381958	0.995416829162959	0.978779845526433	0.973609452906481	0.889048200698475	0.910031007825422	0.906534156645301	0.892456211993049	0.964895635985468	0.955762221452702	0.893189741054742	0.806838672036461	0.76112185244767	0.711232451948849	0.36197188414506
0.999170527436654	0.969531481877865	0.993577892285072	0.992756202210741	0.997713190092982	0.988350870080991	0.944032565414802	0.960469572364207	0.915189552212487	0.965580702497427	0.867708789880279	0.948899200758424	0.88048261353447	0.981805994251237	0.883388827027722	0.542524792201549	0.640515485393365
0.999993796571841	0.999998658506566	0.998959188693906	0.984734280168825	0.955152647762644	0.997529210122294	0.885779555918222	0.962843341959023	0.874866793392061	0.785856786995992	0.83854474722168	0.81271424025732	0.98560998692971	0.670533033297678	0.587304093738161	0.831850316466224	0.684300813504761
0.997654367435417	0.999999983820168	0.956796603757658	0.995751705358182	0.995738923639989	0.996201030090234	0.873277364338757	0.948165168774338	0.908525036187869	0.934921999807056	0.943844760295217	0.81172418713513	0.890395146901479	0.702237444267056	0.794952432042275	0.666751792178183	0.563018058384819
0.999958659727842	0.999828690661779	0.994627906286948	0.99261010503564	0.990705000844341	0.983004795853829	0.908059724425369	0.833566631087625	0.943884225233483	0.910286281283285	0.941136779842824	0.944946168306478	0.783419806850173	0.834073177392343	0.843935590672988	0.827415592124416	0.417436487715823
0.999811130545477	0.998110359571436	0.997125282655274	0.97830776549571	0.965713117444148	0.89703851083481	0.907933009302145	0.978687561146629	0.898756007369168	0.812357495463526	0.970521747067817	0.962117325587006	0.830436790829268	0.873290550980644	0.531478523372491	0.870377667467021	0.399230085960423
0.999473454716713	0.997882912321949	0.998031431036026	0.970811854202864	0.942311500485474	0.910308694538393	0.967715588258809	0.983382525223994	0.82234391023384	0.797823740727698	0.958599130453936	0.961965046006431	0.846449368614046	0.862970521482882	0.520844287811065	0.960352057602286	0.757943674876342
0.999844671570173	0.999808573818803	0.990023656354228	0.99903780600489	0.996791794356121	0.964224437519219	0.898286068435796	0.960916543351373	0.836328311766935	0.942115291239866	0.885613789115281	0.75610164251153	0.854447857836161	0.930514349140406	0.885308961705694	0.3889390252468	0.55933924876605
0.999819154609589	0.999744957994284	0.997678122799734	0.980095126503291	0.975452664924463	0.998181014793155	0.908244997816295	0.973740363531815	0.931818627697287	0.838476463374249	0.968817868497911	0.937181060174269	0.870782325878138	0.869017759386329	0.749990114605878	0.939840323721086	0.505038883937278
0.999122021734209	0.999999754206378	0.992678410259945	0.984502894787413	0.990205827778093	0.967812373662503	0.928213199029069	0.820610929668863	0.888036322904799	0.839656744887798	0.521471410253664	0.849471047024401	0.800823164322847	0.624257918561582	0.706281692346202	0.816568824772841	0.550590329792284
0.999751927205052	0.999998076546961	0.98908235978422	0.991185703651657	0.978572638196669	0.93279312911825	0.897820371674558	0.959946959565855	0.949137536606522	0.917841466390573	0.905380505476478	0.916214333216284	0.779137873248847	0.885323944180271	0.688277215055119	0.794333514152072	0.667411951506751
0.999938386313629	0.996091822725724	0.998623037672097	0.955442264576398	0.962064682890816	0.998949017515058	0.944006547846548	0.808962119997419	0.90091896632775	0.771600768647673	0.837774818744168	0.902406607537	0.837985499570902	0.937888517667036	0.492727056246145	0.725865258340852	0.686721330519032
0.999019134750129	0.999972526413582	0.996874963592941	0.995082015710413	0.991778911841349	0.985837934399557	0.903943155439523	0.965542063597944	0.948986902897494	0.779938485251254	0.759170646100028	0.894739534725332	0.865672664455916	0.693199758886606	0.734032080582845	0.834952737632695	0.491319114819289
0.99929620174228	0.999859472813646	0.963930618930651	0.992482525027554	0.984597369257638	0.983632329567372	0.942426620010433	0.914439364778249	0.865404798253675	0.907396248357862	0.897812638301986	0.789704905836956	0.810689816294201	0.656199973821291	0.918198239042745	0.922541475499659	0.601304429734618
0.999875249252775	0.999987081845508	0.998760042743928	0.987739239683223	0.9825696761784	0.999903777843397	0.959290751564394	0.818251887917113	0.864824250859012	0.880192644317553	0.814344250624026	0.987651059683349	0.773601547977055	0.837189118732109	0.403668543396297	0.655659600796167	0.435973997122005
0.999973402480824	0.999817091651066	0.997714468274283	0.998280271802581	0.98115146922578	0.883188443967315	0.897080615320451	0.705360517972181	0.921712913801092	0.788015799782552	0.852254683819816	0.709730778217611	0.942188442815405	0.660651992312207	0.700414665752723	0.693547715554985	0.328226520913872
0.99993129208119	0.972411749805468	0.990247705076285	0.990549074055251	0.916848686549958	0.993132749584781	0.936209560367563	0.938815584219126	0.884212333596199	0.858156709731074	0.982796261780754	0.939061992043428	0.853490047488394	0.869947482443829	0.771177283822001	0.831639501945923	0.313704496167872
0.997809144223992	0.999999982326654	0.96543543228795	0.997382652994526	0.998779362904372	0.949957784295801	0.908598675856642	0.814202993112077	0.924790708877666	0.978298276931282	0.899145523593102	0.925608212801114	0.672152266674057	0.725451300208618	0.849385643533544	0.596289572058655	0.587824831232448
0.999995252174474	0.999999995635989	0.999095986185654	0.957352890086655	0.988168135594434	0.991843614738147	0.910635093895928	0.886978664795229	0.86222882242741	0.931736453174273	0.532698303309987	0.898576079066103	0.581205237281841	0.958195621384835	0.652170828989758	0.720098609639268	0.483288296849299
0.999965505207734	0.999997487639876	0.996198663602084	0.961259344532791	0.953104648486683	0.959221040458434	0.965241266498501	0.854089902917543	0.881690274815248	0.917068585722379	0.985450738988699	0.771442349562495	0.951125107205677	0.904005615190884	0.717003805939589	0.705890465231768	0.48435855789353
0.995532363071966	0.998576312095391	0.997059718879237	0.999195955025477	0.998586039242326	0.962239199577923	0.978761023020376	0.987392208996974	0.888771226516273	0.915702522825012	0.923954248924527	0.944547226928733	0.683923316285797	0.913926804519352	0.842217634851557	0.649329983894773	0.705854810447521
0.99999770900763	0.999999153111162	0.998703808858338	0.940513005497181	0.986550018847174	0.999748430757098	0.937199414449452	0.884211222421897	0.801417084320104	0.820410385211855	0.868368633289464	0.946599326663094	0.860150465656572	0.962914931548444	0.83488774762933	0.447439518834002	0.708193230833146
0.999929522253285	0.999999860007029	0.973121938186844	0.998103475133183	0.999531387375126	0.963587495117691	0.914398219692716	0.82478731480636	0.85123741006904	0.983040220925242	0.810391665386255	0.977567204679592	0.573412885772642	0.857027740766752	0.721351590219414	0.716017892641556	0.435851112561223
0.999969890059625	0.999999938607686	0.974241206936344	0.998293036793083	0.998915002763365	0.928148202391472	0.937750198285508	0.921457842210187	0.870383556597092	0.938794794112897	0.854895996000469	0.902717022768389	0.692252075620994	0.724360753645775	0.472949190481499	0.769490233024894	0.689410828940826
0.960372764447057	0.999921777016421	0.99944113462552	0.994383974231594	0.984918943232509	0.999752214636553	0.953451515276784	0.879848241346972	0.856496902514114	0.987029465360007	0.983307610614919	0.924537527867814	0.694977831600091	0.724610337522273	0.468815350434256	0.69856044056845	0.571997617459917
0.999065994058921	0.999944670730016	0.903379323034911	0.994580708454142	0.977299897209703	0.932359692952886	0.801863556608512	0.893770345314709	0.879534939497561	0.844209082419989	0.82974511021381	0.643453181465908	0.864543647141207	0.500860385916264	0.757018428973185	0.863491550202801	0.570374343387924
0.99999092104258	0.995907814965804	0.996632015869345	0.987960322524146	0.997297283149768	0.998959275265447	0.919229802578922	0.967386366573025	0.95402392349831	0.829574871041498	0.805048567314383	0.742344594565382	0.792116802079363	0.855389110930435	0.869452392062042	0.795446114270537	0.556124403590637
0.995327153754831	0.996672114530308	0.995091808430038	0.983696324546231	0.973164230329508	0.992288691223936	0.823600558548484	0.727886064280928	0.766387522382288	0.827093238177207	0.886841324906838	0.894535377462175	0.749617472285281	0.728572000301952	0.70224134080085	0.543246920015838	0.669287052680383
0.999796752701412	0.99998874343459	0.999340934141645	0.999297550666026	0.998917864236184	0.987133596048672	0.973218741650353	0.942616852033113	0.964125529268558	0.98944234167175	0.748823425209122	0.939586982292472	0.7678085667124	0.909196315247394	0.376170478230749	0.860414921213588	0.534379984000724
0.999321825657843	0.867495566688821	0.988164323830454	0.983545514355386	0.989263795027565	0.995762130284217	0.900152726505439	0.971891600131481	0.739105275488101	0.856657628969991	0.905986058917157	0.93759720985801	0.876533212485394	0.942338303478952	0.895939295497657	0.709192706553061	0.518998481543532
0.998382381642747	0.999988448223555	0.993478854833229	0.997768261515845	0.998763255848363	0.970853144020379	0.896443856200121	0.881473454624767	0.766826111852841	0.94050466430265	0.68634883396479	0.880682988606156	0.746684689775966	0.816493002923938	0.906333799467843	0.762881300456414	0.360787667394231
0.999802517698913	0.998173446720359	0.997136354440257	0.994947099751616	0.997989695840623	0.982094631867195	0.864132780365559	0.92952741501552	0.911336119232645	0.725108338522755	0.910136525241369	0.918562813086599	0.736983230581153	0.722293175397844	0.493779118611842	0.474332383536974	0.72684536117609
0.998049728822557	0.984165300311932	0.910705191298077	0.992573720082948	0.987120083825194	0.991974366944886	0.885800442846827	0.801060198912601	0.785143229018317	0.958560850831899	0.910941503672831	0.864623319579034	0.742739000657682	0.813011631909269	0.940226975403631	0.866521335030193	0.711668466400612
0.99960180954765	0.999999999991361	0.998678159999404	0.975357981343346	0.982731031265209	0.996108700243477	0.858972755864106	0.936308165752336	0.92773232261187	0.875875970426947	0.97712604479369	0.960718297238313	0.669890019239382	0.757205727941589	0.402392890674553	0.726938906144988	0.754534938042612
0.999966902775576	0.991773298693697	0.965200369632551	0.993070691276705	0.98819885565316	0.973048012598422	0.971207816537513	0.794570433379439	0.951790303051911	0.881685444730327	0.861803853076861	0.927802445586244	0.784163904034802	0.616196771572	0.816070918879121	0.872980409339746	0.444274627484026
0.999617861199118	0.999470463930863	0.993930127115628	0.950863660388593	0.863260655731003	0.988222165527284	0.777639268342436	0.816248805560486	0.973892061119225	0.54491745742325	0.871274146876125	0.61489130304699	0.925339271487171	0.689902489046577	0.490452948733638	0.71978814217495	0.474153289948352
0.999555785965398	0.999978346296454	0.997759807038816	0.98857325057002	0.997602750564467	0.906106746141799	0.982747031249142	0.880723827112801	0.863903737492181	0.916235444222514	0.819890900444936	0.975344465026611	0.792357707586091	0.885185383114451	0.753567274467269	0.834384085567792	0.359280408236024
0.991069207124626	0.999999991102233	0.985702454360667	0.98314149955059	0.958243309082696	0.999893012965811	0.735814626962885	0.742148187222864	0.879000455516581	0.894595992297443	0.962158863323595	0.836543196726791	0.863126871898659	0.704278387609713	0.851071492095234	0.764327151216096	0.464448391890662
0.999678486187647	0.999999996883694	0.995114172363411	0.996237335099941	0.998329086311803	0.897564736137984	0.881583138731864	0.905234387462377	0.930074435070511	0.855010832507589	0.783455861641824	0.873359286388764	0.870872615135654	0.629249867580176	0.663522779663224	0.579986961060374	0.580987926156456
0.999837619440208	0.99999286195574	0.99415873234699	0.975853313101886	0.997485790462254	0.999024273893646	0.944504369971577	0.935124352300652	0.888285515824483	0.862329386863435	0.896280535213552	0.873924869267416	0.580608083826924	0.852812128846264	0.651619203551335	0.82967950342317	0.519749761735769
0.999922194437011	0.927928468843472	0.936162796321793	0.997425037330301	0.999732852301281	0.989587988600183	0.925213194130405	0.818868432153242	0.884715447565988	0.960439764716307	0.884539745431445	0.725153205717574	0.748351692116272	0.97684680478074	0.662635815579222	0.701413226021699	0.556794742995257
0.99755974175991	0.998803335171063	0.997796679719377	0.99282189890737	0.98488052897019	0.993893105203082	0.967253215137903	0.955636960528501	0.908460489085147	0.87557236537621	0.704221467461859	0.952244681295569	0.701664911843972	0.940477682009076	0.678950158201957	0.909017124511726	0.393934169357445
0.999844320945961	0.999999999906767	0.992188235900934	0.99625313120423	0.992912530275804	0.914230161960625	0.819501500708159	0.891729079078956	0.845323026965908	0.843933256319745	0.944823584962968	0.864795956916576	0.86872570291673	0.595952463684004	0.72159317446927	0.560924609994664	0.425379201899916
0.976602096069595	0.999919703618305	0.989555853092169	0.995607391987197	0.979320685868683	0.946515024309558	0.946439886469889	0.843483408303591	0.779105271050283	0.847947461163301	0.842382726021766	0.842547708593849	0.835886225447948	0.782417076957496	0.712714098411199	0.67891312624722	0.601091287725085
0.99997454971428	0.992616530813231	0.986054080838952	0.994219978947746	0.97170740458274	0.991219038224818	0.870770020530711	0.900565241983348	0.799866089251623	0.821551702763474	0.953304233458084	0.649189466609535	0.82135368102753	0.959844307755536	0.838622957061499	0.509866817717372	0.47401588238898
0.999692666273244	0.945736279693259	0.998520310725639	0.990408685367153	0.995458661324993	0.995211354813686	0.988807087248405	0.984354578494185	0.955802623301512	0.923376117872305	0.854938102257742	0.973757752917569	0.77505870626041	0.898411221579832	0.669619462354758	0.898260798263817	0.720390297866479
0.997278606059352	0.999999995610648	0.982189021738656	0.999282938830008	0.971388002410212	0.998315746745008	0.831035942126122	0.747064089379847	0.822072532281463	0.92663740237911	0.840696295853641	0.616793566294925	0.919036584533272	0.687397710293247	0.651874335644703	0.713705715167493	0.693097851748673
0.99917525776512	0.99993395631481	0.996145492588269	0.999155303917272	0.99255030432571	0.975112002482347	0.957272252829304	0.97916352238448	0.868156859367158	0.890051474584402	0.820305171448563	0.875070769623071	0.83900513032701	0.842442315816049	0.689144042121347	0.550458829654682	0.650209635718472
0.999997470927886	0.999985432683508	0.933079566919191	0.958150504476443	0.894255476624626	0.998429831168798	0.927446307666135	0.852651460127139	0.868753125452848	0.807330356354074	0.889516841833118	0.73122025821376	0.799153428518305	0.884333936227846	0.446569675976897	0.801259281193443	0.50685438023505
0.993923116081494	0.9999909288864	0.999370202962362	0.984040673993954	0.997877771397972	0.989503981955699	0.929533591145685	0.904396241755032	0.625500091278593	0.891711178461715	0.95281491473292	0.907358429728133	0.929693930905719	0.878045396417966	0.82912316383795	0.762237708312011	0.504615451662041
0.999987092266562	0.901718757721474	0.928225051885892	0.938386767679094	0.826258090470262	0.947718821128629	0.957620917190555	0.867968041646683	0.94304871936641	0.740835958238953	0.740986994740713	0.850106058791909	0.706094494425988	0.764116180112309	0.617510577245366	0.606527987403295	0.486988977797411
0.999991438436814	0.999999999675391	0.999955203153603	0.999949601403564	0.999982157935699	0.998665197952276	0.979311501591573	0.829877928967751	0.98161595716272	0.894152987453983	0.849440990381746	0.957444355832994	0.658773410137853	0.900882803240076	0.32348684443144	0.693482461828571	0.356018251051957
0.999999734526368	0.999990322904168	0.999665539345443	0.99779534886147	0.939664849099114	0.97115337477044	0.977738959134357	0.978910319133693	0.953951522208358	0.93028445488449	0.934970252883553	0.976012270343587	0.820971327062361	0.969883847857582	0.53341318011314	0.713000849281642	0.442566346631034
0.999129555651192	0.974145609003406	0.994345743862007	0.955687526503362	0.998464612465204	0.999706978083214	0.927623388782801	0.862690235814716	0.742911307217815	0.845610412881948	0.907979167874839	0.803731264533327	0.897380785030548	0.857720290203985	0.745172254923869	0.507701549940428	0.31878611438062
0.998588535327796	0.947687240213458	0.964670856349957	0.984341955695843	0.903387878105559	0.997975070277458	0.91310073186571	0.917427470832286	0.937215188567743	0.955828110380714	0.815175474496485	0.852224908930868	0.780562888565368	0.801726266655167	0.813164149496097	0.787015369115156	0.413223920970393
0.999623754342797	0.999934671834584	0.995177219858198	0.99901112374145	0.999455253028367	0.95551422494034	0.861671826257658	0.83915145688297	0.766291833632562	0.822672194290437	0.943050713569245	0.746115276808329	0.773263907119848	0.846894526451998	0.900172448798698	0.646135066552827	0.478071439709707
0.998876741212899	0.873083983725058	0.965063971575205	0.97443635109633	0.867580751006177	0.978247338408818	0.901863099270021	0.935819703897046	0.876615507444408	0.892464501282975	0.856160063872885	0.786656838902359	0.709319697095061	0.722816010458318	0.715836075388903	0.950195596067349	0.648950318931197
0.99976141205302	0.99995295169226	0.999100699326198	0.990243174149667	0.996507897003727	0.994716165182131	0.903567399956672	0.910629437750695	0.857428767103588	0.861678421702068	0.960547339144246	0.933269548983913	0.928363526869166	0.930293855814691	0.777431204959793	0.417224307652406	0.342906828363468
0.999914872973878	0.999397767158796	0.99334904999129	0.990036662074712	0.989280081459981	0.993189806321399	0.947521701126429	0.99281223652916	0.873073691631783	0.85844506504485	0.905732165496814	0.921208514256151	0.816169023586429	0.839253289352081	0.830220979027452	0.889516657210965	0.721959350456699
0.999912800162794	0.954386548618762	0.954249006541484	0.997370690044616	0.992370236075052	0.962080646551719	0.933087592640986	0.91106172267001	0.97678415996225	0.910707756348538	0.876571424552855	0.672353018342342	0.721231117233563	0.822163145598271	0.912414178232063	0.77118465270613	0.76836889982495
0.999999786544333	0.996846225194055	0.999150883372413	0.994864339917577	0.997394120072479	0.993700789272252	0.910801466500328	0.994556947507308	0.70721443141035	0.884847344160042	0.755932121984944	0.913746860344805	0.89434467693207	0.926784920633535	0.829038653024444	0.80354736906321	0.703256652394512
0.999689312123638	0.99401254157958	0.997027104887177	0.982176613437528	0.965582145737846	0.999428484824756	0.961050079317948	0.937764609754816	0.901236561701511	0.866971233567457	0.759371202533015	0.94982158026629	0.875763130607759	0.886992060927428	0.501214794378132	0.7429048577138	0.247474093702809
0.999829618180946	0.999989794975156	0.995939041344365	0.998585483003664	0.995974969892211	0.985390353870475	0.928073754796917	0.921504931419343	0.897175009796762	0.900717930716031	0.832586033970655	0.682413810853473	0.860230412036395	0.797775591318205	0.858094424707336	0.553521084405462	0.80396091816991
0.998941393000732	0.999995446664129	0.98337007412231	0.980809396121306	0.993469623744496	0.963343687521695	0.849229171879934	0.721591611990355	0.949494133339908	0.835822211904394	0.878400072902969	0.897744562601117	0.767161912716895	0.623865615529279	0.725536549906295	0.777962379967548	0.13761183779159
0.999567202253135	0.99903927427047	0.974478355443995	0.937738167251697	0.982382064938988	0.978994236004455	0.950862876999686	0.926551703105613	0.778847061677255	0.803141042540267	0.778350547787045	0.828256716669579	0.853667016812011	0.800237758060463	0.839345458362301	0.676994750679755	0.724451878317712
0.99978377255427	0.995882458034229	0.989863664786774	0.999886892937448	0.99570259232984	0.983318813828486	0.951436503284728	0.763475380012736	0.917311485090878	0.910081553332718	0.864217410641196	0.648661509750293	0.821859040157893	0.649726619614126	0.72300405273647	0.571196312716998	0.767795461838206
0.999233195074803	0.999997898407719	0.989702888691045	0.891325078644664	0.999540763901324	0.979916508827682	0.885885341080226	0.85668839327795	0.676083544856637	0.946710992051367	0.898161747132822	0.731314573745679	0.89464691922103	0.818522110105273	0.730875748000398	0.727740866004036	0.735638401488507
0.999109620743625	0.999984708194002	0.996815532051102	0.999637867173463	0.962376978847948	0.988607387223799	0.965553030830922	0.980378877033443	0.885916350781986	0.916454679814247	0.97372733085281	0.948765771525834	0.891858384298274	0.916365052132953	0.538898258278896	0.835426519136809	0.614342465765299
0.999908262855599	0.999672819083303	0.99896608086138	0.99744533972296	0.998694504286173	0.97040999294282	0.861083491571588	0.954949705581594	0.737471184669689	0.82167697791107	0.95026676126759	0.925652952150047	0.81659029374953	0.819959998293479	0.533636275535283	0.792806392481072	0.586211925716508
0.999409505355985	0.99940169378859	0.999304440981617	0.990257253840512	0.984319699725657	0.996216529855305	0.987702816671906	0.818618792428548	0.92459965601248	0.749419037802246	0.929719516182033	0.855616948507713	0.922994057043653	0.826269335622262	0.584298590755508	0.72310111689354	0.399091542019767
0.998124991490045	0.986249043387401	0.999840247392719	0.930001439181043	0.985741895195197	0.999890551351587	0.970984254832739	0.863086428658867	0.712453765888808	0.87429173134299	0.77288018625016	0.95000629843027	0.793814849410069	0.984287442287678	0.656301743318143	0.767995600017756	0.438366133260179
0.999708154827657	0.999750945587794	0.99979269441194	0.980617502367211	0.994320281740074	0.999463265675134	0.982603041093755	0.884535183420677	0.799425771292054	0.859478011031565	0.762212728280734	0.881070460546994	0.945801054721408	0.929645130312209	0.679733161651464	0.808275773002942	0.383002092818141
0.998110044034989	0.999997684102262	0.979604310556042	0.996494499959739	0.985828613844809	0.999316194676168	0.870167251783738	0.93658777084403	0.957045055070913	0.88847906034493	0.918245605805184	0.909293635714792	0.774639836778674	0.63794984860745	0.945385523950638	0.705063667134387	0.372214391784589
0.999505211672055	0.999904323753154	0.966085309332598	0.994880215328576	0.994465362592327	0.862536931786835	0.939660816391565	0.910053448548551	0.958157028678555	0.963825152826514	0.978546352911867	0.852027499821041	0.793197447303372	0.768352995725795	0.83738943020909	0.705744558950086	0.859275814916432
0.999995295564007	0.999999482754718	0.985249853822484	0.986470198990382	0.954420257456008	0.998412551272073	0.890368362998045	0.895674334068345	0.931741279868663	0.820986233749284	0.890709385246686	0.926573531762448	0.824589417983238	0.761288221409117	0.71515946918411	0.750568810138822	0.248191086385152
0.999733520558075	0.999989401364803	0.997676592117406	0.983192573920928	0.999956556683025	0.99537623511015	0.879332510665777	0.724839543871862	0.862086766565613	0.976888374108033	0.926467164131578	0.881278996524397	0.76818680561888	0.700330613639903	0.711341659966821	0.82873925735339	0.464149257694985
0.999698047187446	0.999010776994146	0.998861276161968	0.988570252594096	0.997501911946977	0.979047626881265	0.797547085208224	0.942758793493796	0.870410718388325	0.715023796439272	0.70810155172315	0.887859287479123	0.699198467772186	0.905401755561345	0.770547258415951	0.655905505249799	0.674636864597638
0.99998017827053	0.999999914465917	0.934190527748784	0.991045130259297	0.959796456528245	0.987668419103007	0.929553400600544	0.914788991792023	0.922881418405817	0.963495849086458	0.953877788634399	0.937770794907615	0.890205781902253	0.764662621415894	0.864262256732294	0.641424056708408	0.534773948643416
0.99999889244352	0.999662360668893	0.997555490869665	0.984347329507072	0.999606074681249	0.993008261014693	0.90680138131898	0.956848695812007	0.80407129903011	0.593739239479198	0.840128055295359	0.69331626727831	0.829671842214179	0.955493245495408	0.590351370179892	0.524270648610356	0.339109828414551
0.999999917230683	0.999996347462539	0.949854258532673	0.936271425454486	0.740925458466049	0.999132809740465	0.979807650917371	0.72103167435313	0.872589242886898	0.929921527182216	0.701144759733652	0.963869065635419	0.581293515172193	0.640969920031947	0.741969208394894	0.873180794186702	0.555187148814677
0.999994027229548	0.988462706603967	0.998824193410068	0.997683907339592	0.999156358399425	0.978680124667787	0.980856640544335	0.968094990067268	0.846750899330431	0.460003667557332	0.897582277092636	0.725272731272821	0.73812426566243	0.858443821887809	0.67132827564755	0.304701504190028	0.543359864810262
0.99995800361803	0.999999469607755	0.981189843749482	0.992706018339013	0.999106095272969	0.943257113416096	0.970701002126148	0.914613115796388	0.827528540888556	0.91463005597008	0.904560628288099	0.556586825248685	0.626293198207041	0.757105881668221	0.851468979450436	0.330543127197845	0.542261317157369
0.999993671410981	0.986361783265284	0.997206168904379	0.9416905078375	0.94555220666393	0.992918135058131	0.939238562996144	0.739865720042762	0.788401938661504	0.704843861553954	0.834125222962871	0.973782316980249	0.911345121668357	0.854145253043031	0.512061555701318	0.867029324104375	0.493872726074644
0.999940678627977	0.99513961422349	0.996675466002162	0.997855913447226	0.991382994566495	0.964581737206468	0.95425829389772	0.978766686993994	0.842045864429741	0.925063904623813	0.723164518926663	0.912269206901532	0.912712970922653	0.88664458140347	0.824747625571478	0.819696993010015	0.801119994977437
0.999349844632442	0.999994686652234	0.998535278785547	0.99541427701116	0.990408040600461	0.994494370134119	0.917664519820578	0.884350908609837	0.743496674849318	0.882215973394592	0.838101679911007	0.827018756128427	0.979142225877976	0.859224094998834	0.783770763052767	0.772199171338767	0.713811238417313
0.999716734174279	0.999999999894448	0.998436621439858	0.999905684654384	0.999520622986645	0.9940372107848	0.929994820421664	0.894243136782837	0.918214993793016	0.940332946449814	0.724914231485047	0.913483915491082	0.842336937446665	0.642273212621437	0.7809078089226	0.578895186765864	0.437926013466735
0.99994421974293	0.984024028413759	0.994610214970295	0.961164130035463	0.985594246833958	0.998989463307672	0.92226787058727	0.922633145518346	0.84737944773008	0.841561649720639	0.878843732435096	0.744445244550845	0.693873745751848	0.574229450405723	0.734197927849361	0.69578321347112	0.759497305095886
0.988911931742113	0.999999999943378	0.999111238602223	0.990181784800466	0.991386785057609	0.993745376920521	0.825573529984652	0.799546864909448	0.92959267638635	0.878208660826427	0.833070027914492	0.741860230658669	0.870726982641968	0.723778230043152	0.315428139955953	0.811325093037198	0.418657086829128
0.996492546259049	0.999999996733593	0.999891447058719	0.994555739310414	0.996255654028374	0.999057786780153	0.831598674467591	0.96495367505097	0.892627162580981	0.864630716427355	0.942918263126191	0.757431684785025	0.81555844391393	0.866275105867714	0.691678005839881	0.776264806990357	0.759338070521265
0.995836949615176	0.999981521046131	0.999556782457356	0.983212544559997	0.961948341394852	0.995311647759651	0.952118838123453	0.895953903217843	0.948497617413982	0.766008614135845	0.846053678644884	0.867153791193604	0.937943987298923	0.812826794473512	0.548665746629907	0.74177607166273	0.345503367642341
0.99984687753582	0.961761392692755	0.9648187104066	0.998930044853059	0.977071574696975	0.977812798524524	0.977346479081363	0.937654803866195	0.900492659343967	0.692042978045811	0.945169412507706	0.708654733256346	0.660819651341763	0.640299890708162	0.774811930631863	0.72935307556905	0.689992755310653
0.999998554853674	0.998865988395258	0.999380116864382	0.999830668580891	0.999822339989739	0.97567906573437	0.986504329183645	0.990005222681222	0.846191723354289	0.967083353205567	0.77206937053106	0.790803497313492	0.916014675413652	0.911109794348917	0.62842262067584	0.663851553494745	0.788841758775755
0.999999738863852	0.998953543374414	0.99992902553801	0.996472607791508	0.999340097426255	0.996435166088315	0.978362461669968	0.996609196658119	0.750009721176287	0.934881717970945	0.720341098540574	0.924457086472495	0.873512545692613	0.940373709761258	0.631775764018111	0.720506068737394	0.704625474677522
0.997751430577847	0.990678224616661	0.997287446979459	0.980289654383525	0.979313959128519	0.969187796471725	0.843315677317405	0.882566376435666	0.695376578412264	0.87351525937493	0.917343291021188	0.88015921025209	0.986258736515389	0.91092712209169	0.82797346711494	0.659649721292255	0.335290727928178
0.994032004378705	0.994799312176946	0.99420173888967	0.97871267863239	0.958779598576471	0.985482747513555	0.877817419901347	0.943536575831691	0.926715922820782	0.804013431083034	0.908319905308825	0.833072006960178	0.9719006336667	0.881030810512694	0.825102105397211	0.729320847994003	0.756093162052809
0.999997131501754	0.996650799014238	0.999535909969347	0.976845933925058	0.982940591084637	0.969608010120301	0.876359755710143	0.956404605430512	0.861137431372702	0.743186476916459	0.878174775942507	0.874604856950327	0.943736043516183	0.78709109804627	0.364108239007712	0.812934506785581	0.781525131772563
0.999201475947712	0.987231782291608	0.964543698652889	0.99215912359825	0.940519507636207	0.962605785733343	0.857386218121823	0.895313264092153	0.879175747908167	0.792775460502199	0.710709575340799	0.780729413610423	0.790806503565859	0.714536520190256	0.677600728406737	0.668192097761715	0.723717155518903
0.999996887790659	0.999990835088037	0.995253154893721	0.98728091694231	0.999911497762872	0.940915263348607	0.928460727015389	0.875175369686779	0.84673963303356	0.88725527200982	0.921237735338146	0.81263240411049	0.852328431516052	0.77831778706062	0.320465368763799	0.661364011898961	0.678591983099318
0.99999806394666	0.999999848129667	0.999569843319088	0.999715381433815	0.999758041116292	0.997325683094952	0.842750704160821	0.892492248664805	0.955373018929198	0.875554929901141	0.883410029612008	0.788849835172088	0.794957646734448	0.759461065267509	0.810467012227572	0.80452325040341	0.469602190317075
0.993915551655838	0.995794458304853	0.99398385621564	0.998368706662217	0.995520109303239	0.997872548631074	0.933134781395612	0.937242964227881	0.926440950419744	0.880925615526452	0.92011963076049	0.901071843573028	0.824411343251219	0.842822675218872	0.842723965412282	0.673417250990918	0.722504718608664
0.999870165666131	0.997293091919655	0.998680404557234	0.995938789666061	0.972396552127933	0.99898336645132	0.951648147697372	0.923663434134887	0.931947718806762	0.662372429353127	0.837349640709345	0.945997687425699	0.854453107556966	0.798611251205027	0.71062051623758	0.670902683917069	0.482630017876902
0.978453597817548	0.992518541247602	0.945379091864851	0.883947654476658	0.979243372189897	0.989213454634504	0.884413400204687	0.888661982367654	0.872665990826906	0.939850867867139	0.91244950903882	0.897096980068666	0.857643089154352	0.879212960246978	0.728353561735006	0.777540847704862	0.753033563867017
0.999971196385941	0.999576380638766	0.999925788159938	0.999996396555703	0.99814770604023	0.992844927950085	0.933329119237144	0.965138074819743	0.888662102157938	0.90016184562579	0.76380970976352	0.916920585396571	0.758557374586111	0.860070162488968	0.582705271029708	0.941008950984683	0.509642317440624
0.999998133183482	0.999998499444912	0.986522423011625	0.988430292167485	0.999672501197369	0.967582767862266	0.89074652367166	0.775680562852962	0.934338381817245	0.916907700340974	0.882766667565308	0.659388432296504	0.876912329608842	0.725798973628649	0.819315929780209	0.501407399071779	0.582583211124802
0.999983787403755	0.993357989145291	0.999532190357179	0.98519433357593	0.985884008576899	0.996127097625919	0.833246453405597	0.867190549456639	0.881323981469684	0.804517739524274	0.814166871271171	0.941694103399285	0.838221719753153	0.744094435769163	0.762178036617137	0.763313705509806	0.326616162005285
0.999948879253829	0.999480230675224	0.998319292323884	0.998154787972851	0.990451802340695	0.921343297790539	0.884724190776612	0.946342546781296	0.912585079123988	0.900294564643263	0.804531888415818	0.831563820872168	0.885391477376818	0.712692176626004	0.508293921468621	0.630057918558444	0.796539746387638
0.999419713626896	0.999997851952014	0.995115862007295	0.998969926676232	0.999170875215951	0.988019681326908	0.977837082418611	0.953625107350185	0.922481466947476	0.927273664230055	0.757453041707915	0.918707836854243	0.790104920704988	0.762336262708107	0.716722741316449	0.493489094237119	0.767638009148536
0.998673248226823	0.999991646355964	0.986681498826954	0.995249344239572	0.988491911098356	0.990279835881844	0.927394081884872	0.969427282820033	0.717977178208113	0.796628962411357	0.842737025385038	0.576470065355691	0.761951180568137	0.734448141113513	0.850868170285092	0.672723361670287	0.603040335688132
0.994507225018324	0.999997076022191	0.997439086940927	0.99320383778074	0.982751827832019	0.975051606707698	0.945643749846917	0.968227557455618	0.864022038843741	0.68214007118189	0.832267098999521	0.852916357732697	0.875276847568983	0.850345258953262	0.701445139395231	0.544971907190587	0.769203030397781
0.999999995135818	0.992490929411772	0.988519660018142	0.992961941022851	0.990440488367189	0.999769960481207	0.956558479564163	0.980665094003813	0.923955924881012	0.884853240580336	0.63089231634678	0.981818797227171	0.68913269371858	0.683316224614619	0.52249893693166	0.743807656640551	0.433572500128346
0.999998564980251	0.999220040650334	0.998408234480887	0.997686604612815	0.998138150927506	0.984715861167059	0.939684310102919	0.938275637117406	0.917808304062778	0.93970821221129	0.886422155912405	0.849235308024276	0.795659064306208	0.91693365332525	0.822400098878387	0.876188787698996	0.529478311948869
0.999998664854015	0.999999897583721	0.986146689232427	0.990425455795377	0.999866918945656	0.983899292790277	0.888186751635004	0.969729846581262	0.913638210623865	0.886966162713038	0.887067051328908	0.926540416584034	0.694639926008781	0.520521344382114	0.735761204541498	0.694687557502647	0.606980410870316
0.990034730626415	0.993377391704481	0.982834694810246	0.991536472868613	0.93671769089929	0.958960088073122	0.941483933685763	0.791823273094507	0.837288749278033	0.939601865448669	0.817805011781364	0.903689945210221	0.667280673466987	0.927593419330923	0.664128549606595	0.658595401516289	0.575810174161325
0.999981372839182	0.999919531176172	0.996923744462169	0.972174483777021	0.941880997176706	0.994695806588348	0.930080964046095	0.932514959720155	0.86856596405322	0.664914355956099	0.896769120223183	0.853734938044231	0.921911490933152	0.748802069181028	0.668055643501967	0.575139891493706	0.608652215642566
0.999771540270751	0.999998764458815	0.998981691728279	0.997185791345467	0.997180254482189	0.991430450309659	0.92065309347156	0.873128410597593	0.820321375637199	0.882024228392049	0.884527454599686	0.887424656308791	0.816233235401144	0.785792747932121	0.778101798547915	0.747863758391809	0.516343329962931
0.999862251850746	0.999956420138874	0.981145671171282	0.940523819631635	0.995390966856522	0.980834181747689	0.924731222646379	0.972948440826152	0.877583971268925	0.817056449797701	0.899464173476888	0.896120873708376	0.856494232398244	0.855608478009378	0.88473407967793	0.805795407098445	0.46545967531182
0.999311911473463	0.999899459749894	0.993495989923938	0.967885974077603	0.990988165194989	0.967982404421278	0.883571071057094	0.827183345126828	0.927992567316938	0.779271115635183	0.800238302654331	0.5876745260905	0.911679745615863	0.714289889824542	0.847671876960464	0.72646580447074	0.763510611320869
0.999761670440997	0.999999102216409	0.997063760580413	0.999775742285515	0.999559639607693	0.981333493438775	0.966226030128935	0.968108374832337	0.956259285445243	0.961757358660603	0.900127148644318	0.886156367244629	0.777919149272941	0.749960320551538	0.620986570240083	0.893809650960294	0.647073829825748
0.999783587652062	0.999969683356007	0.977669648534388	0.997822301286387	0.992872445461863	0.982679932708177	0.851356020410678	0.904228494838853	0.852171660448517	0.893136476734182	0.939912384028365	0.821382660534537	0.868526711336287	0.486472918690459	0.900927511672723	0.76548638548402	0.294218669168918
0.996593370297308	0.999938897804176	0.994607786975023	0.998221959286091	0.973889661756127	0.986235102580728	0.912790980248502	0.948912498239999	0.862857260773931	0.865248009996117	0.858061988273932	0.91021837212869	0.750853112751455	0.793373350257488	0.791144304694498	0.927803123744334	0.732398818314764
0.997045557736742	0.826801916731308	0.995268598581802	0.995609620487329	0.951383801160161	0.995800765879519	0.935446753706403	0.963604605040314	0.9290364596447	0.797063481080337	0.803823869511051	0.828349703857549	0.829055383822874	0.930464427925104	0.817321848904452	0.868882243086773	0.604894083124568
0.999991979329161	0.99973854535347	0.990897207225727	0.985330446509549	0.981512402959978	0.990566956756998	0.965606383665793	0.923416912651831	0.782190645776817	0.876682995510215	0.924932734762973	0.694335195652845	0.842825468428787	0.726320298957256	0.482805718459138	0.627881436093191	0.372807357935117
0.984850625122211	0.993756197004391	0.990214295557121	0.99725790032963	0.987485692051386	0.920200049432106	0.826427386186789	0.92875921500377	0.895877169591587	0.71778359419107	0.792327712816276	0.778331603589862	0.913948903183658	0.717147512152415	0.777903058262946	0.460885547231716	0.398154849462773
0.999971474795028	0.999999993988814	0.995365016442816	0.997803797014265	0.998675434969903	0.997512741330985	0.846727893893777	0.952134198748715	0.919277408164469	0.987542776251067	0.894821674307763	0.751791237298546	0.805591432061409	0.768886282997851	0.802316831658083	0.514059159298352	0.496358909767858
0.999801596616436	0.998570443456264	0.988001606126692	0.999776695532705	0.996644563962447	0.973090816671913	0.913707842308986	0.847629324427812	0.890238198754431	0.934101447460165	0.799904103584427	0.844427686887388	0.828127429677492	0.656094537629682	0.947543956438739	0.89917939227309	0.63434720017018
0.999994478587189	0.961919384629177	0.982589797746149	0.996749370682741	0.942525653912491	0.993399075846519	0.960171943286405	0.878517302280709	0.930004684405604	0.91622018765056	0.675474141929556	0.929250251975152	0.812665355957338	0.831733361358525	0.815436638190442	0.914080732257891	0.56215549590852
0.999933085468066	0.982571466611889	0.99660938932752	0.980255079068014	0.990434305089062	0.995896434828006	0.937186429257444	0.963350948234135	0.899064399180845	0.893108750088035	0.899776884093678	0.806937003205159	0.832620726629292	0.926133604494411	0.848278592102277	0.39974604369737	0.444886762940601
0.999172394345286	0.999997718941127	0.99959576321666	0.998376131466485	0.999470817275057	0.990507949837414	0.886666825861488	0.993025617816292	0.904782829941003	0.79147698317912	0.883154347455996	0.775469044862771	0.859792590580375	0.897323049103689	0.745100166149262	0.670870586441351	0.672362274746757
0.999677624590244	0.962598997682298	0.971297887393984	0.997274160751908	0.937386246976465	0.965462919026691	0.919840898629981	0.988213292029518	0.916469906096493	0.889571957165495	0.96387211056706	0.718311825810776	0.95332378921967	0.670663215656167	0.898062761065746	0.822083101506421	0.750480916838686
0.992013862027015	0.999690833194903	0.977969416292101	0.975042374778582	0.997562881117476	0.991327218482123	0.812239059883396	0.927926331124371	0.850590546129983	0.86182163489075	0.704994209400547	0.550998865719416	0.552269793134007	0.824999232496257	0.903248865569836	0.57388529882846	0.797203909367303
0.99887452134118	0.999999898089329	0.997804303626047	0.950815784634877	0.984075253708814	0.905808199812422	0.88572541988626	0.780112338669118	0.914249020686186	0.82712222433644	0.932665357580092	0.938595904862854	0.968177110609632	0.751931540762366	0.644967198364532	0.696128819032486	0.323962585464972
0.999177267590395	0.999999995876216	0.997286090295266	0.980904779144212	0.994200026505016	0.82520442458115	0.837537278756984	0.946266012477894	0.830930393608158	0.742033213108931	0.822455513371939	0.727820680216283	0.952060870439805	0.507128085093487	0.611014073382376	0.417757222027377	0.75037743467179
0.997686069083033	0.953679037202366	0.991484223073702	0.992877894737576	0.963491420495992	0.996423235075701	0.89895261206534	0.972797060311942	0.903351213917417	0.820718917942902	0.983637968768007	0.875150637701539	0.789904190813541	0.925473890287036	0.713025937458079	0.300893677735635	0.602909795176936
0.999681106816343	0.998872540013859	0.988013406003166	0.953991169620613	0.952369836536128	0.996847968362612	0.930785117646135	0.893139334730483	0.798843715948918	0.903390490708259	0.971421140379517	0.958928060633119	0.871482080940303	0.871795408347784	0.746273926385269	0.697315029293872	0.83449572437911
0.997609029244383	0.999999919874664	0.973895602637653	0.98633803963895	0.989052119101851	0.988539698439482	0.962376551685569	0.91799020012052	0.820217532979396	0.864799022025253	0.933904825021966	0.8157017199816	0.628495601579364	0.645195521190668	0.807884302601691	0.716826161295998	0.721993084102947
0.999926043536115	0.999829375466433	0.997143347461524	0.996214978533475	0.999198746533131	0.933644438293683	0.936864593207794	0.985221319963907	0.893866187591518	0.965702522854035	0.912965322673507	0.925619910010904	0.839828428213235	0.920742179266764	0.412415660199724	0.887798842943727	0.455136760714734
0.999553355061897	0.999998713762015	0.990647656489468	0.990461749968541	0.997326897685446	0.969037544325102	0.962891313861265	0.857924126364111	0.86339409973046	0.870096059954708	0.885054203505238	0.716221751595186	0.77489566465955	0.772363031319117	0.800142255405585	0.590705436246063	0.796807897452903
0.999906862729624	0.999961167065629	0.996837721239899	0.989834852655085	0.997536735007975	0.987698943911799	0.942101982553329	0.944055370103761	0.856774033937534	0.887376173457297	0.876156698479397	0.753488308287605	0.733128448173715	0.845730507325385	0.647063204907324	0.743352272774054	0.772836533961387
0.994233965400802	0.999999428031889	0.994764824666668	0.99855139223657	0.999682804298385	0.964248724569261	0.959071562183914	0.900739902796822	0.795984817013905	0.962865822319293	0.854074275649379	0.967919238000116	0.869356790041224	0.904238017921685	0.799901533649879	0.678151407703511	0.374323785272947
0.999490047740097	0.999110986082785	0.989668461640503	0.983240314438962	0.954613481333957	0.995666312016811	0.896177569786845	0.948932289995441	0.924064980707265	0.844605353674676	0.862209331150852	0.861185812438629	0.851215886047462	0.879125044375982	0.753473700128202	0.749925319543717	0.282201418890638
0.986797447650515	0.999924635319576	0.998553473371966	0.981476538939449	0.99227728469336	0.978558978673953	0.918613165906437	0.82488484881862	0.786588011313071	0.82280037305802	0.909237636218043	0.829522463344278	0.81336118235342	0.807909936456782	0.765516993301681	0.591007904669091	0.672964491408501
0.999994051246149	0.998481867108682	0.977743342714596	0.992265825408664	0.925056182104284	0.999481878486556	0.963712263551577	0.959826027065532	0.856017477713569	0.907143380098982	0.905584418762955	0.870198598121818	0.86311020298875	0.845456245826551	0.44337340173802	0.725890728796769	0.610088947245485
0.998948746632933	0.999254855014026	0.994390756996195	0.963319700634131	0.987198102508924	0.932768463222944	0.955578192139303	0.794142356554203	0.903339337081252	0.8454640229865	0.876998509237816	0.922592670568792	0.662956328679126	0.858878809542748	0.695916833175655	0.746853631947193	0.610829199383275
0.999818084402501	0.992741024963657	0.98249574819182	0.999122238357543	0.965936938689415	0.980272545335857	0.971592835702629	0.953252169166309	0.809409037559991	0.818618492305684	0.925842232587159	0.77088958785988	0.68784734231852	0.642181904704728	0.853256545941047	0.808926383864123	0.611238824862934
0.995646180479357	0.998902927215074	0.999751532340211	0.999980436087004	0.936077396666005	0.998901547787081	0.940679302811274	0.964651128708931	0.872263453577411	0.903196883102453	0.775116431975062	0.873204840943501	0.871944172128587	0.751592293086671	0.492345677722494	0.595906966631016	0.622880355122021
0.999991279706045	0.999964300454447	0.957722029632328	0.992847819791578	0.999947275215573	0.990777124069236	0.849061752054862	0.901197922740246	0.944465392303117	0.954224126821855	0.884493901268007	0.773953826214803	0.826110263823636	0.791077332053475	0.819621532997237	0.663253987710411	0.638986609893303
0.984821369720353	0.960395226737603	0.994490804604472	0.999040266037207	0.989488699288951	0.978950222471732	0.872814064490139	0.983167748511196	0.902665954724571	0.951014440837971	0.83803341520314	0.944795235424718	0.875929083457584	0.95616254706681	0.84410208784184	0.69382414316225	0.366663313490701
0.999996140814041	0.999999416164583	0.984776163639958	0.98339150273996	0.99992432346808	0.978442224048514	0.933739489765423	0.921703841497039	0.874289480270278	0.826449482388845	0.610776626470318	0.602834406017325	0.753714400944202	0.835204435634544	0.815911322217112	0.749481573571966	0.68512151447279
0.99999864259439	0.999991197708491	0.998176375525207	0.985618074491307	0.982769603295955	0.994664071923363	0.874182345611102	0.719234639543186	0.767449890762576	0.69550455132581	0.798244296561743	0.880270606077669	0.935142040008646	0.503792193667452	0.660320009270063	0.928017000173807	0.42749333703681
0.999527297323004	0.999013104011888	0.987736201715751	0.987758460462039	0.990163987634968	0.910286029507031	0.930660081979696	0.899924653148351	0.838665626629103	0.98188048425208	0.87840850772046	0.977199302930375	0.962841439588845	0.929140494732912	0.603223090891868	0.495717611617303	0.348653808342887
0.999713445115733	0.999995924325877	0.999327348390398	0.991439123520225	0.972834210998874	0.998027106894917	0.901577541339578	0.813402538643979	0.916014717760786	0.652540845520549	0.941746548841712	0.934454454698653	0.888899459610049	0.789202478754096	0.773880990064417	0.850346001788768	0.474744542069175
0.999998860136323	0.99665826648789	0.986916233193992	0.86651944275975	0.968483416136412	0.998029077404704	0.869484129055179	0.843602837380332	0.840608459278623	0.88515849510009	0.956590556206227	0.715442519951322	0.884835997469914	0.837017478953379	0.841658908030561	0.776369765215304	0.348539091888003
0.998419876260015	0.999588146471833	0.997671336103692	0.996341980083231	0.984786645126845	0.933793420400768	0.962120977837069	0.898631111836637	0.925356632486382	0.762919149223048	0.782692123627987	0.939975054540503	0.823404549670073	0.812118608355106	0.633695467605714	0.72899142376647	0.554500286447799
0.999854137166774	0.999997438464974	0.967309681791386	0.989013015372529	0.991713093536565	0.996203748180685	0.934534175831295	0.960074120698822	0.910929610409448	0.93402692129414	0.890492643805656	0.692161716369879	0.727812420204362	0.653202767607137	0.544624249906286	0.618985318368292	0.324493534674557
0.995408060290495	0.999982747240093	0.992857626512478	0.986781255610418	0.985787401858892	0.983445080016841	0.940932664984068	0.881038552867323	0.832785131654515	0.914511389602221	0.947858908422197	0.803829737884737	0.955069472103563	0.889016486586618	0.82724910537801	0.440007883454844	0.480663706813823
0.999737997908889	0.999990082095842	0.985279004727885	0.928655104037348	0.863789435863556	0.955644990597497	0.923337323712005	0.85305586316484	0.968954832688207	0.495738706810824	0.859595343468474	0.918511864931851	0.581165650621069	0.603660893902159	0.429777744905808	0.702778471001169	0.831094361268615
0.999170784652277	0.999118900097106	0.995988903017659	0.998038430530483	0.98884094635512	0.991681172698266	0.953066818400515	0.884678294435252	0.899955498065516	0.954180183165299	0.733421007514916	0.973531321883859	0.891772541226696	0.928566636081016	0.8456494716429	0.903766124094506	0.592831644821868
0.999778319990562	0.979285626961651	0.996098670116616	0.952038935602874	0.987273042810959	0.986973327725474	0.951340142711033	0.963928652425272	0.768915352547849	0.747951064017664	0.953048894827179	0.858984982930262	0.818502527440018	0.880861760819086	0.751333764402622	0.649786286879805	0.383213805672188
0.999057460740399	0.997492874878233	0.98590451489036	0.993490897899654	0.982049986510074	0.999310534437062	0.958528559428708	0.942793788929545	0.923922778420336	0.962946367388441	0.933112816575526	0.979878086947762	0.698140913013303	0.974842028681759	0.798444815195075	0.821470597783727	0.581442212418104
0.999582275385421	0.999811910144846	0.97270708502933	0.997978267817129	0.970154440452959	0.996716639491103	0.958745237007668	0.928492524516718	0.94445203271052	0.878978182855711	0.703957143667144	0.912036834852393	0.518124980898498	0.781115187962877	0.79361288443947	0.906194655988085	0.702450017138781
0.999458835439448	0.999331939210726	0.980425296811169	0.999357797898235	0.982422766297976	0.9963832753331	0.954279560584971	0.952981219039575	0.77314452885551	0.912072834378057	0.901570162346108	0.855014434080735	0.695627542365442	0.80853335136999	0.797664149757081	0.855015091393565	0.30529677409648
0.99486853055982	0.991209635540388	0.993611437350445	0.952758960245346	0.975011352655799	0.943514939589533	0.854847594274695	0.922243199612112	0.698176052614521	0.784637485903055	0.964341439107169	0.69821164516501	0.911348888515138	0.845368205887276	0.647341393368566	0.746113868803624	0.408109964413066
0.999997703607649	0.999991842290443	0.999588655260549	0.998829657520598	0.987077333162325	0.998399336554796	0.968028654135675	0.975470143120365	0.959036610023639	0.932340311738422	0.741438262081377	0.870123057203509	0.913028125693191	0.936351812402886	0.431942489890054	0.683197208601495	0.609660203219627
0.999987440144374	0.998293340758936	0.998978699782704	0.992779219508321	0.994119314951318	0.996806932894885	0.954411899943371	0.738685136846025	0.879226650856832	0.714722099890346	0.906765999095588	0.804939617706327	0.689999967344395	0.711561369277471	0.66841617365367	0.569525807464687	0.651130662027866
0.999943272641794	0.986651524632173	0.998742500528509	0.994059353783489	0.981890795355211	0.995690544751345	0.735571854421614	0.90718418494104	0.961482724061751	0.888491494753043	0.898581231481966	0.774516149583444	0.930987637580136	0.714809176082202	0.759937070044773	0.482455052877625	0.595722563951986
0.9994757522046	0.999971979465693	0.967329256278107	0.998937744853577	0.999483600404369	0.971009370971809	0.989584748634781	0.934993875089257	0.953733094630394	0.904234642151579	0.837087465487647	0.921763164398667	0.718571123268715	0.842683059558729	0.753352295419695	0.705667987129946	0.568691956508449
0.999757007305063	0.99968630096676	0.998307020199532	0.989002544162858	0.989186405302149	0.994838063929067	0.977364721968889	0.974497377579977	0.808791270169598	0.90364926301814	0.97733026739745	0.906843137581475	0.832916963166429	0.907717062982891	0.719451156779563	0.89263795696712	0.559010022001006
0.998433530496047	0.999980162939041	0.99786358805845	0.956899661479268	0.97412578380687	0.998734621902495	0.967298091403079	0.905446538900445	0.729080841389072	0.74700455434339	0.821252756908862	0.948347652254903	0.744903560666297	0.885056910301621	0.638180212458842	0.834238337643491	0.625065837371699
0.999995896437493	0.950981958368422	0.999167661541397	0.976832878697313	0.998781225124756	0.983173469665506	0.93625132204802	0.762629232808712	0.81081476377907	0.922952526901308	0.948380912028953	0.889637124604402	0.862943092711133	0.9438233541962	0.496882058727166	0.895418951488586	0.531568152018259
0.999842528879085	0.9999970858061	0.993090198447813	0.984875863407998	0.923675406802996	0.968970267871288	0.906357737685012	0.917166648304845	0.979727682653322	0.803687015014464	0.64050346440858	0.903809008778395	0.753295330642821	0.77325263108226	0.552824009249075	0.724929068534928	0.487316622240155
0.999929163828673	0.999999988326048	0.981676987960678	0.977297885380431	0.976762631764841	0.912890970916741	0.959899912961346	0.951468623661793	0.821069799366063	0.726114736464868	0.913272795437991	0.599847097777288	0.817258368857521	0.450039721071045	0.673607860172816	0.608804972416324	0.777075222301145
0.994912249481768	0.993191950320175	0.952044147202795	0.994217928273501	0.974130517740729	0.984345044160186	0.971819934638171	0.962727479070508	0.939174073556841	0.824668724834121	0.935506014529915	0.812119592802012	0.701466517869339	0.728869106419088	0.842578711712322	0.633752021523194	0.679280454028084
0.999929350014427	0.948367288101627	0.999539133099902	0.983779334916311	0.989618644129964	0.986797175214878	0.909105174545731	0.930653402600726	0.970387800706321	0.689817054359624	0.852551857080519	0.725705199066929	0.968839713068159	0.84899651459124	0.699025151240668	0.742652585732381	0.303325075787781
0.999992567760853	0.938004186277793	0.995133115449048	0.999996551584143	0.999241484971325	0.975349736170299	0.955991871726413	0.995307044193975	0.798052486959704	0.916889266475059	0.882374444008011	0.85943629939629	0.858204669812565	0.936100281238362	0.549794042052291	0.757400559676422	0.665437753150576
0.999675710574501	0.99999365416844	0.969032533257117	0.937738112678348	0.999260107436645	0.999938309831921	0.938801491428503	0.973369026781116	0.789812628827143	0.902577718813873	0.648069277410827	0.840406787556266	0.884282749631483	0.761200634648307	0.635123983503596	0.694372009321713	0.537804758497646
0.999826823737664	0.999623760705818	0.998419324332317	0.996993211784752	0.992337887430063	0.945559657069325	0.853146388526229	0.936178440660896	0.914515021572428	0.716401820428295	0.736639457908777	0.846742710595104	0.872135981946058	0.806065152373286	0.506621409054839	0.462743178749691	0.452675990777946
0.999696103953035	0.998976642529005	0.999528765948047	0.997223190841772	0.997278061173346	0.971704576458146	0.976508666860092	0.980240321653919	0.908853891561576	0.805808937638169	0.749526195896421	0.93315376147439	0.909858772299133	0.869927594085618	0.760520051176401	0.829522536794572	0.453391642766484
0.999196269054777	0.998902886671718	0.994711090499969	0.974941978113916	0.982572652118748	0.999483228564397	0.931394187320918	0.759184672892594	0.931495506294106	0.729671710706569	0.926874188282783	0.723031060893692	0.61636538354108	0.84466216488269	0.827702480948216	0.687123506581724	0.452947239885711
0.996005346639171	0.999998561331278	0.99866358477744	0.995658871359478	0.995121350779359	0.968193543444498	0.962904810905579	0.974836514503671	0.852163866268979	0.898615071696065	0.816190093932077	0.98472790599884	0.947205321837817	0.814432945699588	0.735421727907082	0.801473692849021	0.523368392451448
0.999681389875423	0.997081002503177	0.997337000360075	0.977780563340245	0.996208799632745	0.987097640852645	0.930386707112146	0.887359150494412	0.920243409128887	0.852849626427516	0.878967079483416	0.797950591147706	0.672807420209658	0.914248350820001	0.770353291194452	0.749953954691152	0.263370986065013
0.990685185097826	0.995986133497147	0.982543000075151	0.999320496459806	0.981032892678364	0.998764993350632	0.957321940962178	0.982235683637218	0.931516368802308	0.840321774454711	0.91752785396068	0.884890807743666	0.785109450012661	0.899998693585726	0.402923936078186	0.645196363136847	0.524754195939877
0.999862609974815	0.983518476232606	0.999177025972989	0.995880258035672	0.999655571595798	0.970454048736648	0.930766775280677	0.946952512671743	0.7994849371157	0.944599875358677	0.890562220301987	0.771661977499112	0.831085726943995	0.920944030577476	0.660186451010456	0.702753364186569	0.398191995667206
0.999947767546057	0.999760071942252	0.996502443630626	0.996126669271103	0.999815227923098	0.906316104531417	0.904798896083425	0.811023565451675	0.874554450508466	0.945829798865099	0.797941555816009	0.715720057195522	0.911846532341591	0.704944704393814	0.431944724311774	0.527280941797276	0.701478732692715
0.999491180015924	0.999942347839111	0.995664395335424	0.997768211680751	0.975301620579225	0.994524961871167	0.972804490257888	0.9596218289138	0.932509932784193	0.914921076371298	0.920667888247382	0.872846491064951	0.868822933457272	0.927199433758242	0.673123352824685	0.578975104730612	0.606192295420746
0.999949490779158	0.999750607168403	0.982125880155398	0.988000182911892	0.952500435966951	0.996434616178369	0.937225568059286	0.93689168507902	0.837911692037317	0.922102025018098	0.656550292030561	0.894929712511784	0.732433506453303	0.786543437144072	0.74815563721014	0.676367634798834	0.342388373382773
0.99999731368419	0.999923952919948	0.999305553081838	0.989653379502343	0.999623950046523	0.999142569724049	0.935388290517004	0.951866399264504	0.943615639115536	0.513941902504714	0.781670678538226	0.601832497004062	0.703356190467987	0.698657703637594	0.784322255568222	0.565507826367993	0.650699357468706
0.999999961528315	0.939659708833416	0.990857491561689	0.989024179611449	0.960823284832197	0.993125033535335	0.892895059464901	0.993684982812776	0.926621046302018	0.907248379871731	0.950729089914277	0.894743178470869	0.895281119660835	0.920735357827872	0.649463108107263	0.659227274100744	0.722070435257681
0.999670851252269	0.997118243656585	0.977834155872347	0.969849412710476	0.99870535314216	0.998623105117961	0.873238996098045	0.975016257939773	0.975736216400593	0.821651268013015	0.946297974097503	0.826360288707744	0.610685937664812	0.757661519471929	0.786137299213799	0.524349155552063	0.671298428700518
0.999850467146335	0.999932707697615	0.96972409085353	0.994811833255533	0.96230253980043	0.995531376157013	0.952256710386212	0.890228261480236	0.95082223165021	0.940171278066147	0.759921270908706	0.959210783053292	0.833418655850636	0.870382899590704	0.849658835710827	0.619498131671711	0.486018374484505
0.999881705765869	0.99060182180272	0.968276195952512	0.993701361175163	0.790469338607243	0.985941406942563	0.94942931985549	0.864971941246613	0.946372887857406	0.832698340993492	0.807849173931114	0.866690224376899	0.926685080886612	0.699225093055207	0.753222906156758	0.837987743229163	0.426818901884646
0.986315273161267	0.999999552453536	0.99953211623075	0.934358790230136	0.998890270284771	0.991307254560848	0.874729083707204	0.961761839758728	0.877910999067927	0.908332592330259	0.98722812859092	0.948914469654271	0.969615116144386	0.964114774661376	0.644593360613386	0.593830780183296	0.491883704246718
0.999912583484267	0.99882560725258	0.962564618142887	0.998102296741013	0.964473481508675	0.978607708986998	0.921635641495216	0.943229755498809	0.748827411215124	0.919431014628191	0.745312877074145	0.947794755947782	0.616982274778234	0.852947286085742	0.837828592772138	0.640915934726759	0.648651133000453
0.998679167690587	0.999999853057202	0.999586723335321	0.894052030822097	0.997658557558817	0.997647816318593	0.725391941464617	0.785893987801091	0.877844223147753	0.840412327549464	0.722299343547411	0.871440129942528	0.85592869916993	0.74242931241273	0.561866231689827	0.456700183901728	0.547345543978111
0.999999723619872	0.999193389653192	0.979019868845766	0.9990799147489	0.999193580695363	0.980702488344967	0.925710924792388	0.952663137793951	0.699431436125278	0.790857832008932	0.804729742776097	0.791828303331575	0.696711256753241	0.920616557107026	0.931142454348121	0.799199108827985	0.466286976837114
0.999523544443087	0.995119740538832	0.994597496013013	0.992518016442276	0.986596046762672	0.996383885541454	0.87157695386314	0.948414279718117	0.790959435814676	0.954712763840406	0.710352994290548	0.719202585643807	0.786867192593712	0.76473892305431	0.823127700515895	0.905039731397982	0.571522172608733
0.999945152136072	0.93369086063284	0.980280614499217	0.98648631434174	0.975234188748987	0.96370711155161	0.903127095770784	0.904159293723071	0.907919034773235	0.898675054443983	0.91831006558462	0.480114886258404	0.915054330331939	0.769398750327192	0.787277578735622	0.663843551602221	0.592015228804155
0.999993148013558	0.999651906904757	0.995524487027018	0.998737070523801	0.997244259730186	0.999413944511026	0.893181960276697	0.970911515230823	0.931207246474624	0.937635544434703	0.960397024144638	0.931809026096248	0.733672657529899	0.869796350801156	0.721519829732739	0.908710906449941	0.437413364519103
0.999897914055707	0.999602416714879	0.997258544257244	0.941888328459323	0.990069954967162	0.989035020021124	0.913859487651612	0.919539515611589	0.910060189890821	0.894919325138705	0.658695339371156	0.871614401863403	0.933516318928959	0.916461647885029	0.759636567109416	0.674279784447175	0.638676299266089
0.989761987031751	0.999988764939544	0.91140594088409	0.998521614554506	0.997326690184684	0.975262255084005	0.760815744408294	0.990843850192557	0.829218544052916	0.989986331490722	0.948299639605796	0.769885651516341	0.672117120400254	0.767155994027915	0.90355232771853	0.655434684296953	0.511341745675588
0.999722753233778	0.999999403362988	0.978898141127168	0.999590132901	0.997892333479343	0.980324209199177	0.947687949683486	0.977542007206427	0.816467722979109	0.94509204130224	0.875386229191557	0.97140438705537	0.604885986420718	0.623217101560316	0.905749989568696	0.767387844310485	0.308095669021371
0.997564424997464	0.999999571936895	0.974106597324154	0.922430499148869	0.949846273523883	0.828960173343694	0.808937110116061	0.717397056369797	0.907162402554869	0.894334846951498	0.977056318746055	0.846511704422395	0.926896639469572	0.54931175223004	0.308770253123472	0.655571224434024	0.542336614163345
0.999955229628842	0.999999995818528	0.997411943557918	0.997888062483192	0.996255902582317	0.990415918045206	0.964484287031571	0.973639293541083	0.834122223838886	0.81458402437563	0.740931332797481	0.966789006403933	0.719435493527686	0.558852902809173	0.747321474814522	0.804926262410098	0.610608983029674
0.999460458886632	0.769504658263663	0.979994011791937	0.966721980548505	0.951618565988646	0.986602415561804	0.928084750103468	0.857350816849424	0.974525564080477	0.927836278198656	0.794000045436313	0.940122564682373	0.90920561214348	0.749870927576145	0.678005005971011	0.877778500042129	0.764511051343307
0.994736981260872	0.999788291698349	0.998961898412712	0.996365768451679	0.992115605433455	0.99619509625928	0.949000493974669	0.911293391768022	0.762932295816714	0.964631274051249	0.865796408435432	0.864434261346278	0.875135631832911	0.859597586163272	0.793798545457619	0.946349048780987	0.769255247881307
0.999999291213828	0.999905976266504	0.947532676415332	0.844091012877913	0.905317228510183	0.999595014127872	0.881652169785801	0.907704476880327	0.779519252587228	0.891029151639246	0.874875342488875	0.946353551703162	0.87153953568835	0.761431634926653	0.752636231748962	0.568567669656345	0.586826003309226
0.999750839083964	0.999999895516349	0.999687536951304	0.999992708901923	0.999964074709782	0.991045455121329	0.937365249076204	0.946325749855494	0.922582197567764	0.973003153731139	0.940421434121604	0.911316963483342	0.764330173706059	0.817361642747352	0.47174683532657	0.513611525801368	0.55889104540032
0.999236387132862	0.92615146502972	0.999610578918326	0.999899985283638	0.999181108953234	0.995096316945304	0.903840899732468	0.914488684715347	0.956380190800852	0.785786192527061	0.78277351638697	0.939105498239344	0.728393045425605	0.749243203099148	0.433093582406047	0.910038351890766	0.420880150981849
0.999882730715299	0.980707447566763	0.958970591949069	0.983440855406989	0.978189309149946	0.985064104871406	0.874384787673326	0.930876755805295	0.78560562476133	0.914344136298275	0.837905794436641	0.524996650049702	0.896895617244504	0.816172809538035	0.912090586957158	0.770735597388928	0.728162875906864
0.999320450960917	0.999980926751129	0.952944447511728	0.985697582417825	0.993685514942299	0.853240433857525	0.90567609407167	0.938868519189663	0.792861542411843	0.940675024876347	0.939732936013139	0.621726584023099	0.782179082972446	0.780238193755915	0.891318019518895	0.424940194242821	0.706554340532975
0.999456900808528	0.990470727988967	0.998455959865126	0.938631541897509	0.989150920082445	0.985387031785592	0.906731357959635	0.816280919307877	0.896249455140542	0.829612717704576	0.772445665233973	0.925463414848446	0.888012297658637	0.861612350430641	0.530227661909383	0.949700060336579	0.201777552133967
0.999848079524641	0.996623231528572	0.991492682218821	0.998846166760674	0.974642238388299	0.983849270430625	0.967975554894201	0.992468581139166	0.733572388371854	0.725946234047831	0.87208791098981	0.71243469093166	0.866484037353501	0.704873392572812	0.785982134265276	0.525506628237895	0.749141717709595
0.999050414986413	0.999999979596368	0.90774109981973	0.976737183678171	0.989334152718385	0.998992599158937	0.936879775317611	0.80271944490556	0.779851660399779	0.92723739491526	0.772832544358835	0.677300387433796	0.847993318865372	0.62698231412937	0.843624709338177	0.549387317256164	0.927802362324218
0.999871157781704	0.980602168802871	0.991346821169548	0.96855672164983	0.958125786349487	0.991405447406229	0.872712550752138	0.948681728239003	0.820726515558995	0.734198761878202	0.862343958346167	0.768449425550998	0.83497987436663	0.841223283523319	0.710374719948062	0.874487771010751	0.736788547960165
0.999933348770639	0.9996560134324	0.904583016830799	0.978270575797392	0.951115304588538	0.955173755526627	0.969827418751502	0.962141281543607	0.947086157434758	0.901475533490712	0.930944259032627	0.94289321317336	0.804317569215015	0.87575578633725	0.662544635404482	0.908664332886454	0.562427395620142
0.999772754893291	0.995072280588156	0.997124539532963	0.961861659725824	0.984850162783933	0.930505372753059	0.953705006096759	0.910019288081838	0.965636760081286	0.879930976163128	0.742529808035774	0.983146001327235	0.844733941052431	0.944092225688923	0.644487920716914	0.862113172241227	0.668327310705428
0.999983599592468	0.999991598299957	0.985963419193334	0.971298499646266	0.946910058153133	0.997657529435865	0.957298949486125	0.917299644697553	0.958128835853002	0.900378791594882	0.948020844608626	0.88820750920517	0.775729626911614	0.712569721663784	0.782779078426747	0.914337619939989	0.628021164094219
0.999788729339364	0.999997411879446	0.995961668085468	0.993507546905744	0.996239892335566	0.980099291000223	0.933891145012506	0.931273463246282	0.825599218261366	0.916820345843356	0.570783041142759	0.928780410237947	0.861061076147358	0.871363355175295	0.683688499458875	0.825931291921929	0.581021488970593
0.997665086205012	0.999155508424715	0.998056881176482	0.944868446771422	0.980777731455721	0.999857654907217	0.844939302121017	0.870864337854417	0.936030351602142	0.935524882025847	0.979150554617852	0.820918941702464	0.919031377644013	0.837158445839909	0.656220133611955	0.796938232070636	0.660749896178678
0.995433053294588	0.999996675936406	0.961177199583428	0.969583557020779	0.962438001028147	0.924939550639153	0.850743337179099	0.903926417246822	0.886390671861051	0.810152664154169	0.941073356019812	0.915575321896869	0.893585403205495	0.636405576427521	0.798364866426038	0.724102104594511	0.596137944071569
0.998788490225175	0.99997588245876	0.999659456527712	0.998589778471505	0.997455324120034	0.996796805632472	0.947032036653472	0.787478314521799	0.854672484931611	0.973587538953421	0.958525091168494	0.961208972186124	0.874777788209456	0.795091506970444	0.496506631315223	0.704807617402812	0.624249174539245
0.999996835339941	0.999927980142525	0.999259360960284	0.980893428496352	0.997595529098865	0.9923417327819	0.928729600905321	0.905555810146834	0.907949436395566	0.848267713404001	0.703932022798575	0.791066872846215	0.825586555055348	0.815100797346822	0.851465419256489	0.79897550031926	0.721797794291327
0.999990948182069	0.868356389356355	0.999743884833741	0.999398774464402	0.999265082583602	0.997178066093044	0.972108416144017	0.977164677404124	0.939964575015824	0.985598024155397	0.869442796639221	0.915040560479972	0.781941977048679	0.862661480626683	0.360850937107613	0.483765117279363	0.397753289728527
0.989003493360502	0.999999725755525	0.985301006290265	0.999797306824832	0.99944801618548	0.823453687652852	0.861665309222092	0.937308392068959	0.90070426475906	0.974442033266716	0.93545421986299	0.829515620069377	0.943609414312356	0.864599841121769	0.515847510059699	0.633297620250776	0.61822285978406
0.99947394519546	0.999986334358392	0.979335437646145	0.999204340157059	0.997150709927684	0.990747717377209	0.86054908834576	0.932680399454928	0.743407593387409	0.979588094045578	0.850595484773691	0.773558022151954	0.717055474914578	0.782269670958932	0.629254177837052	0.801187853098602	0.434334946605012
0.999994011079995	0.9962520897058	0.986714796443364	0.990088901443842	0.984462987790809	0.98493493272445	0.873514703333484	0.901894281269205	0.969155124904301	0.845116107980299	0.938383258287272	0.809269021360941	0.876549778048521	0.817429240285066	0.887988415037043	0.514414722923984	0.515541503164708
0.992758107917777	0.999942735468196	0.9988434781769	0.998483988661569	0.996157178670899	0.99405256163166	0.971603757803686	0.961881021487088	0.82732539650341	0.973521612861115	0.89289792284683	0.962430340111863	0.929260673324166	0.940261276095367	0.461160287697361	0.825839876771294	0.455862513715704
0.99962755280129	0.990966030374914	0.995436100612407	0.967284462976815	0.988044389127494	0.979606108902724	0.870055206310597	0.969444289256826	0.910668876655154	0.784235339551251	0.964214579492423	0.918643104852072	0.882407159124953	0.901378556850721	0.804016555532643	0.732039636452175	0.255061599823252
0.999774540246499	0.999769129507861	0.986167312567125	0.997959661778294	0.972896242711403	0.999646385437428	0.858663222919334	0.952240780589294	0.826080820986951	0.812723951404434	0.904205105645221	0.791436390596145	0.742127887878404	0.83017054467782	0.187431720583546	0.490378904202818	0.732235497806003
0.993670364114476	0.99997820481708	0.998937612806781	0.999900874315522	0.999398126235646	0.97638277586655	0.918561669088539	0.995527645269066	0.966259706526032	0.921160495808918	0.665484222330245	0.967090206103901	0.803558320810207	0.861949464040412	0.70926696920657	0.571956006802702	0.760755442701653
0.999457058691452	0.940945200490981	0.900754178375383	0.956209172320948	0.980660836346808	0.993199168413948	0.842954153256207	0.923928719044506	0.922197412757667	0.87916464523123	0.909311581041028	0.389093176814444	0.857636120102358	0.79558896023601	0.935035004919957	0.651445494072155	0.30312651476863
0.999964096446546	0.999993000730023	0.997811623785562	0.998837345124123	0.995553157368069	0.99510052645795	0.949343313128673	0.962573070926922	0.878588404093078	0.878615084412117	0.703738316866615	0.97189580309406	0.73616800641081	0.846385187005164	0.670846552946741	0.520189215608876	0.57421573828886
0.999916376822179	0.999956582452481	0.998201115817837	0.997595689251408	0.981798147646715	0.998951898121518	0.907471928016695	0.969490028062033	0.884902530504496	0.770002595526633	0.791493470574436	0.893443511973298	0.76022919452883	0.784514782131864	0.742349467918766	0.769649179170736	0.578563555967608
0.999949048440615	0.999515420916682	0.957149356353873	0.964863970522179	0.937130095547595	0.999379136783052	0.918712923400432	0.926368386632795	0.950039225199455	0.832952387771418	0.942953467106463	0.752567613368038	0.641237400676959	0.812796081020317	0.849023359560542	0.789061808051362	0.582946884945422
0.999975618297457	0.999947562007232	0.99273777865709	0.994295651954789	0.97589015473708	0.831425204171728	0.92072250283325	0.915597701952381	0.906921112523604	0.897840889367749	0.762517661410761	0.943161748457555	0.765412205235535	0.868239591485601	0.762258238376951	0.743821641400685	0.420824335279601
0.999918457292125	0.819867548325616	0.995078076241017	0.974350856186189	0.960429630221664	0.946018177466374	0.846453248672777	0.979731117613411	0.91005008930338	0.691580668139819	0.94200752391562	0.84759199038561	0.804524039743943	0.941390626266514	0.636239249072815	0.577951490299775	0.478438566226225
0.999887325537895	0.995900697564924	0.998016768431681	0.951965594163749	0.977731027003214	0.999962857041525	0.95499023604746	0.949664550154849	0.920604417997623	0.880415137859121	0.830825371290093	0.942369823200967	0.814552686591445	0.920566527371381	0.36599312773243	0.823359943258611	0.607705023061197
0.999982457775801	0.99999996434118	0.979951449452695	0.995298662907881	0.973850705639072	0.963895190959551	0.921298775008893	0.759940402299514	0.894268907184882	0.838694990528139	0.8460844700712	0.757951435027234	0.86560872684208	0.722680728767552	0.670761682316348	0.423618722961167	0.510481308339188
0.999927586132546	0.999999858504566	0.999895520969699	0.994744818360483	0.997363246628883	0.998419954387945	0.937908800229285	0.983872524381008	0.85184074397624	0.8827011476885	0.912220041880276	0.899226265788038	0.87762227764048	0.92379675761674	0.68036541809452	0.741575962851078	0.686733326611851
0.999948495187782	0.999986846797592	0.994818472752213	0.99789496983757	0.996945633837453	0.995607743772391	0.84482517686346	0.833227001073623	0.932737321034116	0.920531068429665	0.752632859948887	0.772345936289195	0.896240540761755	0.809254886622957	0.851860377669273	0.829856994794145	0.367639390822443
0.999979533040121	0.999998057429782	0.994963082906601	0.975892338741751	0.945318982126771	0.987414594020851	0.972244591155976	0.950638420456709	0.793790034260328	0.840290233512687	0.963195679844596	0.730420005540184	0.950091233815284	0.734812186771675	0.701008236363141	0.81571100782312	0.543200724842419
0.999865080629074	0.999995478646047	0.990804843164789	0.999033871966498	0.991612413513221	0.984941685254952	0.865314948494821	0.944878342914366	0.904536005532247	0.838116954821257	0.901588753905663	0.578730470702914	0.79525548408733	0.566854400462573	0.821032860743046	0.771575607899781	0.386600375331916
0.997470225626187	0.999626087165296	0.990753742762422	0.993598021082425	0.984825073764104	0.995965160781421	0.937499569412229	0.956617731580428	0.63607629429782	0.742177384877853	0.856200484560352	0.653256415534716	0.825645323714179	0.946957461829135	0.402427880636176	0.867087664754529	0.508760344638076
0.998740111457024	0.998798354609494	0.998900817486963	0.999046040207785	0.999480643739391	0.986039164154699	0.969543896481868	0.951171145500179	0.861787557733468	0.918145759267207	0.692747577040562	0.889714519876225	0.760319019956519	0.929682933720046	0.903686628290579	0.593194267124147	0.596761614015953
0.999939094487584	0.996388439091705	0.998742421464962	0.995558231908415	0.99046732157747	0.976825280113994	0.985498582684852	0.853956097776824	0.928991126831665	0.777375859351982	0.838148401465581	0.769646204061084	0.844684481015278	0.713675872271531	0.746526225911808	0.879797800537569	0.407409328052239
0.980709341029507	0.999971496034736	0.991010079985731	0.997248602052685	0.984236796790139	0.938316581677385	0.919094391322056	0.964850351934138	0.891130371009939	0.767896679622399	0.904908661995212	0.905012325727412	0.896331866014747	0.822003929853084	0.649029639273259	0.802346669781006	0.538895185645627
0.9998614670712	0.998972464916172	0.979314377079454	0.997190105758006	0.959869137657588	0.990796685762529	0.885960004224585	0.949952133683861	0.911320936570904	0.954946151720988	0.825803918296262	0.794725293938173	0.747223623365172	0.861824263796056	0.8748723133279	0.713104187557419	0.591427717562031
0.995567899747735	0.999980039984373	0.998253163647145	0.98126787725523	0.995981027823711	0.979016694312176	0.910210825643932	0.951075586774855	0.77981450677997	0.886489019999952	0.827343159941247	0.935373698515737	0.893972400005854	0.924073885402181	0.746962685477354	0.841843344644334	0.526964407141682
0.999999678244374	0.999999913033348	0.994992551271633	0.99907544953031	0.995979804862073	0.990078259087856	0.94618416208791	0.963618166815837	0.970845188523788	0.916483243807167	0.922996165814373	0.90001867426545	0.781171487210024	0.858181340258854	0.661375543779997	0.557956322062103	0.601092230816234
0.957531261814334	0.999015038009555	0.998084939463124	0.990221784417516	0.993759560850469	0.775422266171576	0.965247305767226	0.723852260226076	0.973903282537993	0.860352307475809	0.852308494196277	0.88081564782904	0.963940289142689	0.908148474065657	0.790770982514524	0.63903868865531	0.610698847892568
0.999999636023757	0.999999980953274	0.999433941519601	0.997759131635006	0.9942449465797	0.992984339133135	0.961469461016705	0.974259971353567	0.979993123972604	0.925430288752883	0.9942952440745	0.985892948554945	0.94021398818006	0.917331016083463	0.665369240428189	0.552247143959072	0.466444018251544
0.999999700185444	0.99999971810483	0.999797421525691	0.983659941466032	0.992778159334164	0.995292361929276	0.963104287561028	0.94390636872008	0.931522690675361	0.602067325094856	0.549151953770457	0.866891594820857	0.735573479821088	0.731193614487479	0.376240192086285	0.861573774160807	0.562378173330789
0.999931958833369	0.999998141271191	0.999726157089758	0.975374893669008	0.991303630092924	0.999392831761439	0.938061647504485	0.84956028740006	0.87290251390786	0.816327873155041	0.741100939060484	0.949183670492543	0.955436383245047	0.814425179497799	0.655781384374408	0.949075695595896	0.443913627552997
0.999951098140882	0.984159615207398	0.991424333859882	0.999504424668081	0.999716821462837	0.999500007884681	0.967038950339408	0.940184652475659	0.846983152986261	0.977980932166338	0.801352344970475	0.827606896547283	0.626558611410661	0.979565910410011	0.886442027059959	0.402523039991598	0.658253524460699
0.997460614366659	0.983171756501265	0.990593249085341	0.943390502957195	0.996122740826745	0.730911521245796	0.896962732758834	0.804773782373788	0.899548720433647	0.923643890696011	0.861188919031803	0.760619864203703	0.82492168052584	0.948828760760982	0.860039494220129	0.456941247905639	0.378017975995015
0.999892028263252	0.635453258223953	0.976013374708292	0.999971633092938	0.999356502570942	0.99992310287026	0.966323344996786	0.950550280571174	0.858608211346196	0.975286655027851	0.863126038671405	0.827664645209257	0.806743080825856	0.910383273772941	0.773460303218993	0.691103153652094	0.462846078921477
0.997256628903131	0.999999287551074	0.997339703903539	0.948271580515507	0.964240979914655	0.877754246519161	0.901015751293122	0.831800162274477	0.858127425156515	0.937756072040519	0.932873649535472	0.899893618967593	0.926518022655121	0.946931206636966	0.667104400540534	0.618636682422329	0.418792820296869
0.999675181720008	0.999763777554624	0.992161374752311	0.996998332848672	0.993460777343367	0.998196407022776	0.972387987211924	0.841179132398436	0.903857722262401	0.886362986140744	0.87029077153749	0.98209725019998	0.893846153327933	0.872785946060636	0.660977202789047	0.502641998749817	0.43006718452043
0.997415115794269	0.999954899482268	0.9930965536945	0.904839001314552	0.918599837472487	0.966236558306567	0.972352126171088	0.920609946511539	0.742358693835843	0.772121792774815	0.894625168880198	0.884898088827564	0.851024353708103	0.860132827861312	0.558894119701026	0.414203232592961	0.72034623349235
0.999970370321403	0.999993901207722	0.998174971398954	0.99588231223964	0.993298886848467	0.999303128812561	0.988300441260245	0.915404999746367	0.918819223856027	0.981417476142641	0.857404221996885	0.952057722486133	0.413668781916554	0.772660249828664	0.613607827363382	0.764537364877772	0.468635708488125
0.9999703675094	0.999941869346437	0.994805372121163	0.998702918603598	0.999681439881291	0.961250925591999	0.929780575353088	0.978098063871693	0.779683121517422	0.807841966849558	0.947200929570751	0.744867711051139	0.900234877813352	0.746511883307153	0.926000588797164	0.841782320014827	0.416751732015276
0.99998688911968	0.962184187729224	0.999124634880796	0.993147516620738	0.902891291793087	0.975602199004928	0.935135460048188	0.810607091880614	0.86915690618675	0.764375082653565	0.902000273065261	0.693137751683729	0.921014915826959	0.766587201513528	0.391779422423126	0.689224480193515	0.519791556249683
0.998850744094499	0.9859262566593	0.978984808947134	0.949222668139052	0.979400044187736	0.962761716692782	0.844629854937662	0.697712585737741	0.933897351847083	0.768277261299039	0.920489725284831	0.826837636621775	0.76537949130934	0.860485783517683	0.731315001229929	0.376206234960274	0.613318724272818
0.99999994785917	0.999915189332447	0.998744596915718	0.977981671293999	0.96181742477925	0.998650774374616	0.859853259578541	0.758579404116688	0.954573294679751	0.798628310803638	0.78264254593637	0.879264215836001	0.855772938400363	0.854438491860525	0.709588555448124	0.533836224733605	0.491432173720378
0.999669774045259	0.978556376297495	0.948622078008436	0.962027260105462	0.929659015909771	0.972707241629992	0.964688821611158	0.919732939133364	0.9040787774277	0.821542835869305	0.914197766655201	0.8535112254019	0.751350568838016	0.902867523437907	0.647153014325755	0.695477198061067	0.303673609983742
0.998897859161558	0.937593755938276	0.998187922778407	0.973810274648852	0.995469396935753	0.924931309713416	0.890118893688173	0.944199130593759	0.853118729976666	0.72424454541787	0.801594453559996	0.756963948174479	0.86592612132122	0.911725290194426	0.728754206086339	0.625603916254247	0.452010284069552
0.999436641385224	0.999010462512033	0.997800794047348	0.977120624989863	0.986883172012642	0.995127839835093	0.948074830887649	0.983741118719931	0.917699241614337	0.823687359455074	0.969224051938854	0.904035929408268	0.647002943674744	0.934795464660548	0.694498019117637	0.600665979913798	0.364894023162704
0.992653114329625	0.999998498144362	0.990386870645722	0.97791877426287	0.97843837373453	0.983800127722474	0.866672875202293	0.667824725957636	0.862881003451991	0.755042615541384	0.84868912884552	0.756331793484668	0.660436789007285	0.630450542700181	0.785766498962364	0.546058445847909	0.685889463819662
0.99969321238608	0.998218929025651	0.931234427475029	0.994250561306783	0.990870867712187	0.981201098093461	0.964784877572654	0.873534699331794	0.973740886301378	0.952546119415917	0.904962180813896	0.85430428209552	0.755788923287065	0.884123033977385	0.921423863416607	0.827690386274217	0.382273572743844
0.99961592062058	0.999999993541122	0.996349279088618	0.998134551730311	0.997237154763728	0.980714737801598	0.926665872148583	0.982126616160467	0.847077502114454	0.851566399603899	0.666636064609274	0.780862577865939	0.609294464550483	0.584698795015834	0.558728253989406	0.601615092491984	0.601115987922635
0.999962022223719	0.999994020382961	0.984771847960295	0.997918412376504	0.995377744412267	0.990255096088554	0.79040865992946	0.938736089167785	0.861056547371261	0.750772936640869	0.685941446235279	0.807225952852837	0.548053433315127	0.549319241293428	0.713578439731159	0.595873127196791	0.594704353550079
0.980576024148576	0.997008284588526	0.999158400937117	0.975408576664093	0.997424801116452	0.983176106546091	0.884089329296351	0.871333466698934	0.809361941725922	0.90439560507929	0.679842609457935	0.882646815138761	0.847782575610849	0.963961892960566	0.750253994283939	0.776226283550416	0.279934915464752
0.99999904119818	0.999999801282714	0.992675329586006	0.996129341228204	0.990615469539932	0.999094011653903	0.958460305562982	0.972456436271159	0.723203560150548	0.862655619799081	0.867638833039423	0.895440554172181	0.691483186263654	0.694064567434403	0.825391752943526	0.778922878522307	0.590116498198489
0.999999908166748	0.999988448555085	0.999134582553944	0.999098791052913	0.994453807256119	0.999780825097462	0.981305889672788	0.971384820439364	0.808481206439968	0.954570848819545	0.810198636735512	0.904636407789812	0.888629079780554	0.950996543403755	0.781819850503759	0.594525191893605	0.357524874455842
0.999949238103677	0.999969042125167	0.966397974522299	0.990709216188151	0.964926846127094	0.964655402165687	0.938725605320984	0.741232753378207	0.915705785405739	0.893226481587682	0.975511601914836	0.928092184709451	0.865360830219612	0.794907349080366	0.779731088668233	0.731430200478304	0.645741251412724
0.998996743334974	0.992420231700514	0.993586309073932	0.956183854100025	0.96912441118604	0.997716562243632	0.934021309864982	0.900278864944708	0.802668462704764	0.921828080136596	0.865993835392784	0.917143862148357	0.845942964296916	0.912805058430267	0.762353378705938	0.721682458933467	0.60662561563133
0.999930247177508	0.940244569272216	0.999449181943493	0.998478579219993	0.993778963042525	0.969269955304248	0.974815636537544	0.986382149708737	0.975610334118472	0.934271044701432	0.690905335915466	0.887653878049832	0.705901544722308	0.925428283658227	0.658836603771803	0.826288511213427	0.6181337909149
0.999804903003108	0.999972540361402	0.99334819986383	0.976846968274407	0.985159897612778	0.995298001697801	0.870549734343361	0.888469800562907	0.968844183619157	0.656535213151298	0.911803188306255	0.688243979583931	0.711502786197617	0.672299782931852	0.775685023000351	0.612989674019624	0.716095084268629
0.994340467515665	0.998969829662791	0.985872526164258	0.990863647005464	0.965573385848099	0.978552645195994	0.860171833845386	0.896653398143771	0.839865023254089	0.869051382885861	0.811131281276172	0.904680124068797	0.915442624358412	0.849653105704264	0.849663645251642	0.733115713387851	0.587640313924581
0.998923723358461	0.9996584727907	0.989166240145993	0.996047736709254	0.994506230195133	0.979469809262561	0.855445175799151	0.895797387191992	0.866563755184496	0.905670680674351	0.969782765294692	0.782490354330099	0.844977888986008	0.798198923193498	0.90224492494748	0.552878771685295	0.245598827212357
0.995933645782826	0.953215720115087	0.998918252406446	0.993835504136698	0.988696899243088	0.994202086174458	0.809965650045316	0.780618930165305	0.880966722656246	0.835184052973889	0.832655512998324	0.850078814703041	0.935900326087479	0.85683814594581	0.572131873107596	0.859397048236142	0.765193797054734
0.990826774882334	0.999694856048301	0.82708639406776	0.999400573177719	0.961673205839315	0.95009165967509	0.91574596076496	0.860755493917223	0.898967300019642	0.943032839482697	0.852608069507192	0.718312643292985	0.804695188663981	0.842055885600343	0.724022065535013	0.956739228405499	0.444027348695932
0.981244831450923	0.999997765970543	0.985877499353878	0.997388436790209	0.996112126918191	0.960293454097219	0.86685246940088	0.93760896871303	0.855616257593477	0.584347115881728	0.931505616512704	0.916811331616378	0.928813779712711	0.705870247131416	0.350333640697176	0.43661870863931	0.333336301717667
0.999999895059367	0.999999091211922	0.99473270111432	0.999023289353757	0.997040590332371	0.965762823036346	0.90925500312126	0.944774267290339	0.908855309679611	0.981785810711234	0.893500622778467	0.846149996080196	0.603401821992241	0.643387836192717	0.850395217208258	0.88593064892606	0.339479043324936
0.999998869058847	0.996598550842543	0.995175734839943	0.99767181365214	0.966734558082467	0.993447088375948	0.984230837551597	0.937642529121503	0.907265818824486	0.946511109353439	0.862372105149319	0.914234429415542	0.927265411203492	0.906179574676581	0.713345510190011	0.86598267865621	0.480058774244069
0.999999912262807	0.999162425830707	0.977397976000548	0.997576889660064	0.991701697259237	0.993736285239402	0.919447441533148	0.760494018796491	0.87711941354004	0.676863802244445	0.838681768367655	0.661397065951938	0.757455283096273	0.709388667697112	0.852816887926646	0.841128304092335	0.435197355097427
0.999999900619859	0.999827761748023	0.98778070442595	0.993228101441523	0.994372631982627	0.996436771108003	0.919344828560373	0.78481183870367	0.943799896959049	0.891420666800799	0.859392928665883	0.930391959642104	0.713469668286076	0.902354445725461	0.890380313031312	0.736782876909963	0.543455602916656
0.999999994105001	0.994029401931358	0.998057714524569	0.995014983848917	0.993205106362393	0.980762704866179	0.934388497719746	0.978378253544962	0.912343174557239	0.900706533297424	0.79752724947993	0.844389124961339	0.933594475942169	0.753363812034552	0.644271665940338	0.704779500312167	0.586829047501635
0.999993044514664	0.999998199243339	0.988101991900548	0.995831671223836	0.986951423183972	0.97510905396721	0.951005667183533	0.884991950125478	0.890294235593307	0.925327489314223	0.987908985344485	0.906748990367956	0.800495664562799	0.72049793178455	0.891799229994422	0.873180632108912	0.664685804912181
0.998350408435232	0.997710373862317	0.997135754706717	0.984342176009241	0.995074388080201	0.957472919222944	0.835797985021264	0.970220331672016	0.893474550905831	0.826417990051365	0.794301535771953	0.813509914814262	0.930159513428672	0.942010347343203	0.725845095487512	0.399364543367536	0.547428056924355
0.999753084244873	0.999921603159217	0.992369309248367	0.998671053821797	0.972708341005567	0.995098245265646	0.964027926273541	0.910098876754379	0.845637836635616	0.891948017212578	0.98567477215684	0.865495707942413	0.819736742261953	0.750578047284282	0.903805165232102	0.880161611924797	0.6404029757078
0.999725798246911	0.953210765082374	0.972245900299253	0.99437334963558	0.990273323284434	0.995341152371332	0.901766744578995	0.974440194459587	0.903500007822893	0.879716150175928	0.940140001619966	0.869639260353039	0.802571769773944	0.77141014782246	0.69032314538112	0.542859704340877	0.368863207030798
0.999421991032603	0.999999780250421	0.997257711289884	0.997022465218452	0.999239429530305	0.978108930578454	0.931627382502415	0.864708981671118	0.912135395049128	0.968212151712666	0.710761718185001	0.938231826167912	0.645612224468839	0.805301257802886	0.91826965557317	0.668025722619232	0.532495388655183
0.999832459325903	0.999959915508981	0.996107947512507	0.998994292290046	0.99736643495424	0.998762915282065	0.961113308160887	0.979392661021527	0.9556114885365	0.862217009052369	0.857880514873371	0.944580604957655	0.697310892655179	0.848163707513654	0.911959020120656	0.640167210797359	0.484307197254138
0.999922760546208	0.999999999976231	0.996936182126109	0.843669744686801	0.997814652736691	0.950229700207763	0.921746570096385	0.829967725426423	0.903090083708648	0.944068408124133	0.829768801135863	0.955938231887247	0.839151943311503	0.739867136264392	0.623419792487255	0.452424879677404	0.579167501730352
0.999997724555474	0.95605398492885	0.988742866761882	0.99995246273634	0.983818115805399	0.996400546082559	0.992501474819417	0.956722198725265	0.878949794768347	0.921717534864175	0.985268790721791	0.823724830038811	0.873402985639935	0.821091368382325	0.667692665860799	0.819165296870759	0.426591662666513
0.996413549637626	0.999999426307766	0.998030172274133	0.992644501505686	0.99705623098327	0.922750053104678	0.80949305899892	0.859152241759102	0.907524890419891	0.894458105175741	0.893776341821846	0.843988071610735	0.956586266322727	0.837309525250797	0.834303747599989	0.618616077751966	0.384457843203793
0.999750664960254	0.907159677238714	0.99755733312866	0.999965399175463	0.999141574561689	0.994540369272669	0.955929580118017	0.984871792642887	0.95934729376323	0.979774524060331	0.769908893879485	0.962305456038149	0.748649526493527	0.892251283112106	0.78387571894451	0.806452618850776	0.591597579704007
0.999995807581149	0.999999983775608	0.991786738043721	0.991150751947737	0.998898002577884	0.942647919439738	0.88053810509085	0.888998213154045	0.950904404937789	0.84981460970106	0.790073203833814	0.841776863872355	0.869137661876443	0.769421148153113	0.89799626386969	0.50619880998936	0.52661938344923
0.999309754991844	0.999993843797149	0.998810784919051	0.99997704454836	0.998579045967679	0.973090876480511	0.95059790725942	0.96725046650033	0.937382854089718	0.970000841128138	0.738232656278544	0.978928890663313	0.848090484175238	0.754038048486064	0.698404422340242	0.650362586002595	0.544246923322962
0.999921712251639	0.999998136949075	0.99433814922804	0.99818391137567	0.992656427223103	0.98897434828567	0.976173972009148	0.936704354294594	0.924467037262052	0.969858049497135	0.887145561991824	0.96134814845487	0.72970831011874	0.957060138503899	0.484750720921106	0.749332173021874	0.519827168342817
0.997284041480303	0.999993049573601	0.997990843201482	0.995794199467143	0.998446097492042	0.978060801657348	0.818382648590644	0.776315950710628	0.864439703179982	0.855439433966609	0.862236878201041	0.862033928520791	0.893768978411259	0.7753247232989	0.886748895050931	0.62825699296899	0.33979597868832
0.996346324282913	0.984930451862811	0.990282953272672	0.920716630730296	0.981751057824547	0.99790242234744	0.753861490931874	0.739547191518692	0.850412535332514	0.826770057033458	0.934968178894123	0.735255557084312	0.849208027603455	0.941387822379885	0.887266859891009	0.491074102198327	0.485712227915002
0.99999634700168	0.999536086643304	0.999493425440666	0.999431505564416	0.999370536859699	0.997080702286174	0.84526961212389	0.939357025639306	0.878571835251712	0.930882025061181	0.81296452152786	0.956928283189167	0.880466458216357	0.720779937405706	0.845212964370876	0.589633684706095	0.32011188721716
0.999985945026335	0.921759247917329	0.937045373160869	0.998274992700336	0.982163909523514	0.999017193841163	0.920818456418811	0.899384137280809	0.905241080294239	0.943739410084419	0.899421680349964	0.891192473979373	0.709703385371398	0.984591916232314	0.744828988933612	0.845094558294111	0.409142256741916
0.999886976905549	0.999378270622436	0.99993197895306	0.999047056039375	0.999761565775639	0.999969474584848	0.974679634705108	0.978485774505342	0.897991412231989	0.947831460158453	0.910671810131763	0.949005281616161	0.646612805561025	0.918741266180615	0.812851673035765	0.649278050445142	0.483497433713718
0.999913462987856	0.995537742798617	0.998402939138694	0.935103522021905	0.996048282643448	0.998985507260839	0.879224352673772	0.861012660555063	0.944189836056729	0.940586050522567	0.89694308818351	0.81037076146224	0.96538305091202	0.898811832286511	0.595444376534799	0.619562674667085	0.587684885450271
0.997261925290089	0.999334062505407	0.98506157207686	0.995737769260301	0.99367440740101	0.995501880906398	0.808241479807154	0.937542870227869	0.927382633484797	0.934086443070042	0.735204533649141	0.891734540659925	0.651899198557504	0.93233695877842	0.841353380140845	0.820403458374322	0.546830530263823
0.999899920198244	0.984979763433208	0.999448101405237	0.982161830242873	0.998285197210908	0.998216016329542	0.982262034037609	0.89940111234321	0.814485428154051	0.783538139166185	0.790227676214582	0.884437066488105	0.505664015619309	0.763392839014957	0.55166198931945	0.818908068644986	0.582824379222587
0.999968396415217	0.999603938229448	0.990773975318797	0.982733114380573	0.984252257462927	0.988383050144367	0.826496510314895	0.89860446564079	0.973914136292538	0.929035641420187	0.930964609335799	0.799540074763869	0.887106559027519	0.812948895766829	0.705274614186129	0.700246231636591	0.580634411696447
0.9999968112589	0.9997677965913	0.986344102455391	0.997901747555169	0.997975080885164	0.939714529967183	0.967253342013755	0.952827915923143	0.895688596526024	0.968574291304146	0.860596773665001	0.971129302681417	0.805933806593433	0.778656171052032	0.469222223070785	0.689186314656872	0.750415898324606
0.997029615381606	0.999831778486578	0.983411293433249	0.921330901956989	0.950142326149384	0.998346370069385	0.906559538973532	0.814965331122028	0.839828580476386	0.913546356827461	0.813113341239206	0.835048784313213	0.791349231990855	0.912959977073486	0.55325661611857	0.612752581063397	0.443452201470674
0.99937367769097	0.980699573567484	0.996403909120712	0.999994348385665	0.999733671097657	0.996827433532982	0.863442120317614	0.951836902178457	0.782056291386071	0.958382722132286	0.911584519294103	0.754178433314126	0.910686303444028	0.941431703249179	0.584094436934462	0.848610944635594	0.421529139144536
0.999998119251061	0.999990729944302	0.993988627072043	0.975718544670319	0.994646858873557	0.985117289624691	0.971008843742072	0.923043904873676	0.876894090490013	0.979057382635479	0.850914579749556	0.814128831964212	0.753133011966612	0.869507589055146	0.389565292523412	0.513947560083629	0.323431495375265
0.956650219127897	0.931426197136524	0.997545446164857	0.99806419083248	0.996579514436737	0.983424146400204	0.78471939437136	0.928891486872115	0.834204046599314	0.909035681844536	0.877984387721093	0.883952303033167	0.807303539936352	0.769574283419668	0.635151481318749	0.853269515316282	0.357875229081382
0.999599868532606	0.997737214819371	0.974624101893645	0.993962420139874	0.981204234434857	0.943068967967607	0.958813158204779	0.945846706853737	0.892572661825641	0.84213183575501	0.913668127229745	0.743331443634684	0.95644644977958	0.735323559475672	0.807033668214864	0.638374890174012	0.58526761735938
0.999937716172227	0.987600939058181	0.941148672429307	0.999452031942901	0.986651516306134	0.996690707596572	0.93098772131807	0.807177359395782	0.846603728573059	0.976303875658342	0.956399315775657	0.828071140929466	0.882195410650357	0.843902604831851	0.729410678398596	0.593150315914144	0.283019581537278
0.99999999988612	0.999999718123848	0.998798155876273	0.987782242741062	0.994556637049316	0.999923066839392	0.952224962328116	0.969740885494641	0.950445827404581	0.912193410772919	0.833897196790159	0.911969174155182	0.855848980557089	0.889539655001222	0.91662443665689	0.774500044003424	0.342075664581453
0.998905196333134	0.999547703077075	0.987705138541852	0.999758731984725	0.997501308115555	0.96801884734782	0.977918289308162	0.914638717463901	0.951226157152363	0.9638987985848	0.8026881758124	0.922242100503491	0.857002869005158	0.775974602294531	0.623196868940815	0.888298485942985	0.465834371956775
0.999366703186348	0.99999997256073	0.999535458879628	0.980880724799795	0.977976721837295	0.99549183981993	0.941061331685732	0.843096996251998	0.842054569069213	0.606017689221855	0.809796069374949	0.881459372041611	0.935084874740425	0.767189559116008	0.488742823551346	0.450418084812817	0.561353814647812
0.999098372300527	0.999998438320473	0.970889559939475	0.966953349948703	0.982128912479007	0.991458141638524	0.948840178813122	0.842433602316052	0.84392806835766	0.905924966432457	0.729830187040618	0.907244923840651	0.891414978445226	0.791719844281235	0.54987178532378	0.624007163768063	0.743582983502496
0.999998601606764	0.999999607769854	0.99650325070247	0.998907543576958	0.998929433211663	0.97676565303824	0.947762120331533	0.918462307952507	0.986036720904609	0.945710755302134	0.824500563728751	0.869704740624249	0.699889642855602	0.826594018628213	0.682192165593412	0.775803378497352	0.604224058786535
0.999994498845166	0.999999985337232	0.991871908960019	0.999366248384409	0.998835028401431	0.993946007171856	0.903866265386436	0.876863822738237	0.774814466816667	0.985197227932088	0.860046098359088	0.96560963935131	0.767335891523902	0.913242358522171	0.545711701750092	0.859788687245844	0.529989394581834
0.999995329585692	0.999999990960162	0.99906939043709	0.998694432687455	0.995959423240403	0.999761465785291	0.929975321422886	0.905486511926745	0.91249689291059	0.865295013248205	0.872569379648258	0.856579279733151	0.902341036624141	0.879376530645821	0.759439929863296	0.696690989949861	0.641044080543278
0.996214371813288	0.920258982745183	0.977671411509061	0.995437568860015	0.999559473386827	0.988577047409587	0.890195148646706	0.8657004512284	0.764841270080397	0.755333108049583	0.852738705927675	0.888171504373043	0.801274859426812	0.865234472035886	0.529814319213089	0.721464637525875	0.478263490687465
0.99980129162214	0.99755692339583	0.99867973573181	0.998078923828063	0.995669079549394	0.984800315875534	0.917422540235848	0.945802484419617	0.858938578101244	0.911030874902337	0.804296211602595	0.841684936478686	0.909343549212701	0.827796575470038	0.765973281442282	0.798930699275644	0.511909035329993
0.997634951680503	0.998989529603151	0.994683585442447	0.997846693284149	0.998955259335699	0.996713802901859	0.931335426997346	0.951938803909458	0.88630245343605	0.861710807640897	0.936712865513525	0.892987432652487	0.831626407597463	0.89783797421098	0.663372383728152	0.732276193358614	0.4621146948707
0.999082548617158	0.999999974509474	0.969542485222375	0.995604824044874	0.957538583361595	0.979340933668465	0.957582809541879	0.951299607509284	0.922302786190505	0.902901616488482	0.908758777339634	0.813374135763789	0.77714681478863	0.559190215151145	0.780269054789427	0.590105938930028	0.505742991426929
0.999945792985421	0.980968040826858	0.884316722363077	0.947474182093079	0.943858121146249	0.966602828667929	0.89880316198437	0.737829314297365	0.899471065762348	0.916542469002412	0.878266835767798	0.84730006619937	0.8446233010769	0.556253829905909	0.70150590463149	0.516497931132325	0.687540075147893
0.996583173979761	0.999965921500842	0.995336583925212	0.999523239496978	0.996202623182109	0.835301977059888	0.919800137908257	0.749758826709178	0.9548420410309	0.847189040369247	0.812151143217028	0.914743818959556	0.829546546792886	0.512386595420346	0.841151983751496	0.815712997188303	0.550584756192366
0.999968594311646	0.999999999820035	0.99474456952311	0.969711149795859	0.981982184195724	0.992830749007979	0.93213238908179	0.886774739351281	0.83679952521397	0.898965714333536	0.829742139275369	0.940869264483192	0.924807704875895	0.712764159803113	0.70492155195803	0.535671666010547	0.396190660872993
0.999863508920721	0.947254027208273	0.978724202214237	0.877564571101754	0.955416350456597	0.988050966646587	0.930566821316956	0.956916499206996	0.843448934787378	0.856806145014711	0.854795826663834	0.825451563367689	0.771614254215346	0.913953326868352	0.787394077757555	0.685852810132815	0.641067816467286
0.999986615845156	0.999999269311691	0.987811676160718	0.977753047752041	0.995622899021966	0.995412426900123	0.907495792414386	0.839266303310249	0.864225478295837	0.925049553532977	0.506417394970649	0.791367425763191	0.802219726237016	0.621424171916631	0.462986545655123	0.708313307968955	0.5281753701449
0.999873482816122	0.999905634186218	0.998176553921757	0.999079973026629	0.991846974260074	0.987723348384097	0.850858295898991	0.83312172423225	0.721476703835068	0.982605585032745	0.772226348835296	0.91927846251851	0.727798331375417	0.777662792129923	0.592995247274669	0.864639386370192	0.738755949707783
0.998386311142383	0.961531022348731	0.994544106651569	0.998294082389368	0.978227689035153	0.980922617230192	0.918673237320313	0.985588988187911	0.952871160790734	0.682628810636931	0.886403266803595	0.675018944883473	0.792753558591408	0.869776281461976	0.74009687445853	0.55884402812945	0.354949451491456
0.999721592351746	0.996082932523813	0.987221159004941	0.992863475564313	0.998497415163386	0.953774138092873	0.94305235823434	0.951254727547688	0.854226470868207	0.852523154678062	0.945253992674377	0.874239285762588	0.831865098680781	0.91496932760389	0.638504985113509	0.806847308692543	0.678494989323348
0.999979451382975	0.999525988856293	0.997274159486738	0.982563827930527	0.937586361013131	0.990567051217539	0.91442755802218	0.915508639125463	0.846070460854232	0.929961496697555	0.772323661269721	0.816556085567593	0.916362934993343	0.787917289519482	0.86659842887806	0.60820466192924	0.674973613281375
0.999990534849816	0.999979150501259	0.998493909431731	0.985582562536666	0.99227174656497	0.999682990457485	0.97339893063212	0.985757847924151	0.91640163236212	0.838817951214769	0.884683620257994	0.925541904489024	0.775033466563863	0.948188298259141	0.753750931484094	0.773308784979698	0.669041943767452
0.999984637372537	0.99999998844749	0.992165471119469	0.983111485960971	0.977795457070006	0.998466598728006	0.902605026179206	0.85080292258434	0.926356133520931	0.793164251106734	0.972128785338622	0.890339624387907	0.751479563323245	0.614604623045533	0.749899769616696	0.787651951420242	0.528556733321827
0.999900028355209	0.978875746330389	0.996711389918758	0.999756905881129	0.996807588118706	0.990032368237424	0.956643187087925	0.992144757645693	0.906755922837448	0.993891160705293	0.943997941042462	0.970967830527726	0.782869282014329	0.899914079048011	0.851322739229807	0.713858256342041	0.587751432103378
0.999547940210361	0.999999938392475	0.975159542714683	0.999111875784161	0.997958108718898	0.97613535725457	0.951519476213463	0.88961944806291	0.952536643905255	0.891037713802365	0.917809992369946	0.865812013430728	0.746099655549655	0.745782815972788	0.81662347109078	0.794495196851444	0.778375342449798
0.999238954632898	0.999022380013095	0.995825843323144	0.950800477903267	0.924289481694436	0.995886288530942	0.936018409532028	0.670893548161861	0.746787983458141	0.736731031684845	0.864645363644881	0.650027772430071	0.927261135002018	0.541536158735279	0.696763111007345	0.757103976036926	0.722494342390865
0.999670524565339	0.999999999827226	0.986331985328583	0.995499870430883	0.974754263430889	0.988419040945291	0.918308326680375	0.862177784925612	0.847698464130485	0.920341189470953	0.820131678509807	0.966401365372035	0.85598590685461	0.560108346255446	0.753589763353429	0.935611821405958	0.742046197170811
0.999987892239057	0.999999999247277	0.983460374025113	0.999075397749432	0.995411304542168	0.947880309974638	0.966488713027501	0.925060830644065	0.953251760217357	0.844891371124119	0.810905235075035	0.935052311473994	0.801764921100597	0.51489690750683	0.62606554314009	0.310787229152817	0.310686897603005
0.990260155959892	0.992034750234451	0.946858169508606	0.87771807867084	0.871861478532955	0.98760291636809	0.947142487962004	0.674834196653468	0.94330064828538	0.949838662219537	0.941547331873662	0.897373029012179	0.695546147016162	0.919052191881339	0.877002192106719	0.89423933913049	0.4277719815707
0.999558836098484	0.996814244364683	0.990742279902762	0.999676745777506	0.962169002618051	0.964782164430146	0.950256242184357	0.735270179317317	0.984022950294717	0.74574375867193	0.941031166300612	0.679706741490552	0.917918225172847	0.644985077515234	0.613786581234371	0.344059659078748	0.374209211630238
0.999875315683329	0.985742326390006	0.921584802531289	0.959079032504198	0.831010316391138	0.931168563154981	0.9291862886503	0.802798120591801	0.98514823618185	0.852842307250945	0.934368497629831	0.849985684054518	0.784543156838351	0.799163794774188	0.595398598314479	0.779802549684837	0.599776446588094
0.999989868470526	0.999998271325481	0.99989300546559	0.986534968770035	0.991885845242307	0.99544085743385	0.957339164011799	0.833188994889975	0.949983124906449	0.810932058970032	0.681959405121537	0.96098583996827	0.611983041801753	0.703132712708569	0.64491435905463	0.92793281816301	0.833925877547204
0.999989673417619	0.999502432981088	0.999720020948176	0.99920600774971	0.997746433344172	0.994875957005743	0.948089414749003	0.940990296316764	0.917956073465267	0.951782597897707	0.91633219444022	0.83416186475028	0.869893940363185	0.778389621045401	0.887620897055411	0.788607702959569	0.213080336918656
0.999970441332122	0.999553368649578	0.908867587355027	0.998224575352746	0.998910079208166	0.981044206145705	0.932661030654641	0.925895137441842	0.954790134068931	0.955848096534523	0.901641392524278	0.901860524874813	0.720646584055083	0.899457536056629	0.72296499737469	0.889166035792888	0.579405498437696
0.99430643262347	0.997156280955152	0.999552623533415	0.986458818351662	0.986503718284851	0.997156817724681	0.912538155761899	0.874051066661844	0.856415549929416	0.933312066809932	0.868349140046346	0.700571275483507	0.936468242550034	0.716428745572417	0.84565188762299	0.729471890129775	0.625481621151911
0.993436564179375	0.999742794454644	0.999443858297748	0.89600557345683	0.932474437662988	0.988878888035055	0.873785833572615	0.638942524995265	0.785848171433268	0.871267875051875	0.729297621037995	0.674162718844838	0.913444906441996	0.602428457212013	0.635728787227302	0.66138924357182	0.772359302999925
0.999734476112702	0.998109549840348	0.995446278033237	0.980860137003157	0.990469387056258	0.978088545825614	0.950948757888035	0.958827241674076	0.860605373898819	0.791404714717614	0.897310689827965	0.782353708203936	0.873064449905725	0.786551007840736	0.765042637758959	0.8964465394019	0.686868315647914
0.999775932291697	0.937976178413835	0.982233266535142	0.986535667003025	0.994439533086334	0.971925520261802	0.95746383736981	0.889576021778784	0.834645697995802	0.893544873428872	0.933704781412896	0.75930389509534	0.916084924790817	0.800878098399153	0.819768210634851	0.761312034853128	0.692804480124749
0.999047938821083	0.978300312977278	0.999677466623395	0.864453217083064	0.998509017645262	0.952515740193702	0.901308346454267	0.949986269858756	0.868909929723083	0.893485614313707	0.786422117211347	0.868202009103701	0.818751724209979	0.625086331748764	0.76585508962643	0.820867210213797	0.581727267480904
0.999998218662378	0.999941664121734	0.99161808105664	0.997898436931789	0.983424905123512	0.971734437587239	0.916495738340649	0.948396426110536	0.86967991255041	0.802112652548245	0.901814337684835	0.857435623350736	0.785503301186855	0.739260179697076	0.668640304872362	0.912173984112282	0.608915567762665
0.999989612812751	0.992749399780328	0.98285074450429	0.977142407344303	0.981388282651109	0.939178954445536	0.883502168551167	0.703906211645706	0.88695938140274	0.890331634766145	0.745689992170008	0.861765536288332	0.750156917770458	0.908202420469829	0.842087542294986	0.579301405215723	0.36362345081672
0.999998966103879	0.999999940273949	0.996099636772519	0.993383199092581	0.99631633530534	0.983163149208687	0.849456339169182	0.870883131336336	0.913524364561935	0.916663729312947	0.882484875644898	0.951814126176761	0.806187737403216	0.769374354827872	0.798257241620693	0.665796025642847	0.511683893475659
0.998536438857029	0.816308381479296	0.982769365261572	0.989691790405097	0.934904862628531	0.997114468402922	0.952431151401689	0.960308689288784	0.873449898709556	0.74550698464495	0.847478343519861	0.659858440715504	0.735264893344491	0.831268622610392	0.768672571041411	0.774195768405273	0.369996219830633
0.999392704773285	0.999999999550556	0.997241865632302	0.9952941637073	0.983791707543603	0.998508652786167	0.917636003197829	0.709667013147679	0.815907347664147	0.846335226115171	0.865139856260809	0.862637662897063	0.906326397303389	0.634190411138508	0.759826059110456	0.604625991789357	0.476742400965298
0.999795991087744	0.999931133983692	0.999319337097358	0.998896920080175	0.99902957737888	0.996800585214817	0.974799919832454	0.986244775709182	0.900636244791128	0.948901672598328	0.791899676120242	0.982486082589143	0.891784196623047	0.879805523104817	0.799593448532049	0.757792360685994	0.373414126249277
0.999284201456882	0.999306952782659	0.995804571115187	0.997008696751122	0.987230839003889	0.988023950897962	0.86111803903404	0.736236091548731	0.838839695903624	0.833681799923951	0.934056561714936	0.558782437669221	0.889926948153307	0.827465221046079	0.859819655733165	0.634988026321748	0.346292940835331
0.999647820191412	0.994337100277696	0.998392329971016	0.990684652149822	0.99097149867629	0.98818975340427	0.987002895357359	0.985844902297961	0.793330439096599	0.899724868837324	0.933779409594475	0.950286208023206	0.920259501213562	0.928516830290978	0.659084093865012	0.675391008296821	0.554591802731114
0.999774121520669	0.999745834688856	0.988420279364224	0.936257215658071	0.964474424237599	0.981218202549614	0.835726398568306	0.855155347769995	0.86690346043983	0.815720529744149	0.952611021835576	0.899336439144418	0.871705324748983	0.817202529388978	0.650636714553132	0.709333843018653	0.430885411956186
0.999890707048384	0.993779747151933	0.997506302856685	0.997527976183397	0.999374655616463	0.998185509666505	0.923435764665179	0.794543503438635	0.893449638526159	0.930554896121478	0.896715084820989	0.795809113331786	0.872049531444794	0.902457734388765	0.903312892805572	0.907084672629072	0.581556714883873
0.994258541461232	0.882502361067681	0.985213817716001	0.964903296964076	0.981072804172047	0.98771811261365	0.894554413600951	0.934473853651022	0.823476931793956	0.899836382754349	0.791099600702312	0.784480277917033	0.887018806651596	0.917923458766336	0.877829290221099	0.893107308803817	0.475640752332301
0.999816365202323	0.999999802854514	0.996173143952638	0.98982712506729	0.98579785237154	0.994276959484981	0.980095905967398	0.93090967307099	0.873072602110106	0.772441725597513	0.839996586077923	0.977402679370352	0.854091349822838	0.713568315170766	0.729430594774266	0.766768137902307	0.456075645699709
0.99595532435614	0.992959337810464	0.985522347788198	0.994225742911011	0.983478632512961	0.8848158935888	0.95174296592003	0.772695793159516	0.92404237308596	0.880958171400173	0.883068280436371	0.583357174137581	0.789499630710144	0.733684970541717	0.638397516801642	0.80184154718057	0.298037480503021
0.99946390497068	0.999086658520901	0.998231571163674	0.993726846513909	0.991851925979522	0.991395137307688	0.937863191360039	0.91637361019143	0.754947165817134	0.904198760593332	0.863887313840192	0.874674035567578	0.859367373283212	0.800486713050834	0.558122644120645	0.735455256176836	0.359382850806821
0.998120672115975	0.999253249228917	0.98580730501566	0.979207684216319	0.994229768606285	0.935552197167955	0.872729372116639	0.937996569956697	0.809431263040735	0.889992091239686	0.746413728701043	0.881430689810213	0.782522970165029	0.863735712486721	0.49352291358145	0.839918227410048	0.442587568294508
0.999999945446281	0.999998625206437	0.999124672569154	0.999788006399785	0.999429616445696	0.999362162616534	0.915377156313246	0.940512389820746	0.86207278897485	0.76439156936163	0.640634224881142	0.870547380104787	0.795281971218564	0.492317712982535	0.584747281946205	0.632872987696826	0.72221862336058
0.997187315065539	0.999999484630764	0.958568411335907	0.980473249300803	0.995165329928783	0.991031248972183	0.881889027080947	0.911312167559561	0.802908557769957	0.908230172388579	0.968110486089146	0.652344115351445	0.833575584749141	0.942940312283551	0.554818255754175	0.604522819516593	0.627131905697738
0.998988352436741	0.999999938766432	0.997201009827377	0.961789290017631	0.996314751235477	0.999830341623072	0.946074208707778	0.843399285626763	0.865881708397416	0.934410223511388	0.787094700761922	0.871343316905618	0.894899418924733	0.723428439685592	0.571384795817179	0.794895448971865	0.817726838919224
0.999744925550014	0.999999006600507	0.995629196588753	0.995264148742877	0.998749441939537	0.991520480552439	0.896586792922968	0.919140471583586	0.848977538220888	0.872002615320629	0.815050568006603	0.637096501555845	0.922559487220841	0.736194463732973	0.725621173854537	0.351069437919316	0.488361777145747
0.999933779107069	0.999927041640986	0.998651654286194	0.998410499647831	0.999063005475639	0.980823838016531	0.970446910662945	0.947675197986304	0.829918669846902	0.994659047045377	0.817516383591896	0.749660229773048	0.68813523413634	0.850902772379454	0.547471998821261	0.711165028721169	0.672295740963702
0.989505603857659	0.949282711351913	0.976887054372865	0.991803688302712	0.987044419515039	0.993513027227976	0.902760191610837	0.937871897173354	0.951138179832684	0.812626640032278	0.910798247760337	0.792971619822327	0.808547885526467	0.854885926136712	0.839261559513987	0.788010826478968	0.272944068534074
0.999992170981036	0.99855799159327	0.992367261167389	0.96520619062257	0.917731246184687	0.994936362226992	0.970565268356969	0.957027379187482	0.827436165530273	0.921748158894169	0.929158588845461	0.889149299075024	0.833355323220838	0.87627709138489	0.803488466682805	0.639783667119418	0.709246263206391
0.999989202895125	0.999775165129328	0.985445404177798	0.999926781709416	0.999276555253854	0.978494456948748	0.947928117370209	0.945125985400071	0.915193323493812	0.953320242456616	0.951863257237311	0.894326833100603	0.702922358251285	0.826812728436877	0.824294343013549	0.739611302749223	0.423554336467247
0.999992630784428	0.999976808068359	0.999474011841208	0.967816615899941	0.981726746283419	0.996493862445062	0.896163983854595	0.700687133780633	0.832331900143305	0.859768466897316	0.918547165635809	0.833812427933075	0.844357807767228	0.748112748461068	0.566187640355161	0.559962929014898	0.759805421883911
0.99999999894647	0.984270545085297	0.980851191020329	0.954000259539724	0.999106833472136	0.999758596045441	0.871527427075717	0.936209650100413	0.875686037673293	0.931999626972603	0.835217272881907	0.825702874675088	0.860539846050116	0.943756842082223	0.447983118584871	0.723148893691185	0.544875288270188
0.999995668987734	0.99999984734433	0.996944976196931	0.998605854565969	0.975844672673961	0.999173311251743	0.888551471827589	0.892986937979316	0.91461531516859	0.9017324515174	0.775867108509291	0.849672779110863	0.767228262889495	0.723770194418397	0.940093833563553	0.594473555471258	0.486919208414393
0.999999083172157	0.999999542514645	0.998700778172408	0.980888070533217	0.944294263956577	0.999622135786526	0.944465676638421	0.772174880916277	0.845947006219743	0.966406514260881	0.903349859794941	0.73020787794316	0.782959393523681	0.868897460988484	0.512997103547475	0.554978244629964	0.62244900826882
0.99945005549319	0.987334180637001	0.989474064475445	0.974735182622983	0.975214477516856	0.950608389247377	0.847233974582306	0.968639198409072	0.874379628538205	0.685143685009577	0.854671574060545	0.849480371332354	0.923400452723206	0.824606179003072	0.703528524668055	0.524587601533493	0.494304734916674
0.999963297772736	0.997610147822241	0.9999488719288	0.990908658176986	0.981871978152752	0.999529997307253	0.983029709308925	0.857334269815268	0.953802979035911	0.949560173056347	0.831176760000219	0.925833924810744	0.807598511250537	0.970767229568397	0.602712817614248	0.783791166084263	0.511471804156244
0.989594681870833	0.997051852095004	0.90334545219804	0.987866496207524	0.979628581603106	0.960805365902169	0.951466286995613	0.926170594085483	0.837350538445763	0.789102001732994	0.931808175121724	0.822445443978155	0.8207751820952	0.475020151534075	0.621678587534116	0.78136183970684	0.393125874271118
0.99994851228343	0.999999556889483	0.999181293281122	0.998877924826238	0.998220865325822	0.940545919439693	0.982610722011316	0.943370134401059	0.891780961360937	0.972958774632518	0.818887393360503	0.955197461213259	0.889820133065923	0.908499674189161	0.679912057577327	0.832367158356955	0.660475078721846
0.994963978845147	0.992930690228646	0.857317064425515	0.976823017497649	0.941833769432522	0.980568584718739	0.794278188422016	0.882904873800511	0.881653591112666	0.731345211361233	0.996489680072911	0.696033490301029	0.702836141511823	0.500685492973086	0.758373186341343	0.695790077463569	0.3413479038552
0.999782265895251	0.999997585557468	0.98670460476865	0.997475801296368	0.995533206716009	0.983574740645946	0.985006209091423	0.960362480501073	0.952305897346208	0.965565409698913	0.929677013359166	0.901632999110396	0.779663631528233	0.780401859807566	0.859974195768869	0.807905966287137	0.632136449285009
0.998840258793637	0.999999983030035	0.996678563600448	0.995398913238066	0.996439727712811	0.956992120572395	0.84309875758064	0.869064741408934	0.940114535035785	0.75097922525665	0.839708640435095	0.731968987350545	0.686851442424888	0.541357523351821	0.770301112000228	0.879908456643201	0.498989158161519
0.997186511006509	0.993209595465191	0.994975786276593	0.999291381682503	0.965454735151211	0.985811558717691	0.961347156653844	0.971325765674597	0.902156149372253	0.989969555199071	0.933871751564519	0.836473634523772	0.813679804105858	0.938120618398599	0.890296082802171	0.978792365076653	0.664695182003879
0.999935646415523	0.999966942658892	0.999188951377043	0.980151127422942	0.998704805075771	0.996986902744345	0.961978252502608	0.911701343276146	0.923909802772001	0.841316841105467	0.758290938610339	0.956532230991028	0.773130787720006	0.906622852354155	0.800965401781932	0.554803832971327	0.379121027759857
0.999782037342424	0.999999971128459	0.993303832506815	0.997544810570854	0.999361367211644	0.981970991739653	0.927025599011139	0.842099897164931	0.838615426348368	0.942657692236458	0.853454832909135	0.871683819446708	0.743463558724579	0.852570567026612	0.927368587864631	0.76316657340762	0.702504559491447
0.999614781136576	0.999418916013338	0.991575673734991	0.997770255965105	0.946543835671873	0.995758723176195	0.882453563241725	0.986620380616196	0.79675925566928	0.946046288938152	0.859849507878269	0.965740893299256	0.817028349427599	0.656725225414072	0.679761408325302	0.7497597889617	0.370123715387045
0.998945227298978	0.999999972065166	0.999647695468618	0.998697080218791	0.999477290356982	0.968680682564887	0.9021599379929	0.929750830548718	0.965334360843174	0.718431099159606	0.915698901774117	0.79626113294294	0.716646832992294	0.817495867620849	0.69346918859062	0.606515948980899	0.603171030272934
0.998770071998493	0.999999963269538	0.999692706647644	0.999400743197306	0.99769964393756	0.968425910839767	0.796991444641291	0.863637203125099	0.974671235641499	0.804834484755686	0.806028608917234	0.755196624773724	0.917602031312401	0.735019448103135	0.688710713596766	0.548971941029582	0.626362346358586
0.999887367568438	0.999999999999457	0.991178573984029	0.985433628667226	0.997948752066011	0.99263558287196	0.965139895442206	0.991874107862079	0.696036733533886	0.948162276029331	0.89922574575367	0.977926933887363	0.69808319956615	0.759519874268766	0.798403385555996	0.713173990171987	0.65436899088222
0.994929055638024	0.988636217949067	0.990126202365409	0.998554272846478	0.879305611116979	0.963000565641058	0.972274622858963	0.899323180080818	0.784999336302285	0.862174165765981	0.973838979647595	0.930415314855524	0.895733883000454	0.628960826594569	0.763302316892963	0.496509847760141	0.804952913242617
0.999874083371773	0.999998820216079	0.987604959203668	0.979571839114219	0.995302638854532	0.98312919862725	0.871175259362123	0.962546589277438	0.955877472264615	0.96160954438455	0.926876637209878	0.851993817009672	0.923828372176431	0.951795813460896	0.875226291589416	0.402312798079622	0.541056614710835
0.999561064426202	0.99934856313235	0.975907710132329	0.999532253521536	0.999502775972685	0.879094334587451	0.838848584835177	0.903847356568613	0.932751182570578	0.904206110966514	0.633592251560782	0.916240974874248	0.807196251789197	0.704822768328404	0.745697405965434	0.878441326165397	0.659570585929524
0.99987014083789	0.999999984315617	0.999917141810081	0.996843017714225	0.97148401815006	0.999325160098642	0.860814943764369	0.903058620919669	0.882160331253447	0.889053487286666	0.835683243846219	0.901993327757551	0.902755167803424	0.792007114362207	0.568630602924356	0.784105428391758	0.413529903883244
0.999455760708606	0.999999812672625	0.998722829163889	0.980079155114583	0.949366896914522	0.998067763966426	0.94360065834638	0.691457269662669	0.921359535968458	0.909430914495418	0.917459692736539	0.796861097726145	0.775448186786246	0.750925748506246	0.751817396724318	0.690613547354039	0.640034642266473
0.999822381198838	0.999998896869323	0.998588277695767	0.989851255000725	0.954875851617404	0.997947631604393	0.922589594319257	0.954790354097888	0.794372934795089	0.899941722913133	0.860814416378499	0.748946884759642	0.865842085432055	0.765954299800825	0.65887508852138	0.772114402110598	0.598595479257589
0.999874618525631	0.990036722366799	0.976383833845246	0.958676606537244	0.993803615143315	0.931983919778776	0.872873522691989	0.840958777061637	0.86690025613249	0.923531035756351	0.875636063197918	0.935742589020377	0.864214636820513	0.878644718913902	0.738604573355548	0.649995385087476	0.493175231845115
0.999998569039551	0.99999993532283	0.998921510315425	0.998830697816285	0.989417328578332	0.999943795915257	0.937371034625783	0.852351105469815	0.921416840614051	0.963736883962025	0.885257999018545	0.912734664232073	0.851127526406492	0.868170907778829	0.809571855539986	0.724685603192648	0.701757688301176
0.999990278362932	0.999749920437646	0.989989516417277	0.976451666676699	0.981539985329828	0.999255551543401	0.987329205751947	0.823799214520271	0.88721468820025	0.849674301042021	0.924531227605521	0.893150874742819	0.922652181386109	0.841911998799447	0.813581414712401	0.646727177023324	0.59224592541786
0.999676406664588	0.999999999996382	0.966935828493311	0.982406109814707	0.991318756357987	0.87897795375229	0.982332697466861	0.942745386567834	0.894196505207717	0.814400057499763	0.880331074402261	0.808534000587326	0.720044354283275	0.907688387603756	0.78684264710712	0.604462408491589	0.522662514771896
0.999969702735758	0.976646709780248	0.997059218345884	0.983383604807874	0.974577088233831	0.995810626774481	0.811457386322181	0.91545734988964	0.94111449451011	0.760109164650681	0.931944522536286	0.828984766970495	0.858608707557986	0.801092187761989	0.739164588520799	0.807937975878668	0.66626179778747
0.999820086527502	0.999998930262716	0.994450718608701	0.987896227558995	0.985003378374047	0.982791016554641	0.953535638905268	0.914149081023455	0.928428573616393	0.793895194932523	0.700966501095111	0.904402743142703	0.827684577821586	0.731041080644624	0.728311287290769	0.714537300376673	0.583945086993477
0.999942537337938	0.964861485704287	0.988841873976444	0.996864205311019	0.975659769221443	0.99462072294573	0.922306761438029	0.953137961732024	0.903984432132234	0.897626902471995	0.920189045143891	0.855916772845172	0.818667123319379	0.859529185892148	0.856309993143033	0.783982823226935	0.537790496596402
0.976546720098461	0.970981626992524	0.993244552205284	0.970323975021112	0.977852796554697	0.888236318534276	0.820559528152711	0.863827440995188	0.806593621380044	0.834498759858631	0.883584570565839	0.73257387304021	0.8658382991107	0.763614044054675	0.568480368046509	0.768627878028698	0.656935952870106
0.99999247304924	0.999993191786722	0.991854998933104	0.992806042882195	0.970326947556317	0.99906845228848	0.929359033577806	0.950319736982539	0.836530460624921	0.963708431077506	0.981098528678242	0.928068328726291	0.850590748697846	0.80714530667361	0.729806764695682	0.872071184786283	0.572366730380839
0.999998985836332	0.997766914427476	0.915336190953056	0.991693088445077	0.978334941645706	0.936274727110783	0.90994238919166	0.890771309333696	0.919448573358407	0.888450306096607	0.843234874765165	0.925658144655225	0.727876458019078	0.696615273478423	0.626780708018646	0.784185190570405	0.694563479968919
0.999895011724614	0.999933870655627	0.990867652488531	0.970409839505547	0.975284537382731	0.972529249295957	0.903319852789288	0.856657791250427	0.917550664107948	0.869238472206639	0.775779249785245	0.819666246641656	0.936445805789239	0.752677537138651	0.801046579766161	0.747648053657594	0.561548216819437
0.999897936502687	0.999995839041744	0.99825283575926	0.990107582488028	0.987099464478828	0.997875187085907	0.972830598008887	0.975945297457998	0.882040602163642	0.915664498971145	0.852290339198696	0.970656715426769	0.775416250383178	0.791425493808369	0.854900666843315	0.740684770125852	0.430598194877022
0.994994668963037	0.999999985767097	0.989357278956893	0.998874553992255	0.998603864879449	0.967626507537819	0.972843714588311	0.949118194857979	0.88462582708807	0.912365266399845	0.784860552167236	0.880472203719949	0.782753275746118	0.90986215969736	0.511460057126343	0.613707048990208	0.716744697005039
0.999994951788312	0.999679492396322	0.990689365155712	0.989161509259484	0.979820283929415	0.992247515410238	0.977315572635241	0.987923473821332	0.896024329194822	0.937674654666298	0.781993196287719	0.986327189529453	0.748490643640416	0.894877350623342	0.811330254644466	0.912381624931705	0.352600629436601
0.999641806144268	0.999965267198635	0.99650448578133	0.993822064107992	0.979216849794966	0.979051056331376	0.646892396849206	0.91068951853033	0.951379581930133	0.612787213304077	0.922219423707619	0.862547276296945	0.746477767212067	0.661252136610781	0.708837868840176	0.680424768207842	0.730555452038892
0.995094586571998	0.991255898972966	0.993151594018932	0.989338058441827	0.991151258196013	0.852827072290824	0.987029858260956	0.901564626027072	0.96092293679257	0.888703438098739	0.667706073204503	0.898183911150442	0.739343359427431	0.880806654460739	0.725261484669273	0.788022964465725	0.666971955285601
0.999997238271119	0.999682203046394	0.991359675088101	0.988473630329931	0.986077092351772	0.990174087718234	0.919193313788464	0.94023462138277	0.927882111302267	0.520079299837568	0.882898122775332	0.895903941034719	0.821024740430006	0.825817013418849	0.621430915377153	0.710711833902593	0.509678342323326
0.990918732436485	0.997797698213576	0.978622731243346	0.989541006712315	0.960048537394983	0.97853902475787	0.865046516705213	0.975653088564405	0.935879451528403	0.874570306490556	0.902275843897853	0.768951957718674	0.747455797968474	0.638513897761705	0.80841597954576	0.690941770147506	0.493455489576791
0.999812993159997	0.999999945368863	0.988262954314555	0.999708726402884	0.999620011064704	0.969283276266213	0.861847273798511	0.932645837824274	0.833673803863563	0.891020900564502	0.729880529595074	0.921489261706542	0.849717040962992	0.878677795780285	0.759659742951475	0.509437674961421	0.496765642427578
0.99999886211325	0.995918026376133	0.94745067326888	0.997306023065222	0.972425641697207	0.983286948643596	0.925463226566996	0.847248478402827	0.89191649756879	0.920809915447689	0.873993040872554	0.909739309410043	0.760299452075959	0.721884322054848	0.566888101954412	0.69359727442946	0.597359251198282
0.999998873595909	0.99999999901236	0.998684191225288	0.999968811699255	0.999834068076395	0.998790103659136	0.932598063359802	0.849381426716676	0.82669892749632	0.975470791287872	0.985411705982056	0.800622452318328	0.960320238202786	0.846722625585621	0.784008908387801	0.565278792744471	0.777872230908666
0.995458117726758	0.999948942306935	0.999470349051354	0.995303318949028	0.991195272742387	0.984451948027989	0.865200027563875	0.864236233337319	0.778794965718798	0.88636711292251	0.586112477168505	0.918897123388646	0.868825088167824	0.885873775574087	0.59061325775373	0.856678053484474	0.390553344557442
0.999826668431125	0.998710161296429	0.979595648431934	0.984523281730141	0.732976675666312	0.972364066410276	0.85340045815079	0.723588620858555	0.934179373041347	0.60808173930577	0.979523179846729	0.885829974244747	0.804135499929706	0.721514343403312	0.618306574917285	0.662689657010113	0.65073211483616
0.999861759679286	0.999837851981264	0.991586958506429	0.999903587539497	0.99812738112889	0.968104607380344	0.894827019395809	0.924974413509543	0.867455001757348	0.969439738984861	0.929969398835204	0.820931562411119	0.89163568908257	0.902368078239237	0.841888227788508	0.796753132982628	0.439468651239691
0.999988692847395	0.991438795435446	0.989691482438491	0.994735484863356	0.987908108009088	0.979985255248673	0.934639326839521	0.97648554028116	0.834379008712455	0.840465532674847	0.860135511848935	0.899873957444775	0.765361676135395	0.747292642049261	0.81424028276415	0.779701676229706	0.452680102784125
0.992093823739714	0.999980637149629	0.997830772810676	0.991873808528346	0.99871046421131	0.998893432567054	0.961076220305925	0.811493378717651	0.958584379493829	0.890355052749462	0.970895538558636	0.690277759573606	0.87345955853817	0.851016045648977	0.822126222264183	0.843398297098231	0.430408183689279
0.999993650201502	0.999966664906886	0.998884171447583	0.99949781261382	0.998429993023469	0.991416001689944	0.965082943154142	0.944142250387667	0.875813811031921	0.850889684581585	0.884740021231912	0.856127836895962	0.795769063934722	0.784892411454015	0.872844573659492	0.528700127175161	0.584592602348386
0.983655951930663	0.999964183448837	0.986166306120572	0.970807734387837	0.987137811281822	0.993760998159806	0.923823899740699	0.951917753786884	0.879362256631914	0.809417773818948	0.754520624591605	0.843157388404998	0.862684890084117	0.760505280906136	0.808198614050832	0.560072630857417	0.596843678376484
0.9999352255691	0.999985152683645	0.999623908109168	0.998178168536024	0.977168393273767	0.996718763213801	0.906414103749433	0.778233609899843	0.881668426568259	0.969231450357628	0.952389941207021	0.805778826566326	0.860424699055595	0.936343747878235	0.580044926119485	0.710397011397083	0.57085145558187
0.999997955465641	0.999999974421024	0.997294051020749	0.999933011945842	0.999904135430555	0.974800362915642	0.963637751015629	0.925035435061296	0.82752282033348	0.685053968802721	0.948501188404624	0.95488394235034	0.948105075039861	0.800653653007608	0.506108041371128	0.614392517676801	0.553035546140626
0.999996728659042	0.999999997899774	0.999823684234667	0.999991002185446	0.999918540571617	0.969727827779867	0.969400192145296	0.913080186483998	0.890646408922195	0.946150638996146	0.863260185850029	0.714638244627117	0.723507543401503	0.817673957555325	0.839862497543786	0.722041787473461	0.374979651085247
0.999998910391125	0.999999999987028	0.999784926578099	0.99715914385244	0.999589576750525	0.98729578816021	0.882337020126561	0.949430739685923	0.918470808362117	0.921421188172003	0.890568500360962	0.814394596816627	0.845790166305234	0.804653433439454	0.52362431778674	0.71445445560896	0.587039241655318
0.999969445577333	0.99999999980673	0.968060527250891	0.997477214465949	0.999458117786713	0.99502352898874	0.857818357128712	0.744219113071002	0.842579969580327	0.871261008021915	0.895139721526427	0.811197892167136	0.735122699568723	0.822224252324208	0.796652122725591	0.718658037742722	0.831876591294906
0.999996548403986	0.908594665301043	0.94681978593446	0.996721976321187	0.999944900196381	0.98313270740074	0.874473736568537	0.937067926192664	0.747063677658249	0.905924558094877	0.665967210932421	0.902159107291272	0.597098695723111	0.834713025499211	0.552088194148031	0.4564184788317	0.635794747154355
0.999969179079064	0.999998467872445	0.999172732444491	0.999253428215577	0.998456108663105	0.989091413161286	0.937736832497697	0.982047404343174	0.917875049753622	0.893542977199311	0.792756935614987	0.825844386514702	0.843135079259038	0.837482299392833	0.861387155220724	0.818348188090587	0.898744217927068
0.98518551122501	0.968746606543249	0.974203843724549	0.96801195994855	0.925025605720228	0.892390085056296	0.97416607341591	0.932392015853048	0.927925607687079	0.894177604770283	0.933343523199989	0.969979162036559	0.84220941853932	0.928512341595564	0.755229865141999	0.900854213704655	0.543652995752121
0.999931076404003	0.999995757128699	0.998997330728367	0.998064224305633	0.991896014387982	0.998669735863851	0.939130374144083	0.911506372231883	0.884595516037963	0.972628018062637	0.887303401061435	0.728792968702563	0.821522795554606	0.928318301178632	0.855797312627854	0.901530524300392	0.601715702589504
0.999985753714987	0.999993716342264	0.999930362812979	0.999484823063021	0.989422924401388	0.999678077175238	0.974536112720924	0.950788804536218	0.856939820931353	0.874886243403957	0.977400628684186	0.971840727685973	0.9431675362762	0.841595239466911	0.663758171378941	0.618542769203373	0.351128127536325
0.999999158142601	0.999443735178527	0.999691002631721	0.998789287842301	0.982821630137499	0.999897561461517	0.937787953117784	0.878796626547538	0.750684523688232	0.845512715079302	0.904469026920042	0.951757727079985	0.679068844531561	0.565541598337511	0.516679340969161	0.809412536781654	0.433849995195974
0.99999970540147	0.993021859081641	0.999745539966415	0.999051988481145	0.996093995901159	0.999817335579296	0.92772913614731	0.961000739512708	0.716856569973207	0.708684150789604	0.763340200855123	0.688903678037504	0.654252149659135	0.622425323086854	0.661192177484108	0.601299623786034	0.578739221496049
0.99999366555953	0.997973039273818	0.999677426254485	0.999596478668472	0.997659122375573	0.994515864015453	0.915362828513503	0.708159429035829	0.988474101099675	0.953617021774465	0.969400768729384	0.962407218267254	0.795456938455693	0.844973860742215	0.726432617005855	0.855005123775779	0.535704185563975
0.999845885007277	0.99997816081305	0.9997959907995	0.99018720752512	0.995923645723874	0.97031872226228	0.868531786824522	0.749197217064232	0.885129241525173	0.877688488345081	0.840153279052488	0.913573511177982	0.802408938917734	0.643646366229975	0.480456134371577	0.804259707775766	0.913541346426903
0.999503927707944	0.988961939373936	0.9992760385066	0.99977031941456	0.999727925126414	0.958652039012802	0.891932967265319	0.952547954072816	0.767544034975873	0.967641438830561	0.971720157197136	0.608274815153131	0.981238379822017	0.774912946508096	0.879075294891635	0.540959550258443	0.488390097199711
0.999962851162088	0.999999999048035	0.974616249581233	0.993392408820932	0.951301562163424	0.993729407165851	0.931904558947022	0.911112355938191	0.958773206801479	0.864571163656565	0.959850888121906	0.951084238891338	0.733521912623848	0.808962458575775	0.758842818421592	0.984485491149282	0.572050599317396
0.999998575623818	0.999999800645672	0.863792514072336	0.995327475640931	0.981571933434903	0.978045359261798	0.886556226440057	0.81635478675277	0.778981219159047	0.80935888726372	0.984108624682029	0.49096140025796	0.823954174093987	0.746323313501097	0.885699292232263	0.837261996425827	0.362469398472602
0.999999968116291	0.985875155313841	0.997976071068804	0.984464082538276	0.976437351929059	0.993162502601258	0.894738285369097	0.978572019574475	0.918223983710174	0.799008342958594	0.626253939915022	0.850433674265695	0.757892679752297	0.949305649766561	0.638420949709286	0.572985281940487	0.569587629784266
0.999970318145147	0.999999279241898	0.952994607107747	0.997531442119423	0.957961151433058	0.923914636946906	0.937641274750435	0.783097721782177	0.850442828899363	0.966772906750802	0.953121371656928	0.905266553109044	0.86423638773044	0.708913118779125	0.872057546289178	0.850623495498393	0.580116038821649
0.98816529859532	0.99999995100357	0.980117526199992	0.99919247978967	0.999116702911286	0.986367570067625	0.920094407650931	0.822410356758594	0.892456900204936	0.987354963908279	0.99828737101004	0.677004050995206	0.81803782067297	0.740035877787679	0.632189803765965	0.789679233915981	0.417844610541825
0.996523870963355	0.997529599463804	0.988880791929034	0.989024669470069	0.984396598841754	0.912816182892754	0.920280103154471	0.974982987017657	0.88899170741518	0.910680395578216	0.674375359358877	0.957649753076588	0.702363429097638	0.910007622251535	0.441576411319389	0.910355334192193	0.729704012473269
0.99999897676315	0.99639405120621	0.997350118726143	0.997758541536779	0.999063336300234	0.999878390441477	0.855069661501882	0.900231584646317	0.869519671386421	0.752665115694204	0.850381121688762	0.94345053656372	0.604126770752197	0.882601148134441	0.84493214365903	0.697504121777225	0.478451071271852
0.999998519705475	0.998275861500102	0.994760041180081	0.998721402881397	0.99876503890664	0.999644429584117	0.895221527136648	0.95239854105574	0.93026795983216	0.642438064201126	0.845847594582744	0.844552826669234	0.618645501745772	0.780686757111786	0.823028180473727	0.512985407602655	0.767444131768055
0.998893500343982	0.99994680725177	0.9996526338178	0.996990328281229	0.998742827834461	0.973497317619986	0.854995121687992	0.981289940194501	0.948635676186523	0.911556322808599	0.817431221019644	0.954581150449841	0.751459070515668	0.905681585906021	0.451708729014364	0.689567537625332	0.515903815840612
0.999995292318599	0.930995954309248	0.998267234799749	0.969114349704024	0.968199056523497	0.998905848615924	0.93604410494845	0.970333452642889	0.801611870042299	0.552021467606262	0.903546418948168	0.782161805867436	0.832940897169005	0.788522962774345	0.633723130067515	0.656599320173688	0.669117328007826
0.992749216443929	0.972265714565958	0.984928573498558	0.9972530807735	0.984747540548958	0.998249298782034	0.967988771237353	0.840610676720834	0.724097965416056	0.983081610392152	0.943105921744435	0.879268020248564	0.886537773424681	0.908542159256284	0.790620143981453	0.895710845333969	0.229359833923754
0.999895589400875	0.999892356671259	0.996324195095133	0.997535670931991	0.999633047276679	0.996768943593018	0.968160703072004	0.852097745650365	0.718331828758978	0.958274950878216	0.951841961182687	0.69865221627503	0.915092078800085	0.927049211541411	0.839559398964678	0.520618913596129	0.64033666726717
0.999668945933996	0.994808256439809	0.987915209988821	0.983182984276506	0.912713690348996	0.981479333994762	0.862858562601247	0.728057819795997	0.989941957083434	0.771322301242939	0.948253751925516	0.782399876749891	0.863706465370854	0.743365056690559	0.339681709824778	0.80128376346835	0.41719101007323
0.999649715330662	0.999998049077534	0.987971811489267	0.985490102032358	0.997055271353519	0.996155428642831	0.912432541724269	0.86429687970282	0.906987278613203	0.929437496896605	0.638537163690392	0.843183320164576	0.734915189054473	0.665602744975507	0.772004552504029	0.803585814103013	0.494074551720797
0.999992844739855	0.993986761942289	0.9530177097983	0.995608706619601	0.992090863113992	0.86228067388574	0.869931105693513	0.808358339211848	0.856215784608608	0.909060514438737	0.859088543615032	0.698090910376372	0.654830972118537	0.724451866746211	0.370269079335808	0.652763261794493	0.546867491634509
0.999731280421536	0.996120654811378	0.999639451514191	0.994752905656686	0.976131477065136	0.996237906999419	0.966335379105526	0.947048304285641	0.947150185253578	0.751301495761389	0.857293350213989	0.868113592863804	0.965579117714597	0.830443467003267	0.678666402435524	0.839485630432245	0.609540878691179
0.992714423272344	0.99933554237682	0.9416820938525	0.997028593838484	0.993410565348856	0.991529584189601	0.876175797367845	0.953330118035217	0.880687933709698	0.969366564388341	0.948304732440977	0.788936915690538	0.734696710206257	0.741897918184106	0.836234547292291	0.931493327424332	0.4202211601586
0.998985117197345	0.976026258862235	0.99360717640615	0.998320109414463	0.990330216969042	0.923226806764177	0.97148564830308	0.99212595001383	0.909313609019143	0.768928613605662	0.922845386317447	0.946319571663704	0.903179106087769	0.767858301352272	0.775320247734935	0.617297173382787	0.476128546760934
0.99982919078366	0.999055030069182	0.996346588304246	0.982905420341509	0.997649150193993	0.993255896558246	0.933000087003169	0.88608682815617	0.818444088019068	0.941030905976159	0.681185552625705	0.607670677448643	0.835465806515819	0.914864106824296	0.904474768356693	0.96510986041855	0.48069494371347
0.998373194863907	0.999997951578865	0.991326832442212	0.993187966188078	0.998890530819199	0.974183169680941	0.93001298530911	0.887099345589991	0.965458418910046	0.934909003597867	0.815829395828215	0.78841184473206	0.798480559846971	0.92109047077853	0.88337412386533	0.458578418604635	0.595573550518575
0.999944138869602	0.930511183215506	0.987906310771433	0.998182969385418	0.945290917948923	0.985793982184889	0.922266719765688	0.985351144098557	0.764900944844185	0.721394562949389	0.922682198613951	0.866417760387528	0.74552965806392	0.437244333149749	0.715269609498428	0.923924358729687	0.528537098453733
0.998850579806217	0.999975276281807	0.948537471074469	0.993182137576413	0.993667740111741	0.988918039469732	0.862142744368205	0.790972047320446	0.803176932220301	0.81355842104578	0.593377168171162	0.591343067039506	0.908107668385073	0.78260171820046	0.525396768902265	0.719060534608554	0.509165400282589
0.999305195347848	0.994201175306625	0.996490770752701	0.99634055634002	0.914124398046183	0.966443349192741	0.853723159573711	0.804150937224015	0.84185549096242	0.643794532255984	0.952499193259093	0.622364108795095	0.900968776268982	0.630390730725626	0.70283929395421	0.694649166042891	0.54386112983729
0.999990076660099	0.994943350452268	0.997348990355901	0.997200080538866	0.999790653540175	0.999655656611543	0.963842572111453	0.969191292261624	0.939496910808447	0.986698147242464	0.952172575896222	0.949438905077954	0.685883615210665	0.928312154500484	0.743925563811333	0.885881723966939	0.335753822974827
0.999995379948611	0.999977517925925	0.998515517611929	0.987322778314216	0.97981583524253	0.998781339787856	0.970985575224146	0.946477064612762	0.893029810239477	0.88822552696363	0.93273114475007	0.988942682982081	0.964156750021317	0.952294799971856	0.730758873819979	0.687271150648092	0.506243565595906
0.999075611731171	0.999000304657755	0.992642866980616	0.995826476165645	0.947195317931233	0.979191745354732	0.88459123465035	0.814672586276726	0.761527340761079	0.869056491409293	0.756190943746424	0.848450476091237	0.939992146508238	0.77537297370804	0.740988498823524	0.77604496044594	0.31442994513767
0.999906549012308	0.967635244907782	0.998345944129662	0.962183686043264	0.974068304151822	0.965315576763413	0.884439394517568	0.911959890547018	0.890165050993581	0.800331365679902	0.885260543535056	0.926117025195122	0.940058785643739	0.765322981717868	0.515844255910028	0.533563575216489	0.704084375459043
0.998103044521012	0.999941581230547	0.999542495272396	0.999888901754751	0.999542520829196	0.978323873227163	0.958287796779115	0.933313403907393	0.953410990272592	0.962024269848562	0.77117636893628	0.92759219446912	0.772936410904132	0.863157126614765	0.912533407853317	0.73307765407686	0.39915107657201
0.986914546712521	0.90879447860043	0.996387534465892	0.983997394786544	0.922246299567105	0.963811859160915	0.799768037814355	0.87465725284883	0.771638894661567	0.569073755780713	0.924482048979842	0.925467126727268	0.895630891129283	0.863579485600763	0.332774719076549	0.602982058024895	0.549063315259582
0.999887592765866	0.999985232402685	0.987034686236153	0.998659062339507	0.99766565409383	0.994003824767926	0.925914140581753	0.828842997388429	0.960957438201494	0.967332742321183	0.957664966219319	0.679913918909843	0.743418080907086	0.772068514077913	0.93220610809638	0.853203403511479	0.532832131633976
0.999999640903559	0.97224261889299	0.998857529594365	0.967379917243622	0.977458266817054	0.996313233460519	0.93842543099977	0.936560843028575	0.87730500791763	0.647046113396306	0.795351992406508	0.687854460737943	0.873561066117051	0.815056576137557	0.627023425911033	0.71685169159108	0.563456450578572
0.99298325663099	0.993291443762762	0.943485608689626	0.985319874719422	0.945047852451528	0.960217480220327	0.860546958957879	0.807087494445981	0.927122625373753	0.901550570010838	0.955307746142914	0.914477810331835	0.812570912326055	0.786742423741385	0.817003108335472	0.756018586340117	0.583314188620307
0.999853819186994	0.955676092257123	0.997717300859817	0.974297453117879	0.988743925678385	0.891792097041703	0.806546279092042	0.739135436127694	0.588923818258269	0.750179099856695	0.545292573914973	0.931839760238814	0.897749381072747	0.824857574925366	0.493297400052856	0.850443322249734	0.648433076765642
0.999458334548458	0.993516634703606	0.940644492301282	0.967610555432435	0.940844391244262	0.999207260116754	0.898565849779104	0.820581495117422	0.905000666566267	0.692919112298022	0.712454640537066	0.507684947633563	0.637159647418444	0.52218022242076	0.430617771808533	0.688431277630763	0.455158228653328
0.997493066931989	0.999717984337064	0.999519285432272	0.998118959921744	0.999330278400584	0.969454036134559	0.949273179427865	0.932439527855006	0.857567312083905	0.89439462596855	0.601925566687893	0.651130801751377	0.725920365291688	0.916376418193717	0.484763342443074	0.702886993736568	0.5979220420428
0.999492167377754	0.983159343691349	0.999624585601347	0.954124516693897	0.984197511419011	0.994074371675259	0.887192695719617	0.940435413668523	0.800549387385698	0.876217498770861	0.968055956561918	0.895860946330585	0.888029762802042	0.818126617600568	0.70427806406976	0.889642612181976	0.399065753169127
0.999872646969595	0.999999967501596	0.995956826022635	0.997059601822125	0.996235090586862	0.919950251948708	0.888564971251364	0.968325264622129	0.910009837369162	0.785114338371663	0.862769116025167	0.83097011589466	0.817112192000004	0.538956226002254	0.684821086060936	0.572854587079192	0.575843979990649
0.999419218187951	0.99426353870781	0.988181230907249	0.996113732304673	0.992963084794354	0.925100446805268	0.959425424300965	0.943580679872126	0.929322684908823	0.910219170540746	0.875053881792889	0.709834711956746	0.890678179831753	0.891787120031486	0.833979991676432	0.491947381755108	0.614705275145778
0.999994310316417	0.999999999481591	0.994605133417342	0.988369978043682	0.992282208130269	0.989394121770412	0.943025811088222	0.909936441667407	0.916692989381138	0.821358655223927	0.993711965006415	0.946276285737397	0.868050827738419	0.557337066582788	0.766173170102544	0.896411978440202	0.265081570518575
0.999701878785059	0.999996425836781	0.992415518603482	0.998202933702247	0.986708372323924	0.982517606585772	0.92589463646794	0.934341078849785	0.741025553738085	0.931629592025415	0.878212848789024	0.939278348239151	0.898981347084928	0.679976800044803	0.758019141110555	0.690609268550097	0.77297242009894
0.999790032800875	0.999999818216759	0.993556068325279	0.978784919018725	0.996957524880104	0.893322635851002	0.840452918606234	0.894129489231627	0.968910687686719	0.843477817773517	0.755923139666868	0.61987851720703	0.892868729986764	0.75891601627538	0.713992830417372	0.875660611964677	0.214520257059594
0.987055808763802	0.999945469735755	0.989083678123321	0.991788328662324	0.975907726748371	0.991735048398326	0.962361769206329	0.915920037010676	0.878123366578883	0.923402369500009	0.945844800219328	0.973969019164747	0.698937315506187	0.90325494458272	0.641103555670393	0.702697266529705	0.596295721472728
0.999625682015262	0.999492726484285	0.991073113491337	0.999242887409716	0.991796583696389	0.964657247109273	0.89630906189744	0.753350200317459	0.910794201694539	0.74134035465934	0.974319166244835	0.850748967702977	0.735013687007661	0.872197404575677	0.442912672719003	0.636712346448917	0.300711628438826
0.999883836938422	0.999992700472646	0.998447078098476	0.990207132543793	0.986153826043051	0.99392401116439	0.976759277367438	0.983882997935601	0.901019178156459	0.915651631638716	0.886794905801458	0.977981312737353	0.84434149897695	0.933867741003829	0.522141682337525	0.779248348560824	0.434908108133239
0.999998550344141	0.999957632824899	0.99955705327522	0.996806865785434	0.993728467936532	0.993511456057398	0.749702464765777	0.89501095057677	0.944538299517232	0.890287760189144	0.976624264830999	0.770936344029984	0.90871841149205	0.870651752029618	0.457606521209423	0.841274376882412	0.381987639831537
0.999992265368727	0.999999126482662	0.99991380797157	0.991746360934867	0.990128407791699	0.999906210294708	0.93810736944805	0.919066075152973	0.891409885241928	0.746929096030115	0.961707020141637	0.844695670954488	0.853469120508944	0.877660536973825	0.752747997834493	0.848169682515073	0.647862494185393
0.999999969334412	0.97788208846523	0.865230897345322	0.979644846701581	0.970605035136363	0.999882857628429	0.859542043749338	0.723139566208075	0.890208303741474	0.948396722864632	0.903834682978411	0.945797589786331	0.730937946797442	0.71990289565524	0.750237275197473	0.649097616682922	0.647124687131526
0.999999876708908	0.99860046088278	0.983896772762961	0.997038284473732	0.982053973371244	0.997785821102874	0.890834405648782	0.900184664370246	0.870706599176033	0.915164748645763	0.719325861207421	0.969757933722699	0.850723446013377	0.734431756997475	0.859143160013584	0.657123382118001	0.427296840036218
0.999367776431277	0.999999996142364	0.999574022466554	0.998605402091496	0.99888473086267	0.944937218680916	0.944513146555343	0.993242353446768	0.7429625131682	0.947696811997959	0.918437851095031	0.959161596530401	0.888288254024101	0.920010786611393	0.604003404657027	0.868846104012316	0.539755488444488
0.999996114148893	0.999014905341162	0.995205693967315	0.955412878478242	0.982762514122374	0.99959125042347	0.953872561339659	0.677979061628601	0.970371156965419	0.772245400351763	0.68400809571789	0.823561686028287	0.777037185402817	0.827737630332783	0.821167289237791	0.607633102299807	0.463519651756656
0.999995474401511	0.99997364402907	0.993777416296604	0.995486642454338	0.985363287503848	0.999652879385551	0.934355750448514	0.949751757728397	0.901696836348621	0.745083262036858	0.85064125622373	0.947981338855203	0.750196459865406	0.472161551438416	0.699181405088709	0.688226168048898	0.299466739986051
0.999862721126353	0.99906389238299	0.991471028606873	0.994520934398989	0.927779225962037	0.999816471080512	0.796042772860175	0.858229848007481	0.858932846609841	0.721513704351957	0.923006557163287	0.514927048684674	0.834174380407913	0.948093931701636	0.904953769952754	0.616419478572236	0.672237346475298
0.997636776277435	0.999999543906134	0.994836890701732	0.977058041681098	0.992669295535432	0.991222535755382	0.914936195677187	0.949841585821709	0.821573406422084	0.87022491878283	0.938850146038805	0.960904215887447	0.851853461569757	0.742137672212077	0.73380519816384	0.648095432545468	0.250190626582878
0.999616703943818	0.99976184079185	0.993453303431066	0.986203454542586	0.993592836593596	0.98037029496773	0.702097542482057	0.824216769470175	0.928695528594209	0.895605000743111	0.833208421663262	0.766319523369879	0.874457903613945	0.908544183661955	0.841369060102982	0.536154282563225	0.402983113012194
0.999984929104035	0.997887197929371	0.998292963911913	0.999187058477553	0.998528365808274	0.997624613699023	0.933216508638365	0.919785907635003	0.926080351914797	0.990345245935063	0.950490041198945	0.874753462478681	0.729588289831736	0.961997965677399	0.520578254764469	0.574958751248067	0.287532832022329
0.998813095288569	0.999918558788483	0.978597454121108	0.977771533146545	0.969923127741294	0.980503734330866	0.917992447691726	0.941518721987089	0.876836551363907	0.704629939215264	0.961881790272155	0.892798735693747	0.79650630639234	0.60992198651233	0.776716560531856	0.640867665018374	0.501411909045428
0.998711197618931	0.999630176510185	0.989730556935048	0.995268211424802	0.985657076573412	0.980258838567872	0.95952923739753	0.837893120918448	0.834198344661501	0.856324595907997	0.852839111244887	0.837163402132903	0.81647244906965	0.791901386245617	0.774342516623432	0.751753913141371	0.553181609852163
0.999877635664947	0.999233612525789	0.985801918456346	0.987084944918534	0.991437190085247	0.989319656617502	0.891972114775311	0.852530294001098	0.901790397747719	0.858659179660586	0.874415805940148	0.688810730053564	0.801696104137218	0.933129933931269	0.798037339421631	0.655827261924267	0.646175714898472
0.99895072994644	0.756775820821402	0.996917489372744	0.991583946480824	0.986073928016676	0.986531944553214	0.974704488938935	0.941353692292719	0.902475001405258	0.860342827880725	0.896889090547813	0.938641692814018	0.702783991962552	0.722375941222456	0.692759675277665	0.77048241422791	0.370011694177539
0.999280478841796	0.999999999146814	0.996892492359428	0.987869162609536	0.996275980137174	0.956180999635004	0.965905642706472	0.872779301569821	0.907084911918388	0.824951800611562	0.735683389544017	0.916258681426392	0.832862777890022	0.769531699691609	0.590793931368069	0.576819078569406	0.350481050035265
0.999999377177281	0.999813970038988	0.971691896558058	0.982383129370168	0.962209216513195	0.991902796408334	0.979108018033802	0.936508440883057	0.945810490529305	0.866634516887454	0.891124297357399	0.886544730717968	0.691267271143313	0.74735472247967	0.819046211469528	0.721528562820446	0.762781192384755
0.999817379282144	0.999999214758707	0.99961199123822	0.999894075952956	0.999812621153836	0.999647482751382	0.93200061914188	0.95904280878556	0.936608517370956	0.808286532519504	0.544940658464597	0.930898823836998	0.716891328719384	0.824365134024808	0.740949026767623	0.485088217212248	0.727461091045976
0.99999532315531	0.999999853902399	0.896030181260159	0.957656570752084	0.983942695527407	0.979588477045279	0.875315242882708	0.859500171873802	0.954996887113788	0.926831926771616	0.679602189884941	0.494944519293409	0.716633574186889	0.571287629059333	0.879933486193115	0.653265716558342	0.348720489366944
0.977306606177122	0.99858356803339	0.993839023223776	0.995177850828623	0.91916082450821	0.937842544084416	0.952782304354932	0.98665210544786	0.920210363359288	0.664250267296202	0.991153684465558	0.891429185050997	0.969026727846004	0.807322129231892	0.627501578841365	0.719731121015176	0.520107818474802
0.999998630786309	0.998490147334998	0.9960245421366	0.995623816299138	0.994699710212729	0.997745007543551	0.942244679207138	0.950038414703564	0.861032903315772	0.995946370728075	0.991337754105163	0.811567200079726	0.925374184371752	0.794252139772168	0.758594711654765	0.896167545416537	0.628106366497605
0.990260895885803	0.999733041588566	0.983298623092189	0.979971465677813	0.910983106938646	0.996018025843603	0.94137727423596	0.945624121800271	0.887133572616318	0.8976831660231	0.980900469098632	0.991972157529007	0.911213769866994	0.944598453554346	0.850305932833535	0.717834340067883	0.684292494206545
0.999997393835202	0.999999510925083	0.996758248683967	0.999012958967678	0.999780766145426	0.998945001037623	0.909603099104823	0.995595691885655	0.761248681124335	0.999661603012334	0.997286276515079	0.901164019061091	0.871424202692431	0.694508377266468	0.781435635846496	0.880066548214686	0.627204505455124
0.998119571628998	0.93035613427417	0.999347471080719	0.995160475309517	0.956862469242445	0.902502552969771	0.861155763677618	0.984652857479605	0.913349374849585	0.449044695606315	0.951232737805035	0.806337628297228	0.959542624435507	0.781671044100282	0.380922701974374	0.662721948440186	0.71933337573985
0.999915190675719	0.999999906067104	0.998684684635635	0.989875517849422	0.998412787551883	0.996823156729637	0.863266905690143	0.645866123939865	0.7481618934075	0.956159375242652	0.532569657104911	0.914420579525635	0.931153855945682	0.870764122002351	0.898253139904172	0.700330270405458	0.590354975847785
0.999999171679968	0.998981182189193	0.994661925065234	0.943070984568084	0.961959041592632	0.997816909213996	0.795926590786731	0.990644041550408	0.741688892253709	0.839740891725504	0.992529396923069	0.920855429130998	0.908259703302928	0.920386863166639	0.847895882138468	0.703098479439728	0.466913367011005
0.999999996820364	0.999995583219966	0.993823994212904	0.983734791517397	0.9947518025663	0.995767889328019	0.849571633823111	0.944892947072746	0.957497066029635	0.905408193573562	0.878488422678213	0.800945315272725	0.887449512876222	0.812552738553705	0.914278927364859	0.719288991317487	0.38894832931098
0.999877640233567	0.995916253938874	0.999198263467995	0.999992110129152	0.998100253481261	0.999789334678967	0.977102444578883	0.966255117427596	0.80173676456854	0.928385272765545	0.925916574693643	0.757174498960728	0.771601663398515	0.735717460682087	0.528639252632633	0.872646180233563	0.326885777298244
0.999972982085486	0.910072869368852	0.990232265635985	0.997903764717461	0.997644685127265	0.983560916788219	0.892194916630114	0.824472073352856	0.738253785494004	0.830258597495654	0.903277605559915	0.794952170735047	0.911807510253609	0.768197298475772	0.887088813694239	0.595179229006618	0.174915947153397
0.99938957883342	0.999999999975936	0.999033044140866	0.991567183685549	0.981256258434581	0.998593133200414	0.933065792091779	0.98085562090957	0.908008905510758	0.962406042286057	0.69121260522665	0.941778129718696	0.817042600535481	0.877240106367879	0.752490300783424	0.795497232209297	0.785696303207852
0.999344970407924	0.977783848116771	0.896210752140629	0.994997998999799	0.99772558930114	0.959746428689288	0.891810961368898	0.914926417834808	0.851997575270881	0.953854246554444	0.940700846515889	0.658288930813358	0.645784721208008	0.924919556436827	0.850054776138455	0.665049924794824	0.810433367442089
0.999985416512791	0.999334121982554	0.990897386866224	0.972981111716863	0.936111707161349	0.946038479337857	0.800037286761923	0.451000281955777	0.923191695609165	0.826432835454414	0.932191351110809	0.770936198947844	0.934383405818991	0.853223401445993	0.668217605845966	0.60937251715048	0.434523506639251
0.999999879910872	0.999934093658713	0.995292472329641	0.998024469805317	0.995083629196822	0.997349448482097	0.906746056988692	0.981840634870924	0.838690347693002	0.877606317313189	0.95061001777327	0.870689235988639	0.694352838521205	0.796730741566043	0.681482929472948	0.615412619466237	0.363462759808037
0.99999997103476	0.98531670317875	0.998098147594764	0.982127197424005	0.983906665307866	0.995804428806939	0.964906403812419	0.889856517974731	0.87854179449756	0.843271190128743	0.736259971150905	0.91387657801636	0.702732565059117	0.848019771618395	0.752032529238516	0.866252184988374	0.554178046784655
0.999999561548817	0.999999917564521	0.995183342464385	0.989270787628843	0.994540940658342	0.99570213044272	0.87202393836613	0.970862262661219	0.824200486681909	0.806464386591282	0.804208616051687	0.819598334353247	0.926835967643357	0.679285838633513	0.821599252485346	0.36304692320017	0.439665302125107
0.984411698883978	0.997843692240212	0.997842743982036	0.998743529667791	0.988449753167798	0.904550645405248	0.95249577804505	0.86078481052869	0.95665962810471	0.801482551179276	0.78993393956594	0.818616926892481	0.871946387043757	0.822521074852914	0.669227478822547	0.830534965389072	0.432758367522055
0.9999975021138	0.997675321397174	0.934159321023553	0.919728144946362	0.867305658101833	0.965278475270819	0.940232647931626	0.901138832476298	0.867516697656765	0.821469857840709	0.946862356314196	0.828234463227688	0.746070503184991	0.782961502543075	0.747120328009232	0.547881374610243	0.68970736770711
0.999986033646554	0.999631303305578	0.998350719393664	0.958867390130402	0.993195740833136	0.860021520139778	0.923900796584448	0.964193410646445	0.886747646268964	0.759634979479904	0.884722991088137	0.930648463196293	0.933602717874809	0.845248302288911	0.914688600780188	0.775746590515347	0.605275349696996
0.984489529607793	0.986695636010193	0.981610009253232	0.994083488160071	0.948695901591311	0.995977686980502	0.910134935569252	0.949277554460992	0.895826449340926	0.846617588230215	0.949627994818679	0.913743087367118	0.682239031638187	0.849612215234167	0.727875351801131	0.780321706703686	0.535236574799035
0.999977302970721	0.999318711982169	0.994559136685015	0.999432909550224	0.999404867351546	0.942332516907741	0.936307087151423	0.968284733047233	0.792430140276824	0.851739523297298	0.715473570245547	0.842529657793106	0.835441458262023	0.720395862511514	0.952190689442397	0.545245655039901	0.345541097069346
0.999958924563631	0.909588731641456	0.988266786271348	0.972317240109998	0.989259526759285	0.991096658856202	0.872253835214483	0.913619869474648	0.921834630655062	0.848736192464181	0.936729559154547	0.903656984279936	0.805510263450244	0.881386076803655	0.922235538034301	0.722588950278227	0.531711262694444
0.988892879245747	0.999791896469814	0.998559348101433	0.994412980201152	0.998042695647465	0.996410553599683	0.813136799492944	0.960928398449192	0.908076051364784	0.790672771366272	0.830561450279876	0.899834843639886	0.874387576314429	0.835665335519298	0.828798154951419	0.635016126305899	0.440881090574828
0.999991944149615	0.801536672361621	0.988503802630081	0.940288157604763	0.979503536582811	0.971979727070374	0.969960202809394	0.778015055931312	0.806531083099853	0.886570673385328	0.785881101130973	0.796849153761556	0.828272804123755	0.932509646382342	0.761672896029456	0.708280381742699	0.557275779178907
0.995648372443737	0.999998550289991	0.988562873966572	0.999223044481125	0.978410895700049	0.991008256837232	0.963696262879147	0.976780382352135	0.763505277231218	0.858199097986533	0.857153998233256	0.88014614176057	0.650518342089428	0.67165114694923	0.577973715252611	0.472749376336591	0.478149209894581
0.999920508757131	0.999995305027969	0.997526330975349	0.990574777212361	0.99283626313926	0.997910265763851	0.930279096650287	0.907168548676298	0.908124762442487	0.858550005328084	0.563575065615567	0.866258374665153	0.846546573765342	0.836552908289898	0.781380469584531	0.796634804972763	0.671283546447605
0.998616372704688	0.999993126235431	0.999194158019714	0.998345000369786	0.996814053787134	0.990110542434152	0.932002371714243	0.944888081276724	0.837498896763659	0.892633237901881	0.940479138323036	0.795951342966398	0.890904841544811	0.761595836076743	0.41272476788282	0.785161092482772	0.555028861451796
0.999917215537638	0.994446818551551	0.988945394184435	0.984090430011168	0.961083460535347	0.966832359829722	0.891102848786542	0.788328816060136	0.959984376680836	0.865332116382385	0.655456843520656	0.915245010935702	0.886476275059279	0.881595564663049	0.752800188150656	0.669790997242083	0.624595559127141
0.999958142929868	0.989062597238117	0.973418765938437	0.955440997161444	0.970748017202157	0.985962737446007	0.956901295396425	0.946737281651461	0.93634954374562	0.897654007769402	0.972544950716678	0.956646398790354	0.844483865475538	0.860410892955936	0.7609284461744	0.730245588097143	0.524712677153326
0.999860600623805	0.999999320937502	0.995337047673134	0.993166656359091	0.998138682282644	0.994224343866429	0.97800995983449	0.942277910541774	0.804818870426851	0.958034114985138	0.864735110205623	0.951768754693083	0.766648007481077	0.666467677070574	0.810866115192621	0.745419026621204	0.597875655374807
0.999998540287423	0.999414741491763	0.994517849051213	0.985688420900757	0.989080842516424	0.991769620401617	0.935282014632429	0.93873939324579	0.877404245508792	0.823744254507135	0.834612506990431	0.940011462808927	0.733058143189314	0.747656826280313	0.605720454857646	0.836610739416877	0.255187270828553
0.999923191687477	0.999994031051017	0.970395996581073	0.972424091991135	0.977507298829494	0.999326545247713	0.921139954811949	0.921628594262976	0.695139540149011	0.992567987439467	0.864039616375989	0.812241938642833	0.837138859997647	0.905402277444631	0.839303173451897	0.655246272527033	0.690888469606546
0.993621934767179	0.99618065894396	0.997061130184185	0.999779372851769	0.998034886769054	0.989009046390145	0.923159434152676	0.956005188964323	0.913065802684242	0.851723379264423	0.909697417503592	0.929308900924701	0.7728605232693	0.847647272038938	0.724064842459985	0.822633699996893	0.833100576454321
0.999922271592991	0.999998165685614	0.943170581792565	0.893769430746623	0.960768287811146	0.981796731973461	0.899348036207538	0.915472499073626	0.910260125227713	0.943490711279217	0.945718856636916	0.931123607595389	0.881894372023802	0.779738188771669	0.771080250141603	0.774215057697547	0.421871833575913
0.999995020233087	0.999017327660661	0.994908797649886	0.990904559087286	0.92997467054581	0.986554016994417	0.945794839367286	0.98253396362367	0.912161386926653	0.910736351377591	0.886389813609369	0.94614439078311	0.968931202749029	0.87121968984319	0.700341710602433	0.889415549083139	0.453604558864995
0.999998345118402	0.999999994264243	0.995404364469531	0.994930430893315	0.9938328739502	0.995560939781845	0.905269922577334	0.852629215143515	0.963718636890043	0.904297280474948	0.928849234850047	0.835466464264858	0.869774427438766	0.575415911882016	0.855286926365322	0.834999430767655	0.431948427657297
0.998313113957273	0.999999988420322	0.998870162704269	0.999518943832379	0.998541977450802	0.937654174781351	0.931255454060253	0.974599190676497	0.887618844084423	0.887364460304882	0.635336195305019	0.981470701838046	0.766084879318711	0.708602557999881	0.676634714878715	0.818698117272434	0.549457809480619
0.99865455631643	0.999999790849163	0.985519245821765	0.998815191907035	0.996049020278474	0.94360628610863	0.911422607891299	0.825905985444505	0.852089398090511	0.906643830387684	0.861268079476176	0.668840311043747	0.890088717499557	0.547762845559259	0.886074572334146	0.523854347160167	0.594205231277994
0.999999996118511	0.999999678338497	0.99261905537674	0.996301433688986	0.989359019631847	0.987726017711568	0.950558269872881	0.899236940339329	0.911248070779573	0.887909155376325	0.87258513165711	0.873941146175314	0.849012366937658	0.881771001891352	0.894551253216846	0.884177536117367	0.472975629068846
0.9999999828173	0.999996047532951	0.989121694662921	0.998946215806235	0.999234999341622	0.985183186807604	0.955992406869451	0.971089306857093	0.946478892979762	0.971209054478675	0.904352491604814	0.896331094860532	0.863182489961283	0.811476082572013	0.583851194259967	0.862065648057318	0.394837885064561
0.999999987512044	0.999999221978686	0.996267915579825	0.964430420541759	0.993518265264385	0.999233293291855	0.917309592204972	0.883027538217367	0.914220457886409	0.840266486846688	0.945260942545908	0.852771338789566	0.692193556982029	0.655467043350637	0.86311231659014	0.685280689732719	0.680451897681913
0.992001504343092	0.986098343727025	0.998172320580631	0.980447564512125	0.987088441455502	0.994622065277605	0.915181917305851	0.904903634364178	0.960477317178991	0.77345236793955	0.808360587269268	0.924131266299447	0.770359134139572	0.955570751798534	0.7124982882175	0.697122283125063	0.53739640350304
0.999814169094676	0.999997360297658	0.990543998905138	0.9929529455821	0.988749913787588	0.977055624957742	0.899319485003767	0.821620862263909	0.922577748790434	0.84379031963229	0.746771986557848	0.92221279122983	0.725122087817479	0.607376264541199	0.764284478922868	0.728995969838012	0.512732891395635
0.999236379459122	0.999281659613824	0.990213123365902	0.991137672599327	0.982678397520591	0.996309349471939	0.931785683418351	0.947718047193723	0.938353935014139	0.802184444998818	0.906344075745264	0.922939254458259	0.867580192541704	0.838963446823909	0.802747138564534	0.480059956205507	0.377187107486837
0.999600241240454	0.997764212036614	0.999000743603064	0.993561512336098	0.979048137709225	0.996308679297929	0.907281205249869	0.712134869759705	0.918057181648216	0.783621919672445	0.882372229289291	0.809534352844207	0.926956525667312	0.802187047151942	0.639017128350245	0.453883463957918	0.387114967768321
0.998670044966619	0.995393928150566	0.998734124598673	0.999111658027639	0.990508487559114	0.998276794940159	0.955559872014689	0.975103105939631	0.915090096819362	0.690479091148397	0.945725191335296	0.850792756696049	0.805069861672055	0.893729981199754	0.881393911971655	0.630873723820772	0.325651338830488
0.988989053312471	0.999998730334977	0.990584601658232	0.933472508378594	0.977915445144002	0.950144204208719	0.963954428282702	0.808961637149884	0.861337330989839	0.897200385573581	0.934075116335119	0.942772225298548	0.885686391943615	0.846667339306045	0.707823179211369	0.730951481064942	0.480919355539938
0.999216175270357	0.999734810946824	0.995208641272366	0.942681664022556	0.995751229355603	0.981899087253144	0.901648789217581	0.900048106076669	0.854847815940452	0.816826426438708	0.864482192439683	0.842672697421235	0.874455816918048	0.845831729284551	0.852159110232182	0.701102179078737	0.436258287626032
0.999945980362578	0.999999945948637	0.986063469684449	0.999997168317857	0.998058303045975	0.998444157909814	0.951772819105711	0.957348461070867	0.957833966817729	0.885654414815439	0.857831461435776	0.961175683091729	0.811047752513974	0.902505964189774	0.690439960866934	0.572457576027967	0.36161038664804
0.988258353450063	0.915741394006266	0.995339649373747	0.996600619785763	0.988412566777441	0.942742824350258	0.829286797393166	0.896196003262095	0.9251869826413	0.933777175803806	0.942057728941611	0.784555556273747	0.714797255208849	0.768420265624118	0.66300167274035	0.708518146070921	0.684383090234271
0.998874126430911	0.999916366319094	0.995177266212092	0.997607108851343	0.994895203583474	0.999370676937038	0.974435598175414	0.930685673493264	0.766806077649826	0.88094817059754	0.884767362806758	0.884662742486122	0.747430601096337	0.917897941749813	0.880849087013502	0.624976335486885	0.547502329471539
0.999745706792246	0.999999072290945	0.992870644078202	0.994238164845607	0.959916701977429	0.910806457609412	0.98801877829938	0.900355102439368	0.893239885496886	0.844645117959978	0.846015160860354	0.958500276588314	0.808365876251271	0.591110858824192	0.730189973107641	0.707790967753991	0.653827436503316
0.997034719174741	0.999939301905814	0.950726423617608	0.999975109347325	0.999972868351685	0.998586406296003	0.812901260845795	0.937086398030466	0.942594767487198	0.877881373238284	0.889279535010645	0.759126291089115	0.893599018096038	0.537995898154058	0.94773228616884	0.770809767368647	0.490266069015814
0.999994667408892	0.999976437382232	0.998055466777937	0.986376999826135	0.977029412724108	0.992576806148449	0.990413403047295	0.960668356070503	0.809249515519035	0.946654756226465	0.747497052963262	0.982003800475283	0.693067424186024	0.830838340523221	0.818359547600837	0.806073413566436	0.517028207795137
0.99888585330399	0.998670290059024	0.994661586877571	0.998618133518198	0.999807046956217	0.998630492005839	0.889359277252673	0.871187313206097	0.869987901213758	0.893161426363789	0.871371137048211	0.903637996292497	0.769370426876617	0.863757128560418	0.532541737484457	0.800287893471556	0.670300719715894
0.999826972602645	0.999995515252506	0.989544397257016	0.984272016123811	0.964952149751891	0.992214384292748	0.962402795404603	0.848373843297906	0.922654717248211	0.83540455644304	0.923750847346555	0.860986368590242	0.828110594351939	0.771773260958227	0.750755250694133	0.543104684168232	0.53492981513762
0.994278588559906	0.982223397464258	0.930393999026857	0.981903773491781	0.978776773752589	0.976263558942929	0.861627123246502	0.903616948133169	0.92751091186579	0.866268215887031	0.754888915509374	0.905443870326438	0.69005019293312	0.894178153041866	0.767862758455252	0.730737308862677	0.75533473152089
0.999414287208311	0.99999479780254	0.998957875573027	0.982603010333303	0.966246274012452	0.995037960675922	0.929411116802063	0.931715947059009	0.856258297934052	0.892417259512152	0.94822724278756	0.979532719987938	0.766950797278696	0.872193724748532	0.597130317421871	0.776619153438941	0.314171311514937
0.99698564600399	0.974428989339341	0.998977422496109	0.997457346180801	0.994693567973867	0.994640043773146	0.902710343018908	0.962785487689433	0.841657647665548	0.710050935378452	0.895067317249617	0.718887891582028	0.903435040517054	0.925770894101299	0.818866314733636	0.784591428070967	0.465116838397224
0.976334278799119	0.999947010433841	0.996148189599061	0.998465528769301	0.998024338970398	0.982177069619008	0.830218866621713	0.94225095037706	0.869659125531156	0.873277146913178	0.918642203610057	0.567716909323995	0.885745490599051	0.767396414852022	0.905264381558551	0.784871669318472	0.530676687152794
0.98726636513132	0.999997923009789	0.99369375777037	0.995642572426838	0.995592732966415	0.991794679338149	0.938172071027999	0.875304203432748	0.926639956686308	0.86702474690066	0.78941760522178	0.928633114948827	0.628664132344349	0.72730725816307	0.8240697469803	0.879427754370568	0.272694339159001
0.999971506218906	0.999999036575577	0.997969060259558	0.998071107543817	0.997759634440341	0.967156614963603	0.976029416698827	0.877226342112805	0.854858348346159	0.945823272274062	0.712977231875762	0.90173940756406	0.936058025936843	0.797579837677395	0.830253475655953	0.633595412739335	0.652575774630543
0.977081349575134	0.999999946493813	0.997015854473806	0.918411898925136	0.973091894517922	0.992496844367875	0.883713446976274	0.940578160921638	0.841305247705885	0.638545778455893	0.92232789524436	0.955732662736077	0.84777971506251	0.682423401200046	0.531340823254653	0.823283044224808	0.508145639250102
0.997145121900793	0.999999952652367	0.996953247542964	0.996682728038284	0.976525632978773	0.998836104106704	0.925216957511668	0.79114764671433	0.907035880831332	0.96219873804454	0.783937507801515	0.91515090718895	0.849054516577296	0.918725506332486	0.835466541564505	0.713010866750411	0.60862205958024
0.99937753137076	0.99880242255667	0.999464455093867	0.995307005826937	0.999873756544382	0.989724737132206	0.954767656675701	0.845955805761009	0.854167736450318	0.781901047677942	0.841474922339488	0.829917166829905	0.85733001090544	0.857064332189592	0.794545344701317	0.928167987119457	0.652699573847254
0.999548660997853	0.999992936324882	0.91286564520057	0.989638942344722	0.973193877439832	0.924874009377652	0.924246258638691	0.935901533779138	0.857335051179843	0.93866621631352	0.877473979291855	0.804080970353377	0.746663322766879	0.621458094801947	0.759221551503616	0.548208269807078	0.436140701907762
0.999372540105481	0.995175045494087	0.998420335646681	0.997273513405343	0.996101915577819	0.998130042959519	0.966024231832536	0.895419851166438	0.855288966329883	0.750167923661342	0.887910512388726	0.884698518809973	0.762415816021674	0.827539045144711	0.793884824558733	0.649432262780107	0.538986842980888
0.999907687474582	0.999788658741405	0.966133865942094	0.982878356238037	0.951934020667766	0.995931619279035	0.914598339271631	0.913791587538904	0.950989980467486	0.907846983540645	0.917135612978739	0.918829399184698	0.782356370073669	0.876514436213119	0.833791939635371	0.693840349294853	0.587352882357677
0.999949012116815	0.999964647055219	0.991231426368551	0.997310163519436	0.973569508721842	0.974802941960533	0.955793947699272	0.988545929018562	0.984131579902923	0.859220212372916	0.812156244521125	0.966124931033682	0.840469362689679	0.893190615232553	0.510304206936432	0.675896536018745	0.630559252716753
0.999892887530366	0.999965517402402	0.989054930150196	0.997007451233152	0.981040689357595	0.986294043717207	0.986377459772096	0.989522676962356	0.708895425093417	0.943390137433043	0.675239273809693	0.953419146091492	0.9201596998119	0.941057991365529	0.644429504747573	0.651473496607724	0.637837115360391
0.988086349248898	0.999662994654104	0.993071100689849	0.931973146743271	0.97641049765697	0.963227384561438	0.705394409864344	0.812526815441942	0.910463994781013	0.823826629181262	0.967938196503845	0.645023139162547	0.835237779786632	0.791956716918528	0.729390303252578	0.789256445870863	0.77476892778602
0.999686716630519	0.998363376468122	0.969985356772415	0.996562433751762	0.988061020620982	0.99619986759847	0.980883100532743	0.902261659660359	0.902662855723621	0.941842283338293	0.752016937570178	0.947491517431421	0.786398143517174	0.857454321810037	0.913560487463408	0.897765965256197	0.31610118502518
0.999023873891311	0.999802141226125	0.998537026442434	0.996301353809779	0.992038212214889	0.967778315269779	0.80206749925048	0.97250469361719	0.971092072572455	0.878039847302698	0.989269856124561	0.79854049061722	0.865510632135181	0.761840257585614	0.685723836509217	0.738730537163362	0.394238904155309
0.999994855163427	0.998232077292491	0.999955312873962	0.999450608321351	0.999991938061679	0.99807488516925	0.970483734776675	0.903961154174737	0.781249295838016	0.980350860069783	0.793343750816784	0.65442354151104	0.811239005791892	0.73631337455718	0.395888718956537	0.676733524030302	0.786571824823004
0.993494719264917	0.999999995377206	0.997429033645181	0.988863969755254	0.999080216362774	0.995021282739439	0.931035720983989	0.842723309842374	0.943852200799253	0.954365671901616	0.768916162134729	0.906100354950834	0.813585659996355	0.803333840312566	0.665956149660876	0.667491546555715	0.522116919966233
0.999997264458954	0.99999993496167	0.997547491976352	0.993128602221932	0.973761084180439	0.998651943721241	0.965050546597006	0.980581933428885	0.824182317398498	0.901305889220613	0.941332115060956	0.955661189233756	0.8700862246558	0.756297389025064	0.582173560830623	0.799321703657221	0.414573603869908
0.999998666726081	0.99890163172014	0.993121825536786	0.989994105986283	0.974634727875672	0.996739498559199	0.855549156546864	0.777428719202925	0.799441041389897	0.834070553941234	0.89208293936164	0.769805771697049	0.857362380283988	0.842422435658121	0.904585009333665	0.498999122991457	0.757105786559302
0.999997128472902	0.999913284956764	0.99656457442084	0.992574923152131	0.990697209492093	0.994966482049999	0.85547564459805	0.856442059544652	0.954008108336326	0.827033761020187	0.836817018994662	0.849319636036146	0.840387340982479	0.835545710560086	0.834452219844626	0.603540455195114	0.514352323319954
0.999998552608345	0.999867350526404	0.996516737714723	0.992833832732299	0.998625054617716	0.992299380636982	0.884069036484846	0.979454984365624	0.864140331559362	0.96257865980049	0.986329705826181	0.920301062627943	0.710506841514365	0.651264717704089	0.408734981877101	0.859361644422261	0.573639317870246
0.98559561841216	0.999750785759464	0.997661724237378	0.999631653858012	0.996357336141562	0.962204252857736	0.948528031194289	0.957478266690195	0.931759094779847	0.85612238076104	0.832255600612924	0.870104024139449	0.816912564573559	0.817974743516401	0.936485069754896	0.906281659331096	0.545498564059581
0.999998787293623	0.999999975318698	0.991518148810725	0.995771261938279	0.999120740117767	0.990907113905298	0.941301721557231	0.893962954282895	0.925269827305914	0.990963825655146	0.96707312358968	0.799906097175715	0.702161550219625	0.68946331303011	0.313346038010271	0.895005084665488	0.772219404353568
0.997018630725476	0.998817574055955	0.986082927674188	0.995790708542951	0.947255014664566	0.982855559918772	0.971235966378447	0.955743459578213	0.865573900382498	0.767815328008539	0.984135700580356	0.838656853010582	0.928949733696433	0.84166833952096	0.87994622529818	0.683414247328611	0.725437054318284
0.998475643941181	0.999972583182381	0.961925676773486	0.994345986847455	0.982960579045555	0.994661338294914	0.879180090484161	0.884392451301758	0.966920194766062	0.731652364425277	0.87018253721982	0.887283540222124	0.427882471042158	0.709519676437368	0.735631460896834	0.565249980106841	0.760470291918933
0.999662954417954	0.999997886754668	0.998895172033475	0.995793804988986	0.992676674322606	0.992412927535078	0.956473593958534	0.961281075756606	0.971591728633238	0.877033518231241	0.863640455961725	0.84844953069822	0.722823339168507	0.838439398090253	0.705619404285741	0.761881550584018	0.56613335674132
0.999998379915398	0.914796971607903	0.990492523812524	0.99743202276737	0.999871702009478	0.941049796938346	0.952700322578093	0.83703487637499	0.66039037664431	0.946479641674273	0.791628680985202	0.731517885407175	0.791084605703653	0.705301024117045	0.282576046758302	0.704498281784573	0.500279862367302
0.999964403221135	0.999998224796771	0.998197960758891	0.986403005813264	0.989234022390816	0.996857334694497	0.974503819630199	0.792569562130584	0.93492392470976	0.845167853269094	0.825295839468774	0.94569161733302	0.915474181259985	0.855653748226306	0.777286835209115	0.542706932319744	0.612750448793894
0.997813296550539	0.945726322990381	0.972234972574544	0.939812006089524	0.888507713486681	0.958037320171893	0.986244426354722	0.936138172327889	0.913943381406943	0.867590560644349	0.972101207645195	0.972999780376285	0.659459181936288	0.956524284736301	0.675341218127991	0.619841220001999	0.601655707903405
0.990141494769785	0.999676770137391	0.998436060331168	0.996299981271753	0.994128408063023	0.825605937401581	0.968643473186473	0.629427629345369	0.952806642831214	0.866260976016449	0.918797909526028	0.919985466709922	0.913880541942152	0.823972283683631	0.655109757118507	0.743731027213845	0.370200668294628
0.996490796961234	0.969699446663408	0.996446386026655	0.989394865696327	0.979912811285673	0.962099955391352	0.954665333635921	0.874822430539769	0.944451167374017	0.489352998052376	0.889359482123488	0.776113624070363	0.728556119657073	0.765822740032673	0.636943907505914	0.494629197658116	0.649049301101309
0.999892535005603	0.999245664987749	0.988799652813771	0.992172171629301	0.910643911186426	0.968144015574933	0.943121248291302	0.920638798937738	0.990259857557587	0.937241313956305	0.963149950995191	0.951670266888702	0.736744446855435	0.864041718733294	0.182368921391949	0.774368272338565	0.513138722076864
0.998845685000532	0.996519696200089	0.995052365071067	0.999347008886353	0.994988346076888	0.971441400660633	0.989116232190174	0.983625553783841	0.847161255199912	0.889183572525215	0.634064778662043	0.862971057132228	0.777272905832372	0.85364135958749	0.665395772467338	0.648230828117573	0.750531876533745
0.999895122733223	0.952797667707968	0.979898203395734	0.99555851397935	0.980864977661424	0.995804472851113	0.945101307152069	0.847231047676507	0.807689323918776	0.983589061553175	0.883819054357557	0.813722833662309	0.858499951087676	0.970860371253655	0.72088789593963	0.773819710379709	0.684917232062075
0.999945746012582	0.986752218846913	0.990405738741434	0.997663929514561	0.992582584769354	0.995066913207418	0.937696265369904	0.804209237085224	0.929799887111996	0.973212209183649	0.678073976172221	0.908141728182456	0.696470704149293	0.963021050424704	0.654849141991889	0.661549706697938	0.405728108433775
0.99863431073203	0.999999586120258	0.999526696863877	0.99754730533175	0.998174536113924	0.930707772899905	0.979353483316272	0.956489314475459	0.890086540586949	0.922132553336549	0.813982930774249	0.944624558365595	0.957129312046296	0.902240477119035	0.712584752442193	0.499594366624308	0.755782652729291
0.999915376528308	0.963950846986786	0.99127839870309	0.902301303327267	0.954526423711535	0.997455409290975	0.941593216862795	0.795802888181596	0.928605313828585	0.913764587969115	0.898376843196758	0.923116183184495	0.719481704766193	0.951883541218105	0.646764098875106	0.691662261214592	0.779157603938778
0.999966895890795	0.999998770013591	0.999676840334132	0.997599188128585	0.997646731004742	0.997276801261799	0.949002332988071	0.926980118704086	0.915556305011448	0.823991130204826	0.867411652460842	0.949257696335002	0.9349154235879	0.823898603112543	0.629351172093705	0.502373304471132	0.854230026507434
0.99997720907185	0.997393736101881	0.996610756643055	0.97303552881336	0.991661838388854	0.99839223567434	0.895647426571704	0.872222633036401	0.97299958590474	0.713517017266386	0.943886755247861	0.80685827292354	0.850355932773038	0.778195050416778	0.898030646177143	0.518303111646017	0.821034743129126
0.999817567049531	0.978658451350321	0.999068675266698	0.997486418318775	0.995051015065754	0.928489509958709	0.932853833845387	0.948261443268219	0.830378009078808	0.693928487895141	0.974089914594935	0.900945615087978	0.929325491488996	0.704793636438192	0.799250929399844	0.814081422131723	0.270788581736944
0.998440979954936	0.999336348466523	0.997585824993377	0.998418425481945	0.997986992746472	0.947587506719376	0.915645753239553	0.968280998818082	0.777252542634317	0.882462063899991	0.814195664173794	0.928653044390512	0.765556241956044	0.812118740577241	0.771485780292733	0.843168726919481	0.341171738175013
0.998177102762773	0.997892054685005	0.964394856218965	0.963993698805382	0.988463816096519	0.964339200498451	0.982100570378544	0.857565063843661	0.911518560966275	0.906458018177007	0.861241964594792	0.631217923565409	0.84473419102824	0.869655188138276	0.853086935420847	0.539791532399889	0.564032943002592
0.999446244007355	0.999990400921136	0.993455382666265	0.996864971482549	0.995920808285538	0.997854209130039	0.895788525352416	0.98369372074408	0.795871021017804	0.869617579994737	0.74302990169139	0.854113769798112	0.795768992311879	0.738378791911198	0.893322899307355	0.747491558867365	0.712775704437101
0.997639344733537	0.968696665373379	0.968527947580252	0.975944537985516	0.965056115374559	0.989183060469941	0.935398511096565	0.766507445811195	0.851767745105004	0.841277088306148	0.659021341195942	0.820596285540179	0.774981451290653	0.847558680187476	0.817152295397255	0.489051002996946	0.234098660194912
0.999979277096555	0.993633088650813	0.980450579636977	0.988501459795197	0.98427130482596	0.9896397897325	0.884318988675161	0.979216248807546	0.839687466881517	0.895252687305861	0.930765434459705	0.81967288052262	0.835490787620098	0.941759616904835	0.789147016568156	0.47304768140171	0.519509280539697
0.998659151687384	0.999975345021286	0.988371112961473	0.997085525725396	0.979074232926806	0.945493457524153	0.90980908209351	0.773095692311252	0.917277474481578	0.940580874455132	0.926403979881719	0.876831262500333	0.77861039503812	0.648337957879038	0.636317381059718	0.903440175751874	0.57195502092402
0.998740886284235	0.999780128758966	0.991401896984404	0.956908018442079	0.999390362314835	0.980080818235569	0.956455668285261	0.908456118775733	0.874549289138809	0.953090966726335	0.73629054652345	0.936403612791181	0.644196927953101	0.92318335076531	0.537810237632477	0.870603732496496	0.459961407290805
0.999877736606469	0.99997789802568	0.996145433248367	0.998666136307971	0.979419024069556	0.983182215927493	0.93132856988292	0.941885158797947	0.851688890695708	0.807429136177421	0.822033490644522	0.784028973200116	0.827549061410455	0.665239132611529	0.782593042255786	0.777714661367472	0.799823935248479
0.99945332757886	0.9995815852434	0.881917968741024	0.979987070919111	0.991583567107153	0.799086363081322	0.894606544277699	0.957863143957503	0.815342394905339	0.83186336007529	0.921839258060422	0.589781019361088	0.872087465792453	0.832326656779949	0.628467485272262	0.782309184302152	0.795762864956316
0.999999590214666	0.999935727570601	0.999666835417147	0.98441703549241	0.951181707460488	0.999895405193473	0.947739278057503	0.85734533750944	0.913414992560799	0.863435827869355	0.828321938693516	0.967270443595016	0.921659080130411	0.896588449219664	0.743330150235235	0.921869669090624	0.258997185391687
0.999999248831417	0.999999738793754	0.998160028740927	0.994816539322985	0.990399168813237	0.998500551181147	0.966812349275169	0.983476174346141	0.935976374881081	0.754725253154996	0.832972354672016	0.88175753736348	0.715751177452389	0.499970211852456	0.842533963859771	0.896469327478937	0.8877726103302
0.999898663317963	0.997304623383696	0.993788224521666	0.971667055731019	0.969783026014394	0.991160602015709	0.883422320134368	0.966817422910893	0.775969104010346	0.834566401602897	0.974735551998217	0.771479729671282	0.924264435277703	0.708163553714449	0.839463540474852	0.930616334838635	0.710309990560483
0.996372647781358	0.999999363188251	0.935277241187828	0.997946607236612	0.995922719589939	0.875067600364661	0.922216349568998	0.839675819727935	0.863435114458042	0.966516216735403	0.873114152871261	0.89758146525356	0.752293865644539	0.988628953086433	0.487066556276555	0.600842878700862	0.488787873439313
0.999854165639599	0.751882624149556	0.998939516750831	0.939303909668113	0.953999515283758	0.999957233661812	0.946731567640467	0.966550609700297	0.847147422924065	0.846739647121085	0.904208422126012	0.930721775183709	0.899239525061632	0.908717209448656	0.839277356799393	0.950174409014168	0.660816046920332
0.999878581013108	0.999999723952508	0.993671991161066	0.988344571959154	0.990571137023148	0.995788871161149	0.87243904149201	0.684774424424297	0.887104023463196	0.858412963142997	0.670592455002304	0.778585781381551	0.902449896356412	0.614188681156253	0.894093751329195	0.903939642627365	0.668488850866876
0.997113739186322	0.998980746628218	0.992090657583007	0.978037352755187	0.979938595553792	0.997654798262322	0.916911219462081	0.993442740136651	0.903301485079732	0.762165753108473	0.800230595179077	0.842933546193017	0.783658813892185	0.821536749996722	0.71943416295701	0.950549801305549	0.790967937201101
0.99999980735058	0.999997604688827	0.999704381565508	0.997873471517409	0.999759184463871	0.996108515984652	0.950684418986869	0.98605323001101	0.855319799021609	0.935169236632249	0.775869673006475	0.918504144729764	0.752644171496602	0.675793212814058	0.489253983480983	0.604460629339436	0.694769347336022
0.999995399859894	0.999998442043048	0.964740576387582	0.993898452381549	0.919937860753043	0.99315756858131	0.929707575513751	0.849020210909114	0.848950377005507	0.947215441246266	0.922433247063728	0.926174373818054	0.807920102409738	0.786731567759967	0.866519569188065	0.793550040218019	0.828958366532917
0.999442619682802	0.999900255876694	0.997353186447002	0.988371220348893	0.995268559694045	0.956979452913961	0.877842782287263	0.856069967049645	0.770281492916407	0.894475525073508	0.851598023845523	0.868230040772151	0.757264550963377	0.749239377385557	0.693356811466275	0.90035664508256	0.455065649634481
0.999577151212438	0.999878076335547	0.988984123985503	0.998228380462926	0.968672489789701	0.994718876867734	0.917671846410153	0.954453479893476	0.738181980546837	0.835586294672796	0.790147072810543	0.893780682025873	0.875594026581462	0.736676888120949	0.853647205560604	0.652638957495311	0.638390718703164
0.999917977575935	0.999999384860598	0.996614047020701	0.959196012824982	0.986499814272722	0.999858977028064	0.980619715223692	0.88060420451318	0.911439038768824	0.959812347201246	0.91505863584074	0.970768909925439	0.874978688244389	0.769386814386206	0.132171546925928	0.616679060843287	0.4968490986263
0.998294818547346	0.999155484126862	0.935255233071338	0.987420804053683	0.942281201244476	0.847601960181536	0.962700401611807	0.66510481921121	0.912056510957471	0.913683745027376	0.976786928737035	0.894519328358861	0.88847590578621	0.830511302140176	0.903707146265269	0.602891442819695	0.386773859418895
0.999995213684327	0.999949844014836	0.99821697462059	0.999165096951401	0.996963147315935	0.997404909871848	0.977956102495776	0.990943113228984	0.873333152448733	0.821177819920379	0.801244800127482	0.906632384744669	0.850146181243861	0.790614537060423	0.612688796490313	0.769336812090611	0.807020394064814
0.999425326275153	0.997982995061298	0.997246058371408	0.996895404794558	0.996846074575178	0.937916407237341	0.97164062469316	0.869776562445807	0.929727080163028	0.832977917518655	0.736811558762332	0.959993062103595	0.711540535938557	0.882551316936398	0.60333362862561	0.755404022821092	0.259312448688437
0.999998504846102	0.999531467687807	0.993722040476963	0.966766388570762	0.970861557415749	0.992248398366442	0.897647945045549	0.963813268508779	0.842196292374547	0.923433355112364	0.834595691335792	0.651763329704596	0.973815682785778	0.889425388382131	0.832767781607173	0.407094208021524	0.76024726565027
0.990779330837884	0.807322069457314	0.970802593599456	0.999378165373101	0.986441973899113	0.994994153133514	0.922164350926433	0.976902400427974	0.912114527665095	0.912863324484865	0.946341108679249	0.898035181713535	0.505898075806593	0.906039672569137	0.876977491812528	0.742132845474117	0.782456247616504
0.999895454342694	0.99999998650316	0.999822099328046	0.996522598194935	0.972918700978497	0.99108105718386	0.926515349330567	0.785330860294815	0.841740758299337	0.888940976128928	0.933463848834014	0.851501538548617	0.853275885576169	0.766742557967796	0.495589792925132	0.58325070512027	0.545120966568125
0.997773395710016	0.999923660987396	0.994952077961334	0.999720907899472	0.984838139647241	0.998070399731625	0.959507676739814	0.927804370521484	0.844607854215909	0.920271258013607	0.861593358670675	0.919025861091213	0.834619850737738	0.690018017650601	0.439264406194505	0.618204054339846	0.627409714721461
0.998704174666962	0.980316573783849	0.993201175913464	0.999879928213874	0.995552401233231	0.999978167397863	0.933343471809302	0.986103368493611	0.806868414954695	0.98730529993888	0.96242676763963	0.788580344607282	0.805756535504239	0.929129488233114	0.384871307847645	0.533256039538875	0.46720279936835
0.99991005804242	0.999547164251117	0.99017544073767	0.994581628317804	0.990809613762456	0.870403350495824	0.90124253871022	0.90321160372327	0.921856133467003	0.77873967277345	0.829113666561288	0.691297732310369	0.840910117812612	0.758233686702542	0.774894014983511	0.543646820959814	0.397022250757433
0.999830257155059	0.996943679774645	0.991379726701621	0.998137065047631	0.935180344457445	0.954461649061174	0.925281124057734	0.947715595505984	0.935898321852892	0.865935976109312	0.953428037050862	0.718386845521196	0.799058058779248	0.802116604566322	0.709866869542483	0.543590674446415	0.472918326577388
0.999970686923237	0.994326429893057	0.998351633733071	0.995842611131182	0.99996684231085	0.995131424369756	0.930168749625614	0.92410419452955	0.976120216874894	0.94413920970743	0.883996647370162	0.79767492328014	0.689734692336657	0.907537905049131	0.814200852422162	0.680604950971652	0.355670498119786
0.999982657851039	0.996404514675057	0.99974085421687	0.983526913331118	0.984307691556695	0.994609749245127	0.973835447550912	0.973429224915901	0.935951337879727	0.906983991668129	0.868033626894561	0.851463952142636	0.956337395726513	0.77564854648365	0.340873956107876	0.778778400167967	0.383931946601343
0.997125117535707	0.921833175598794	0.989812042147059	0.994039018748161	0.986259805034732	0.867643203344469	0.904790768016083	0.927929093630219	0.92302832322822	0.676129925830435	0.803216166471698	0.799487460386318	0.787160775856733	0.728669106998851	0.674436420613679	0.448539476809367	0.160511865052007
0.991321863874334	0.810877625034336	0.998516688469147	0.995016590919425	0.991079543076665	0.907838958788523	0.951468688519766	0.914286613042493	0.866853308259297	0.756002797732493	0.812268494894123	0.912617900472191	0.907608711923737	0.893680296783626	0.737621531627311	0.603665832916507	0.260016768546186
0.999453364227516	0.999836770326081	0.993561051041404	0.973508190156017	0.987671677237036	0.993727662725288	0.851307395771354	0.96272913842601	0.8726432672144	0.984750571624773	0.9856494114267	0.697812963845131	0.899268388640264	0.906451790658037	0.517633025606464	0.387189215663673	0.595701266985088
0.999956217405152	0.999773827965558	0.998766277737498	0.98188418565613	0.998013568433724	0.999042968129619	0.866116233623523	0.912722719215536	0.948081919726917	0.923545035597269	0.896923594050286	0.841150586685186	0.886728207902848	0.923805801229416	0.903768626203196	0.533982147651598	0.690586651926649
0.999984080224491	0.990122022289036	0.990550161675642	0.964824572820485	0.925547628974511	0.981053054207999	0.954746315667329	0.952538075812844	0.821208410943058	0.747976163309382	0.983445946518834	0.811559481819289	0.913739108575546	0.64549300420053	0.807125229395106	0.814376136155155	0.699038509042948
0.98332091676082	0.999953246677119	0.898598796649975	0.986531617953794	0.973556591206652	0.966670931057087	0.898750143586732	0.957756548799502	0.921031036578336	0.891700317404463	0.958289130592255	0.948450862110915	0.592122316117861	0.763795612759571	0.79344963248216	0.634983885227416	0.672140608795505
0.999832469624026	0.99996080736836	0.999484906832178	0.975481029410786	0.994558088118097	0.993094309089904	0.827924380665174	0.703622120263826	0.852867514211815	0.640788143430229	0.970844180386988	0.655948231321231	0.798286359477994	0.142544944442987	0.597544587468767	0.526832420315357	0.719516284521032
0.984812331734707	0.999999931622682	0.999862116595607	0.999194324850857	0.998966431517649	0.99824687716181	0.912214173850509	0.93518180656211	0.81183707245839	0.867793008542804	0.893922640117648	0.947047827890387	0.866611490465732	0.847726431741686	0.808875646998138	0.61344603623038	0.592740438264453
0.999977643385912	0.993013206293925	0.991927287446869	0.994126066133937	0.989032935596456	0.970721500581319	0.94042643290602	0.889930811693235	0.876982294275411	0.808522741117931	0.742559655843359	0.763895334387277	0.891831385490901	0.801514501583878	0.728169882514459	0.644560591806366	0.628853777191265
0.998910795213626	0.999017073150196	0.995995868839269	0.992225707332284	0.950108695656949	0.999482388051269	0.891534609689094	0.961836926646297	0.878911355144036	0.906896498204342	0.865499056290515	0.884614587155628	0.847538609241498	0.84598695134378	0.706113444710287	0.756206166564118	0.533302444525425
0.999999089032957	0.95720662324703	0.963363625913765	0.988068485120229	0.989992924858661	0.988127363908251	0.96777041769314	0.936881461810734	0.852645447136614	0.898333541963517	0.871406875089078	0.858047852789899	0.71626467311409	0.928212343113215	0.670041864307667	0.80198943791117	0.554999321930299
0.999984503325966	0.999958539934533	0.985454345542448	0.97937923740095	0.976837627382397	0.962858982706651	0.964756864277479	0.920237400191352	0.871278509024277	0.888137977545592	0.837932696027166	0.961601438296284	0.809798669051971	0.807422840959301	0.764390106756921	0.781864742308716	0.666577979934952
0.999992684364754	0.999980924705583	0.998552304553445	0.979720847111592	0.998867019405865	0.994145729291391	0.85001051795961	0.889279914933954	0.817141504397424	0.932855907730095	0.850364096789021	0.923043993588267	0.825754094876126	0.632139893392978	0.662977484036049	0.626905607349869	0.493748621398884
0.99864180200754	0.99999997285619	0.993403515374612	0.999617173687469	0.971941150437634	0.944135420090543	0.967727554170188	0.915584367625004	0.921775459074535	0.987753882707877	0.817979747829574	0.975161218773417	0.638630784521253	0.864225315084323	0.507291251024164	0.660905542759049	0.667140649163698
0.999793311203083	0.993502638237963	0.997391987591703	0.969589894342462	0.993157280251103	0.993048751981434	0.933812062801395	0.899801586492668	0.923294768853745	0.943001037847085	0.674654015467	0.569499527337771	0.872025062132775	0.864034345104815	0.671076079628704	0.754374093264137	0.371381580565302
0.999699960674493	0.998788286070885	0.991049067853951	0.995790125355119	0.990573462516474	0.986960847881906	0.933502665138649	0.874171824816117	0.92164288596076	0.644961689838805	0.730006121937538	0.76088362940484	0.702990360701983	0.859016135950108	0.733955481388697	0.774186047317346	0.467235845964672
0.993981821937945	0.999964537505688	0.998991278270673	0.995678970474333	0.993234443303377	0.960751893818349	0.902588540691735	0.929350111748396	0.795397036900422	0.934622300339658	0.935728568067726	0.877030499751716	0.944394039897701	0.779062055453784	0.672432831198093	0.798779586436422	0.498284648153455
0.980038557979952	0.999998438331988	0.997038992208316	0.998581834473419	0.999661448445096	0.993249548222248	0.929151797252738	0.924725163890902	0.824934016888198	0.920433846579245	0.924975673460991	0.891090556898863	0.888933674405754	0.96990205240207	0.902142721329426	0.696079671452733	0.488858121709565
0.999882795083592	0.995473700469167	0.989714094071934	0.998667058314484	0.992422219341851	0.942381555166038	0.958337556654894	0.989754911397224	0.910057050806805	0.88527622867495	0.808959796738342	0.895073350648311	0.892362295984736	0.811419407281615	0.857069247230747	0.565599455534792	0.332237964427314
0.998645032885129	0.999999999824006	0.976413546930117	0.914226069151132	0.993201206867237	0.963848346376909	0.916005217540621	0.664549965792926	0.942722489387735	0.910371591360621	0.949377649839319	0.493672328386262	0.816171428654844	0.607070612677472	0.87609941791026	0.650128021716131	0.519261902854425
0.999976226821415	0.99999998645252	0.999695715769322	0.994808584934141	0.993922657433512	0.998229863730077	0.934879983351759	0.987336495203613	0.850043875366424	0.874044163408102	0.891203763925907	0.983584652963295	0.581769115477691	0.908964301717353	0.373979737361645	0.849755497964691	0.596012945844452
0.999675293345173	0.999999998622528	0.994960929691294	0.996672726661128	0.953229444061983	0.986950991053276	0.951593380530793	0.851387629929999	0.889352385365443	0.971168365022109	0.758148852606282	0.896618042276808	0.932990111676256	0.741729229300965	0.826456799342484	0.886803549225107	0.714717765919946
0.998794097177999	0.99997828963788	0.999798850105385	0.999515580533525	0.999551883777139	0.988605386702357	0.981704985623267	0.997572479729058	0.952622625782801	0.893560962848952	0.804006132573086	0.935223319409366	0.697304529871721	0.944053072454286	0.690852779216313	0.970414997347474	0.511755948591412
0.999917126123674	0.995556622802171	0.997345073249312	0.980928315212353	0.994082041369089	0.985064928797029	0.823252123516325	0.655906929499806	0.852039795915579	0.86735741851943	0.857762022867137	0.389125711220992	0.817930652757974	0.730439883598613	0.916376507367249	0.842025188969595	0.38001985644279
0.993263229985704	0.99999850072459	0.9875819726301	0.994142483028475	0.998087358034803	0.987206561571243	0.920975359030506	0.980069515461852	0.914532389881055	0.957220032321125	0.728066624053747	0.960646344520953	0.676963188949689	0.936857104599332	0.83506842134959	0.774247561151837	0.633725624895518
0.996087878041608	0.999999674647017	0.998582910317093	0.97656954882786	0.983222165406375	0.993868176211753	0.844217299107465	0.977495388835487	0.832589789444274	0.90129166484968	0.880398376797396	0.926830913251659	0.743770476259185	0.687945121589516	0.652258243279984	0.901787204877491	0.673882052593286
0.999984568498758	0.97799390139852	0.981150876871223	0.994925461838183	0.913200056487792	0.995422780200937	0.927854296525062	0.989054848355463	0.885336123016991	0.746992075098565	0.987143781098725	0.980629205425644	0.839003328169894	0.863506354800023	0.686381621054849	0.725506972772163	0.6438753710622
0.997979945438383	0.999999999857464	0.993616679309032	0.976447449194468	0.997030227884597	0.882625609882051	0.936304349257834	0.884443220133743	0.699104291375774	0.989730106911094	0.82637622916276	0.977165304676317	0.779185981996414	0.82575726551212	0.625255907576693	0.812034553996718	0.730108122551897
0.999770769075018	0.999819780077543	0.997962102457442	0.996275446336181	0.967278509930562	0.99010902607423	0.941414062254778	0.88901227270007	0.902234262021183	0.729147086223337	0.968127023464804	0.96239009048791	0.931742816721259	0.846148372664662	0.842822865188179	0.586160257389591	0.432693853549989
0.999942041496772	0.998794733602638	0.994253406658229	0.992413524085935	0.986449381272981	0.996224644640461	0.845889914224939	0.771044541378905	0.975812512392352	0.824505994283379	0.937427613971651	0.59245674380443	0.836481149698811	0.788489668853676	0.881314784716891	0.839848437082261	0.575467801742648
0.999999873438206	0.995867566509058	0.998298994900062	0.942818431138607	0.958784553081085	0.999337050292748	0.914333894748597	0.906280280342605	0.9402432862024	0.756608128344674	0.95340172766484	0.860700511775653	0.923467287690542	0.842083930880112	0.764294508390634	0.810227251638546	0.522858913645335
0.999999669025276	0.999990143113316	0.999229918466327	0.97577319093402	0.994366442383502	0.999379790751492	0.889270446452894	0.971904633029525	0.899223324367826	0.634613938554267	0.893820153345995	0.722109945597178	0.801005258677617	0.734814579995244	0.771510483489239	0.762326003086762	0.579519032598515
0.997100885747717	0.99999931647193	0.987869125477793	0.991378179119677	0.964625926670366	0.996194196025853	0.882176470750359	0.855189568845593	0.822249368178122	0.765190605623679	0.79847876249917	0.919801495096564	0.693136088312984	0.933028173104313	0.599022310029112	0.522950049512265	0.569567021201401
0.999999005949922	0.997234512615968	0.999512057198756	0.976424660024708	0.977428347810046	0.99983056046485	0.975774032076898	0.887802808888759	0.927325906825302	0.907838434257001	0.86602858139448	0.924725820431939	0.893388539720442	0.943725194543049	0.589700501941697	0.655449625521717	0.583588605198012
0.999971228297995	0.999560999945165	0.994283090053486	0.998486472961971	0.999198215053384	0.981271448943821	0.958593321649851	0.727513030906826	0.892085038576723	0.941940767582214	0.921831578458288	0.787287660087097	0.88097846857176	0.846715617400149	0.753243410861334	0.847069434977948	0.511488614531766
0.999981268545403	0.994555156208497	0.996511386123008	0.989874680082267	0.999515314087654	0.987765263210685	0.911458888129076	0.778770438445809	0.78960529474145	0.82865573427379	0.938886647845066	0.640029070096923	0.822063111531375	0.902628831797006	0.818848558003045	0.661934939206789	0.762473827742971
0.999669648499297	0.97291591875386	0.969288203341464	0.992957051945544	0.972506364958079	0.993486682417353	0.950337608752885	0.975302539942741	0.883836036892265	0.942792460723686	0.811597087508819	0.986238317214834	0.758209007649143	0.85672267514907	0.652345283846097	0.86988788915128	0.303010542200805
0.999705003899392	0.997388595934711	0.999267715243811	0.994755491477457	0.995449903607209	0.950870009133213	0.930432683465898	0.955930947883628	0.915502498226783	0.851500473314877	0.829493405943025	0.895964402124711	0.923401152006257	0.851697671515709	0.622244839385444	0.860354847865537	0.218235249951983
0.984234768830909	0.999339681527222	0.976724380733497	0.976930938429176	0.974520836559534	0.989603587955863	0.788678576975757	0.886970001927321	0.888889035804959	0.867659220306853	0.987555280388065	0.70583556647121	0.831128680020149	0.861155068295092	0.861994714422356	0.970405087915578	0.912964079473183
0.999719928249774	0.999999801048625	0.999354649730999	0.984881373196458	0.986439909851739	0.99436818427435	0.948636958246652	0.977962567334493	0.970020294896731	0.796769353291091	0.873477292431414	0.989078742590261	0.717430059289476	0.782361262531258	0.520976198944121	0.927477520171988	0.918282815065931
0.99998044197196	0.999999999851152	0.955141207375534	0.99496887649445	0.991629706677795	0.972347739667	0.911342307480348	0.958341099105792	0.930073863646013	0.915002683449469	0.988530400686272	0.781967451188533	0.871958773888037	0.593427122220983	0.796238217958341	0.553328432664698	0.857932408419696
0.999877682772821	0.975467749824613	0.973561263328694	0.998172323639724	0.977912603918446	0.987672000761228	0.981519913652249	0.886006850143656	0.840691351588695	0.934971051177022	0.880259225451253	0.915439963601154	0.784967934565065	0.851078453479463	0.890913620215426	0.454252683634472	0.783491467766991
0.990222696437924	0.952610657263433	0.979415475255498	0.999724223404989	0.996917909075229	0.986392492542044	0.871102788621154	0.973432128248394	0.796365575066732	0.92980169044737	0.853913553205244	0.773786226833424	0.818422530029888	0.903762926914057	0.563204716795416	0.611949867091962	0.722285712479232
0.999994403672933	0.999984531931758	0.993732676958395	0.986026278661945	0.989141163460842	0.994050264783021	0.952254196609588	0.899984807534505	0.933482923408085	0.895948367373734	0.838688234233868	0.919969306399307	0.651753699675759	0.812943710577117	0.870237789231796	0.795120281780458	0.247561432216553
0.999100688427854	0.999969227234518	0.994198621343908	0.998521369788247	0.997973482232986	0.993281159005674	0.902134090076279	0.993946660705197	0.772924311714631	0.844279627283092	0.850463567935289	0.858968956511341	0.589117968186534	0.784854082054887	0.707490384350877	0.850577779433234	0.509196297417678
0.999432329332276	0.999993557889479	0.996012435145538	0.999356555769663	0.995918509044772	0.951557266706177	0.931665942968793	0.900512456746901	0.950495187595964	0.883163382721652	0.552974026801962	0.832589017149078	0.894895755706611	0.649141131497304	0.882745669556446	0.745074485451179	0.602019754054054
0.996895744675547	0.989132690302398	0.991686216413507	0.99185682421621	0.953669103407365	0.970766654536573	0.906222051458957	0.864096533438074	0.616315406630754	0.779977630884719	0.768360007644599	0.95314803214616	0.717352673351205	0.779456713441288	0.715099775588284	0.396424971993656	0.668891670112952
0.99962949978339	0.999882902898779	0.990372568112052	0.99906323626572	0.995990656911676	0.912226907822967	0.919243797137065	0.897797902090503	0.952287181295395	0.93507275718746	0.694023075451562	0.725813339925888	0.687690155255193	0.634139467930656	0.74586838138344	0.862472185568852	0.546645104882725
0.991703111235795	0.999999999796647	0.995686945071553	0.983498262634769	0.996734832872921	0.997406723296603	0.864528451459703	0.868761530876742	0.82994537634836	0.763031928871657	0.863038591324514	0.818842636526679	0.757605626646867	0.781276743650142	0.806677148534598	0.718360617165091	0.344236733176675
0.999991973112574	0.999994444214812	0.996533243477373	0.99115688203649	0.981743951888484	0.994340839920495	0.923209995225681	0.918106268721958	0.852478578573797	0.928475659471086	0.866726903615089	0.823740126209202	0.786940293074587	0.834164465443831	0.543199062795375	0.732154784038275	0.771290386186557
0.999996583734248	0.945601044947189	0.993897139390649	0.995239879072367	0.998246851684866	0.997781166196087	0.93734057721078	0.991378716419428	0.860413656312102	0.937029184999065	0.92763816088	0.798929614999353	0.806289407502352	0.912537035781905	0.729926268540227	0.551630524529699	0.63222144149721
0.99999700995661	0.999998935544258	0.992575018334961	0.994460689012189	0.985934490038578	0.697965055884872	0.914837955240147	0.820211417527036	0.914303252384487	0.913099323584407	0.726829701021966	0.963532619342727	0.832293497163479	0.701767910877033	0.625346854355906	0.742109973049543	0.356668066985606
0.999964530783985	0.999999545927032	0.990068974879746	0.999313734424154	0.998860525073083	0.999560430909589	0.895133484375848	0.821260230513574	0.944514000729935	0.877059946524462	0.956481872221453	0.97279136355783	0.892200709367572	0.710192391117882	0.698453390627621	0.718556628321159	0.493960226010885
0.996281106414482	0.997663495866569	0.996707187611148	0.930169309414418	0.980378583449888	0.992424369641798	0.940752797059928	0.879331781628522	0.89259737717412	0.866919798334248	0.929654766565394	0.81217302749171	0.873268784644919	0.924754043768405	0.632491201740123	0.869610320363091	0.346255603169088
0.999918087737369	0.999695425773493	0.986385734158412	0.992156945561078	0.982895285206574	0.990082531948785	0.958021923193133	0.940866641962535	0.800146525536331	0.852166606942661	0.726894750519491	0.933352602800046	0.732920784450235	0.821100075160072	0.813715905599278	0.493038132121982	0.351331662092301
0.999750028051181	0.999949360083878	0.994506202541131	0.983683394546246	0.99781762991095	0.997330024487282	0.920352077406458	0.954433138684425	0.766693817709459	0.922046340932719	0.963260761712956	0.940583197626853	0.654867490190391	0.925993293070416	0.634103991836318	0.416187955339544	0.652546551282404
0.999877551401028	0.999993961558964	0.997643531423059	0.991566145951923	0.990727001844265	0.994072356329297	0.915644908748997	0.792728028220139	0.921840192396478	0.861006073219772	0.836964493926542	0.973726067354718	0.794175185005195	0.833401986082698	0.681384183267245	0.635029630635196	0.241002817351752
0.999818966202245	0.999997319919634	0.995120451711745	0.99760226441866	0.998102230004051	0.974247145763174	0.936271781950854	0.900524443083246	0.885304869241715	0.862656070763588	0.757285938474803	0.925536140092115	0.829568805140565	0.72442946489865	0.840745564262326	0.398104477124724	0.39567470651134
0.99998430092261	0.999942854372837	0.992988025373701	0.998932820986405	0.993940595082384	0.993560791656276	0.908025371766413	0.970912253541714	0.780859392804807	0.939796155286502	0.949544501107435	0.654667640252308	0.914658968864973	0.808193050944254	0.929886185588215	0.413465088576129	0.443443705404418
0.999739044583451	0.999992420344729	0.965239043765951	0.996442349540391	0.972166454753567	0.973652120146984	0.854915510783776	0.937304042010032	0.796085299463781	0.84720853512031	0.907825406606638	0.685216722153878	0.888709220828113	0.477501675083134	0.812465514781147	0.396540482212912	0.61563521257421
0.999623138962701	0.999998245836134	0.971496758666168	0.993342850336608	0.959459505895978	0.971697159627253	0.921333227756935	0.868726976098781	0.801856622474445	0.815762009291399	0.822659312572112	0.835275639846793	0.811284132538456	0.482469874360887	0.754843965677261	0.440638704544286	0.644293855696379
0.999652392841662	0.928434498710202	0.95605316726342	0.994446872294176	0.967840733450186	0.986113541094195	0.968090460682476	0.908612541805555	0.879187807026663	0.907357678454895	0.855936878536762	0.907556614281013	0.594476415458285	0.851451883979498	0.91734181593698	0.796798665910716	0.341340070454236
0.999586228839449	0.958107662017184	0.97663440563326	0.999485877997291	0.987562611001883	0.96928452810997	0.939876684387163	0.965136014439575	0.962706449567341	0.905747701413177	0.863239742230879	0.886182254476223	0.78247829863622	0.787596721431329	0.896629283733896	0.808305793203918	0.512584079031743
0.998364456466739	0.99881788635773	0.999131721182229	0.993731139580301	0.997027721334326	0.9877109806354	0.882874507254128	0.923531287203491	0.900023450303548	0.886033907700445	0.883021613771493	0.798487367894904	0.672930005890806	0.859630548919571	0.427653617026681	0.619284425388412	0.45733484090253
0.999683846757819	0.963677314615444	0.999200831924486	0.9879192717802	0.994772340627967	0.986057695435695	0.867311514506637	0.880020139304376	0.860625196582998	0.892193884915689	0.813764884619997	0.649005699727342	0.876309299432236	0.907188348662584	0.494871342744573	0.626253427712869	0.427808091117946
0.997382059780431	0.999950107435779	0.997113219435765	0.99727459822478	0.996890092367868	0.968360563766371	0.84315463831509	0.91073568169106	0.831390949170054	0.871487492437846	0.951202696928432	0.833924104779281	0.853259351992522	0.65931017624122	0.816626171657794	0.790227759222958	0.458931134378254
0.963764841507235	0.935409494963733	0.994282804377461	0.878875092668319	0.966718443073812	0.983344905716152	0.859231357939864	0.863252476309101	0.799386881433595	0.765115434261721	0.968441276316886	0.854352590064877	0.848373523304424	0.882265710600371	0.685994574382268	0.755988940712398	0.257850167564523
0.999995084537609	0.999999995042129	0.983316369725262	0.999705377660445	0.999224727209204	0.990165967717023	0.9700547589732	0.940621324833425	0.738737186386665	0.93336872926439	0.884665577352222	0.963684507983264	0.861020761553425	0.747229311130546	0.536281501974702	0.617010392022862	0.857621231107779
0.999997614794846	0.993396184803966	0.990216646124195	0.903438386805161	0.861610033333008	0.988333031461313	0.80021597473395	0.709296857856927	0.938681922399554	0.811235017496174	0.902159876349262	0.670493218906017	0.823748020423964	0.800990073090863	0.703242031301421	0.648797716710501	0.503214346641082
0.999664271941302	0.999065064148132	0.994295351506027	0.998278531142528	0.992734247321685	0.950444419037637	0.924948026085598	0.967474072206872	0.932915459643524	0.972548341036674	0.882535473139755	0.825724713635947	0.718900280912329	0.766271511393606	0.918566407947432	0.866015559256376	0.461100699470298
0.998352593266681	0.999961335978553	0.99795328503829	0.932189655128565	0.943614488868074	0.987044062493345	0.957338841223708	0.924664701402432	0.860064580150681	0.766940977225445	0.965471113510456	0.96081128199299	0.920855167039189	0.89064327317759	0.601344856460226	0.784947307054951	0.698953931110592
0.999577226848852	0.999999924396616	0.9980673550788	0.997651629073948	0.997694341309284	0.983080824335551	0.879895815181511	0.872034603336101	0.894374920227256	0.877722475424457	0.64776192365767	0.910448361068666	0.725748919303798	0.644829567532508	0.791890200256185	0.692935994844433	0.457190742386133
0.999591097056882	0.988853285850759	0.999885996747355	0.990083239010039	0.995019668543128	0.992838765530884	0.872426981436948	0.969699943093596	0.871743590562883	0.778432072140169	0.693191184495885	0.861234753248044	0.759287532429887	0.9583140127038	0.615927684652855	0.64540631228744	0.46613321990557
0.998701265043556	0.999999960845845	0.947241450139866	0.99654260278672	0.959946455505335	0.992828268682077	0.846971173211354	0.88941788691612	0.973888855780424	0.944934060063313	0.972049541432853	0.822210848605465	0.91131957158142	0.731321293056482	0.782531629264608	0.795978711744682	0.692076534669132
0.99973958818249	0.9999961394387	0.999068647642599	0.994278177372546	0.996739718053783	0.957436984771963	0.80995553371069	0.964717632716889	0.771627614950149	0.794792233238573	0.833502449356418	0.927171260036696	0.808910176966914	0.942822000025779	0.636754658661381	0.666164987444033	0.537949026249428
0.999999009341217	0.972096824520608	0.983647900017922	0.965003586589886	0.799757526182886	0.997119190989799	0.819242083306024	0.886626253491366	0.9433987854304	0.773465638433729	0.792878603637775	0.93483429988872	0.727927199734925	0.788374931503611	0.541910659225915	0.865395618911823	0.639467169972913
0.995214694801202	0.999975475230604	0.998223452663208	0.982557203621239	0.986199782720262	0.95633914079769	0.973458496825046	0.936994078356035	0.940583596130906	0.760584537386461	0.809443012516456	0.865759457188044	0.838832335736615	0.784547194583822	0.565824444074895	0.93569076248621	0.556239696818549
0.999903409556667	0.999157013416643	0.98765683406528	0.993274014235149	0.976186583083727	0.991505364727317	0.929798546545944	0.929959975171619	0.917940204612277	0.760327049762048	0.887952487085828	0.718714073242166	0.810968948852338	0.643377158877403	0.694714365023649	0.285795482523489	0.703551321989894
0.999744607634771	0.999275689465381	0.994949733128799	0.990272790971556	0.987561502920248	0.995556030118737	0.71739166453032	0.901117868583761	0.888358725723346	0.914961992717767	0.821361928105878	0.946804530661203	0.829509391832803	0.842090602105462	0.709049589304029	0.864578089078913	0.599841313246161
0.999999456454536	0.999999556803993	0.999265719343756	0.996786741602368	0.999016566290028	0.996465177706102	0.957710826867516	0.915968928293203	0.91960759518552	0.917271894522348	0.849328500932373	0.955669572604657	0.657689495165792	0.804841807249353	0.519527734860661	0.751435706579068	0.679171649677804
0.999992955352543	0.999983289599954	0.999808378382688	0.95945741368944	0.999706401749506	0.996765286020104	0.906926774005335	0.885787320134438	0.907649591988249	0.90230807487301	0.880980932913426	0.81096582254418	0.781779201911497	0.93309530954179	0.589851363904598	0.735453079305381	0.569744198006846
0.999991457420188	0.999985533458024	0.992214709361378	0.999687601140453	0.99393712560697	0.988795177050633	0.883085973635373	0.771045872553555	0.832937584122183	0.942161747063884	0.898873823662948	0.919975082761228	0.729282605234129	0.799175130898144	0.873550274105771	0.646719388193305	0.632338816406747
0.99995965523792	0.999998549154524	0.979962903684247	0.982336484279893	0.983409117699874	0.996757452623505	0.960642426490334	0.960516439280709	0.865490245821561	0.849883696224032	0.92849920246914	0.814754969756723	0.775224204591915	0.659914721265623	0.822658543870857	0.669816730223823	0.514651355720547
0.999625738301466	0.863142965929481	0.993259987131561	0.997179209351552	0.988804076495519	0.968776220209898	0.87632094689873	0.95820623325213	0.885901416006382	0.835328730516607	0.955724326160659	0.788409132489533	0.850244404817138	0.775730396661459	0.498275695696253	0.837042968270714	0.476129626774332
0.999796087183859	0.999999967825501	0.97865114289212	0.994264205286125	0.99554053761769	0.989599953413115	0.984679354501665	0.883326704026384	0.88119852537202	0.964967036059667	0.869911131728591	0.93939939360937	0.7409134648965	0.783160367039496	0.902488316607924	0.734791298094839	0.702365569304016
0.999992794121056	0.828489057115497	0.999390463954246	0.986668626112922	0.995376093868976	0.991857876855343	0.896023772619895	0.969777730776201	0.804462036138635	0.847183050615914	0.915557125503693	0.8446252002591	0.847701052711595	0.873389454652554	0.607938065234622	0.766083613488269	0.430379698766568
0.999715645163382	0.99999096021961	0.961482551237544	0.997018902706983	0.989018199868889	0.917567294857306	0.952143361179802	0.910969235699045	0.80316236894076	0.952651201195537	0.905003983860399	0.867640316411752	0.825129116412881	0.710891515676474	0.884967632093769	0.945596623634102	0.372664931389889
0.989457041876099	0.93651524323724	0.999419934311119	0.99151488956246	0.978389491005104	0.982041757551924	0.941695561083941	0.992436979921756	0.842668621858384	0.89700810219598	0.714668017446497	0.962286892681439	0.833165578447648	0.930792500979876	0.396928631207699	0.792030301503379	0.539412255661805
0.999999744603556	0.999999998974864	0.996757461752244	0.998388424042337	0.999494705042456	0.977078053037824	0.971617938326562	0.912174038542664	0.902515779609772	0.761024164075876	0.880505225429786	0.716433359809384	0.768062353613261	0.553906790954081	0.677724382910223	0.776759546144742	0.516906627926244
0.999976820054495	0.997106611136599	0.998561090039266	0.999954609200996	0.999562595925941	0.996911837838651	0.921080578309955	0.935839254628963	0.923766518736291	0.951994329145923	0.886380779910465	0.725763061775079	0.842113861330473	0.616892121481022	0.509222484289064	0.821787018858321	0.602758923460682
0.999998908696129	0.999873941553267	0.969682703428704	0.999971259865107	0.999969465844982	0.999437696026946	0.884471433555305	0.879858753711536	0.910825374869794	0.992736538208319	0.795049637329787	0.625810173507816	0.853740124349343	0.759805988123764	0.751750390500109	0.772683298945728	0.586351923751131
0.999697799479176	0.999990577908447	0.992034287956118	0.963317335074608	0.983039059679742	0.984412618504482	0.945809688588205	0.971114010873744	0.949609592102669	0.912164440310323	0.797370549194347	0.916540441443115	0.731240957729333	0.922660542787244	0.911753633818705	0.883027118058696	0.577928363271266
0.999842685263705	0.999698515743863	0.984364435634665	0.923431988830521	0.979289522981004	0.896327078723798	0.930291712631351	0.934350211963641	0.857503126781162	0.852497786484355	0.825466311918073	0.778646131976872	0.74332563462178	0.873365232431802	0.739306214623228	0.692036710816356	0.385429210660822
0.998127412713638	0.999045895618047	0.99312676882322	0.998116327315367	0.986930167104507	0.943314981292472	0.918121177013466	0.869168125263138	0.878449675029931	0.576352129011088	0.8550909428321	0.823595254514356	0.769458611274437	0.664795314826163	0.579776534104808	0.519611040527072	0.474310459871265
0.999720644624942	0.995030787433087	0.982780203015837	0.993010624563009	0.865705062304933	0.953385924361084	0.953031453201466	0.799488555343884	0.867789471711692	0.902056141835755	0.769843421647034	0.803259447310401	0.88534816069531	0.794228814469605	0.745430181322521	0.832728259992396	0.464491018163153
0.990522803873915	0.99995972128894	0.993523428116933	0.998568575721849	0.985510621507489	0.935941935724034	0.966878704559715	0.845117262296939	0.864576703427402	0.871163249561078	0.981043622425547	0.88816153368563	0.875470034735216	0.830544541970405	0.841718181576268	0.695840482726606	0.329752728403812
0.999986690387437	0.996453401837426	0.990337959239481	0.997482648153345	0.999106607089946	0.990488635397506	0.922695414221081	0.888605192723086	0.940096154306552	0.992286239163505	0.920313120344161	0.958058721688791	0.968023757607866	0.864824345235887	0.909754495498997	0.670797282913485	0.401875075312403
0.998632170132618	0.999999999740406	0.99994674104049	0.996720574043159	0.99651493626541	0.984698589631281	0.79726143182595	0.870284979402884	0.935806125382554	0.723571113768824	0.855270416205151	0.976447655911605	0.650799052787998	0.814927899397839	0.388168457495731	0.778848843661968	0.700104707008091
0.999870513642468	0.99996986459209	0.958813585204612	0.993695410249769	0.986311796855268	0.892374743909893	0.958597290717156	0.968697442348234	0.928930969125221	0.9184792131079	0.981643505104734	0.931758024040241	0.926114785563106	0.693409767191125	0.816993447795801	0.600887905854458	0.265813439409344
0.999634487772416	0.999999857614466	0.997373272952847	0.99124205060951	0.996769716988344	0.990940350792862	0.897146924302081	0.60665627807791	0.751528208286164	0.839248205256338	0.642744230333838	0.897149916640373	0.678347341964514	0.63711734744236	0.825387103592332	0.623140124132119	0.737316515841035
0.996665674262624	0.999984724400237	0.973512224221943	0.997855280170342	0.981627500459314	0.935405010791656	0.965220223060106	0.964063377077662	0.866837530062483	0.929173369730054	0.971552797150199	0.974466119942654	0.88590193426174	0.908295935157528	0.838369262960521	0.242322055105831	0.405177551756418
0.999852268421626	0.999867535104191	0.998583226955451	0.994173327377544	0.976529904456639	0.956036968305147	0.962717759655022	0.833837793265511	0.862719462521709	0.8097447669197	0.670291284179461	0.830893849681257	0.916192675552761	0.715250742166749	0.660078475852072	0.902599229034939	0.721866560782997
0.999661542026053	0.993848428015877	0.937297321610157	0.999513917633732	0.997800168718256	0.988784685631397	0.805094834983761	0.817672739520145	0.921315901416273	0.850581744674927	0.877390483840055	0.755435246161807	0.68128403120179	0.625801410460991	0.402941453454333	0.522538547081066	0.33743562632298
0.999245512483145	0.999998336967983	0.985064735698297	0.870744920375954	0.979198675188582	0.973423597023214	0.717065234893331	0.767434772465474	0.698387897557667	0.898638597991094	0.914993472887272	0.787103707562686	0.822169023516325	0.745153596528361	0.91746558602083	0.516889057965048	0.43904711532782
0.999967348883058	0.737597403809837	0.997457927245608	0.998007172611694	0.934410477750453	0.964204565952973	0.959665066088612	0.914350280807921	0.878559024069697	0.86002778129189	0.805644031772928	0.945564710653095	0.847571691722979	0.758574056398447	0.480672303870196	0.719066485941077	0.464239234129704
0.999376398742257	0.998165463622584	0.993925567560985	0.993639073668338	0.997692265784077	0.956844041865161	0.816885431914519	0.891075477862727	0.927159917434457	0.932139094195545	0.917387754614993	0.778421182303946	0.759875887784006	0.680178215495598	0.775890809967502	0.73355925754257	0.662282104183984
0.999772030894658	0.999999833774841	0.989271692221115	0.996511005076905	0.945985846525892	0.967043362836302	0.973368719643841	0.950468606615902	0.915435743380542	0.824849742035885	0.944975562630632	0.960492233562781	0.716275306708668	0.751232805291003	0.623700823705466	0.816886394715377	0.629776587095355
0.999828315750237	0.993171788264759	0.997990640998778	0.989385142686806	0.996758765138834	0.992768709402789	0.942595265464204	0.93067367052449	0.87312725062489	0.674762443375887	0.773991614517107	0.606491419543539	0.846370310382217	0.760181088327485	0.776149224039992	0.496644405878522	0.339867923037429
0.9999897237047	0.999999193065236	0.990789562492858	0.994195341541824	0.974427422173721	0.987967839095015	0.889282681348175	0.921145528943563	0.720467612064719	0.906105414431832	0.762628664409139	0.949871512261915	0.841973978572252	0.765750097884018	0.780477622652803	0.617742136622696	0.489756837635762
0.99791840897559	0.998317063394498	0.998784660039411	0.98985468669451	0.998731373450888	0.934647513491004	0.906369087034841	0.930371091978166	0.914114673912156	0.674187809926571	0.92338371198813	0.884694973587559	0.808678631970279	0.810534741140851	0.768251638229191	0.641523618239312	0.52796408576729
0.999996785358385	0.999979772114266	0.975844158053809	0.994544282692211	0.938001641108407	0.994559907009954	0.902951309919857	0.937834993372015	0.88469957474357	0.939244548096317	0.844491600330801	0.904763610913267	0.875904971358701	0.805115036090633	0.832219725509472	0.781533004597726	0.446032845192344
0.999998418015268	0.999999978700965	0.997251255970535	0.991480414431897	0.999175916045899	0.996792911275382	0.846487789343826	0.863872838931241	0.931483219260372	0.694353652286975	0.926733829264015	0.88284554877721	0.795409051354137	0.727943696033044	0.803832300558878	0.631289480355874	0.413914515698487
0.999999136502944	0.999873043368968	0.995421029863596	0.997249979515855	0.987968655841224	0.99786083075816	0.965368739817164	0.957633045030871	0.979322822483196	0.964605386646418	0.676164256233278	0.894874288652986	0.718314778369891	0.873844465054517	0.723564473989813	0.896354882556964	0.501509204807906
0.999897458118598	0.994513308069761	0.992949155470732	0.952696864932234	0.999486345582971	0.838429755392417	0.863899603519293	0.844371168698949	0.824232296169975	0.937898791603452	0.979039536567953	0.877241171323325	0.892060046490249	0.883815067843002	0.567317654005705	0.895139573079778	0.429697563202002
0.998235603992365	0.993886777690262	0.980361756728883	0.99544507059297	0.939494911248679	0.994110072735238	0.973507386197197	0.957235110225362	0.944066294579767	0.981869885564685	0.980035191377827	0.945270329327987	0.832816321056173	0.888647249389812	0.682893546399913	0.61270540464182	0.394194894790895
0.999351402802451	0.994360889621675	0.967781956080484	0.970932850162113	0.75805389026408	0.994791077834916	0.859255365376017	0.872935534925376	0.9132666239752	0.75433257581168	0.928281011194103	0.732159366521441	0.938265090422718	0.81752512518069	0.791363946960383	0.571330835762044	0.35499307956885
0.999987911280675	0.999999946628848	0.99358826366185	0.993458262833915	0.999838825655191	0.970073220754184	0.947396135314083	0.973664496667186	0.78464618448011	0.96500607497794	0.566318665810968	0.89302084527366	0.484270388349712	0.846467014700341	0.816784855055933	0.508788442629601	0.678881266372414
0.999690367325481	0.998848556779559	0.998409960580645	0.996182785786309	0.965462905100449	0.999931621175988	0.843213208394104	0.856101647060952	0.783225828822071	0.706426778697105	0.803336690130352	0.792243169944714	0.661861249220102	0.764341651244974	0.757848433808492	0.469297238799978	0.147377611135498
0.999999875315791	0.999999962924649	0.993456835327974	0.999755976909303	0.999969042021524	0.989542602962508	0.881667154962499	0.958130081268518	0.869041653182677	0.984605360895593	0.990552178360944	0.781060597900631	0.897665084098278	0.442515464702033	0.736065980604071	0.870985461975074	0.698137447607775
0.99999988222181	0.999997984770334	0.995430486908845	0.99885964995795	0.981957626847162	0.999593887251549	0.98534821839677	0.928418993153581	0.900612716988358	0.929277908838406	0.473599806042018	0.810830014000209	0.763276680879127	0.698034483006647	0.714757183710878	0.447515303608452	0.645920023410631
0.997615788043997	0.999994979613705	0.993613561511728	0.997305106180687	0.999549400222985	0.897585273773401	0.977803018864715	0.819229879561419	0.885476127566664	0.858297552843628	0.935566445567658	0.840034406820288	0.629816777559722	0.728326445543805	0.594561266932432	0.813654131984718	0.527736904967253
0.998617851326504	0.920972100005036	0.998180847046732	0.997715633457538	0.951545356349172	0.99663253449192	0.993816984946315	0.962425219052204	0.732318377026095	0.901029108468469	0.83261995121755	0.867644433525068	0.807454408425797	0.851543441173328	0.563216428352365	0.722651838245185	0.645265155795293
0.999975036385252	0.99984183738593	0.992664270950782	0.993821428978934	0.997475982103524	0.971711777563312	0.617211127643896	0.878553944348302	0.937324493633442	0.794425200517738	0.929435372859599	0.850277632396065	0.814863770965002	0.808790617471713	0.917947154764181	0.626294156105278	0.385164423234572
0.999948550732845	0.999980377994459	0.991607555213748	0.999330052211569	0.977049375569385	0.990690925548698	0.963861521049862	0.991712722095847	0.983339103443391	0.764014412550233	0.964941076568887	0.884066511781545	0.773619146669056	0.560206360104783	0.633295196438508	0.703026718705349	0.530693011121405
0.999952717912389	0.999979296862634	0.997896223583287	0.995641764227915	0.965861351421242	0.990667168609679	0.979923000193402	0.948786621347501	0.877072416042132	0.741798676802737	0.724904508372167	0.948197696303568	0.828712757616752	0.763318902998943	0.534906068218394	0.698055821046062	0.480268319894319
0.992778016187335	0.996271085812313	0.993660339112517	0.9682206804805	0.998148425236809	0.999420291304617	0.963520806486226	0.946389301837574	0.908875319640064	0.536426640666687	0.970063376267675	0.73616114901624	0.752608593859308	0.777065397154441	0.514940710634897	0.523573971687764	0.631401005712335
0.999999766790086	0.99999999192204	0.999859485190858	0.999890862692704	0.999190517233394	0.999273885593479	0.854940865829192	0.958347926089197	0.892126525755905	0.917349840116518	0.744355964865657	0.88768294271278	0.930877969784264	0.768328476677999	0.868498225164385	0.779875561887458	0.551789911996879
0.99999990787889	0.999935531353827	0.999813932837907	0.994593054519429	0.994216433692355	0.999896876005049	0.894226583187959	0.975531311969953	0.767935871595089	0.819691080693986	0.958563814096378	0.961754927638998	0.803295819374404	0.850337736560248	0.814352667734562	0.754118113273248	0.667111486679789
0.999999997750151	0.999990722611366	0.994175621047317	0.994797244729885	0.985908639087763	0.99693774018015	0.940833327622052	0.938679783379391	0.980922128371153	0.916688500058139	0.773212084312797	0.774822776455326	0.782075927774609	0.840762233646845	0.650012952549718	0.680735492070568	0.484094735809998
0.999999802767763	0.999999919097575	0.992526772197469	0.988640778415776	0.983059182246642	0.991511007961913	0.9794824541712	0.915259956620317	0.858417585748487	0.918129718824526	0.900832789760781	0.94754498259734	0.836306604367638	0.766736899046504	0.758519664891255	0.609544156300667	0.751231132559262
0.997464705466204	0.997038071215683	0.999039131551327	0.988076185789629	0.984173377342768	0.999168279853422	0.96581378067108	0.958582463390059	0.795257636305742	0.764322623155647	0.688837121087358	0.916247615058667	0.811540698093678	0.826095152684865	0.649764339665458	0.890083525736647	0.220808533155022
0.999999461451695	0.999725595694527	0.99097329284063	0.987814948338653	0.987831505948405	0.918248279207904	0.782464248006919	0.879962396425387	0.88892305482822	0.795603859164068	0.852605931266091	0.917294281121694	0.867716561065374	0.902036321118114	0.69808841836942	0.461641289778402	0.556121124740273
0.99194333852003	0.999925872082891	0.997164521823385	0.996236710292658	0.979822178725552	0.993755243421644	0.887052070788662	0.958757685613907	0.723266018231522	0.696616520020163	0.791341801628149	0.546470347554735	0.872419111942593	0.719315267141957	0.645300325542467	0.652092900139994	0.460734149718406
0.999998903589509	0.999999351755168	0.992009124428772	0.957444545476315	0.963185363867295	0.887419442280556	0.874896832829125	0.902346577519725	0.899060085129838	0.848725078242238	0.753220505164284	0.988940627692713	0.917659030986895	0.880726797358548	0.448598543211923	0.347807895711574	0.549239887187197
0.999999647462823	0.997449694489108	0.993114853601856	0.999476798866746	0.998669053395812	0.99667345512458	0.881275403166062	0.980812994586189	0.837891358372073	0.861227052055525	0.828721478548907	0.869324919237067	0.72540434305984	0.755604882988549	0.881916315324713	0.531676770693165	0.486371472127851
0.992248709351894	0.999969729644359	0.993153875319755	0.983902416483146	0.965451641410038	0.96560601455204	0.948881206644034	0.886676511461794	0.797366508055308	0.845899511311284	0.752024520009926	0.73276363398331	0.887821059214888	0.753811883457955	0.630682814392179	0.825030612325205	0.54172193753256
0.999999279698438	0.805932928346911	0.999094435582625	0.992658917429829	0.993452082902734	0.99074128165934	0.848644523101266	0.950537768747357	0.848318481529168	0.810427607276299	0.82017836826705	0.847123167465843	0.935924068818783	0.945733729926849	0.848385850309052	0.696656703242062	0.517329154491815
0.999967869529789	0.966964662381966	0.990394328231808	0.969717858531041	0.990793007921409	0.99329254027506	0.981801360873588	0.983240094551194	0.943546884684749	0.916916191489276	0.80970713187785	0.867284504878648	0.768582111921927	0.887047611321731	0.716460677432658	0.794601829446351	0.511166907783297
0.999332409626601	0.999999937688229	0.997562450881815	0.999722482616757	0.998583266362976	0.985386887585842	0.879817449015788	0.848199212271799	0.933548663692956	0.764916453753007	0.931602414669219	0.713694958588833	0.71949029443837	0.714816139152221	0.828147116630196	0.692141502834442	0.549374311853656
0.999918696050212	0.999979381089058	0.983093912378056	0.968353939779196	0.983615802952897	0.998602392102136	0.929305089605636	0.943668497443786	0.779787264622792	0.972532010194397	0.781421508603451	0.964081380039064	0.835528782321519	0.915150144532698	0.724456577146904	0.699288244208172	0.46945030514065
0.997871412489628	0.997398948077684	0.99993139407111	0.99980634227843	0.999527681286289	0.839692466422498	0.922330400615495	0.707961543446122	0.951547783047552	0.914424537902025	0.799647055167437	0.675059443576742	0.938131347533921	0.725336813071445	0.696123683145	0.410797860027648	0.486346948359593
0.999130764214189	0.996006901925207	0.997648436037192	0.950584295492114	0.989531831466007	0.986952761410589	0.792252478235129	0.875847472274625	0.949693568928884	0.737748720344739	0.964043141186494	0.712426724449758	0.891088450892804	0.575692141944833	0.651739316229591	0.622950980842801	0.392647231893068
0.996500145199923	0.998177832001704	0.998864757865909	0.999126515014926	0.989587934963177	0.963908771473085	0.944867801244516	0.962421454510283	0.875194860079018	0.897335847152647	0.874556640494737	0.897512519030242	0.738567550780725	0.837897381792514	0.50808878208214	0.714245427089965	0.670310872139693
0.999954897605014	0.997847366559472	0.938268240793297	0.972381807769116	0.955010388292504	0.984689047772402	0.911044893937546	0.861352906209719	0.907314117619964	0.792853584900709	0.904325592730103	0.6440493257372	0.803402769994218	0.534084325317091	0.651276077394965	0.857468189685853	0.424623505337547
0.999270642345637	0.994315058294174	0.999290110010959	0.993785169141757	0.993864599399465	0.951004664280486	0.944128594565855	0.980021483488634	0.767548521115012	0.811334042660465	0.975289322276187	0.935793903612909	0.836693493107274	0.899935409950339	0.640206875416356	0.763868795799508	0.555422939831079
0.999857913536534	0.999879436473402	0.996544894933304	0.996054353546855	0.996311514856359	0.885512351324944	0.917118928506994	0.952230766401145	0.925051095968857	0.760265153561884	0.769273737961713	0.705880166475616	0.845275622304104	0.646525442071006	0.744327979361669	0.73360171706641	0.530044423703372
0.999968583427487	0.998592370623529	0.987337821876582	0.960938866269178	0.997325931480624	0.92761210663728	0.811282594523696	0.961499874568387	0.746501121251897	0.759770556186152	0.870971813288731	0.552674074338172	0.691949002688178	0.825952770148278	0.909618519595799	0.546973288939165	0.435843099133053
0.995434977589017	0.999993057105153	0.993235878781681	0.998531876903693	0.942041556946625	0.999815600674887	0.975820241617951	0.960644866523518	0.920696013321082	0.976682785508277	0.953467310307656	0.947105629164324	0.709142096097185	0.922476289755262	0.546128279460462	0.831408826922125	0.801698624333151
0.999195805819727	0.996899029404063	0.989602852971038	0.989687435181205	0.978014229131442	0.881184940984021	0.802732580845945	0.833636425724641	0.855664787381868	0.733229278605241	0.955425520314241	0.813012972127225	0.816227888801809	0.75789030882426	0.772556685095597	0.550663261071267	0.277102296509059
0.999526101946973	0.999997951220721	0.994633503048579	0.974500655761299	0.995361204725836	0.918021812305455	0.856664503137975	0.73329254491305	0.869652825484379	0.876730346420341	0.723119843339931	0.812078680847917	0.872062851460252	0.635479209844187	0.817365024173594	0.905496034936529	0.498067732534703
0.999800499766567	0.999998350392025	0.995987388070682	0.999721993113646	0.998192025022626	0.980213538684012	0.952998510939738	0.971193229875698	0.927120563507188	0.943830673472863	0.773845443396743	0.930225324309615	0.890273183545444	0.932039664009895	0.73920931918976	0.497109194360324	0.263688175905661
0.990315797929006	0.999773827129307	0.969413996913324	0.941734785307576	0.760928040554444	0.953337964206948	0.952140331427224	0.879712024035309	0.834727281202515	0.88958075886553	0.894342775495519	0.8975922923975	0.588873105945562	0.644926763880157	0.597503965026379	0.742545173329448	0.718505818414054
0.999359524350897	0.995574594852965	0.989543642129041	0.92655877430399	0.728184502844942	0.961501707905079	0.83717257092085	0.91381653801542	0.846783362661983	0.880276013446083	0.863332774000646	0.870397655815544	0.723925086526705	0.821030963504693	0.459232930580435	0.692079606981954	0.512137055084046
0.988651430167085	0.994664962595395	0.965426593800121	0.994299734493771	0.993517365996822	0.900955453485507	0.857118278571363	0.966068899992721	0.949239093454167	0.882051742066035	0.810539852453196	0.85592541256221	0.760788272381454	0.754732458415163	0.828420056889093	0.842432033914699	0.416466169040371
0.999922377653007	0.997338262002298	0.996257074555365	0.99958642478953	0.995953746885484	0.990881462298451	0.910269933006038	0.93521917439349	0.899574713917722	0.898981040923541	0.776662874307996	0.886587017210503	0.560898790929404	0.858909411634747	0.870200182682998	0.847320322888943	0.553352203359812
0.99987262910324	0.999737111131283	0.955018812465022	0.988723953250025	0.992299776690788	0.924941653661845	0.847166364962052	0.953760353457422	0.828402911598231	0.853808620355632	0.819902427131213	0.795708247478004	0.821987419023417	0.642672372673008	0.60870196962586	0.66385244142297	0.356341795551423
0.999141161825869	0.994522703607109	0.999004273078715	0.991324230189844	0.99578330372319	0.984353354152068	0.819730576633105	0.930420168540936	0.810578090118779	0.874275206383558	0.782679493128648	0.708686638856049	0.856502281125317	0.807711663674267	0.666731637116141	0.841183808621367	0.535018136393858
0.997848857944512	0.99963028603723	0.997306853696029	0.99982557311449	0.999924273089615	0.996147644747618	0.964723362247329	0.987791803224754	0.881693076984933	0.870110999736984	0.761531412922502	0.933614870158424	0.62973344451142	0.659681501512003	0.717279906519877	0.588470738144109	0.484059937704275
0.999993528656007	0.999999980210002	0.964521496591051	0.987955176052842	0.988665863912183	0.990854612104854	0.913685960245993	0.956233439187595	0.895690579685542	0.951960330307268	0.940803498145498	0.729096944794564	0.827614549969964	0.750868495794277	0.927450647295984	0.620450351180993	0.584230800145756
0.999998895585551	0.726720096276932	0.986944329025644	0.998901324817776	0.9986741997602	0.991107567179243	0.881246130279018	0.979855112660524	0.91621112709008	0.812121641979436	0.80925660364865	0.835518199725128	0.847104800880363	0.700645990440929	0.722515192154842	0.753151580320753	0.693279800886621
0.992985866367112	0.999998069409391	0.997108598809338	0.98747736751838	0.995264721526089	0.975272665962542	0.922970797592198	0.951627391112614	0.923446691082202	0.886567512957097	0.946300333512978	0.912247857254331	0.826583819576384	0.85562518352715	0.75989442413727	0.838831343437103	0.344728406608685
0.99550093654473	0.99995968991081	0.981040731900667	0.982518461246845	0.946238937858132	0.984908259495429	0.908473558314462	0.912378819788789	0.856176818817889	0.887293266146613	0.884799907863638	0.694841575421254	0.78519670775528	0.846909289451366	0.625452933010483	0.632814859119262	0.689176640844073
0.998122499880001	0.999992547963988	0.996772260348495	0.999661636428227	0.996989809545615	0.941823139362439	0.926575281898071	0.982092606984943	0.931090201848768	0.828123558858711	0.846297924440345	0.912025733326625	0.867923946038927	0.685872033219373	0.821941861195005	0.671506716997434	0.295615955264096
0.996824394102874	0.967294867614078	0.998189358560364	0.953060412155344	0.946547250239842	0.924003286930958	0.902271807493367	0.951109550787728	0.800345468972588	0.77482500988996	0.894871679164145	0.703505751503869	0.807453893300007	0.913681718741424	0.550315512444655	0.944208043960171	0.820229541353804
0.99999552025844	0.993816976822271	0.992883960316889	0.945868118058665	0.919117562843923	0.998911343070861	0.867588211695839	0.927042881649188	0.860591631436488	0.603649488625879	0.862117743600341	0.894789843290958	0.866346231481264	0.658300644703577	0.689678990297093	0.791627543755794	0.341428014243826
0.999995710704459	0.992932339827345	0.995042116057468	0.993043738871995	0.996592155693437	0.988698168896009	0.915903407759623	0.928517911297613	0.825233234558479	0.836460842375948	0.675514015870594	0.574657222541307	0.800016805342263	0.826329343914192	0.880428820425337	0.790339655322052	0.694694763183266
0.999997147991938	0.999402515694238	0.972733543403301	0.971218450631666	0.967323910821388	0.987564304130401	0.924887348996812	0.901736647855072	0.867373050883758	0.883793150810549	0.960516229162299	0.750327518717371	0.858363086551209	0.674407729254133	0.84128559118324	0.782856262402076	0.64091945419291
0.995221403541198	0.999716552446281	0.978391291884582	0.995626790242963	0.933475218059509	0.956927202337347	0.93915460655681	0.95240478721678	0.884414384511166	0.857841582965666	0.977819984736432	0.940534621715568	0.829649834264437	0.813628320243818	0.788154771800761	0.882138632324207	0.722370358845604
0.999615725262899	0.999462061084586	0.993584917157507	0.974778578218681	0.97170523345397	0.934687573028723	0.927311223872609	0.90094354535666	0.828760195041315	0.817752660686297	0.701464839740114	0.753314463560827	0.95012539989629	0.808342282220943	0.63497416235183	0.697352304867361	0.384289058931213
0.999847339544024	0.999978841730983	0.994205461312221	0.973622258976484	0.940700182384879	0.996139619810763	0.845134003690546	0.88963008400905	0.881878921790891	0.807141509420771	0.947083629543217	0.85480559103579	0.554454462340564	0.935583150377493	0.758808149519988	0.826740987584085	0.609888790472712
0.999958056580337	0.999995790765049	0.998560373111422	0.991471882566813	0.997056689241946	0.90854638649066	0.940249228702355	0.96333514534516	0.927421740663769	0.848259828859048	0.842371932640229	0.876813630775114	0.864258813128674	0.828914559684096	0.63673231094247	0.644065201667124	0.483957626035083
0.99671652493597	0.998938823894082	0.989132910347896	0.991070890085442	0.952743194337717	0.983274077895339	0.876591363967453	0.748743958635038	0.960285204297788	0.827936490175333	0.91123363441155	0.905799799575539	0.907360631210429	0.803418296140105	0.79704727172024	0.712628585610496	0.516209088667342
0.999232472439095	0.999987415052919	0.990154646642965	0.976620114506193	0.974374740386554	0.992720290739625	0.95158893532814	0.93750766447598	0.912001250452883	0.929388369426717	0.889761334153508	0.966348165214354	0.904090907100764	0.827515236283612	0.786965458714425	0.619846130186026	0.723283135335828
0.998864239005003	0.932888307673585	0.995372572905765	0.989157695923196	0.996339627380895	0.95874003370161	0.918712229800408	0.912358858718614	0.955162324552599	0.848120402029171	0.916781122330531	0.79864106487081	0.846472705504071	0.970420385284284	0.716011234164892	0.794768920874601	0.390642420691667
0.99957679471691	0.999999997146533	0.999715989728266	0.999839019465006	0.998882619883649	0.971567829988228	0.964611766562085	0.969954358937898	0.902011599594845	0.908204662186079	0.838762452594848	0.968898449654417	0.89534534245745	0.65688036294815	0.650233562592798	0.669642224678311	0.610602907282313
0.995074596318929	0.965734355276555	0.993970443333395	0.945656455287608	0.962535628203626	0.989782482122251	0.878821516462234	0.89920601845884	0.720266250242709	0.813413492420848	0.978895396363363	0.921880244981824	0.703296789935744	0.958695204169877	0.576630261928586	0.727741446520183	0.469834577317974
0.999809691573096	0.999999678424279	0.998120541594436	0.999909869556624	0.998697653288724	0.940866927197966	0.979172408017712	0.877667245718035	0.888020721874864	0.969086772827993	0.561608056352707	0.903150005226606	0.904264406895317	0.754084568541461	0.889643741911665	0.835810302877466	0.415563700986803
0.998015006565949	0.775216640735515	0.936996020210183	0.934741381179605	0.950655388364318	0.98895466589467	0.882602656014381	0.870479411322403	0.777066402352097	0.923891381243865	0.934634174832871	0.864887379523274	0.762374352853967	0.941044151673211	0.848917880436603	0.550721278394798	0.458007185066176
0.999911749178678	0.999676804846306	0.988866845965888	0.993811725937339	0.995902038263596	0.998364807456208	0.949238947576279	0.834736975101345	0.989562422440226	0.912688696065995	0.918068924256843	0.925689338265175	0.641916898270807	0.855186784014185	0.918438632020587	0.666885636295603	0.621158762490136
0.999973321241463	0.999814890700264	0.996873969145811	0.971533398063868	0.980182486558609	0.999320038066537	0.868634848477922	0.960293959028874	0.74311225329832	0.846219005992065	0.908578416182408	0.871777320808027	0.936758180861289	0.887864138572221	0.840498156962053	0.605684564921151	0.653003749946414
0.999729733084974	0.99152871742969	0.982333663669057	0.982831694423957	0.968965846282369	0.930927769468603	0.928633333229232	0.866044886550766	0.944482206606792	0.845949495184308	0.857864272883483	0.737178947860242	0.812453556120397	0.948347134772735	0.484824054539051	0.814686017492116	0.417664794002054
0.999137908488788	0.999999398527708	0.983823010894382	0.964833697562987	0.993360736137163	0.971849055750227	0.9310324750163	0.929992744742251	0.928722848494415	0.863122928917969	0.9599413442316	0.780870911659658	0.91766114347878	0.720346019230852	0.56121741643237	0.71709867763921	0.665127601726742
0.998104962864353	0.956564720417036	0.997168582421587	0.99702185953046	0.992876480572559	0.978805639954699	0.744374260992174	0.908747396215471	0.805458410611788	0.802668066573243	0.613244495733492	0.864010413470922	0.786618032359689	0.640286542539697	0.757430442271352	0.83276993635927	0.321252887192275
0.999997190041751	0.999998063185628	0.997481990269297	0.99306982127862	0.991307705713104	0.998231092713239	0.846028742369176	0.850610464590182	0.952322444567052	0.915522734518934	0.840023720420448	0.836720933692415	0.910724705687451	0.860998654039444	0.842530317072969	0.757049197317628	0.46391139792918
0.999990422078699	0.975011201237129	0.986451917706699	0.986942489314463	0.991505962524216	0.981768613780827	0.916091667713459	0.946196436220977	0.879408901682373	0.828208582403101	0.648116644854841	0.961910722396173	0.653480021358237	0.85253830427215	0.845952250146679	0.654834769238342	0.499112190042133
0.999969463976749	0.935524233012984	0.998713932011632	0.975411991802509	0.980821260400611	0.994822682587642	0.906364923072057	0.861558187236626	0.944970144493294	0.881258546457405	0.933385036355114	0.838123861778978	0.84386621246575	0.973802681226334	0.574139782064724	0.446608853513748	0.541326752008076
0.999288756465457	0.999994272903547	0.992022335169162	0.999178796364314	0.999151550565944	0.817768558567595	0.860923644335	0.925399758911487	0.884501538113744	0.770376751748026	0.910497358218356	0.809727318063422	0.836725246106897	0.532962812416866	0.821309693713921	0.755175844217363	0.329009940988925
0.999993151060059	0.986345960440015	0.99816304515319	0.99677443379681	0.990803922823682	0.998821159027651	0.976639999253135	0.927774786087512	0.925072649992053	0.942283546950068	0.896983928394975	0.924333424236826	0.863445441289693	0.91246912914611	0.852392150420194	0.796960131071874	0.756887272966048
0.999992826298357	0.995022626265291	0.997179817930422	0.990057296663212	0.970586901888324	0.998721023687085	0.976715910652859	0.869038194765706	0.967630572789924	0.943873822916631	0.961662364260074	0.969422422629803	0.865582808330551	0.929330867603159	0.773733350997793	0.697814294087336	0.682632938939916
0.999401732041246	0.999999974259312	0.99882979611697	0.974744991565719	0.984621656381062	0.984713277677332	0.884108940185422	0.946861032925666	0.869113436880348	0.692329182325056	0.921053450237824	0.960833910679355	0.778991521313193	0.814679537916208	0.493582749814251	0.526388959389431	0.479280625629678
0.99721018128849	0.999106267807469	0.956712275291684	0.98419472695891	0.992188007874167	0.964167294743416	0.909679635469358	0.983133043807856	0.824142702845497	0.895331921232856	0.883429118558932	0.885971107101627	0.622954805494447	0.875581401872055	0.87591244404754	0.592038912336644	0.533434885206128
0.998900032892218	0.999759878038217	0.995055701488493	0.998277913449133	0.993681314882298	0.989426907003679	0.977071526118948	0.888009604220469	0.926158108603788	0.793411545262336	0.848081377311771	0.761903395268477	0.902414407198249	0.918456537575879	0.837971233132491	0.960221796942604	0.626796038425611
0.979372428388743	0.999998573987576	0.99105026149851	0.994425184621277	0.982825960782801	0.955743556672595	0.775092120616945	0.88770549064	0.891742782028686	0.85289916436863	0.903692335961057	0.823103968224139	0.848659152970275	0.83116871887102	0.718469034803633	0.568941136615219	0.566167816555036
0.998157878731909	0.958073892607165	0.994497926814215	0.98858857204561	0.988531641772787	0.978809863890102	0.9840149643935	0.860618911978086	0.928268753058696	0.870749512940888	0.795723817755283	0.829260870358029	0.799882354738261	0.948148921828237	0.820060818517454	0.690899125182696	0.732550568769383
0.998596864475116	0.999943365323513	0.999046198790477	0.988801146740292	0.991197473557179	0.99650647530387	0.979752702333523	0.968577127190913	0.776362335841079	0.896915155489671	0.75133504301572	0.935697468417304	0.881499156679325	0.81210125124358	0.705596437056464	0.865929365791575	0.337045049855219
0.998142293360141	0.861789960552092	0.853090531235624	0.965996910044772	0.916758742687915	0.796998893116258	0.94314339865891	0.898248036799373	0.924548189978345	0.87289739367404	0.782172907526263	0.902836138115235	0.669582334284064	0.714693432745793	0.780978071791817	0.824904679190212	0.678800775216749
0.999294261990505	0.992102365784539	0.982946243002596	0.992248002497855	0.972563637751473	0.821451837859704	0.975308976430714	0.940297377467993	0.953753041073747	0.809250425941335	0.832342278530571	0.882535301671503	0.832205263902494	0.685229506930743	0.733056863334013	0.858868222325315	0.563159375986586
0.999999703730165	0.999962489033422	0.994959148841854	0.99900145393763	0.993972437061639	0.998107471748385	0.949864782809229	0.869014361971989	0.898532021597743	0.904938048835137	0.732599043257266	0.774517955498174	0.73791216683709	0.964318577735612	0.301487900492888	0.820137590409707	0.378647786696072
0.998633622982807	0.962848944920385	0.995964050041569	0.970503185699855	0.977293395949781	0.970372403168491	0.934361345058247	0.983492413048697	0.724123309348865	0.78215084604593	0.969401464316755	0.900962649893395	0.892053719275859	0.937319172350388	0.675471252593809	0.383140000576698	0.455892405254669
0.999287559325153	0.999999672100369	0.960534981651848	0.997719321507404	0.952205809475039	0.970487406218036	0.932278607215201	0.865103868498027	0.843684036209302	0.925746417778608	0.767640729791035	0.84329761642746	0.908964023046016	0.784032239634731	0.786226379441377	0.590557244108362	0.419197959718222
0.996771371604713	0.983938999363496	0.999778131806457	0.984388105908287	0.999438553216504	0.888966998808619	0.817907143260105	0.779347220760541	0.855133867553065	0.941192588210049	0.912859072100144	0.752036351649253	0.818399379564598	0.830197670974107	0.582011826965913	0.891609470699206	0.609604011234817
0.997109065545054	0.999840408636384	0.993742930596951	0.999324592178654	0.955208846766789	0.99967572436247	0.971831636258164	0.892037091474421	0.861415945507032	0.902873228577039	0.88215380554336	0.923855125891931	0.918161824619745	0.907129564878357	0.821501422239624	0.51909551734171	0.368917499046979
0.999679107962833	0.999982650089702	0.988610448762637	0.993809964490261	0.975366016424043	0.9903587770313	0.94878449303801	0.957707585871289	0.721969920937006	0.84311169274586	0.82057498873561	0.868536486392578	0.718426278625068	0.689564022600676	0.742171965749643	0.582012470679392	0.498327520368901
0.996250285060032	0.999953664885846	0.996872868675389	0.988744815144561	0.985848754782045	0.967960743199222	0.828681068308391	0.913295119203803	0.707574833737644	0.767797089455683	0.897817692263444	0.912584098707474	0.770421112537401	0.710215455407611	0.552643642405657	0.810602571850581	0.623375380286232
0.999773027548004	0.901471416817311	0.990686115350699	0.998861001772264	0.99438663061517	0.963721208896376	0.943158038478225	0.909278561358379	0.793525142627218	0.926381440568511	0.839301930044908	0.821220080167407	0.538329310653021	0.865401686801489	0.862861482825298	0.794123435810671	0.42220889586819
0.999217420219918	0.99605200852162	0.999786979092334	0.998326608830903	0.996409813796826	0.999398630733172	0.965737168188131	0.982780852152243	0.874240815221274	0.86767566123609	0.723826704038235	0.797664542231785	0.805447972017635	0.957136148125924	0.702708946850437	0.856322173690171	0.399678763218088
0.999150963185567	0.999999919026263	0.984653997324094	0.953548273898399	0.976746966376824	0.95062493516762	0.89061477590488	0.73744245326493	0.900911882613518	0.818136902698676	0.890224426799966	0.883451168800395	0.835645070829542	0.736113695036709	0.679265800326911	0.709220893143195	0.484351328688639
0.986035178658362	0.999992076197426	0.998167906187484	0.988936786657953	0.989735431942913	0.996704075523367	0.919507355365246	0.979755111475023	0.819851901956996	0.823930514119138	0.973059802808213	0.940625773080395	0.791922003274073	0.819413494305241	0.8665926029545	0.912805095765594	0.641152124244071
0.998538450300878	0.985479654182447	0.981623963495073	0.991429060516208	0.994294134638136	0.938704256728151	0.98512288777666	0.837924041022229	0.842256964150741	0.932987071927094	0.807964213777135	0.873625564921894	0.832199139043444	0.869583306071111	0.875303938412344	0.804996274893705	0.430215642534166
0.999988607042656	0.999998249117971	0.998316895548462	0.994316338502292	0.984247911003899	0.991195504254607	0.964845573528978	0.880063646648507	0.803375312354086	0.928480480760211	0.866371937130439	0.949864695208121	0.934303798378833	0.897152499384929	0.740613355770211	0.670423350285576	0.719774336740425
0.999999998857722	0.999985910884969	0.987048262867045	0.98012807004956	0.96660204589355	0.989002488060753	0.944943561174855	0.940126673933033	0.807600178366479	0.743062726574301	0.902681492875671	0.863598313621084	0.752722191370471	0.514422961973596	0.612228352555458	0.762572582202126	0.470885503708061
0.999999998493874	0.999995289194053	0.999130048991838	0.952379462449421	0.981998656090101	0.999913551147059	0.750625127386663	0.819216755446919	0.884929210229995	0.724075574404964	0.806902556228595	0.86456273035653	0.787133985770921	0.872316274362707	0.784211047856231	0.449381652786115	0.495979434642887
0.99999779234887	0.990927385301681	0.989958819202421	0.963394646718008	0.980531909081061	0.962558999889006	0.947787490338056	0.979923838320024	0.84138495480067	0.843409749436597	0.743144220897306	0.975112175166907	0.615675050568333	0.881314502609845	0.590264775474392	0.666234179045972	0.503923324888095
0.999922067226115	0.998900998778225	0.998191619197026	0.93806352621902	0.965839983630362	0.99948222397236	0.851133638087301	0.793080381574034	0.898066270007122	0.559109128668018	0.769696345462802	0.86788406348984	0.822627389047673	0.886864529615034	0.726831648258285	0.449857724946132	0.558032162953268
0.99999143803633	0.629564336197734	0.995081061692197	0.990371454706077	0.995452772041053	0.987189438546131	0.951381466129558	0.99790147396789	0.860459670578182	0.806427738004071	0.915924215891158	0.957756289167014	0.699250280508927	0.941651228594773	0.738787358070569	0.366425238214709	0.536323299212828
0.999877900175165	0.736114701924865	0.949196996057817	0.98101976609172	0.988906911105267	0.999931014745663	0.834964045806722	0.898415202298649	0.936585104813151	0.883086971725228	0.537513445067778	0.823411608357541	0.459597323464462	0.918065612282295	0.954168297021333	0.772265964057403	0.632327363109531
0.999501335102018	0.999999812839776	0.999586834961228	0.99973092653323	0.999105676033679	0.982407327160823	0.931701764074502	0.99484639129782	0.920967481662855	0.803678928826853	0.789150504849454	0.990216841918956	0.785631774233013	0.751931471857691	0.62030692369469	0.655723465613661	0.351516136620432
0.99898308266799	0.999638960427593	0.966338574696534	0.998769572328356	0.998831013375738	0.987644493456092	0.840173687750237	0.743441703255416	0.975718565846066	0.914036903876987	0.815016380756359	0.375076012065232	0.950418691175355	0.594450751750219	0.975074790435749	0.680640906467829	0.0936713243393848
0.99999082858024	0.947193613012616	0.999388715448352	0.99986410308552	0.998593526245357	0.986520744010194	0.973987688787258	0.999944306556217	0.728290233577882	0.856283644474929	0.97561350267751	0.78128143992564	0.74367762755072	0.90058348169241	0.767778291548137	0.934001797049896	0.705735249716526
0.999968437104737	0.999931437654722	0.99467684994573	0.985637005856415	0.982419626027457	0.894376117051145	0.974308324301283	0.970558865053061	0.854672842182646	0.916397217988374	0.893237148884178	0.925760350150487	0.890217837287877	0.885644393879683	0.495489731580781	0.379399318673337	0.678950992278732
0.999991766894472	0.999204074842023	0.994355086291097	0.991835210186064	0.98872853425055	0.945724004548005	0.993310876673076	0.952630635790154	0.840891304325725	0.954187961155109	0.629137015590268	0.961454689644831	0.836911541322491	0.891577212390081	0.620825852825975	0.885619587612474	0.285236443400685
0.999994297410745	0.999919573984313	0.999218888973354	0.972724536060917	0.994671981405054	0.997757224959045	0.856504010013701	0.857380228718475	0.734240650313732	0.703268469738117	0.886848816037343	0.719114304202531	0.918857062530362	0.806723312714666	0.893970500614959	0.732564208059374	0.78672396993296
0.999995399119141	0.978568486575772	0.989860133399032	0.984340553513895	0.996840836612352	0.986958836038066	0.95070962111053	0.930687657814242	0.894306655913698	0.918461540807093	0.8001024995503	0.973664235126299	0.738392303224424	0.819782243571779	0.853059416562021	0.902030170831215	0.280969169617314
0.999999604832527	0.999427565221253	0.990863390452691	0.981729251721687	0.997497987652888	0.993739200028722	0.970485116386421	0.922271671814456	0.878963073858117	0.964145429589199	0.732174035938655	0.91748585074303	0.888592096380312	0.87765814149635	0.907585792079391	0.829688246047251	0.648375826734993
0.999999386205217	0.999827778777395	0.980409972406832	0.991427395970128	0.998343396548707	0.977363524213054	0.98698551748818	0.917205473827816	0.926009871475059	0.958355156470026	0.768966924279294	0.902489273699212	0.828380229295885	0.807490232482297	0.906759458069644	0.536518508309305	0.519360984473029
0.999996187342773	0.997535806364407	0.996092838278989	0.882059998392969	0.970532494977038	0.811004554615446	0.904926873305601	0.899600715381834	0.905376865438368	0.902417980932003	0.98291007131397	0.664689518922387	0.904371826488832	0.91757670743335	0.381066310474789	0.469282893552193	0.548541785331992
0.971513933204911	0.999977160752011	0.994056048350505	0.999408673662945	0.997694565534998	0.958204316220317	0.896900870445269	0.926401544446013	0.888586828317672	0.8893265230888	0.763322153031465	0.860754488992047	0.753385173445954	0.721499233560275	0.832133793380969	0.743175883719727	0.394715630284378
0.999981291353118	0.999543706811312	0.998739968307053	0.991384141679888	0.979918257153481	0.972001132303082	0.953801847357576	0.957315067113482	0.815137023672243	0.857470606157722	0.928109673264601	0.866574800180061	0.831352159584782	0.773458171943445	0.46873337240304	0.584980947444572	0.628197736554768
0.999860829606753	0.984990948750932	0.999123160639691	0.998520573831086	0.997593641695884	0.975708132036866	0.889514290165009	0.946780789184901	0.930326998417653	0.921628609679481	0.908387391031325	0.81510811153945	0.884972027412485	0.931565864007447	0.857377132833473	0.587545499781478	0.331388882295203
0.997854231202654	0.999994363201162	0.995945894498196	0.990311259778302	0.932648107617573	0.995455328006022	0.962262135734679	0.951804513110513	0.907475846598236	0.941440092963324	0.954232249196418	0.976175444072754	0.460401505658507	0.931818640430606	0.842691111931644	0.811399050913075	0.575096332747347
0.999873406836314	0.954075823686153	0.998707861401307	0.929184924978032	0.991962843737848	0.988511481904132	0.889901757129015	0.835254201802378	0.890178953966458	0.659767249900032	0.8534736488626	0.764545112554101	0.803287219113015	0.782572658469174	0.613713653552778	0.973626848419506	0.553768790746955
0.999957121602276	0.998987519307649	0.993030297700912	0.998665225944504	0.998725775273868	0.970069243947682	0.941158933666452	0.826854404340975	0.830136845069557	0.978376546457685	0.856466328024606	0.498012635748394	0.932878912357241	0.844181288839997	0.881790661634459	0.517524809285911	0.673267542338088
0.999875619298353	0.999828819499202	0.949474689783311	0.95704726815328	0.979337316810133	0.996954816618182	0.898094573687399	0.977094723487449	0.843908437455387	0.770331920150955	0.818534169942199	0.783694461528234	0.508371043739805	0.642319957501704	0.870045337004577	0.815437680318765	0.722238098699132
0.993968162430517	0.999999996277331	0.99963609893872	0.991048233939832	0.99125352861785	0.994455764935303	0.896114545927729	0.897178799787946	0.801005050735198	0.922346492161555	0.987828739061739	0.658992455032764	0.945875902882242	0.701139153990546	0.51120967636252	0.777996984446049	0.738415496307247
[truncated: 6,699 more rows]
