# Supplementary material for: Predicting fertility from sperm motility landscapes
Source: Commun Biol. 2022 Sep 28;5:1027. doi: 10.1038/s42003-022-03954-0 (PMC9519750; doi:10.1038/s42003-022-03954-0)
Supplement: Supplementary file 4 — Supplementary Data [file 42003_2022_3954_MOESM4_ESM.zip › MS_DATA/Fig_S7/FITSNE_Prediction.csv]

Boar 3	Boar 2	Boar 11	Boar 5	Boar 4	Boar 12	Boar 17	Boar 9	Boar 14	Boar 1	Boar 15	Boar 6	Boar 7	Boar 10	Boar 16	Boar 13	Boar 8
0.999885296121497	0.999293883203141	0.999309427842546	0.99223773241879	0.999642033997023	0.969868514450269	0.875693470196158	0.9309454459151	0.96769309844425	0.965131491138869	0.880825008490481	0.804365080886031	0.667462571388488	0.809744454584258	0.722773042545603	0.637264937097313	0.448326183643718
0.978303806725706	0.99999677849082	0.968491584391606	0.994116194537803	0.9953711330507	0.93264455888073	0.969505345045254	0.841519329048698	0.970788018038467	0.786920667198352	0.910321669480149	0.918039772480598	0.753720097156801	0.327161762984241	0.605844345235044	0.722245056749792	0.674934629463878
0.999994689410365	0.999992009687485	0.982625450096623	0.999034279886623	0.996853128762995	0.943777112471307	0.852859722110865	0.979713041288231	0.726042429711374	0.872988244920138	0.88270165190737	0.555413308044522	0.783737977841527	0.844014197909258	0.883783382602099	0.826745030617239	0.289317651766622
0.999890589911556	0.999994135274022	0.991108925513205	0.999045999650332	0.998583464953921	0.926575352170426	0.88190031624389	0.973914474756126	0.80978838133206	0.888026531881924	0.763368563424553	0.81590690509017	0.875180913710233	0.894253964771065	0.932685820701127	0.480162502728225	0.615174933532889
0.955027550207354	0.999949883374293	0.95588322624908	0.998747703396963	0.99144644707989	0.99771399688774	0.821599586012758	0.977907727638051	0.95859932010938	0.93256372533762	0.957849050952114	0.972270614053391	0.887937303796868	0.925888653955247	0.700436717283249	0.504606818154892	0.346736413235556
0.999821193048053	0.999610627737935	0.942350981014956	0.986187557942017	0.998833796288921	0.870838019254063	0.883152238845514	0.951795275990947	0.956126052108398	0.918576700170462	0.830705752529335	0.658533950018661	0.808144758379067	0.853930317331044	0.803888243970133	0.407258525867005	0.859615182538759
0.991490314659208	0.996934280299624	0.982513440082902	0.992834840837328	0.987142381527679	0.971068593218815	0.929101778637339	0.813043991247542	0.97983387270097	0.720904823054043	0.924754214811612	0.944582247875994	0.87515519362253	0.729327577671783	0.688094239235071	0.741810827001562	0.780373058346635
0.96097228571423	0.99833104090309	0.96214947818136	0.979661939162986	0.994866891364291	0.888261949645866	0.889003980547462	0.66045748132924	0.97167752861051	0.920783964032686	0.929794588305589	0.770100356032893	0.86437168039318	0.548373117950398	0.597849035788013	0.510264661734768	0.680811192388269
0.980045590117797	0.999718341692287	0.999589789295423	0.99925304533087	0.998544974349903	0.927460303752542	0.996502762884289	0.810865554391032	0.905430334245165	0.807194884967523	0.783855911438817	0.850799467881286	0.915362178246837	0.800235612445451	0.892322909474612	0.834732988588055	0.424382271801434
0.99826386783223	0.99829497809996	0.999592922780984	0.999532657525421	0.931908128563007	0.968662512428154	0.916846178594685	0.971515441017315	0.920746052292434	0.814122646882786	0.854644771139496	0.669620261188984	0.768192797466674	0.962803772972636	0.574247504937011	0.437519144389648	0.775233563437023
0.959812872398001	0.992353315923456	0.999242034158768	0.999767962528071	0.962145614600776	0.95349074766217	0.946558121215809	0.95753350032942	0.920185598339929	0.881017975698192	0.932620861629346	0.935629743660208	0.949193570515406	0.94559238349578	0.789073357068598	0.590613788444448	0.670421168695329
0.999999280797363	0.999467835461221	0.999985643847351	0.999979584756066	0.988088208467644	0.993384896151286	0.910907372690811	0.977206618982692	0.893004069323364	0.704400379945648	0.795343578531703	0.899266413941559	0.441374075748204	0.869367992335834	0.752575424799782	0.668261736599372	0.459365636784106
0.999881319552109	0.99917934723839	0.896534294742284	0.973509640116988	0.837214443576584	0.977872690694124	0.979982560625686	0.962943626235555	0.881348244752076	0.920230468799891	0.896309556089305	0.810661786864215	0.920821812296492	0.888678771074388	0.754796192287078	0.540311054428428	0.310014919011424
0.999998784083825	0.996100840537095	0.999995483163831	0.999936674173742	0.993562297535568	0.969498178914536	0.922047181284679	0.967392889520764	0.937582768343297	0.819964942491543	0.950974968217635	0.763135999213481	0.786043314631847	0.898923647503214	0.655369669703902	0.639449661854485	0.850772522248174
0.996203237282316	0.999994468449897	0.999821769377403	0.99994850370262	0.975566350957043	0.967599163812465	0.94072486733475	0.822609520951901	0.954216199963165	0.898973567787828	0.840398239376073	0.875967945569743	0.913839638206696	0.723009709512233	0.634589711539551	0.420961008390019	0.218169411249628
0.998957983873613	0.999329648190765	0.998821895589288	0.970707306184702	0.999080636083821	0.803125311748682	0.970782820282625	0.70681557999702	0.877731050595972	0.871540429828599	0.821063236164778	0.764430843838766	0.879387349649343	0.576688616303811	0.809794907085947	0.575349785329579	0.335875615342789
0.999999949652781	0.986099089418706	0.998708369628399	0.997967214153311	0.963340629294274	0.990332811686928	0.934970735623282	0.982647283565705	0.895111822813354	0.89835490930907	0.59596131705495	0.65038493508616	0.859235901905449	0.678594490746653	0.890812383410583	0.525144969575973	0.469763932805539
0.999964487396383	0.996750374068907	0.980594225334046	0.86856336077226	0.978135079341593	0.775703864200227	0.988649334989023	0.966915597900247	0.8985690368076	0.876394527841665	0.706583812871421	0.867627086474136	0.872439809075675	0.524336524374296	0.93013660684951	0.437739992025821	0.383851049166039
0.999999815849138	0.999932290378168	0.995840518153216	0.998639071922093	0.997014921796066	0.987034564838717	0.927700049897758	0.987601191974129	0.94666601848049	0.922601466715221	0.708520778125797	0.873450923746611	0.733873553605377	0.795231601408132	0.763984674552195	0.551644127765321	0.661207863296902
0.999989954970745	0.998679228429033	0.981676185132277	0.979098777383306	0.864359271634854	0.984346832185125	0.981844682373725	0.981593711325187	0.950338159269038	0.952533897671342	0.87184529391423	0.858480931830744	0.915663862554769	0.780154652867339	0.786598588077268	0.645283860358761	0.572742855979352
0.99979926289973	0.999941346608778	0.990137785651955	0.996307929241608	0.80057106272364	0.97028960521081	0.844701474424154	0.81044043243337	0.908698732265462	0.984444088585806	0.62715485562111	0.906198030450152	0.939560606932061	0.878863904889303	0.850856948399122	0.749860069561272	0.409287242475834
0.999311561983912	0.9999431152493	0.945107176410747	0.984574345624025	0.998873112902766	0.973504323671894	0.971596517865335	0.963695353028969	0.943625176015611	0.964398393216786	0.923501004234225	0.86846981903444	0.868496681403531	0.661797695590054	0.8012434517928	0.406492849795582	0.553235230821713
0.999999951895347	0.999999390508023	0.999680227746601	0.999960192010771	0.996917414434539	0.989384493692715	0.747038636181652	0.94568769784638	0.968220746515955	0.922646403417924	0.705955039712999	0.685908565770826	0.931528437441194	0.911350600410737	0.809106784765068	0.794654466742655	0.510420563633017
0.999999845773577	0.999999949984491	0.999572171381949	0.99985795219605	0.999541673593009	0.907720838786171	0.958834816504746	0.866147532745102	0.856026513763915	0.844408304631839	0.640663568291069	0.899035699286251	0.811883065738872	0.789744073501769	0.485874077756729	0.766683321335757	0.514200784501915
0.999877974693068	0.999998741743475	0.908747851084685	0.996669267026765	0.978837067394377	0.986956689414816	0.925278759204403	0.956622038439123	0.963907397716445	0.960219645646184	0.882493483530336	0.916349557462978	0.847009077283253	0.815228602868205	0.510301456572934	0.298786727234405	0.739147464871308
0.998482864738912	0.999937076693331	0.984564949006098	0.998207990230508	0.976088132774327	0.936015024947833	0.683799712133407	0.973450397460352	0.95193461867381	0.862075001386202	0.820763481581351	0.776507048414788	0.836911632650788	0.953155081909342	0.765445852873752	0.435990890480759	0.455333113656153
0.994825007147631	0.998561625996662	0.962644308897007	0.99282228412319	0.892866866147217	0.925314702273742	0.893424705272775	0.953889742087765	0.918646081602075	0.852226348374481	0.752787598461249	0.814287490940422	0.754329849944775	0.428204359178364	0.791447850854617	0.457249643753566	0.420550749720542
0.997649389739325	0.99990953424628	0.928533918761225	0.996909328361923	0.959933713090233	0.948468967650659	0.969100074977057	0.946419915884913	0.940387268012803	0.916983289045825	0.877250647552285	0.745490261649978	0.830557186430516	0.895497549386653	0.574013399760741	0.436263329423017	0.298495172760526
0.94470424141277	0.998619559602014	0.998460746209988	0.99799004665483	0.99768893740185	0.977325147445121	0.948294146707346	0.830285972735193	0.974482565652824	0.819712499407112	0.608885563461844	0.958305000868058	0.630101377095423	0.852745920309604	0.797905828237896	0.652364567216593	0.773867527317659
0.999996689987779	0.999670680372421	0.987775548987263	0.998350684684841	0.914592420157018	0.977091862898048	0.948461234478122	0.965837503316262	0.86752129869585	0.809896427630638	0.674347476498044	0.935164154326417	0.817597732300253	0.751130649465056	0.720426013616189	0.477302184928234	0.554051157403655
0.999991785835252	0.997906650045133	0.999781634209749	0.994269093515162	0.983543741604348	0.973001435930687	0.907109167076647	0.920730624423868	0.93064539154247	0.803179475849347	0.670607583100291	0.786903037847252	0.781558315549068	0.804486540155945	0.757749525360949	0.657961112619007	0.310975710657752
0.999980854438114	0.99959490812457	0.997216295888562	0.966785444035507	0.996596262801672	0.981456711562533	0.831713593597073	0.82770190223308	0.960049303561315	0.942617998979296	0.656272185025077	0.89160331777824	0.685448458267948	0.814654831419436	0.687874618659805	0.82736391661122	0.686621541256833
0.999927866952989	0.999945669114264	0.994625512510095	0.999578889215689	0.976047862516206	0.97756219661072	0.975316396001127	0.983542879411913	0.945067288205084	0.91928580685087	0.963196691987746	0.860086577786872	0.953549383421825	0.648178466863371	0.840411544657572	0.795867709335561	0.772676459532363
0.999999733368054	0.99999813439676	0.995119949467152	0.999639916880456	0.986353614403331	0.982861833067315	0.944315248072972	0.968078065172755	0.819223960499342	0.878915314471955	0.767004479299615	0.937106474032602	0.729818119804788	0.861907799078966	0.566040303329745	0.89226205698547	0.333087592065864
0.975912782340174	0.999884678074483	0.968840880548285	0.992338983061978	0.998247938337754	0.883112459493429	0.921598090188215	0.865222000015094	0.811186274792972	0.924937204840521	0.909282473366345	0.790718924883506	0.915269580087243	0.795754011988914	0.949622011168524	0.726909619285269	0.259439209085195
0.994243985022498	0.9995000676314	0.995347493212141	0.997829169795425	0.997319921496665	0.97840085916896	0.854376213282611	0.82290857727839	0.991199009109221	0.865638901390599	0.895686214106219	0.899235693555425	0.782867709144947	0.868403162717132	0.521821585060856	0.413568938831192	0.643582728535673
0.936391163908999	0.992321901026476	0.941721647184576	0.98865289010619	0.998679054849451	0.913664809340804	0.660168381863791	0.90706210970645	0.972385944295937	0.859344501857801	0.925755328708422	0.776731294465005	0.619784055984675	0.897188333763476	0.58209967806024	0.409569392313657	0.693393395680766
0.978256587430741	0.999245929309509	0.979717867761699	0.996764460864999	0.999500676004101	0.984055506565394	0.8467876166637	0.777574276456098	0.916169362373564	0.860565147341224	0.947098638165177	0.804659942700302	0.790070893577736	0.626432888031137	0.756582841177271	0.411616139274534	0.498665724925986
0.996021097086395	0.999889805154738	0.971751842990478	0.995028708759499	0.997508328491259	0.885501183042569	0.973406053970108	0.82523523663285	0.707346676201441	0.86728701554033	0.805387868084449	0.691269674673752	0.951478089387284	0.627746280331756	0.858634995300946	0.493847330798586	0.748602237275535
0.990694548551204	0.999511068670409	0.983427677356691	0.996975764130009	0.981081323829903	0.975708842787619	0.86453499114296	0.882701082994484	0.929174096088285	0.806852457674396	0.847690286245342	0.942780182467698	0.790938795459942	0.873786599136534	0.542774558747001	0.477758537733806	0.811078671863484
0.999999587718698	0.985808194928195	0.999977769250905	0.969234705624912	0.998982661732215	0.929276023166942	0.999660329088339	0.999993334930234	0.838247660660663	0.78966183025803	0.835615776386496	0.674711724496626	0.869851631030771	0.67443021423429	0.890724790005696	0.875898602166495	0.625803523849263
0.999997392955186	0.994424622911871	0.999998128814459	0.947767179523822	0.998523339647403	0.971421568849805	0.998433489361399	0.999951598225554	0.892986315756059	0.942370125923246	0.871229012430897	0.806852022525804	0.88571276570543	0.634288384146433	0.83546944896916	0.53397421773385	0.274089402954802
0.999999999585586	0.999791659043895	0.99998053286321	0.993980537153376	0.964675547198333	0.855973224619859	0.990325968141955	0.866809643316893	0.939032967159347	0.756890152615923	0.642003235137112	0.806994177175853	0.670245091000286	0.874430329266456	0.711342532556876	0.691334144553832	0.640455893184752
0.990790019462395	0.999577880060459	0.985612746351625	0.996800477391216	0.962713651424574	0.985704256045452	0.848857521049521	0.965827003003842	0.887129304482261	0.878826173010363	0.8649430925604	0.775195862149368	0.882559587104387	0.851082018941091	0.53219820443236	0.557173317487359	0.354863095452069
0.999999999999788	0.999869989950962	0.99999658615702	0.999732484976264	0.996573740927744	0.950612041419379	0.984772806596899	0.992180333578346	0.921918442333841	0.81393652996548	0.86577787566116	0.500478538780207	0.746888835177145	0.791019016826283	0.81199157572127	0.445734338479468	0.792007481428644
0.99999965762923	0.995998461876504	0.999709275605871	0.983385261544212	0.985971665833466	0.96544998658541	0.990577162386331	0.933015762429915	0.925720084992287	0.84714547924237	0.751292990223274	0.709269871632561	0.884787089626513	0.939419578425375	0.847226640140253	0.350679525388521	0.413515579006095
0.999999368273947	0.999999595939788	0.999701595906471	0.999810213008241	0.999401458572577	0.981540830311248	0.95361524724198	0.893851327726452	0.932547360791501	0.876464098523617	0.865288702491978	0.771493997528794	0.892935501790579	0.674159015619685	0.607768199484439	0.713832827590517	0.585658748597224
0.999810689703934	0.999731105862259	0.994697215174992	0.96065247651688	0.991925484284198	0.799560289117449	0.980914093730357	0.965324967736947	0.787119200880648	0.826512300712387	0.822309294861618	0.710923018105743	0.727816432106864	0.833654158745345	0.811794908052035	0.570158156147221	0.626837076571727
0.999518213839584	0.999940108095616	0.825827619092043	0.969532136831114	0.92506895135997	0.877314883293288	0.764207706401644	0.593940013382771	0.852722767879422	0.871200951692645	0.64522993734065	0.636705955515879	0.917585488319718	0.416843156989441	0.753984835678335	0.662489659941396	0.646340416257386
0.999949802523378	0.99626586286608	0.999967386281699	0.997508280071538	0.999334991384855	0.960716893587587	0.988257357186834	0.981856464248579	0.952927657904935	0.802735910272818	0.97215082745984	0.690697702476042	0.697289577905838	0.781138478992137	0.821754202231715	0.60204258289376	0.467365034116428
0.999588534718677	0.999980103906555	0.999856426923032	0.999144703671774	0.999978016867568	0.902076612108322	0.760779297410204	0.876872100615804	0.920460883068801	0.931154247416218	0.83053848014599	0.669916985613908	0.757211517872745	0.768514535295637	0.873334927365673	0.41800391118265	0.227450523026673
0.999986610468379	0.999865379194967	0.998063433845016	0.997115742765247	0.998479714765295	0.757760275478705	0.933346659545839	0.897390910541774	0.917617766873094	0.874188139714246	0.7758105938435	0.887573599830145	0.798697538626617	0.764585289264031	0.907033391805186	0.50467217444883	0.808928002604117
0.998010445477567	0.999498900252647	0.99609791715025	0.961316911086598	0.998888519944032	0.700987973334588	0.990402882964274	0.930572366060499	0.876214842613737	0.881485657153159	0.907375514950723	0.932010365298542	0.842105918735126	0.859537074280969	0.575161956431262	0.75591716590993	0.855901357982471
0.999996704339081	0.999664105593217	0.99910973417185	0.997291280561699	0.996906884807852	0.882784937843893	0.957547086227876	0.95167626011911	0.986569268305762	0.919908126913666	0.916528855963361	0.932885246515799	0.719725086270645	0.862272825938905	0.936113940732226	0.6833972587737	0.768094348707402
0.999999993729278	0.99986245725927	0.999866844233473	0.999639229728866	0.992377727160126	0.977420735372106	0.950450691719055	0.939327777480802	0.717994697243288	0.807269845704571	0.739172319132848	0.545411041431597	0.829905482348642	0.743080803233061	0.775460651188716	0.908784912515994	0.28534500631591
0.999978284303788	0.997501673872728	0.999817545984224	0.997493250260436	0.965458666650797	0.800843320967113	0.987757556277992	0.951068600344084	0.840004802969383	0.64085988420388	0.869103040322411	0.798231441715139	0.952422159154034	0.841125009668059	0.811659485351688	0.661325387949898	0.433746760113063
0.999999941303396	0.988357148688863	0.999621084334282	0.997845285008913	0.99526825685357	0.985241333122453	0.984036662924008	0.979764340861713	0.769453808177973	0.679338819452994	0.757484411843595	0.724037296845544	0.726354118054752	0.73769397203405	0.640317279331996	0.661881461946883	0.244453164688476
0.999947172397239	0.999770027141641	0.999264495507181	0.999443327446012	0.998894409155687	0.982789921909659	0.974139180239666	0.924299611773179	0.986879236217203	0.892174687546866	0.886373116461949	0.839900950843115	0.810749708412003	0.787578900597	0.610911513876695	0.849536768208003	0.698767004643725
0.999777821550093	0.9999985950967	0.999980770048769	0.9997802269638	0.99520204253324	0.974987959271164	0.993067823967335	0.992273475435017	0.953982458510457	0.87489585957962	0.901459033030361	0.900166668683317	0.868975398035704	0.917247576175381	0.672423266354707	0.277233135019762	0.478542135503144
0.999820611230472	0.99999786050855	0.999982764573763	0.999524727703435	0.995005356411223	0.931959390635719	0.996255372856066	0.941898891851665	0.93649487612717	0.891896308893083	0.922019956491895	0.770997116883486	0.800964259942569	0.783181447481806	0.577554358751963	0.607625340811207	0.48634947581259
0.999999791517972	0.999707139459908	0.999859079422376	0.999699992381213	0.98587052407893	0.96578250145231	0.716546833466351	0.947984686780881	0.937234854958492	0.921818441632447	0.920470767309332	0.794029842529881	0.643323019858234	0.825495988071417	0.667535461314814	0.563634609917806	0.56294632831418
0.999977335561393	0.999696113569644	0.999218738182777	0.996638061843504	0.998472598793641	0.967223760866934	0.872837795123241	0.935818915440932	0.942057568833055	0.916238914359763	0.882106206331732	0.850704654278388	0.71919020683274	0.873179799007973	0.799610696246599	0.399459774636198	0.7053201814553
0.999936419329321	0.999507301918888	0.999993263984439	0.993558650506669	0.95524175342591	0.863684951612311	0.982593163361478	0.966961486184695	0.942656025844538	0.939729368606086	0.625782182214046	0.876333079514041	0.538990948010299	0.833168139370803	0.611364649924558	0.553594888252046	0.527062920869283
0.999994963568231	0.999903090546046	0.999979468511027	0.999050844140051	0.998123535827996	0.871399960921961	0.898345956312542	0.952934713599881	0.867301808757763	0.94600780950924	0.711359851445131	0.809245055334471	0.596694086724794	0.850034982885527	0.699151709449683	0.548962783456128	0.576034429304952
0.999664710573697	0.999917001790992	0.999999992875884	0.999997964672787	0.995787983920224	0.993305283586839	0.904043319343648	0.893352331838121	0.819100645243958	0.900208501767205	0.914421001119079	0.756925829008269	0.97050830946916	0.817096914390655	0.877804692846877	0.568620808066706	0.649681947340612
0.999958691716008	0.999928060580387	0.997436682016945	0.999656839706589	0.996527484955372	0.981855745823435	0.84582884957197	0.962487345578016	0.905838111785276	0.776846250515123	0.772063900488085	0.952589614485164	0.712702421445248	0.858252922412215	0.790963977835649	0.544428827916934	0.648063066103388
0.999999965483306	0.983899201166775	0.998041191814374	0.977039509687273	0.98357979189747	0.968232757544937	0.962413790334766	0.973323786870873	0.842424439545935	0.86716465422394	0.598912528684775	0.544055795415662	0.815325870464973	0.703524696070911	0.89042435370678	0.497981351687978	0.611434868280818
0.998235234091858	0.999528115732376	0.983137816473641	0.872730953645124	0.998346889217693	0.950007213238801	0.956084061515541	0.482688589328657	0.924044524246072	0.91979007528216	0.7893313787219	0.784997558224929	0.94954115905328	0.496041965299551	0.868697891388827	0.545837358192068	0.571584127467039
0.999999999502761	0.999867637716652	0.99932155759455	0.994785812919109	0.999684472840683	0.845480022445992	0.962741573455703	0.972915670234542	0.914509979130047	0.801995719543858	0.675333627119631	0.614522201441902	0.478190371129126	0.725764435768487	0.706389968352715	0.821593958375738	0.549446835954627
0.999321214386706	0.999880244683731	0.999674964086279	0.99606500163523	0.999872914138465	0.947941325087639	0.997772263626833	0.916096173743726	0.840400245626794	0.798521654979903	0.946659499232563	0.890230687233036	0.969199107048113	0.742069206543144	0.823884525153594	0.563923398132327	0.373552072664238
0.999999910759324	0.999889211078098	0.999602218786362	0.989803605442008	0.999866708443419	0.902533882574241	0.997121595642024	0.957880075451985	0.9155077004631	0.820709747449122	0.884550963071303	0.815563950665165	0.866281210499738	0.439828783557832	0.821758473397689	0.716286769726432	0.546554346818768
0.999999650675732	0.999953134546475	0.999984462416123	0.999880769676469	0.94111491165461	0.95532112555578	0.979936390679826	0.955715625405079	0.94815593113072	0.936577926928871	0.626091640099432	0.888031851430641	0.868825766067384	0.960289575206647	0.430415159205238	0.481506168058578	0.245876490827824
0.999999994840013	0.994208461214888	0.999806519477391	0.995841367801799	0.973305789078182	0.970015263453391	0.994306507557913	0.897569490713562	0.96248060102216	0.839609280117478	0.819535353130837	0.791920930233228	0.91773779103884	0.461718873115104	0.878486271889811	0.864108893642323	0.45212246176259
0.999967885921128	0.998192462814526	0.995828087311747	0.986811530545992	0.968328699718696	0.939573764559793	0.996605504074516	0.96792847413435	0.923302218717589	0.900769658874595	0.92109125724167	0.653394437905997	0.770159666190279	0.859304550855939	0.779353053261759	0.523494864537663	0.718675119961069
0.999991264889511	0.989540045880565	0.997360203100494	0.994831191303181	0.973266091076078	0.953849967279573	0.954586027457118	0.941339282496308	0.832571977839566	0.729907876452932	0.875665821712052	0.642825683381926	0.730718447121258	0.716874342443787	0.70437329687359	0.56512145517446	0.438192441556986
0.999985937126941	0.988247464828727	0.99854869037032	0.998240250649045	0.9160434897646	0.983193214875636	0.904517559735078	0.930967804064794	0.946670085399672	0.901903840291981	0.821794122115605	0.778868698708641	0.660436679014996	0.615196310403052	0.623467694330479	0.70159833676385	0.452977070391156
0.777804980700186	0.998911849200144	0.872882800538989	0.995604602031484	0.999296666890891	0.978647107395275	0.833878482548347	0.983666455022795	0.964180632792866	0.933485680822638	0.960805622795384	0.939211945457428	0.873374898982454	0.921291441291639	0.858184525514625	0.341697038604036	0.473744765947997
0.999999991867132	0.994199395082328	0.99969631196167	0.997389242365697	0.992790514904494	0.984205725515803	0.995183916499385	0.986554131198591	0.848476567083249	0.918608162031315	0.821187748912984	0.858674680703318	0.721030886424363	0.704943041018621	0.654345294531494	0.670123650170904	0.60981000945076
0.999999972585691	0.995230405685249	0.999658392796928	0.996921516498713	0.991678690047958	0.972112360240036	0.992600118706858	0.974217161600644	0.922188413429253	0.924130741780723	0.796655055258995	0.725900254543743	0.762224906905949	0.59257801537914	0.648991438750999	0.514618297330132	0.551262520555627
0.999997304731898	0.999842555724054	0.999696055845497	0.995312416746442	0.997886440794437	0.860799085943945	0.986923368245171	0.895317974082202	0.872954953249969	0.949842799539615	0.71385256090031	0.635775419966546	0.818043511915318	0.857089968656378	0.672961315566157	0.329701913602003	0.513588682283156
0.999990518775718	0.988987012918875	0.990689854557847	0.966684411668767	0.944785736066409	0.942235087758517	0.923370937174264	0.880119668285575	0.909394843081181	0.722584873769833	0.692956608114834	0.807754144680511	0.742707948306255	0.607521408932588	0.831262132138145	0.836390154071096	0.448107723215309
0.996329067278216	0.996296321139791	0.945603350196455	0.991535245073446	0.914997749395923	0.862006711494663	0.932126625027394	0.629351716939832	0.864623488416375	0.901338675251911	0.938476585241195	0.726343296027702	0.645106589795023	0.931400673662994	0.565247092580894	0.391528398086736	0.567571641020023
0.948724087386514	0.993144078323872	0.959539317791798	0.993432491506369	0.985824794221217	0.967066754210019	0.886071536096344	0.962367726032837	0.98231396881339	0.859369789608047	0.971686021216377	0.808149141706924	0.865144103519485	0.953307340556879	0.756115142476572	0.552890148481851	0.661816281673008
0.968700564188842	0.999977191621554	0.903049256845055	0.998766913036744	0.986778272566135	0.982137009254041	0.918063229869448	0.885693692065086	0.982983198677281	0.772665000208054	0.794638203361149	0.913911545333524	0.869539902349366	0.873003381456864	0.769665918148007	0.547421702028727	0.720035500358356
0.980903787668906	0.999964907614407	0.975877809228265	0.999443047995347	0.995917473428384	0.987843293546738	0.910970887039816	0.813166316910497	0.922881302449187	0.932448646236917	0.838109599165648	0.974948533237776	0.839815911289343	0.732222378307789	0.518501418555727	0.789151864570971	0.717679662519959
0.999403577883903	0.999952787997648	0.999771468585523	0.99990035227948	0.998893916561859	0.956025987381267	0.886073565700865	0.976527307009344	0.952366000497893	0.85278228159695	0.867830996152639	0.824048604777146	0.799760675037392	0.606445767456314	0.841754671361381	0.326586162298945	0.461371664026322
0.999942064608644	0.997877680135262	0.990337281775499	0.985888383155205	0.979681126573434	0.961153221284041	0.783901841726974	0.668710570068282	0.981701881257506	0.842212344610112	0.842392580346178	0.539676835527054	0.959351970204531	0.860211447300139	0.757886717248082	0.602482784353098	0.489133094877637
0.99999856803841	0.999483217145613	0.999979073455118	0.999731002226262	0.961576035621581	0.945453521946584	0.980088914220091	0.932515375703555	0.939727709155852	0.828525996330348	0.607178027698565	0.857828934143748	0.852604073524632	0.594696214258529	0.447037648618188	0.368336058981915	0.605976568127159
0.967636655173669	0.999777510678547	0.934646436947574	0.998091791314467	0.964137994441457	0.9919329133086	0.754003010339104	0.863049308954147	0.958175945666129	0.923764718812305	0.929749325829937	0.773447136012727	0.976225170286799	0.80856335016406	0.78294590388058	0.610059281946606	0.732371979552863
0.999808258899703	0.999809548412316	0.953922675056922	0.985796442716956	0.993780392589174	0.926305899789524	0.825437565246277	0.858404599039303	0.800105596125274	0.933706943229351	0.706934923738583	0.800406583446996	0.809587158337018	0.789709128223101	0.826632423701879	0.702278551175175	0.481965378097191
0.999776411730229	0.999092343723808	0.968141434622347	0.994848654662338	0.962085524670878	0.93352434919599	0.954921432377921	0.913521077554229	0.941745327571235	0.757777401306597	0.87635103843545	0.676667246164697	0.925771954867986	0.86321235067878	0.655767044481339	0.70626994106177	0.482575015068764
0.999975953029603	0.999722098739163	0.997083521451512	0.997809256090078	0.9437277523708	0.967004924774611	0.986665039848472	0.990884982419253	0.893341441145735	0.803215116736211	0.898264287316104	0.788664326022506	0.728845965773962	0.780831080607306	0.844699884830694	0.423651450673907	0.702854524135569
0.999932477076653	0.99063353867262	0.999992468931378	0.999849993891296	0.998985710406479	0.98814313939101	0.876518857470615	0.726113725063238	0.902612010108243	0.871522035688635	0.81128190561295	0.760593095722012	0.900902634961588	0.76504604436959	0.739208191154388	0.819777743155728	0.569447911262592
0.998997025018876	0.998995298749476	0.999946111387185	0.998733591411569	0.999875042697515	0.665353013361548	0.987086867031436	0.873052808128039	0.811121957596199	0.813406547580334	0.841238192279113	0.824360388136335	0.899403004142892	0.940730803604606	0.847624434043156	0.373958180007467	0.448543933525981
0.994077581541145	0.997505178207486	0.998940020997005	0.999247020836704	0.993004718081691	0.995581321361504	0.599796454384641	0.777426456350056	0.91739614228534	0.866048672703516	0.711536192509473	0.692795239945384	0.894925526400825	0.775726825818844	0.561919095497282	0.60631391565386	0.527210665590009
0.99900626147314	0.999954837131562	0.996227463842856	0.978533948836514	0.999850999393911	0.726390405120226	0.957211101468686	0.884681673855648	0.921201520273735	0.8626310911856	0.906181634442324	0.852956266635209	0.868826805339601	0.870897628744137	0.898076911371125	0.564505677410914	0.5593215868808
0.999508537522072	0.999894147387085	0.993261895152628	0.972868492683864	0.995748459280042	0.695744379832882	0.998679414698167	0.954820445615426	0.914827165168019	0.871429774028114	0.863218426079394	0.935539421324726	0.83837883212087	0.795781256393837	0.860654541006404	0.266646224496946	0.629886577661275
0.999966246057059	0.999384924887773	0.997016170702334	0.994538382630431	0.960754141044397	0.927779157212211	0.994750024925774	0.957638256325836	0.938153392103977	0.878105144283479	0.809385777223152	0.922641245155387	0.828324899572937	0.833637143529376	0.701337778050018	0.705589606453652	0.609999576921402
0.999952603582162	0.999809662041468	0.972818659383128	0.947029586741773	0.99789983389499	0.930123292968468	0.974217633255434	0.926388855087503	0.945245684897551	0.930362323298443	0.855018953832893	0.949206442404634	0.6701964219432	0.732782319185462	0.677060364916436	0.534092604454931	0.617360843791321
0.999986953870374	0.999995167104265	0.999999839333211	0.999945130467801	0.936313298805995	0.82592979239597	0.982453740911911	0.992488998699421	0.924737755144423	0.86972260137115	0.776025703193337	0.587755699693129	0.836577649181722	0.901863485486868	0.793174550308467	0.800317162561429	0.499667066540482
0.999999911136192	0.988621874783988	0.990812300795427	0.89816831534464	0.998689944756724	0.949085135411612	0.940342138379234	0.859313906649225	0.909438900350965	0.906048251077811	0.697194749984655	0.841795077364694	0.682207270832517	0.895474618332622	0.735088838428185	0.464709038180693	0.620137755397111
0.999959356226823	0.999974973563317	0.988336299196341	0.997456622769104	0.994241274289226	0.946044055546197	0.962105534024977	0.960214928738942	0.960374313565009	0.7908142089036	0.871249543680143	0.897679567307164	0.759344829750564	0.690583544528445	0.668596938541432	0.6057289584585	0.48033623239038
0.998686125399685	0.998820499647465	0.968443115062963	0.927309138051246	0.99766018029373	0.977853160212028	0.924300845104809	0.941285085428247	0.92486893708068	0.919318559522406	0.8504876424319	0.787088133899407	0.80882576907551	0.931257291123753	0.746283016954226	0.39129857434337	0.499847075286785
0.998243324364737	0.999907102783701	0.997732674828473	0.999914436273972	0.947061939976919	0.968423330076121	0.847814577560161	0.985763477079271	0.933645092008542	0.850924479758639	0.843013593052085	0.812157270209924	0.779513275753224	0.844960776769035	0.79808178920868	0.635081983554795	0.637174303113337
0.996527979212344	0.996421218655626	0.982091532660192	0.985991900589871	0.94264065748796	0.950878927236587	0.848312779959867	0.889203691403628	0.842811564299831	0.721783913583734	0.889540076712122	0.79042117898456	0.842048384025271	0.833519613884699	0.607531646461699	0.597215223189453	0.552764562157405
0.999568705536681	0.999965486502216	0.998448848087011	0.998991534069776	0.996592923281324	0.932657411688234	0.956738576996275	0.934333065419138	0.903406496761071	0.889730586667686	0.850416177491913	0.856813466489278	0.780381470050221	0.728858182607896	0.696213441545723	0.708943838376795	0.337390417175112
0.999958325738289	0.999754349330276	0.999918803815735	0.999970329539121	0.97768009345539	0.95272828124372	0.905609411842039	0.934365058887663	0.881155145442281	0.898391436982487	0.954596535556505	0.838477464534672	0.822003766780234	0.914147546577297	0.586100936000809	0.400685542278941	0.648983791665722
0.999970980761794	0.999954300884007	0.997337825657512	0.997780002874641	0.998756498740411	0.967148212631819	0.960929963697925	0.97951496863845	0.951953354805401	0.82983497261619	0.893026886941559	0.832466046756326	0.816736768083664	0.832097930011798	0.739643712802014	0.387953753586464	0.418036202546567
0.986313106564272	0.998570821302237	0.998040594141842	0.997294971632506	0.97153100591518	0.951222798126756	0.787657246836934	0.895927646281853	0.896086256041086	0.848901126672495	0.871294820019988	0.869165009088015	0.84593402436313	0.838954812406324	0.569012205751651	0.341241284300925	0.537028627812906
0.999956128844281	0.999542861157892	0.999049441981027	0.998757972659128	0.993707868773265	0.956728694424829	0.924042775237227	0.982010247312095	0.973464301385095	0.931521588376974	0.835556553498743	0.879072895497676	0.637796352931876	0.857726882069198	0.763963741248385	0.530118884449204	0.354397076956049
0.999964202644434	0.995939944546457	0.999803855341486	0.996968975180162	0.991589159445961	0.940628395965868	0.982886204302775	0.975302836195441	0.953380517897533	0.570746431298156	0.930241262735457	0.870236786278238	0.819802003678402	0.627129831522263	0.760780784542167	0.643678105877661	0.481064087445351
0.999999433104787	0.999995812498668	0.990387780811848	0.993222794811994	0.989203286534568	0.833226463138654	0.770842532022432	0.99562206305086	0.939979685238141	0.969934162083333	0.835064143012987	0.6773202369971	0.56057566670786	0.959692414775569	0.440510598802742	0.312915104500583	0.654758123323654
0.999872551224862	0.995278391138049	0.996751357688949	0.984094033809564	0.985790764810007	0.957590771508625	0.962614355822524	0.963670863057545	0.960265950006263	0.711479992887778	0.897056971116523	0.820752735585599	0.729691472679821	0.546502454161451	0.62632144844914	0.656913176286997	0.452748478863378
0.999997603990502	0.99943700194544	0.995828820730648	0.994871254485301	0.927732456490042	0.987361368566879	0.841613492014486	0.772886157383518	0.856509592810891	0.98583675568541	0.842514881103983	0.821431278307277	0.747287206842211	0.902870038900011	0.675125362292421	0.82027734390919	0.544419553319217
0.999999999465639	0.99902975226475	0.99996519284349	0.992891416370497	0.999805308165326	0.905713224946104	0.997536905775076	0.998296456877141	0.967264356134258	0.728992155147549	0.923343868490655	0.717443648499393	0.6732608168527	0.780429625565551	0.683392198597212	0.862247148613947	0.58705459889709
0.983707017748036	0.999961151981571	0.987719538848539	0.999654752497157	0.980472690606668	0.946257076264429	0.901259255402332	0.80135263786785	0.973723891266767	0.935129635732717	0.938213548433762	0.752304387097862	0.95701728032023	0.767577070616311	0.726740187032408	0.462852665726099	0.708490806354319
0.998404075213764	0.999032384179743	0.975220771259218	0.998240251364213	0.93425795835883	0.843414208919525	0.886802051459059	0.924157959868452	0.923631838404695	0.976676504040024	0.914781306010887	0.794580365757101	0.776590939598153	0.84072005619909	0.751597050034964	0.578508917863689	0.695436114156669
0.996565869082586	0.999537292488703	0.984076030553487	0.983453920938452	0.996406278250105	0.924575225506969	0.91373552455921	0.824903082938571	0.882099667733568	0.895937972580973	0.912997864692806	0.730232831865749	0.885826964045795	0.610192403692189	0.830900409630869	0.803596310800697	0.426324204251473
0.999998675344211	0.998093783269669	0.998465268070338	0.998877253322753	0.977789656927869	0.967615756801554	0.938029890097819	0.985538685315355	0.917442116725497	0.914484300006425	0.886040037314712	0.821260514169816	0.624186622499944	0.909527952090942	0.590549879619151	0.608084166201581	0.550080407301984
0.944557686425715	0.999980031061692	0.992327352206145	0.999029461073456	0.995360138512711	0.895623516122619	0.903166078899164	0.901283462465904	0.887120164477056	0.903730549859812	0.906512782491777	0.956488555798329	0.800341983507777	0.870365184844125	0.56280073930666	0.366037042280444	0.488547166102203
0.998771295171768	0.999297311246694	0.99998393387616	0.999887227547157	0.93613132689659	0.832283873960605	0.853386238358469	0.920266773482389	0.889628309305652	0.824511088440674	0.690091935473384	0.713499002235522	0.909539618813237	0.607215099488257	0.832330019616756	0.468104292779362	0.615762542698548
0.962187264753443	0.999656336678807	0.813336911072424	0.997327642970237	0.990569526004265	0.984120575098343	0.749449990348803	0.905765845607421	0.942735999111567	0.857987460506356	0.946587368562273	0.777424996231774	0.92126804881766	0.921099349318246	0.7383230105542	0.451206894235204	0.481148751211386
0.998042729655152	0.997300904267735	0.968252458412763	0.993712919940966	0.975738136969265	0.959139920915525	0.916901134734008	0.813248849574323	0.825910118083861	0.799280602670421	0.766566679200815	0.720185972633263	0.923619349795895	0.526968397993157	0.788229089983927	0.488933506997584	0.517125483500078
0.985040406071279	0.99291471173644	0.994690874813839	0.936053748713148	0.986489159882732	0.945098207182877	0.874264887650156	0.898823727966917	0.85979564671953	0.84461092672672	0.93318971374343	0.786948192201984	0.699226733532962	0.578619024606319	0.765867190994212	0.703937373474753	0.816649530813715
0.770014170288434	0.994118299945774	0.997350733188148	0.996637498664084	0.957766279720363	0.973496602900634	0.907997667780187	0.894917391690291	0.875022034686177	0.870625424982643	0.95312009812748	0.69258274999704	0.980941504092267	0.794676070945165	0.803087950144242	0.55105493631508	0.486060239963379
0.999989242306822	0.999549507382751	0.996299501328326	0.999818271637774	0.972019159178328	0.992566864533843	0.990278763293486	0.821590004738853	0.942565240703323	0.879727124755949	0.752848027823185	0.654524987074559	0.888025852293905	0.890834384350599	0.841118632286398	0.688867917124137	0.612347352242933
0.999701728791005	0.999993898204337	0.99439097405251	0.999299880210195	0.996810549384671	0.982328200011773	0.939426654612194	0.940973779929364	0.919951284842278	0.83300086308187	0.768124610193943	0.902639007386549	0.881819198425451	0.801899170112965	0.652521346286989	0.5028896039825	0.616434166289878
0.999538149582993	0.999978476523675	0.95768810779509	0.992357107895612	0.981596422705128	0.960837111408972	0.924390571273262	0.92027406944622	0.908837562163914	0.921858451727755	0.738199520458144	0.938425287834145	0.846542601802568	0.633642247644959	0.762049558506828	0.524029018342617	0.748583629593704
0.976870941140373	0.999989183855233	0.894822539975536	0.982837024898415	0.99506240200115	0.890667954155882	0.880916248556337	0.800164225132491	0.971414511844107	0.845482756760677	0.9028421446702	0.711608359249086	0.930711253527687	0.850440650438095	0.742787883884929	0.609671713961024	0.796837628328059
0.999966229881288	0.999997703151483	0.999554457902979	0.999917381704934	0.987671358220486	0.991065474042726	0.813061128153874	0.981658328838372	0.981059736733492	0.864949429653351	0.892599045423846	0.854486235054228	0.854263349911799	0.960375783054311	0.627454526873813	0.380163672928373	0.558364185588034
0.999982326414115	0.997914100062177	0.999726046906443	0.999059762292711	0.992696530192549	0.995654571492091	0.985843824176205	0.997104639534646	0.968850666809407	0.937861891993621	0.937183375944866	0.76446409975828	0.759848919008662	0.690073418872383	0.770245381878716	0.757309799977636	0.48798610462059
0.999912013216493	0.99626127449543	0.872602116640139	0.970773071641872	0.977061138220566	0.871294804061245	0.97906002768066	0.993862567021732	0.735289454990256	0.862838559313087	0.873056694627257	0.844991731751364	0.73435391641899	0.852323786715461	0.813251885444278	0.366726659715065	0.882460448233385
0.999956812820219	0.996631887943458	0.9998417806614	0.999926996084861	0.923880391384484	0.996365169127462	0.953252700767364	0.982273903318601	0.899615608829998	0.873753477827679	0.900132343700112	0.426017396625511	0.979304727053354	0.765465560115282	0.823173416582595	0.586686388624857	0.626181487181968
0.999999375142566	0.999918474453043	0.98317555154317	0.999902579855828	0.98679884852531	0.991569255107655	0.970322861575376	0.98053292766185	0.965369383744634	0.944128859096409	0.931551099260999	0.876519739154254	0.834026264247635	0.922160416238298	0.593388716307118	0.623722028693366	0.751258663019141
0.999665109614132	0.999978581184446	0.964239496162484	0.999779045233321	0.944984332723985	0.924353032166448	0.884963251685659	0.696529652791559	0.88338261728032	0.683397109670599	0.762981269992021	0.830807232932865	0.740618564163638	0.807888533932599	0.739705139307553	0.614710870134008	0.482876421961819
0.999998844669301	0.992217738828865	0.973228591766249	0.9495118336907	0.99914391282598	0.942180178604963	0.964469744561146	0.958338405668084	0.777789397473437	0.763251361827488	0.863570581286978	0.81987109713022	0.708967802067629	0.624070362610098	0.810561094034949	0.568494056201866	0.658958399440366
0.99971888203401	0.999248450956497	0.999698791012037	0.999123486816622	0.990444823025617	0.943443997614226	0.957104624647594	0.977254784976174	0.931978020257229	0.920578994683555	0.888755487046845	0.80770290164415	0.426481641488713	0.7903491885263	0.435832103885837	0.446850522380459	0.654764104286404
0.999771021646982	0.993276148653888	0.998393375288655	0.966820988151323	0.977484690149123	0.902195258534959	0.971076942257888	0.903388509867624	0.855618802552223	0.883995417461607	0.855141252202408	0.815152276486172	0.920172953267524	0.680345888114961	0.87302956085835	0.867702228432155	0.461423021831952
0.999976051438022	0.999624244751482	0.983489471507495	0.991453560233123	0.983850616423186	0.969724841512383	0.818855926296075	0.95753915461032	0.938713443408166	0.934323403470936	0.762622019714961	0.654881053598419	0.844036250028419	0.875255237410886	0.803298933415577	0.670870327895957	0.607090879931855
0.999512411934762	0.997259613926389	0.999112572105514	0.992872600711743	0.924635748535286	0.965985356467231	0.991509104740111	0.929384485965562	0.962671905509749	0.895904080233695	0.866831284477302	0.974175428166596	0.933884509704351	0.928555399205449	0.720536795572603	0.530041175827179	0.552089985849468
0.999999998737118	0.999073761357408	0.999820938215441	0.996032158880377	0.999496824967559	0.930173866093817	0.739550489480694	0.983488572931916	0.960099254199902	0.899957786660148	0.827706242774421	0.895003689716711	0.280696015508092	0.877209789869749	0.945704909244062	0.500751420707814	0.595027748241159
0.999992766243725	0.999589295128457	0.998480753103765	0.995448336609651	0.902552930340888	0.830982648353664	0.992981302571892	0.947435391625599	0.949951909968013	0.765179977399613	0.544085899194078	0.631607713856381	0.91229261918521	0.86454811696688	0.655078735557354	0.462393791828717	0.594012289673149
0.999820057248713	0.997719100734296	0.999781143789048	0.99919958136447	0.953300229369524	0.942744878577253	0.994616721592696	0.931500025234632	0.92203367014773	0.896496991840056	0.843858227668721	0.833053567965322	0.969468201002008	0.499429377861222	0.774745138535486	0.560242891764491	0.693517296810174
0.999998113691152	0.998416887045985	0.999163885897101	0.998708818220242	0.991984072080082	0.928827129837642	0.837300561383911	0.659506443860588	0.9771010632189	0.862413941882896	0.806469537332565	0.956902234406221	0.759341283466994	0.893107902327274	0.677507960632228	0.514509054268896	0.807046406167215
0.999999851407218	0.998907128670452	0.999998862217037	0.999793436587158	0.961969662255325	0.639794799760352	0.991538561223847	0.864209081351782	0.818511371526388	0.91377817869485	0.775989137000857	0.63985845256338	0.974012139840696	0.501401205041134	0.94125457847041	0.85090590047701	0.483264607790614
0.999999882098493	0.973246784941736	0.999908948235085	0.999648789394468	0.915279642074746	0.994315854844114	0.976778571717556	0.972668213198331	0.898665909212232	0.866705095031665	0.665389739635691	0.842045460766113	0.871125470529561	0.850259110877319	0.640869773240472	0.699561430579924	0.680235797323384
0.99782583144449	0.999994138456032	0.997038587844497	0.997616083077784	0.999812367796453	0.93297188193566	0.938931051522557	0.957994528769953	0.972081426196781	0.926962497090019	0.988642260765144	0.780230453381251	0.972101206888349	0.84958217276991	0.904041978880998	0.67127470055374	0.310207147825266
0.999857869305582	0.99999764356254	0.956572419255817	0.991333445677958	0.999968034120701	0.961831622262308	0.252273618519638	0.945139674115429	0.956097515906926	0.943261413290194	0.924188877718325	0.821820920001975	0.697238672435769	0.943804706980317	0.906643409204958	0.745999253606033	0.446566530447318
0.999965221073544	0.993508727654356	0.999673975517009	0.999767277608057	0.972469299537305	0.997156990413938	0.9423911145478	0.983168171751462	0.96637347084371	0.909887774187386	0.86359668661533	0.860542828091454	0.777322100504619	0.822378500785781	0.50891814574172	0.614584226495741	0.384350857159253
0.999965572750712	0.99765449238158	0.996935537536706	0.99806558798193	0.988730418252881	0.991759697452813	0.891739400769649	0.969331773774654	0.912643555022927	0.874262327007917	0.769148453404552	0.864561986020733	0.582435250503428	0.785239024135381	0.462879625052017	0.531384773021639	0.446638451470774
0.99868133998984	0.999899913470475	0.998711125446984	0.995311177384619	0.999893480656662	0.798464760691624	0.98314736368171	0.866792370147055	0.930762600317667	0.929963176110517	0.915638701040743	0.697216757265854	0.938069256810723	0.768193850913258	0.883885633078835	0.57375766512591	0.538032300175427
0.999899331621126	0.998480746739691	0.996282853757258	0.998288788722059	0.997344539533278	0.985014596524859	0.889522453359435	0.981148295476989	0.936970906386045	0.870076135803626	0.871320263958305	0.936115635580147	0.583983079010907	0.756769942249785	0.718363079647649	0.637561300844885	0.706753757690316
0.999248143161994	0.999674372707484	0.997496235589086	0.99865100008196	0.998019560845625	0.911068822975705	0.849827668657539	0.947815311950318	0.889563538264792	0.856214189951926	0.805734060713082	0.896205686796145	0.583956496151648	0.629661365856569	0.710104401960638	0.276998503195172	0.542585360173582
0.998041187159713	0.999987444947351	0.9950814021066	0.995988732625007	0.998591306972807	0.956690284001927	0.940041093594689	0.935021413817289	0.883495686140096	0.884535625176845	0.873315284101767	0.931187775839371	0.813601815351777	0.740087098434682	0.557148351827558	0.587595423357934	0.595460511923759
0.999932342408252	0.999993805637253	0.979685221558616	0.99743655705377	0.999463291356599	0.861835859028818	0.936033935614604	0.995163190373841	0.840221866095723	0.836861223099856	0.939775793161706	0.749109923490627	0.76522849211248	0.918412537079705	0.76161338166565	0.564789561550387	0.412297932680505
0.997173803379661	0.999996790362457	0.985519215131729	0.992588291625695	0.998028712116557	0.968253433692825	0.865222073304805	0.912527979594195	0.856639462460729	0.930868084393312	0.810525507780871	0.774378529272948	0.614297522884709	0.934461608460571	0.906880829551314	0.649620981607687	0.49466364603789
0.9916542650541	0.996815553246279	0.989797204060836	0.995643602448904	0.970925704757898	0.91993706686499	0.95210410417395	0.964638980480051	0.950709929589362	0.91572682794562	0.880930413824581	0.79089414606212	0.843026379523807	0.744613272087288	0.803347841758724	0.269566639750031	0.364762811606605
0.99941158092454	0.985065096417167	0.985349549368812	0.994049007427893	0.968005554371215	0.98562164980843	0.938644033935106	0.959950451345088	0.826387166232875	0.91748197673842	0.881345082939707	0.859192839455827	0.730150992273357	0.376297998229583	0.710895513564866	0.709598815549579	0.583066138357518
0.999815818858982	0.999983629887712	0.966593010915119	0.982575169687731	0.991649776596362	0.862833146009102	0.772021267644986	0.889094003855162	0.961092563540764	0.934216585636135	0.800965322457119	0.621026117389761	0.851718979873245	0.8041289226785	0.859622521561359	0.470094600547392	0.547278024239498
0.983141400432689	0.998246422342128	0.99892790745252	0.995712192548743	0.999182448966197	0.875483631554224	0.992161938718139	0.983561320917701	0.924962031536854	0.847538492330161	0.943457696846173	0.828056498625712	0.802807872404221	0.822292459208317	0.701748393527771	0.608906571301758	0.26813821200662
0.99995894214074	0.996874706101076	0.998271822216333	0.988205921992642	0.99973731218096	0.918406225015649	0.764389555702582	0.899885341778727	0.912299083043305	0.909280035720243	0.899518019540512	0.540003610622793	0.661352939603284	0.64663080783443	0.763349100765208	0.715415964944101	0.704385313941252
0.997999000179609	0.999289098175594	0.996318165738267	0.997506278772005	0.997024693472604	0.950688782504839	0.964179181376412	0.9587145571454	0.95233205921135	0.861385524282928	0.941539150338808	0.815044114756377	0.856726318946162	0.884820465600003	0.740351300870758	0.68184364576439	0.528588263070022
0.99966884040244	0.999649609712524	0.995623812825215	0.998315181541469	0.978186046743498	0.897729295093723	0.863378574689267	0.957213875302651	0.930207639394133	0.782736877057868	0.760617961929186	0.807538310891751	0.813272247915864	0.629470752270315	0.782290688202502	0.391863204595067	0.509911579083861
0.999446930781485	0.999892273186623	0.999988124561801	0.999780394859839	0.97391444281172	0.84984718064442	0.979245068802942	0.861439864143234	0.827361020800054	0.872360506283862	0.685386671210251	0.699203014647012	0.928091582503922	0.827558231800401	0.825006992531028	0.612002242741244	0.423951158686118
0.991288337183	0.99981232078619	0.629919560614426	0.977195841643468	0.985550150905014	0.93196551222129	0.93673808784528	0.985437947794868	0.933837554263995	0.832107662429582	0.918961382890872	0.837042536805214	0.825521265106502	0.91239800060001	0.777646775629386	0.438485341512196	0.589393258730357
0.973566371677481	0.999772889475475	0.995894528546255	0.99808949658617	0.983584160868856	0.961630211318149	0.792083841381718	0.858753265093636	0.981459469418109	0.959674711525486	0.876630651796094	0.931961054206117	0.685353577128511	0.883983016553431	0.524167835944447	0.619160555969534	0.537442482935883
0.996313953829085	0.99120302494556	0.98674679715023	0.981244947006186	0.974402584847404	0.936299947904537	0.793374473625548	0.870594560175499	0.867003263637607	0.836410856224957	0.826147755898318	0.735656903320042	0.911451804050096	0.912480692491129	0.810693650469143	0.509218642933205	0.792390173177322
0.999996160177309	0.999911441407885	0.999951848511379	0.999813127036485	0.985950800145339	0.917124092989611	0.98445181200097	0.968441210787404	0.95052261694457	0.865556168580037	0.92346873817286	0.846260145641103	0.734276537706289	0.757024932546978	0.640061752663312	0.709560734890944	0.308865682252057
0.999750588334657	0.999999050617755	0.997048211013272	0.99977867359691	0.996971553632419	0.955807961499061	0.894724092802583	0.66370325440691	0.876754054142974	0.927936852289885	0.708099705303338	0.637105535830718	0.608538537723909	0.620102967149402	0.773453583597984	0.421859926583609	0.417999883849183
0.999840329935437	0.986951291449163	0.997118309977821	0.991562978582889	0.992893895424488	0.948431699730134	0.951695793866708	0.929883180957025	0.908100456219859	0.791931841683599	0.892244422448928	0.940611058780313	0.607725497833126	0.846983862670866	0.751617984078025	0.767685818578478	0.352030360110979
0.999998037407021	0.999074137295621	0.997894236360856	0.999296891507884	0.993755281991857	0.934911283990554	0.962124846773405	0.882033798512241	0.938419095375449	0.785389629760713	0.931062301323372	0.548919145470817	0.758495461496319	0.866212431842401	0.827391712100788	0.682283630494661	0.234104026913418
0.999998864684008	0.998180810764225	0.999987017967002	0.999668826744756	0.994687502407145	0.906009446850602	0.988898123396297	0.859510513451407	0.947042667567489	0.955776346889935	0.833928892205514	0.750309449980324	0.931599057730021	0.700918054097551	0.710785365816172	0.420309908546316	0.523137369834696
0.944509159321409	0.998164529841299	0.96737968238328	0.969875542495908	0.997929583749348	0.97502446034296	0.815099759623848	0.840570091358905	0.866487410748357	0.908470323585256	0.871490946991103	0.853447845809701	0.816034170638917	0.691345722935296	0.825701939540764	0.74118651042142	0.595464162938264
0.999999993123999	0.998842959935443	0.999635083951838	0.992896844543847	0.985241893522095	0.931500994693068	0.98641970291055	0.99693981983905	0.939481684329816	0.830184264174634	0.798046590048443	0.847960146000979	0.587932500574886	0.886372177393877	0.644390328229103	0.740229166181792	0.691442029170185
0.98389839566984	0.999979185990359	0.990837159161357	0.960308227824776	0.957255292526567	0.956857934485008	0.97189919172417	0.459400327946338	0.95332438988295	0.837242620968014	0.716849727341834	0.912157921647005	0.951527262999753	0.695674852249256	0.602392998975287	0.669549484124975	0.773984782021308
0.999999755108685	0.999913541782295	0.979892145951371	0.977237173765289	0.999886389669236	0.879770552655971	0.97322798888577	0.952719310631821	0.904772005278414	0.941099426853318	0.732380876077501	0.485797415962137	0.695320302951698	0.615112695374245	0.909645842264977	0.744784888988452	0.860225309709983
0.702112142597114	0.999983908065495	0.982071321109525	0.984005256979404	0.992948884200165	0.964048667019405	0.972472057962765	0.919948651535911	0.724294925891157	0.940088512353104	0.911185813884639	0.886933230422335	0.913021715906856	0.777234282453594	0.544540151372292	0.884426551582916	0.405758041687899
0.999976125938182	0.999935954649849	0.999437203798977	0.99794280068146	0.999751594692782	0.85333550521732	0.94790716321387	0.932674533302361	0.992025322022613	0.895835790276729	0.925486292275357	0.702637758019233	0.749751502823915	0.699868422344884	0.866990339240311	0.517209485883279	0.563117893467916
0.999582927615751	0.998562843067071	0.994974870986292	0.996984279062441	0.901396053261891	0.952853351906575	0.988183660936948	0.971382876027121	0.982643827124248	0.921025279015649	0.828939175548668	0.84474080618893	0.833833431972924	0.857246308875516	0.748528862705193	0.573843161217427	0.80052675883819
0.963168247231625	0.995082657249135	0.992551378377144	0.997638077164966	0.952206722414788	0.968237951436934	0.749095035070726	0.94199903068898	0.959917582831054	0.912247862963052	0.935581265861276	0.847495718645377	0.91706258211173	0.842827908316364	0.837755028215286	0.727108369727111	0.79976220873716
0.992620055079978	0.999330294245384	0.929507073478874	0.991125388940451	0.808574137497925	0.966715723010213	0.94094292532531	0.925847248664729	0.974985857589395	0.86753076159904	0.863874717482375	0.807593293852399	0.95095088226236	0.858635783743253	0.776694362435388	0.434841872426736	0.795473525760179
0.999916324160166	0.99414038475586	0.999632619334455	0.996907525003976	0.914099953283829	0.984554144478094	0.925276492699402	0.953809761346012	0.903148938226888	0.881822378366809	0.729330910952461	0.672933153265252	0.985846264233998	0.938752382593831	0.866897817965155	0.708532335298042	0.543201792701786
0.956228639943998	0.986428713534545	0.994506734396797	0.995538448626881	0.998173405330815	0.971528787222218	0.873261849354898	0.958289562958983	0.981347574647205	0.912596912494347	0.929366146373127	0.807939848824911	0.407686595355693	0.647229132707006	0.733702016435705	0.467866034496369	0.314805675070656
0.999195225194123	0.999301229708572	0.968421995854244	0.997853517621754	0.998190265467927	0.990252464951372	0.94519774152037	0.920267243641111	0.903917404036316	0.898955343885968	0.875932332483079	0.825541022966874	0.964906991885682	0.897113521035795	0.860485028190641	0.829849260601046	0.388112305940727
0.999967841579972	0.999749613931029	0.981768402678089	0.994294929537362	0.995056036093669	0.952969434080388	0.936199299557713	0.985938436186628	0.956377536091286	0.870620121230003	0.908184332106868	0.806891498526452	0.641827737395968	0.910857527570478	0.804624531686199	0.65662657488351	0.730386198593306
0.986486702831872	0.999879042014615	0.99577035325113	0.99677090058694	0.98861211609764	0.956355560554162	0.963611012723186	0.949577681166662	0.945339897283968	0.970713425806494	0.918979167673875	0.805507510332265	0.92572833956552	0.684154575969206	0.761228809516487	0.508907335415644	0.702049331809113
0.999999689864369	0.999946406391626	0.998166666472985	0.998395417475413	0.910721940314754	0.876125437014774	0.947262944594212	0.990906484747642	0.89257373215989	0.815268002369651	0.713945898814929	0.822665269210908	0.819678026689058	0.904344181974498	0.880344150018283	0.740350371637717	0.348628746117611
0.983983335262293	0.996005662484364	0.983005223916588	0.983589546189618	0.986656431447541	0.966959968206957	0.873062711482602	0.983909575731537	0.919268222550788	0.834811898471592	0.898561022424286	0.839546768377736	0.754803249791025	0.973355227736918	0.681999172586789	0.375600799344248	0.364783144007113
0.999814132327946	0.998322074077521	0.993829058143526	0.992061710520559	0.802631676211438	0.919728379656132	0.967150936266511	0.971854210212365	0.975608622511981	0.923009641125645	0.853969896828094	0.911032914990284	0.808054352838872	0.909140492567487	0.650483931942038	0.63169584125347	0.580907256793827
0.999543390784225	0.999999661669838	0.98640959514551	0.997722186955027	0.991628044259228	0.858374855776788	0.774829008204308	0.785142453076464	0.964967791755845	0.820043838513613	0.850911610590754	0.816821739347424	0.888511959478381	0.959472283759976	0.465080680844189	0.718684511021644	0.604225751476184
0.998023074717098	0.999999299818689	0.998574354976333	0.999840759772803	0.977895314324672	0.989579964000968	0.857099511400562	0.812700371422473	0.939585597842719	0.952712892490193	0.821063430870076	0.898663181469835	0.978234569648952	0.819148167732246	0.776442151498698	0.617987652375781	0.42634146544484
0.99997887748542	0.999999527727459	0.917945010930908	0.992761199604195	0.998758549793847	0.866935578609779	0.883347260171623	0.969623445132356	0.963910963022392	0.954943831125148	0.862580965026448	0.902818657370571	0.667796575445005	0.938413631317997	0.730220796195589	0.578458404348264	0.590606869701674
0.997814651464973	0.999990553110176	0.919055668180897	0.952730595638845	0.979593063235921	0.916934169229149	0.971726875275093	0.837103178354509	0.937274140587467	0.869259939509727	0.68644559893621	0.894839122178556	0.946575171846546	0.663281101846683	0.754929647550248	0.571145826823556	0.551489761512625
0.999999999528417	0.99997508256173	0.995951890125295	0.973018755197076	0.981102447570549	0.91223192177513	0.903896923277406	0.976738933054387	0.851468516490413	0.952306751902256	0.710944338978138	0.720147236798799	0.741322482826477	0.816004722355376	0.760054155514134	0.754001738654608	0.480137590377346
0.99990265221168	0.999944805498254	0.987261676503028	0.987268909784748	0.980863824120884	0.968590902291384	0.917052191862939	0.821237136174674	0.954036213993675	0.930723026272506	0.736645133707723	0.677318753816029	0.93549916191407	0.461785652019585	0.684296771690805	0.47174128526444	0.478975327601759
0.999996690868631	0.999949704857061	0.927594724189434	0.973140299251239	0.968431694263181	0.915803647286242	0.87730006157733	0.981786580842189	0.972573258954798	0.960804230782169	0.884682099751218	0.69009928606649	0.609153041269167	0.875617410463347	0.557151205346111	0.528356266007303	0.612999825695528
0.999999659683369	0.999703195518451	0.9999805974017	0.998517394646091	0.994273482326555	0.945448619659232	0.981351480693275	0.838681795778183	0.892356651607082	0.909750795254294	0.810432684231164	0.649294592982801	0.920475084619722	0.683434044988922	0.718375253157801	0.615776000553114	0.186384775335552
0.999999985674633	0.999903458454972	0.999327942447733	0.999861202653927	0.789901415678564	0.974471965706655	0.98044471630331	0.997591710641665	0.972046367889057	0.879634904878248	0.848857957720679	0.817606007897469	0.954958648305118	0.951219886999505	0.924936556639245	0.413331176145063	0.594358538294326
0.999973354126955	0.999952596339435	0.999341536855612	0.999855420341512	0.997793797125322	0.996453358044928	0.942784087721077	0.947111712597667	0.918394158983857	0.823981910896474	0.899797438399535	0.776790128803945	0.959626020184887	0.796977966822715	0.73322650001069	0.654425816612609	0.74273981086237
0.999097834938347	0.999958469885932	0.997688729778314	0.959749736578781	0.995314980840397	0.907899801420464	0.992545013758539	0.949000450759871	0.955889900562436	0.879645806291121	0.793507534378362	0.768253748746303	0.869174292295878	0.435213422989847	0.804484292161332	0.783051072849666	0.560844807028002
0.999806669080223	0.999999927374725	0.931600238950039	0.996096144441792	0.984152564172345	0.976145666154188	0.90645572902719	0.943362658315719	0.910253926927534	0.912705231892791	0.870561899866636	0.8703608858863	0.822777758070039	0.937119192672877	0.522899839519026	0.793731367057092	0.465923649098329
0.998603659927188	0.999259493282092	0.999900213626936	0.999894725228088	0.889238434960109	0.968502119378437	0.915745675626946	0.971805863172318	0.900869295397759	0.891702764058767	0.827315498426093	0.912428002829645	0.888254713160994	0.819560399129129	0.764954596104782	0.420835582426026	0.404406238266586
0.99928948829307	0.999766230171343	0.999505779783685	0.99893295808541	0.986724636804069	0.905457092047659	0.944568281266216	0.939911742562287	0.858804474634069	0.878716097630181	0.867749267130014	0.902508488777066	0.816672510493433	0.697208671923297	0.725600508164332	0.711835098503284	0.372474618828802
0.999996460123364	0.98662163458276	0.996974883730595	0.995307398495315	0.929272473063752	0.940232011917047	0.998498415156945	0.948651404764284	0.876846765732449	0.91660067088077	0.730853720397903	0.755449810839311	0.382151000159448	0.900094506131358	0.536510497877357	0.612292532785606	0.500827584239622
0.999991461805698	0.999988321729679	0.999674644655782	0.998984010736868	0.995583336602068	0.969487153088711	0.735417104766821	0.930059815581886	0.936818530309588	0.814769044569789	0.802324224193889	0.923655664472022	0.795988734628846	0.921453504087867	0.81115923220457	0.751017958174131	0.477500038779182
0.984456481224697	0.971724506869636	0.995198467574242	0.977389679555421	0.925435675104809	0.789254025958704	0.923173462940744	0.839126273394037	0.956094564641745	0.883278052059255	0.884145390976865	0.720508684851014	0.793981635123923	0.565966314640471	0.632256243580845	0.47733939095095	0.484606000782933
0.997963115054732	0.977914791465301	0.979171182224059	0.964218291497709	0.959893518012799	0.888864998437797	0.933732412541944	0.90017021404133	0.949856225572816	0.920510230983026	0.890296941679322	0.819435914422288	0.779411165299312	0.692153484273257	0.658155089678997	0.596676249308822	0.592539959612022
0.99998456592114	0.998551853001623	0.97103657965244	0.988975555654351	0.992219688357245	0.970879962750259	0.791321366370909	0.963943166442353	0.960586380923022	0.787771520229622	0.891307991275081	0.850377033217781	0.688137141239865	0.859517588279327	0.816106906286123	0.836206597672961	0.710956735673993
0.844213472241422	0.993416596527114	0.977033563280563	0.994301628077979	0.973320527329124	0.951419868935903	0.931651592730333	0.96878144728623	0.964353286037821	0.922415185286171	0.964261911113214	0.788420062950325	0.82968006984358	0.87339482725934	0.447303275807089	0.450463457879178	0.64571117524909
0.999992208963628	0.999995741821726	0.994832314277659	0.998036186921072	0.999764678833212	0.964790180883809	0.840725708613924	0.948257156135357	0.881141256711393	0.887259580428336	0.841683365078953	0.848927287537526	0.722299727245524	0.871873932839432	0.707942676653503	0.81323082437428	0.62074816605959
0.999366099054897	0.994242470451544	0.98803041838826	0.985720362577802	0.964400421928412	0.987351817771672	0.938398226956705	0.954997691400747	0.881305668769306	0.86209884972593	0.74759416356704	0.840555941795221	0.547170180293722	0.655021084368863	0.694882353956455	0.601047417475452	0.623767496417484
0.999664626739299	0.999425675381498	0.9990186277851	0.989217525505112	0.996832561319887	0.969510773271611	0.991883161831494	0.925752562037203	0.93337633217283	0.787240399322134	0.857101514758084	0.865147150282449	0.905755672907065	0.559523883884306	0.796171373291099	0.765872226601817	0.505475390222769
0.999971418211634	0.999957323687531	0.999494557500402	0.98543475735976	0.999363460849474	0.786832866086811	0.989386312677377	0.885726434281027	0.940915855682277	0.90221365183254	0.846865128998586	0.798329704631415	0.868539147280055	0.7902424172759	0.672941922892883	0.773800031869218	0.381441788128489
0.999999907608118	0.998136878760622	0.999444226537888	0.994927728159618	0.993133102874434	0.990317203213063	0.961055031656284	0.971631702421542	0.667275098807369	0.877989584345842	0.625282021446493	0.680203152004514	0.910755853201973	0.783501919377537	0.815881592073229	0.717513522205897	0.554853884814076
0.999994317301234	0.999511405753589	0.99413696598727	0.990668016985548	0.967583669486227	0.980206105144845	0.983448457391515	0.972753123687509	0.977818677564337	0.981967274883474	0.938698077565973	0.957131122603081	0.684131527209075	0.867743235867713	0.654351454489213	0.752201281489335	0.362749531464316
0.999999558882879	0.999663495942817	0.996891168904345	0.981892515177457	0.982293466867126	0.860463143256933	0.917421066941965	0.940369036893432	0.899894579513557	0.828377888454693	0.631874427914918	0.532016614943094	0.602824519709067	0.70541065727471	0.56022982065799	0.846251179933986	0.373072678579729
0.999999431328317	0.99812351625345	0.997081503874752	0.991729773300765	0.984263685585552	0.993776413468065	0.910167199624574	0.98654411785275	0.976260251762422	0.875899570916798	0.683063584120299	0.786062735994253	0.829397623375685	0.934643502530437	0.913084399497093	0.839774808526129	0.702696513954093
0.999786365122841	0.999605717187516	0.981874691806916	0.979982996443874	0.987393703774569	0.960057400460087	0.890034021499653	0.948703807138982	0.950749903975053	0.96510025934954	0.702815709944968	0.795360410149943	0.801072527559355	0.701743517872225	0.820905452242078	0.464204786492815	0.450065048307375
0.998461086747884	0.999982620494999	0.968521256298259	0.977182393467069	0.92143206929934	0.917933113741514	0.979756834743527	0.926074776469824	0.939638784915325	0.944774062611785	0.932316359149172	0.902563107370403	0.879437876642304	0.913850896164078	0.768802590796232	0.649832662565198	0.626469257764691
0.999999730242175	0.999838458125134	0.999009043613781	0.998103849970739	0.947130073493916	0.955569723385975	0.841711074785446	0.948523533357497	0.81243747154369	0.877321341549438	0.68566690893842	0.937004266005199	0.598071830397445	0.778290656926268	0.733068601707907	0.776323433253371	0.570387151096186
0.991725357545999	0.999967857040497	0.999988654733277	0.999952841863941	0.937211267970934	0.971522651078641	0.969516445127986	0.97952659645048	0.94630156154239	0.911551277350863	0.626733523910925	0.775269106487136	0.940549806407816	0.687378411510572	0.956125072065362	0.41285515629212	0.410027082601174
0.999967856352319	0.999971361428527	0.999160398571258	0.999222143980327	0.930470516887492	0.935704942118077	0.980921513033605	0.936788595882257	0.881157374838387	0.857274493928146	0.872701417772283	0.871185448843262	0.780900184475163	0.780932612982528	0.557377343926192	0.806156519885934	0.745072420884966
0.999999095539145	0.999998688693754	0.998817753370288	0.99014704713933	0.99723762513882	0.882345527353555	0.862991090594263	0.736465309201112	0.913766042536797	0.804242152432034	0.704655781379626	0.664345074242834	0.693725288848021	0.735599025216594	0.593981290264876	0.566765810171924	0.82817547772403
0.997002654351042	0.999355251452485	0.994824222123508	0.997772932966076	0.9982391951787	0.837644538998019	0.890420554500237	0.764997937911568	0.897949883608589	0.727536084994161	0.8126217691277	0.619144864719811	0.758893249599123	0.673304763744494	0.604617762044925	0.705867018081784	0.41216657838249
0.999953676400253	0.999240597153003	0.999510672354856	0.999760074031561	0.984942318869749	0.898536875581143	0.901634014375043	0.917295064489454	0.835012505493534	0.765198744399012	0.777646053219151	0.682921031519662	0.670089643731603	0.685376170476742	0.490315381925184	0.712781996391891	0.281349468073872
0.999978466171585	0.998984561584877	0.99973641508272	0.99987203351909	0.973006273611153	0.914181476351448	0.895052283145405	0.924492471541187	0.866481184914594	0.688112628296381	0.764746494093842	0.593277805321628	0.778264741008626	0.734686140424916	0.478263898979221	0.626176270096743	0.413064785162775
0.999991721148668	0.999908807007985	0.999806737779547	0.99959575279491	0.901552238094762	0.745921876864428	0.899839071105704	0.912273860924378	0.914445825545977	0.881612188328439	0.875744646689991	0.803055399824168	0.874429437384911	0.763111430207761	0.780610344309183	0.640691707910785	0.646229044074504
0.999956334454853	0.999850021019382	0.999955297181202	0.999947105015573	0.872397462490676	0.915038303383379	0.869552316042005	0.93671802528403	0.965192311806085	0.943090247862667	0.872106144108528	0.74697638510993	0.950456202378864	0.825573876832978	0.853280639127543	0.522894785411315	0.401674340619773
0.991772139918871	0.999709108880123	0.978735373750593	0.994631036658497	0.995468264974658	0.980207972681092	0.822195424984571	0.909857391883831	0.919211192035094	0.938740256885068	0.884547408913261	0.85720574030954	0.808216275546564	0.830703974207987	0.651448420661499	0.451283451517129	0.607678118270306
0.999552399046601	0.999759531152546	0.992809753426347	0.993907544218855	0.980662389465679	0.885156135847171	0.984908200701799	0.95910466901988	0.896383153250638	0.709906743908674	0.857705696599736	0.82592097091224	0.889849701726211	0.699951480893337	0.682368209445219	0.442362363221911	0.427459580645444
0.999999332029971	0.999913537580584	0.93694326209122	0.988857831488072	0.997327502018098	0.9300938859785	0.95336598401479	0.968197610312242	0.866795273607477	0.899259166757815	0.843776982070263	0.602318399496077	0.761313224805875	0.738312317440695	0.733136692170817	0.732401982060142	0.58605734284616
0.866263223888644	0.996920483105947	0.999973479689396	0.999817916362963	0.994077375665462	0.90971313134693	0.960971227358398	0.828923966263696	0.87895141062993	0.713074746588997	0.987174296768204	0.725336381495897	0.953224783961157	0.752330801811343	0.640476528191887	0.718156966877352	0.489749200730189
0.999998757278368	0.999677742474141	0.999751503874613	0.999350951383342	0.998626402186937	0.960121213291196	0.845629328752481	0.939459698657402	0.954253188780005	0.884680740809995	0.729329977534536	0.844832043605415	0.47313935140225	0.739590872323691	0.652144480330379	0.54531060115252	0.660348963101275
0.994233185708804	0.999565210949691	0.999682755346216	0.998371819743782	0.999645642815589	0.917001731392652	0.880145576942279	0.883802060874361	0.941880854289589	0.863125508459726	0.926604775071157	0.828316498000626	0.822561322016774	0.794014018583851	0.843071073698212	0.839773212162087	0.651417142416128
0.999976311185125	0.999932008874945	0.992424328455718	0.997382958845056	0.988260165030029	0.944518034867837	0.938796488307769	0.947555418205355	0.839405458906176	0.918192643126264	0.704097317042135	0.814695585071099	0.844551589891029	0.803143268198952	0.734888151249582	0.387584861564464	0.469840397890277
0.999722154882968	0.99989346447097	0.970153727297773	0.988349255271581	0.9827178909496	0.968983198767382	0.715775884732546	0.861077244661541	0.992762546692949	0.838060596472004	0.733054299507034	0.880380347513202	0.56621724816654	0.727269044103188	0.766917845895119	0.671197095533607	0.399139419869669
0.99978847029598	0.999987998517232	0.998991064900697	0.999566631420118	0.995087220539116	0.969638025834688	0.939117429697457	0.936574238903566	0.981054556104054	0.94899115175315	0.920122766025226	0.900172383250857	0.782850178015295	0.782130813747373	0.289391489095845	0.721974242948608	0.615481853595018
0.99999999855578	0.999978753581269	0.997036227902882	0.986183090379265	0.999895779556155	0.967640546495856	0.897581779086948	0.964366457149711	0.87139308107575	0.628484706074979	0.791197314279875	0.651539193799813	0.663019166718322	0.766928394556763	0.734201863349054	0.934936438987001	0.796525900260178
0.980533852018738	0.994482992581103	0.98988793434372	0.998779081415228	0.940918596950589	0.992718957083632	0.933939952795426	0.969578127005472	0.959121035546746	0.961312169083049	0.795970545318556	0.952297575046602	0.575525922115969	0.727136851126907	0.61387836777465	0.151402544721456	0.360915061955631
0.978751840912832	0.999998829869054	0.998885079698084	0.993300485261724	0.999431828655457	0.967008141105273	0.971692104474533	0.808057047101635	0.932838473968419	0.891953229633912	0.656087269880546	0.773506073254418	0.918764614145648	0.574598700305942	0.89394475060229	0.763480415336613	0.367538808316108
0.993344015342068	0.99292073816406	0.979056080598505	0.991101846518874	0.981420573210785	0.981282443799664	0.921834455918381	0.992922550664761	0.95990590003606	0.898729989890406	0.953153298563082	0.906186602536879	0.60201892113831	0.887444829967674	0.784445495205078	0.219136266039498	0.258029711894831
0.999999969543869	0.999999982633615	0.999997516998264	0.999976409180229	0.997020116245976	0.935270504500178	0.95694236415225	0.885350225591222	0.905515135173883	0.892047334747704	0.608921354444409	0.641248947303699	0.902538094633772	0.859001861299759	0.728274505819558	0.828900405125492	0.566479095790822
0.999995662745568	0.999999986718537	0.999897709094212	0.999982752883743	0.997385090115047	0.926198583508021	0.967299806654875	0.914269099248148	0.908843828202592	0.90216595834033	0.757483379017676	0.699000783534363	0.904212372995042	0.790172014473573	0.853593589056227	0.60778614322415	0.576399193499871
0.999990994450909	0.996514661107423	0.996995019424988	0.90481827866968	0.992132926177408	0.959342624818565	0.917483250118639	0.781908696428951	0.95359462275809	0.934344138802003	0.761513722315798	0.889656736769566	0.618504303141484	0.876162759957432	0.638952002903544	0.568026934518911	0.478188761087531
0.996051703701122	0.999999846847993	0.997927383997939	0.999982228173903	0.993382848961207	0.978723462122673	0.997944333369231	0.835728109428196	0.893576850152143	0.888192539960142	0.84064621822734	0.810970351079005	0.907185507540073	0.851073728102185	0.757463886190431	0.526543973265945	0.580742968290403
0.999933266640746	0.998673710889168	0.999961921165275	0.981531891697385	0.998794349041538	0.972252235139757	0.954458296638581	0.923464356449372	0.942202587043946	0.915510499665474	0.918950867476629	0.856679250379474	0.874024062567397	0.973497901494277	0.831165509300838	0.537888963401872	0.566432213315482
0.999997956979403	0.996924264610643	0.993096193804062	0.994822006922491	0.978362494230457	0.896507330205036	0.947217873685279	0.988500561797692	0.939550134908367	0.904741014562927	0.748827374214502	0.784398859127239	0.802263644597966	0.805388944673495	0.891078862520883	0.599643782600347	0.364272448069374
0.996058328784164	0.99996099883707	0.999856378085617	0.999522240791062	0.986697740775605	0.935438424871708	0.957835178880393	0.757686153739724	0.860857142883762	0.943703937763415	0.907038687841448	0.82274402043294	0.88892073381358	0.757200128194371	0.706756802512304	0.713012533352663	0.409574222263754
0.999994885299572	0.996610507596908	0.999809812915344	0.999083569463876	0.968627960869761	0.959918974684838	0.971395956203032	0.98291212597503	0.987418591518748	0.893697606069408	0.891360193736158	0.860656759745591	0.716588341036798	0.818591858073981	0.653390374408252	0.687280092288706	0.619844101904789
0.999972065018863	0.999392878505842	0.999822930947125	0.996797418368749	0.999920840574172	0.966895636889627	0.961477538788496	0.733518208158387	0.979331667199244	0.780096251058052	0.926860983665786	0.816106091513016	0.751703591369257	0.82196320348279	0.749506945731477	0.682757807673848	0.394587109332722
0.999999872503686	0.998192517433495	0.999834911581494	0.998076618169152	0.999838366817036	0.914170679492014	0.971564203959628	0.959415626193765	0.929811914875363	0.883163508294652	0.848773766883217	0.754993173490887	0.61623198155705	0.643000291187536	0.847943156047749	0.845603436016085	0.621155029629126
0.999999728514746	0.999773206488216	0.999987014120233	0.999968867876018	0.998522553205193	0.98846188473639	0.96631444881763	0.940869025514916	0.962206971816977	0.811130069036898	0.80239800850218	0.755659336034789	0.897253892592772	0.616571828169764	0.660915477247924	0.462084628593192	0.609333557300206
0.999955921970083	0.99827189768112	0.979487731954296	0.984270278740414	0.999896987212206	0.895709624031228	0.901422498315806	0.794545484639413	0.901163023220945	0.931151972347362	0.891860799743992	0.684467336746168	0.575626465376192	0.75469347974342	0.876955149559863	0.665394218486908	0.693295328156409
0.998616935762637	0.999913829310621	0.998565627103054	0.999175042826629	0.92862132450747	0.935991884097779	0.779546726991568	0.991473361769384	0.84859955774791	0.903934829651563	0.749475607386548	0.765160588052161	0.935814828415997	0.783657398989156	0.768715959160177	0.728953440252141	0.557506850379234
0.999942069149165	0.997718942879065	0.99098219116555	0.952897986377228	0.995450825863232	0.977330250490388	0.946349163308977	0.879174744314832	0.962094959801177	0.862188778146908	0.889892514827775	0.87597196038024	0.868356706879585	0.862923673120891	0.859887036136042	0.648090178082615	0.649698028234316
0.99999920339549	0.99741910638145	0.98811687390812	0.940354479684295	0.993607292738167	0.944371525868856	0.944861953710594	0.971551310946911	0.987229261006512	0.814001823789285	0.885806972909034	0.581095399557667	0.762849347099947	0.903827064416705	0.657502865827173	0.449664525341806	0.591868694820045
0.999988125503277	0.997962303191905	0.99970399555721	0.999939326528774	0.939818896491032	0.968345047769305	0.953053097337942	0.864611824028464	0.953825100640887	0.86051427953268	0.967455355030414	0.690642920289211	0.768024410451736	0.847864143589281	0.821617334364434	0.594974918458494	0.419269168922932
0.999933063880912	0.998018011279346	0.985048362059636	0.980260521141334	0.991662559646366	0.95456922440812	0.981058601673188	0.982292744488593	0.941731578213278	0.907710160506798	0.867300820587526	0.767405215055498	0.78165933734583	0.931623945816487	0.777156843514941	0.654027138934181	0.335162802863734
0.913768391316581	0.992930800394963	0.986931049373653	0.962672091837091	0.959720098001208	0.955091704833109	0.841588677879554	0.684795366945789	0.965579623064471	0.893854315627013	0.797276944282925	0.770688684521068	0.892909933301266	0.859975402385593	0.65472224737658	0.248128486708105	0.574555205636965
0.999993505289314	0.999943309518644	0.991120470492541	0.993714852162281	0.999274312598797	0.979673452852641	0.970032689533478	0.976469558306326	0.975638214417547	0.835199254495485	0.889719081418448	0.849808220492785	0.609683438621743	0.837704019102441	0.780709412662384	0.706036887368393	0.581315218589509
0.999610040689299	0.998852059054823	0.878264554722295	0.93236456282123	0.962484967791879	0.959072715561259	0.987821128828211	0.982282760017135	0.897800940109639	0.868147691522228	0.888248335685966	0.82753202095174	0.889300103958065	0.766365974920154	0.858505785131975	0.529642988041146	0.464220270463595
0.999889083104844	0.99934668827526	0.999903083817927	0.997862693181155	0.987442721913989	0.817330411425424	0.934975522964908	0.89413179106525	0.946882244000631	0.897403322599283	0.868629876929735	0.780791894590861	0.944522111760641	0.863035175374714	0.74040062556969	0.6811949189918	0.600161483257847
0.999999825977725	0.999717381970509	0.999880064021988	0.998165947171011	0.984729419153181	0.783312205539279	0.937558880188898	0.941713109169235	0.941229349708032	0.875525255921984	0.871921285430323	0.682604800872536	0.786091797488106	0.738837277593599	0.55736842393776	0.624069511792613	0.539840481592028
0.999976793037541	0.999686821997365	0.724432204014933	0.894046658779323	0.995026507994776	0.985471866455519	0.977587583275149	0.952730451060996	0.925512676753487	0.925203779697964	0.698586575197998	0.812777229447762	0.887216599219105	0.713230275629519	0.689957617443825	0.648064562288861	0.669360124621228
0.999973731582864	0.999950230505668	0.999595462628405	0.999255409179022	0.995961485276618	0.953130065568629	0.794108388680636	0.921004845660429	0.904953502278349	0.843352251483581	0.744410503065142	0.950709531773813	0.636269451644672	0.909891575292373	0.619819589263604	0.608162385468968	0.541183489794551
0.99862299777381	0.992877133831361	0.988281682432431	0.994005572318279	0.784135424009329	0.973028335953479	0.967624846767128	0.978116291622254	0.973451969393648	0.92456805683803	0.966603416596528	0.73028654887933	0.906098237169228	0.658816884585996	0.879281008115405	0.577641743998966	0.453912280216741
0.999098634014353	0.994616693211565	0.988349977204864	0.994858187800153	0.723910885297758	0.977776801265452	0.95435669090229	0.96677962986292	0.965945727161536	0.968085235532434	0.950362161406083	0.641179011058712	0.915357296590273	0.624027124738492	0.87492512148511	0.511426394261047	0.515211962970296
0.999903147533747	0.999895602609974	0.988575202566888	0.983387543473344	0.993955919004153	0.971759329098868	0.893418030931457	0.901631231705238	0.930489352239291	0.778738135839891	0.802460802534856	0.824458854288248	0.593895244717275	0.931670328995738	0.68987052913946	0.634971552672641	0.507286022226375
0.999404943566215	0.999998482280349	0.915652963632367	0.995996582638004	0.999939183593658	0.971627867601289	0.865999487120514	0.984264965227803	0.946537501798045	0.725953574333001	0.964885431625505	0.813920188608084	0.642726457765427	0.746439355622195	0.700902313347284	0.616401266599565	0.622128873204132
0.999467146173561	0.999979293621075	0.999669481296298	0.999977626006257	0.981562586895526	0.930020433790003	0.986970217426501	0.929500683856039	0.962844335908391	0.769491895680433	0.797686538304642	0.841754785252894	0.980118201472629	0.966737886147829	0.642892844773451	0.583013580543719	0.66056977654813
0.999791486118292	0.999956931344684	0.999722599397113	0.999991905738821	0.993534231313724	0.995192128896202	0.960156963645688	0.991857560092638	0.94123680106601	0.79676781241471	0.845809991796589	0.810650180604708	0.655029428699441	0.973009039553228	0.74022725642853	0.400876118452191	0.556514265644073
0.958725093426101	0.998145462869647	0.9810405610428	0.978451619706663	0.995929110935938	0.97254817123269	0.775306546096632	0.808338441340022	0.813922731842864	0.926823693216033	0.803375617104901	0.708208272527326	0.928262347208312	0.666715669758816	0.884394467030366	0.383070851401307	0.278568982233349
0.999997921526357	0.999967024908657	0.998138404251801	0.997100962565733	0.992245973666692	0.897160178267138	0.972953112503478	0.937601303039586	0.801151950975862	0.962825891173105	0.862156211922872	0.793064831920008	0.774032513320738	0.87576551665911	0.865153522996005	0.284710400295472	0.31155355427889
0.99952675061657	0.998518922217879	0.991910650225242	0.988246075290763	0.89131707206153	0.98786151841374	0.925080754277097	0.920365950324053	0.904552729578188	0.754257394184775	0.851547296260117	0.805944919118625	0.784012014228999	0.921749748184675	0.594808278683607	0.264001936694119	0.422343560452207
0.999956333546231	0.999936641024072	0.807711701482214	0.990565426735129	0.956590684890043	0.949196793457986	0.856929337571958	0.899266123902061	0.953514812117152	0.852822365271658	0.842745512628492	0.795222908087673	0.612375084701283	0.650006745610295	0.436003181988124	0.679142555808255	0.606873768820562
0.998760682988164	0.999720755032432	0.999987370148789	0.999980054055773	0.986455370553633	0.982942641136709	0.945205464871165	0.895603787874982	0.951353371729356	0.779735752124117	0.757090779630035	0.8919451320258	0.954162747781594	0.653865128908225	0.761955883543074	0.549155111440573	0.580698899118705
0.857235802382405	0.997802380981089	0.999707143383	0.998834383586866	0.999065662866329	0.890613005471026	0.761883762266427	0.934528786580637	0.95273629449911	0.909042200438319	0.876153416166148	0.843104357656691	0.667409404377806	0.847105780566798	0.925737212758896	0.51021938745807	0.297747433733794
0.841667263187693	0.998929313428251	0.99972337027286	0.999946066033742	0.983307229692294	0.984602100356058	0.949314449561233	0.93614184496703	0.980244301325228	0.799540098436915	0.862818166976159	0.983989982195654	0.814383259318483	0.683635923881169	0.739223742836142	0.37057382117888	0.599055111117629
0.9999997556497	0.999605731732096	0.999999467138977	0.999570437638886	0.898087674866848	0.872613101886927	0.971210580196893	0.942397107254323	0.970752141558889	0.859409403079343	0.874947002107621	0.813483660254297	0.951783791828648	0.900147965011047	0.744426832986459	0.699812498375615	0.353451042025331
0.949312929423813	0.999999742515969	0.999592446978287	0.999995343003497	0.965211937464851	0.933324076914516	0.986979478229725	0.914746722319581	0.797652625404784	0.962451295306729	0.813232160461413	0.835516178510544	0.933352257291342	0.850767557765426	0.459224871953835	0.50715084199847	0.367095081909469
0.999990722847142	0.997713240154156	0.998635633178002	0.961185882601466	0.952661904532919	0.989651734318217	0.99705087453526	0.833210723634	0.966331506739478	0.829886600733697	0.772364117786003	0.878837374966171	0.800054498506545	0.705286795349577	0.628038751391038	0.502098678338656	0.468618269687419
0.999999955545644	0.998854224653737	0.999628868316418	0.948477926266668	0.979892107916362	0.987079722778082	0.997642119216339	0.981514642218127	0.93294139615664	0.763608714547352	0.77402695483175	0.724417890496875	0.8126230631662	0.768564736324398	0.82175454794869	0.800675670222823	0.598913700090283
0.999999999875546	0.999913703945795	0.997170268010459	0.998010480274426	0.996302803541758	0.930630738616776	0.836853551400253	0.951798562147657	0.97750681715865	0.953167500963862	0.880159146591992	0.706211063943785	0.643623360984174	0.894864105378699	0.685701911813484	0.682952214338114	0.494180153961118
0.998067848328012	0.999244717653941	0.998745309603194	0.952272208696243	0.965591749881478	0.881740059971548	0.999818912818708	0.900612173524895	0.859740906634617	0.915964782205651	0.919394878645133	0.630669769757574	0.810799672902171	0.895733265617396	0.733108767072861	0.818387818295025	0.473669459287206
0.999999568724308	0.987084001039653	0.999996207494169	0.999931914839207	0.921073653741568	0.964170463250465	0.829334631182141	0.958175357050115	0.965439492282536	0.951235498473485	0.969090224306614	0.840423640385283	0.68836879526353	0.936374715559208	0.657068245133171	0.620156819908454	0.355619209734457
0.999896087411546	0.999432211719412	0.99489909449752	0.994232271546757	0.989400199036622	0.951036287235192	0.8684007072249	0.958247959801375	0.905576596800367	0.880076846303753	0.808264656973804	0.814020666294039	0.705192347086651	0.611925892620238	0.759677619483539	0.744615299369883	0.648228285204078
0.923133133676493	0.998037604657207	0.998805640194186	0.993345452498157	0.975534441294893	0.907739797391443	0.998976546085571	0.894526551309474	0.934765338238111	0.930476298875826	0.936564397964763	0.710859929993546	0.958999962558519	0.794115474037168	0.498020432970302	0.578738675905183	0.487801592282506
0.999997125947373	0.999870898231761	0.999176122555713	0.999893548728853	0.990206358351675	0.980113918545334	0.668692173721577	0.945165521265718	0.94323355389989	0.824610282757849	0.899349405052139	0.807251160484123	0.556900987649719	0.850092042536305	0.796380350678842	0.809039013066757	0.670958048800197
0.945719332597744	0.999982515232223	0.99620784048128	0.99760093119752	0.977652498871611	0.747908876837299	0.999534115966169	0.843164322263373	0.808715005650501	0.895492508873257	0.774275175557424	0.715848693678035	0.940414892418132	0.579237927818753	0.726308613571843	0.731397600136474	0.671066799510483
0.999999987836143	0.999712344133519	0.990630763994967	0.99147812742939	0.975924376770616	0.974069528681843	0.567920744468196	0.951046135939901	0.976972617043559	0.971078555813059	0.948765765469525	0.963482676837586	0.834839603853469	0.907394059014185	0.610192102930792	0.742608609125353	0.491749973862221
0.978001153320378	0.997550546131098	0.976089327419234	0.993797460062461	0.973496950872462	0.92333373330293	0.980699105167548	0.969624484193985	0.981188278022064	0.956021583554789	0.941019389247723	0.856264362846425	0.759536105029924	0.838011205807696	0.838271735706573	0.52401775067541	0.504964979176363
0.99991879154316	0.999763718966242	0.997238142961012	0.963452208089551	0.998683291279441	0.840990426493447	0.955664739535776	0.880465122109775	0.845851841257388	0.870510325122559	0.836955994481538	0.602679841118259	0.853688965241396	0.654986250432884	0.785402639062964	0.7952333912358	0.479204547938383
0.99933919661001	0.99970234932718	0.999875392361963	0.99917112809778	0.985278226414534	0.949441681546651	0.960048136190629	0.834194766985902	0.900888208633037	0.81696911219547	0.770054329475144	0.769706342427866	0.909846164071384	0.822735445194503	0.704164832534592	0.760472485619575	0.459494945111507
0.999766974533056	0.999962212427727	0.943924871755653	0.96867660959191	0.999602634557255	0.844572067968087	0.840924624915993	0.879605535262088	0.912780654467847	0.930069473732699	0.712169402095073	0.679155258312461	0.566234125963618	0.852640422569886	0.895155334143154	0.689517926934079	0.621282845846773
0.999912568237906	0.999809509484102	0.999931396003874	0.999867112728478	0.909482085038022	0.924704967654157	0.981685971367294	0.931364939714157	0.941410917653326	0.928301517308746	0.939460844676579	0.849293039446783	0.98460270349124	0.788540866975521	0.750721689845618	0.450607216312703	0.386984076071816
0.999843192288069	0.976522922246045	0.962871365571044	0.958606251346228	0.994743696879226	0.97241300008437	0.892461609714882	0.936302472213497	0.910046480965354	0.93762995343672	0.939922742930584	0.551520960389842	0.739863826151678	0.728880135096721	0.836198934422376	0.908267302814968	0.315331455104353
0.999996614911449	0.999995930955175	0.999934469971462	0.999892187991508	0.973447715350172	0.869348191095998	0.875599989005383	0.98550983126087	0.96583172392771	0.907586602117985	0.8971151154942	0.828386294552022	0.750321630050626	0.931334245897704	0.582614885889172	0.794372801021251	0.412123660703976
0.999998907471872	0.999996067005605	0.999453186935414	0.99987866933519	0.954044328636883	0.937072981836301	0.952446374614828	0.989227785449876	0.870176514360925	0.774963295748875	0.816914768734816	0.924323079013449	0.87645859204577	0.826867800728768	0.724318407920231	0.744773725923461	0.701551397689237
0.857653346442931	0.999998535356752	0.918637760508538	0.993632655393281	0.998633273490456	0.972771046941853	0.944038355156536	0.863242687246992	0.960472296335866	0.782558649131983	0.714193065110393	0.796969527273361	0.495172635875291	0.729919961018259	0.682759490112653	0.530657974970146	0.361545888910981
0.871346971708805	0.990011713598737	0.998525115156705	0.999302789767378	0.972432091243187	0.959845285744115	0.927716077823988	0.993276651281898	0.977668465923398	0.861762751468821	0.90492594857389	0.887496327604996	0.830352595508844	0.923917283226298	0.788492690722185	0.380338310954929	0.517473948798081
0.999448519991074	0.999979156074996	0.997914546257709	0.951722280358058	0.999968739393193	0.916915817220694	0.957490124655936	0.622652620744575	0.956193529506826	0.932762741363029	0.928993977145018	0.663753754932058	0.851808196049871	0.831981421889566	0.851603755867885	0.891060433774044	0.539810190301126
0.999995768638433	0.999948713204192	0.994738686199307	0.998994605893073	0.934729604266247	0.945464738795827	0.952319575010064	0.973711779802234	0.884161333612525	0.841110042691696	0.7513584902634	0.901297343818817	0.65934801077984	0.825611550228394	0.625681635776264	0.592055777804037	0.320572117492877
0.998635594304834	0.999949188728389	0.991452034958417	0.99851109466121	0.998250525856438	0.959262486049802	0.851366547971238	0.825250627935603	0.885740328726869	0.880050911027478	0.820065565580337	0.890598563992607	0.819918979057767	0.697675903007547	0.746553773449178	0.736500974907444	0.693182754217796
0.999637251389952	0.999931884140191	0.90111473074122	0.988615745190313	0.979469869837855	0.959361615068943	0.97557230659732	0.97724255270307	0.930671638231994	0.880619249510961	0.653991877640793	0.952172039588437	0.548196763114961	0.690746005829077	0.559216180697508	0.489548913862878	0.573242870654579
0.999991312654561	0.985011626850999	0.998095347211061	0.996027048797115	0.939218970298974	0.979966992148779	0.965202191187996	0.944249591694385	0.902768940419222	0.892614232381963	0.787300051936194	0.864413127958129	0.791879605345305	0.624718055785817	0.734253445178955	0.769947455242596	0.478787770340577
0.999950247227974	0.998412792981868	0.999905626196253	0.999204606734405	0.998919140355888	0.991981919030949	0.808510245948912	0.866531561441557	0.907411892286168	0.903483358780903	0.91267314207249	0.674937766855809	0.807129353710871	0.756000713262158	0.511579226503441	0.782031871456644	0.567746566756415
0.997541474967593	0.999977851236076	0.99282784608068	0.985245923979025	0.999969343674889	0.91430183354995	0.934342041507955	0.917139182438006	0.93611674283355	0.937555436666724	0.894552925579473	0.964084222157865	0.756418873774392	0.896118727497024	0.911891358682447	0.494572158871217	0.580357778065856
0.985291402072428	0.994497295986299	0.876599316516683	0.970444764941158	0.721708093025903	0.995924799763361	0.889949105041414	0.992942829593375	0.96694509147261	0.921110506714648	0.774019883788095	0.843371012566464	0.687020880513691	0.865080344324438	0.872691052071901	0.566520612024944	0.560248482551808
0.999934659758819	0.999993251125593	0.999331640933939	0.9998558589141	0.98973809167995	0.994274069870376	0.952576615644916	0.877683902200296	0.984117959364777	0.881679182620806	0.845175336533581	0.902602521482697	0.948924517149276	0.779154830595551	0.62483308091728	0.362306523085403	0.564566314607199
0.999999626068365	0.999849396850231	0.992331535424738	0.999420123113187	0.972837202652971	0.986751322732018	0.953612685524732	0.982202359809381	0.958158408580862	0.944283635148871	0.833774712798172	0.914779224485141	0.560207762822572	0.914326205571077	0.56945289600027	0.632533793881438	0.808781509899956
0.999805255075328	0.999964708284671	0.999971131473255	0.999575478255209	0.953293139537419	0.977445497277229	0.99996546878425	0.800879603481264	0.976894287559944	0.908116246848578	0.926255743523882	0.789526418983018	0.937890402645569	0.780449347406386	0.864028424033628	0.417261442299779	0.625736244146815
0.999985904596372	0.999823213467715	0.998002889586354	0.998012656508283	0.97469898922577	0.978210145813665	0.658927720317244	0.973802405245496	0.950157594194849	0.954678559012241	0.909948669406494	0.84806259104478	0.7650607959175	0.896683788996319	0.647959242198265	0.893704374170767	0.708877781697871
0.999999990267035	0.996160912180889	0.99428595519406	0.958749326794489	0.985923414948914	0.873165562548997	0.990390523289979	0.967927049992387	0.946832810123059	0.806094936656509	0.597408460290912	0.623071168088572	0.668121630049914	0.664366252407231	0.74245101745684	0.485005589483069	0.602589511131427
0.999999189697314	0.999994753159949	0.99873287896538	0.996781053872395	0.989100787787159	0.940813799803365	0.945836723966686	0.984524927456288	0.961697796045528	0.896225038410103	0.823928181503421	0.936295405880429	0.702647850206455	0.837019523071132	0.353308800592304	0.258757029237262	0.722200618289722
0.999999999943482	0.999966030833939	0.999882441725594	0.978552597256383	0.998900500153123	0.963180312905367	0.998110377623844	0.99097569920586	0.965770276684034	0.82898044628432	0.89339882675526	0.792050220535797	0.935550080131997	0.826402881688065	0.81505155832541	0.785869219079733	0.779442813001678
0.979320160829565	0.999999918408438	0.998722152101647	0.999996020813518	0.860567109455915	0.834132289516071	0.973970058138133	0.702306862080365	0.915915867597312	0.868287666150756	0.427860273446991	0.7203990334068	0.950170676130894	0.83607722167934	0.719667513826715	0.345901481092269	0.632790844452115
0.999999692249362	0.999989766826062	0.974315185455065	0.978019248682732	0.99991774067168	0.967180563562866	0.960350151284101	0.964847378976245	0.930715981159116	0.879527199274258	0.881179128299989	0.817981457161958	0.713841575010838	0.780733177851756	0.632761704215696	0.64035505957234	0.794835985369841
0.999999539784045	0.999987607561016	0.991848960716637	0.99209200154705	0.999602668762241	0.854190719881458	0.679888899820146	0.984036732945966	0.930641744556096	0.899980762934817	0.812492573161319	0.826916778742665	0.735824991363948	0.760779993269656	0.664769081540657	0.680297637650821	0.405519907837416
0.99999502178973	0.999999063452924	0.998299006086776	0.999189290414424	0.998683695547238	0.971585016613308	0.973556436465842	0.929387565564618	0.930633047023917	0.752794463718359	0.80215643091818	0.937844349235263	0.895659032762523	0.787502534358001	0.574301442565831	0.504430660811058	0.703588800561364
0.998828545793775	0.998621972760411	0.953188487768599	0.98031240376558	0.980834396928749	0.960384388296617	0.924528083788672	0.906609199156206	0.831943059713811	0.808269559235705	0.7639190514294	0.88205626754065	0.857032765738762	0.680919113610525	0.756469359949457	0.659941818711085	0.701823175234803
0.999999974078406	0.993685777413243	0.999864447124282	0.999848725557346	0.973941625178077	0.990168644228346	0.951600734406598	0.994156314278676	0.886478675410585	0.788695172920039	0.63654048915473	0.945438966009505	0.734824589025293	0.781353557505242	0.861099242838005	0.352797753587594	0.628258181297198
0.935642950307812	0.999925210550525	0.978658077743594	0.979667807565192	0.99986450163041	0.900298691364966	0.885225142049811	0.687324803466871	0.862556403745575	0.744806124458468	0.858492427537421	0.877029273661204	0.575106167969193	0.735047555566055	0.610097936658951	0.649966538376332	0.578966917753897
0.999999484100516	0.999983482276025	0.995781549683604	0.996509828164758	0.955818675462538	0.836224804793994	0.965933796268029	0.9809161089537	0.94109283419883	0.924246780143562	0.826423341414592	0.601418736457115	0.878694682571729	0.700648700493059	0.712383268348734	0.472373701422241	0.450985861410632
0.999997402206732	0.999943956247687	0.99963093468432	0.998095538725701	0.989028689420809	0.831541484390523	0.932987017684846	0.802252216470305	0.944480163398422	0.947256719219549	0.669283973968479	0.939187424218013	0.630360974937455	0.738631052605767	0.706608472319493	0.698869180046824	0.552189350254873
0.999918211870648	0.999958802900832	0.99997043090019	0.999925121529558	0.99334652145495	0.973793644595681	0.939293949768976	0.927739240947849	0.962742669308945	0.789463448237665	0.883457092113904	0.878232182936732	0.934999288108371	0.920082958970766	0.771701914716126	0.713020163394072	0.261484976620039
0.999999346640794	0.999943301333917	0.999970882754245	0.9998728329556	0.995626939723749	0.960850100669617	0.874257247485241	0.942282836882897	0.950474318742527	0.976457880708253	0.8552011173512	0.677946888468989	0.891450412704453	0.853234201149848	0.794154886991379	0.662942930619511	0.590495589020863
0.999999758421445	0.999981414081811	0.999112548360227	0.997926086623022	0.982441049697236	0.96702829822361	0.971355940549518	0.98208425688238	0.94437102308066	0.84668894423335	0.876886539025414	0.752144304441998	0.814267084028854	0.756120704477084	0.473862142705944	0.77093941234669	0.447207736899839
0.999999998768145	0.999977623950994	0.987097732961839	0.975834933209326	0.997863936254277	0.866684745531689	0.990491125730583	0.99594347330924	0.898091307754169	0.890493003297672	0.830791481881623	0.420872211828607	0.848300961529026	0.707609777280751	0.868021051951738	0.773006174008356	0.479265068449696
0.999989184160755	0.999676354341927	0.994515764300681	0.988889052541733	0.947074838048109	0.991809977018566	0.99563164664864	0.991155141175131	0.863952736238009	0.900176224498365	0.93023021319999	0.861703056157343	0.968747510976073	0.670380792264424	0.717057548797818	0.745750208235895	0.469621823843403
0.999999984460427	0.999999865073664	0.970103706800675	0.968387889241882	0.999842919525156	0.926203774263303	0.682717748033426	0.988493453617041	0.961559290593345	0.882580050132581	0.876838147292807	0.774012764283536	0.74103387260692	0.942384814589998	0.859461213979411	0.792254100529031	0.770170412707467
0.999999977000624	0.999977022908325	0.999492261636617	0.998507543284981	0.93667267860597	0.983562069006696	0.999312420610276	0.827360305896447	0.928315028900618	0.926234410071604	0.960242746616027	0.904846437483426	0.939520215225524	0.615186422085271	0.826769952501391	0.781623736056643	0.794114818577843
0.999999999809395	0.999367397780576	0.999467646743063	0.999287147045316	0.966900370836156	0.982456176958776	0.960949805891582	0.998857186160915	0.961441238278052	0.891348323997967	0.771651875525992	0.726801818659307	0.699259160184297	0.891383672897565	0.801842127601531	0.65598535144194	0.453375169102759
0.982596850775537	0.999993657473186	0.997899565581198	0.998693322382951	0.999536680334742	0.960430030720399	0.805349313603968	0.923251881986994	0.91933636307577	0.975470539083068	0.900531001207001	0.639699023335522	0.602063630742922	0.919276276548614	0.843734461197322	0.542489472201438	0.263674326392454
0.998033024932218	0.999903230801016	0.996036694055029	0.996098520680312	0.990069780288143	0.990693267155589	0.989304496543898	0.945393163552154	0.707634546177845	0.891544094547844	0.939054508226466	0.774722332396364	0.828128762508652	0.701652831710278	0.742260179615471	0.71052680648951	0.617359675142929
0.999999009153253	0.997014778840854	0.973506501757195	0.972396350305372	0.914718211361099	0.884054113724245	0.848649871881306	0.840131149914062	0.956679001623124	0.926972836972177	0.758126657571513	0.701063145824092	0.64473866943433	0.711761358005787	0.765273157416004	0.92518960183431	0.840530332995
0.999966726339717	0.998264518331897	0.990821105362248	0.981529763105574	0.954434812476427	0.889593233900648	0.995229522373476	0.960808475234649	0.953990869514195	0.954249371264882	0.899181552986032	0.747321694193378	0.837019998175663	0.79510723997189	0.614465366604712	0.78161775566584	0.721001654170733
0.99995050253703	0.999763892467238	0.999704541235353	0.993346245638321	0.990068139977069	0.860372467762534	0.904121792331155	0.783420622882869	0.941485339986339	0.874882985804903	0.739226160779124	0.903458229458444	0.865512000990169	0.810607072454204	0.73711856679495	0.46904738286728	0.540325429082875
0.999984404697332	0.999773187602221	0.999214270854398	0.999374729545759	0.981207851855808	0.987589837853803	0.945189423623375	0.979354457010637	0.968529102298692	0.865484770311917	0.867522038335258	0.743990129952289	0.913190964543129	0.917194155633599	0.556248340637135	0.474942759846531	0.625105474114762
0.999999995563202	0.999860512127437	0.999333784379895	0.998980467769526	0.936970202907759	0.972287702405779	0.936736012133803	0.948225964736782	0.90776470121752	0.881554455866273	0.707806623736671	0.529359444306598	0.880444698758796	0.821085673778029	0.818299806486902	0.584986348462844	0.617521358870131
0.999994213616195	0.99991057272523	0.999716254228359	0.997411178340865	0.98051301320006	0.702913502031732	0.891295930358082	0.907035590455764	0.964216899935784	0.981519902452411	0.784711689850733	0.796285791527891	0.82954931837439	0.955796095358589	0.756347380437895	0.68350892350716	0.478585767496852
0.999998204496731	0.999996406614251	0.999961685361075	0.999858762903637	0.997023965122428	0.99213241803777	0.995178730132724	0.918866692450593	0.790133847768941	0.906405744634096	0.708273741934135	0.937223548379398	0.942578700704109	0.749927625837055	0.888483900787637	0.720183914982448	0.646448338228395
0.944288870632741	0.975552068276561	0.988157264021728	0.981350597387674	0.992393152735822	0.943173801873322	0.857418172211627	0.914404236391402	0.932185457596969	0.907383256268535	0.922877588955608	0.768763607681042	0.821044283400201	0.912185804514584	0.865036996759848	0.653306160137138	0.502024322834372
0.999982475051892	0.999297876277866	0.99961974411715	0.999461073607053	0.864586477833028	0.994392238237937	0.938554455640183	0.908583573773789	0.892674009327897	0.827670741495506	0.824378574025771	0.712436744711208	0.937370637136747	0.701565431158919	0.530737569072495	0.3925836765868	0.58725408570696
0.99999637166613	0.99996067684137	0.999895524659964	0.999528404085105	0.977621788462453	0.888713907331939	0.964862264980769	0.833065361652078	0.885522721297954	0.819836484083716	0.48203344717568	0.921767169482695	0.803156442171184	0.620088290338452	0.777152064379543	0.52769531931815	0.326586076967259
0.997124038066985	0.992729418224286	0.777750324011916	0.976998539685874	0.987257074102209	0.933544699304471	0.720200360541167	0.944958986820373	0.898388642710286	0.865779730823304	0.877061997548216	0.726998603825572	0.657615793596237	0.885118733857391	0.67200501853486	0.440473596152302	0.891539488617351
0.999999421267099	0.999949597658774	0.999182544876183	0.99915218003595	0.99382955463486	0.928693946478448	0.988018751556974	0.96335808384378	0.938472571591419	0.883688493366842	0.802892700686191	0.94165642297752	0.763239429331664	0.542721236801732	0.720752058292658	0.60191546708697	0.522769466021238
0.964753538118646	0.99855010828104	0.999993232394854	0.992083298068616	0.967275106271381	0.960678316465305	0.974936138380762	0.857365649548613	0.945157536975842	0.923181507615312	0.854447937228683	0.74801752140624	0.944055974613029	0.662523769062219	0.846468761508819	0.315326903187463	0.199423787329363
0.999997144689795	0.996746105090738	0.999908600373552	0.999041163859758	0.997579548546166	0.961912883208203	0.959334025430747	0.889890916695725	0.930121766412342	0.777390794035942	0.722244474317329	0.576764569146863	0.512621326837853	0.754179785472627	0.524893236207659	0.662120620452427	0.69703888383421
0.999991323038793	0.9997709661952	0.999434044402895	0.997886039684516	0.998381500070626	0.952941194804955	0.994908587541953	0.963473041962741	0.969921074286348	0.977796293211953	0.913004847972288	0.930900157234729	0.840358777859179	0.648196129117015	0.865361276492597	0.51249628752754	0.620641579501629
0.999721707461334	0.995856510401699	0.999973813547267	0.999993093069569	0.99615113155378	0.986989688107931	0.872091564315915	0.99203795616492	0.966229340142456	0.948919357308358	0.928386695606235	0.885558918826031	0.788926939041972	0.959244573323624	0.849447458498195	0.523905298787549	0.486713650939105
0.998726095331535	0.998859011816076	0.998867201695964	0.992869621988226	0.995054599621757	0.849286774033791	0.980310914652559	0.941000450758628	0.902266534773917	0.920852659557884	0.915798121812159	0.695706004833721	0.864441018999114	0.873769344153503	0.905047553527717	0.526779489074536	0.552984155351179
0.999998690999455	0.999541620714451	0.976200384699532	0.981476383735103	0.998803565128902	0.979290439385155	0.981517298820937	0.95055988142217	0.950157566108725	0.824594440131482	0.857954828820323	0.912009164282519	0.533442162072787	0.755285232856569	0.854975042789216	0.658485491184182	0.762425771859591
0.99997766384287	0.987989864675875	0.999688852030367	0.996045195890258	0.996238741011072	0.938198531220874	0.991237542666183	0.920947168881113	0.948068847245684	0.931027647230089	0.917310506904913	0.775992797338107	0.852543066597407	0.732308096532324	0.751416118155547	0.759442069492525	0.474620123461899
0.999998920443693	0.998775556074113	0.998971921376833	0.997052180515692	0.99996018161215	0.922212196640426	0.880156794356778	0.991818719653266	0.962618809287509	0.945616911208904	0.879816312130396	0.554928535938383	0.710454605706042	0.809467155816268	0.692631824044116	0.798497936961359	0.701442707217259
0.940785523634511	0.999687386835642	0.974066533189395	0.990709045755151	0.996434358655481	0.956355592078593	0.844706403549487	0.908115499574794	0.930505401130593	0.921742937018296	0.928395100766338	0.542687719951783	0.77379922419275	0.887404118152573	0.768292457277116	0.341661501935395	0.484401355259382
0.999856776221644	0.998871346582978	0.999929132036385	0.999907133801418	0.994962901187286	0.983374808294482	0.975944386170803	0.916225181189079	0.906004477752976	0.850383283730419	0.833951177603512	0.914524769138562	0.928930985922468	0.603196185944094	0.766638268865257	0.867955827212848	0.646082688986991
0.98408600525957	0.999819437182204	0.989191620459208	0.994655388815408	0.920126220565128	0.954166772435504	0.975093897392255	0.948388826032748	0.944529404316601	0.892515830593073	0.90985613508028	0.843138312226798	0.76709124699053	0.665607437278986	0.761009591731888	0.661267129682452	0.438497456830691
0.999939019490308	0.999981605445327	0.997372815823452	0.996254602410137	0.996556439555639	0.916051072047755	0.951567492703267	0.929400915551535	0.893480405219417	0.924973233032375	0.829512819246585	0.709608024247008	0.881280622099639	0.94286992330408	0.831489674033033	0.488549173963615	0.549172314032207
0.99999852823975	0.999998155689775	0.986614880303198	0.999250984960217	0.900114693923824	0.973089673010798	0.931539314461186	0.945546479471007	0.884120197760961	0.927301016412043	0.896084593355219	0.777283785460063	0.895499026446125	0.890371749501292	0.760878408894067	0.611436375508681	0.446379574633274
0.998316965827668	0.9999914991126	0.9980292283571	0.999757251476335	0.942282446336523	0.986444620660427	0.692745164163071	0.805932113791929	0.948141720739928	0.869286466812201	0.918371571400561	0.854973576951822	0.923477394112321	0.731300545635658	0.652000048207266	0.604365805597349	0.689676938380416
0.999975220159548	0.99997856046889	0.997420492326342	0.998783774327662	0.992560020141759	0.966122424333048	0.925476220389354	0.942353704731257	0.91626740478797	0.856937114239286	0.696841836205169	0.820541713087307	0.582540379172757	0.954750800199165	0.79056491417367	0.173415086252349	0.523850976104784
0.540522581667926	0.999771463927297	0.926299484295513	0.98645020694212	0.992924493258275	0.903550316131998	0.791486735636003	0.807695720645776	0.920735087568381	0.856230518093664	0.74887021031043	0.94724147782262	0.602361853295799	0.600676735759433	0.700190161615969	0.323911541028271	0.439588899872234
0.999224703953082	0.995201190227738	0.996093040173938	0.999113831010739	0.928057327730545	0.986721557006499	0.953887482083197	0.987704764344889	0.945152494459608	0.843546815956973	0.850165406713718	0.510551346953966	0.872958108087651	0.80816902823125	0.885672626710886	0.437910677506814	0.441093187245775
0.998841095523618	0.997825223341601	0.996028863972003	0.97494598525291	0.999675327266095	0.687521205382675	0.874669982391562	0.747330769709942	0.916658984237268	0.854060659204478	0.88298025405784	0.492655003312398	0.84141158129709	0.799009176320091	0.752478195142439	0.603023669713382	0.424500065065675
0.999994252320219	0.999971521392777	0.971191228143553	0.98654195665571	0.999916803677047	0.97598180557301	0.737867620417917	0.751989789389026	0.84598944450401	0.871039003717816	0.702688309981927	0.633398146786769	0.552152527363491	0.552624200765026	0.743384629725821	0.500411970636946	0.363771329205023
0.999891338552451	0.975942591405663	0.998515957764053	0.972379525218429	0.99584843008229	0.771969014808945	0.988095757965663	0.972755892420551	0.819549864616663	0.659083002899544	0.79173360924904	0.753540527324484	0.804933872701577	0.673266785652298	0.841671845178668	0.557671363755313	0.633032437305144
0.99988867943097	0.999990329067831	0.996497155015822	0.998803850012228	0.999490607055595	0.943416721573567	0.929813623444847	0.971126956073047	0.931164497967801	0.969179046258126	0.943333573095923	0.768636785772488	0.819782939113713	0.972477380732011	0.676852010771721	0.383502306993882	0.523720756587839
0.999994571878463	0.999957017113953	0.997556935972095	0.997525678390909	0.984586609282052	0.993059697533171	0.919939930285428	0.90591745533045	0.975120956010239	0.873869563774661	0.773626154654315	0.857451828582772	0.932526974826438	0.776259791308195	0.712907582732123	0.52342528257852	0.617543674767575
0.999999869829133	0.999923166631031	0.999853188748697	0.999252655685166	0.99487947817411	0.957571376395506	0.989727296726471	0.991671393797972	0.913565242684787	0.969836360573851	0.926884993727499	0.586852483282857	0.884522969184184	0.875518535944556	0.639188029507507	0.800428997165047	0.190229372278525
0.999997386007158	0.999658484279114	0.99929629061152	0.996835986020705	0.988510762428412	0.944530859574406	0.997896914320262	0.96227918129848	0.935881322902534	0.920199635410986	0.865644780693695	0.987696788124252	0.695874077400566	0.632964400903913	0.81888865757706	0.732674356342743	0.733552633544904
0.999999746849288	0.999879813855544	0.99999446584458	0.999636438917464	0.987878133252076	0.929304997135964	0.990084451977373	0.941669862309719	0.932408010233565	0.8983392703067	0.786962683939121	0.284885158626448	0.776714584192796	0.865384679735245	0.487136591990388	0.825857291714732	0.6403739827033
0.999996683826814	0.999711496693852	0.999997416003067	0.999789260638337	0.997245023879148	0.949065911032779	0.998995019177044	0.971235116195977	0.958557052329281	0.944360433409072	0.963936560386568	0.990586240888769	0.757363407456827	0.718291000365777	0.768075981504061	0.735570365883581	0.58168216107259
0.999976376367284	0.997872336711891	0.999834263449514	0.998131116935362	0.997275941296845	0.920386861925347	0.754969347932434	0.912729422340426	0.943695293049865	0.938547441760557	0.786586778270867	0.419645349543578	0.802570462539835	0.824926277609765	0.767297597883261	0.623594896898236	0.347157715387196
0.999994510755658	0.999391694055745	0.999278269955401	0.972902520270107	0.956129830086454	0.937992530591373	0.998582136850965	0.952330450537761	0.963013398175368	0.963297033811161	0.830060231033232	0.904700323059971	0.61679812701976	0.963343673642471	0.875052274179287	0.367673019256933	0.372147086022851
0.999998831920064	0.999986393456956	0.998247467448343	0.999297599985388	0.941116471066858	0.997466811581595	0.823349276711027	0.946828248749175	0.959172729205065	0.874033549082163	0.729244966875756	0.95256942211742	0.820728634176503	0.845108930902731	0.572108299197306	0.842411306234069	0.544139833127553
0.975623591666294	0.959717971601747	0.997073361807654	0.939231934106143	0.995020426924507	0.730401383346543	0.967640607632104	0.94764819749816	0.867849538887364	0.918441665925025	0.912361825965019	0.662695723583186	0.885285523413068	0.898990175334332	0.909425268492409	0.613814778898576	0.379163881095897
0.999983976875223	0.999998873286317	0.998986987749893	0.991982988212553	0.999455741940552	0.727159475215893	0.979018002258089	0.976927730192438	0.858021715677227	0.900229963151901	0.936122732177805	0.356887166297379	0.967670788041039	0.878892573379176	0.91481391217147	0.713843929444205	0.630034670837657
0.999998718703461	0.99979719820639	0.993773522378208	0.97555118955472	0.987561565820656	0.936320388669668	0.996922616896579	0.995058200468079	0.968123643345335	0.822439451249717	0.966644939252509	0.661339964526581	0.969116760651966	0.885860402553066	0.888870936430662	0.623647018714476	0.409100153382068
0.999995932152224	0.999990661429663	0.890332834998959	0.968494614722992	0.975526330250608	0.920166191006679	0.990540394041267	0.984061868669078	0.949395987265613	0.88857001465518	0.883276458370799	0.934320638314236	0.90536210643042	0.785916832713035	0.679438427488582	0.389897324710045	0.517592148571028
0.999714514299667	0.999997637430177	0.998645492765736	0.999560827437847	0.983063357652946	0.97461324239731	0.939139909634876	0.905529006035853	0.919317839702389	0.945141974973159	0.865072993446295	0.775653785996774	0.971016898459078	0.915437622923952	0.702527433957324	0.633944027484	0.271933186672964
0.999999961848424	0.999817353073954	0.994744773854246	0.997997152229431	0.986323997425334	0.993038877273526	0.940521537439426	0.941977357695566	0.945659058037606	0.818285179397653	0.635214732279961	0.807638211752015	0.911484763412273	0.737420745073127	0.781521459528289	0.878569664558478	0.69278977152486
0.999990790759649	0.999969782390875	0.907112365495716	0.933615415458702	0.999273406785212	0.76269290872862	0.985199220075453	0.981473046381919	0.887995065719255	0.982076610069425	0.856754193987685	0.720900326344304	0.723503676829839	0.649792819646335	0.776102824292586	0.384720133452222	0.561495956127819
0.99941735586314	0.999926038369036	0.997196923745876	0.991250886321661	0.987777307927573	0.805904524139276	0.90554155448644	0.946763161754319	0.973122720051541	0.95912223641768	0.923372362512284	0.649859553530429	0.887660762189934	0.930344205944682	0.928301248543272	0.549972331774119	0.416110102327512
0.999996293108203	0.995145401530544	0.987528448087426	0.834192273202194	0.998094062633632	0.86609060020644	0.962551392015235	0.948209730765041	0.947700557692625	0.885292643420333	0.859284578400236	0.314675014730504	0.821895904874749	0.732458097252729	0.742930646675578	0.746567708759644	0.42850370018043
0.999996358583247	0.999970408482127	0.999291011294813	0.998555171805514	0.977312031448918	0.846167687089801	0.973976017876769	0.941812015712537	0.98533430213146	0.95957988912835	0.889814321171681	0.507314247456746	0.734114342316227	0.863425995081156	0.777515715407296	0.633972255808317	0.635219826035068
0.999978597747322	0.999894956562636	0.994775560841962	0.982884541726499	0.995936209644115	0.953314847763429	0.987200923505001	0.984632252203955	0.956477537437441	0.783906138740006	0.940605151171132	0.89087543189321	0.874340773131255	0.717033150205619	0.770748020987466	0.773657287943848	0.706834249151324
0.86844910471965	0.977792504460904	0.967515141596944	0.981424671520025	0.990775142775711	0.913298628307571	0.784299737125024	0.884135301541552	0.926358260601573	0.919018652693613	0.669227485457936	0.711394879766199	0.882662279580155	0.936124610122733	0.730567456312924	0.52296381035201	0.316505541884284
0.991133310791491	0.997561081381719	0.933841203848101	0.812125021081142	0.99846757743582	0.850303860121993	0.960734388682049	0.961579037961506	0.86783715074904	0.912065399007587	0.846583355645481	0.813932528017677	0.858181185322202	0.829191863458817	0.806112445029257	0.752136632837046	0.55207762033308
0.99997218434353	0.998530930683768	0.998726624420403	0.996653308704855	0.971214813613055	0.968849592235174	0.90315030058441	0.907927396269654	0.897704832750992	0.804786393002781	0.848465519894837	0.786926670550718	0.834821739809833	0.690153968935932	0.677528968843603	0.921846929777143	0.507466169818847
0.999872195571378	0.999857127577467	0.858284302893988	0.822270199458731	0.98459111351218	0.674284426871174	0.957629224672818	0.881640701305483	0.875788127044395	0.926866200408949	0.727084738051854	0.83370062929226	0.823951746814112	0.605310964542827	0.707577008075907	0.684750074881479	0.420020197434791
0.999995008250655	0.999939972756941	0.998698701611723	0.999540592521008	0.968433922398011	0.916386130097555	0.919244753120552	0.968187641169713	0.84442818558844	0.748690873670839	0.753343039958416	0.713844146455741	0.83993320170642	0.930467617695985	0.794465451730406	0.682984034873419	0.585313103471241
0.989180798865342	0.997796666566045	0.996044971136589	0.992820248943928	0.999275284114832	0.927847705480157	0.957183484420153	0.961063732397416	0.895719365479323	0.945221612355443	0.944318940973679	0.888732624072478	0.697518338259418	0.738794881315525	0.862755343742193	0.400111756365523	0.290469026240483
0.999835489692691	0.997838483278753	0.992945692249801	0.99563419563594	0.998311291247324	0.978818068631995	0.67388613945008	0.923339964192243	0.966551591346861	0.886674339529734	0.665099053548827	0.815934955556929	0.621053027942354	0.852007519508741	0.742962877032355	0.606761377154349	0.638848390318237
0.945779949401366	0.994763474775928	0.971509571225822	0.946453481211354	0.993815326384109	0.772030612187839	0.991943201715204	0.892542770347022	0.949073736447308	0.805375612944138	0.92884794285739	0.917074998749311	0.846498419212716	0.49741953270448	0.776157573913103	0.527555609200606	0.579890618442674
0.999999593752888	0.999816273769054	0.998636689324342	0.997868681145052	0.99947567758328	0.976759143823763	0.852433776296679	0.964057788641876	0.956942008781234	0.942978663395183	0.896276519541472	0.817233018828289	0.64016112954885	0.858379105789224	0.834052650937737	0.832963891440418	0.701834776565657
0.998278726862147	0.991774273195409	0.980540183979706	0.996325597219859	0.898233907717118	0.833777727521224	0.87844332659366	0.485200432801651	0.930915989116901	0.911834891852877	0.638211186127306	0.753679296345409	0.840414201317898	0.893767886965136	0.871188869243857	0.654460433290471	0.668289668110029
0.994474509658912	0.999680458698952	0.97403464186931	0.991216068381841	0.998948687434106	0.996042346511282	0.995225619680464	0.986986945689636	0.93349176507282	0.816424954884274	0.940573109361784	0.838499498969701	0.757596696268873	0.757202031269401	0.706448058249266	0.782608520257622	0.456916210009088
0.999765193749835	0.999031154795686	0.964874688202868	0.997592259111923	0.989888824689366	0.875789455563701	0.863912213403429	0.964117231610923	0.877351344279518	0.769120175058969	0.817377452554662	0.940102624624884	0.679362396180057	0.780638015324749	0.693495320632185	0.775919555353983	0.776543199772424
0.999985442974451	0.999531003126305	0.998303385833385	0.967789157678952	0.972289843707366	0.992161756896906	0.98949875760693	0.959465196311409	0.949934632928701	0.905962567895461	0.739843481290906	0.955254212036221	0.418090399882578	0.937609569725902	0.706688160074967	0.646811546157341	0.557422637996844
0.999907778263424	0.989940627543868	0.987294509166185	0.977687594021052	0.943386036432815	0.870400667269593	0.887877857105271	0.864841259135725	0.922975866167477	0.756087190185314	0.709674414373473	0.714731977672136	0.82210860314758	0.552075526887402	0.820328409065637	0.680533480865349	0.498451451281817
0.999279402209345	0.999836901611184	0.880166987970987	0.954418402468455	0.960534667559815	0.881997778670263	0.974651952318214	0.889875046448079	0.91113888547727	0.782730165628122	0.749381226337476	0.881011025919192	0.763732908351878	0.767580602078332	0.599105449080782	0.675331526228965	0.485047510834779
0.999924289320796	0.99993932413482	0.999878749920962	0.999383282821744	0.999172268205696	0.915741377768971	0.873325345119592	0.827175112826522	0.95580692784066	0.756280740646912	0.832216050858977	0.84068415242278	0.802336842905471	0.801622466649939	0.533690174885323	0.859626351072215	0.742950165879593
0.978530389835727	0.999310699464324	0.903206391534289	0.995598029938949	0.998995707926086	0.964471529411268	0.986724370937895	0.991937673156585	0.95369250088453	0.761622327362634	0.930030973104476	0.82402983265768	0.64704881040245	0.683087146163634	0.709430770397108	0.58922650788047	0.62889570796744
0.999648778557849	0.999582424211918	0.990625536351608	0.992785298487514	0.999086882312428	0.86790680258505	0.760763982707068	0.727533179488914	0.880758002049544	0.960276060705114	0.904600991687966	0.683875646813045	0.834120688542944	0.663496574830706	0.705755489742391	0.940341508562516	0.800660837822681
0.999999539221259	0.999649993472619	0.882176559203599	0.977551032274506	0.788004644674552	0.911055414290015	0.97292747520908	0.978352730023586	0.970752909935095	0.83175776477426	0.778515729687534	0.599163088728286	0.848670386786331	0.746159148720705	0.657936465441837	0.446729536082554	0.499830721628666
0.999998564133917	0.99938329254564	0.997200762712125	0.997443343143957	0.989040941853508	0.93495370385562	0.975766110570712	0.951753725645794	0.921624092510052	0.804619250302201	0.838366807977405	0.899922020811828	0.807838083787064	0.913441670887221	0.706607796030209	0.633096876632981	0.581190571945434
0.999999988338626	0.99993653089566	0.999844394105991	0.988581247304716	0.999236613084956	0.86904784272789	0.990565817070162	0.954871026622462	0.906647573639268	0.92260421706774	0.724258182286811	0.615653941047994	0.882890478619738	0.569207788153489	0.881327426239972	0.687265928428141	0.585282360402794
0.99999997240286	0.995641489531254	0.999953151186532	0.99711855385487	0.973820377756985	0.970312028176044	0.99604570743832	0.976342009967081	0.776127754318461	0.8569528972251	0.561138341300663	0.785833517384817	0.844774448674644	0.423672720844504	0.591182324148464	0.45895460159416	0.457736447135561
0.999999997271926	0.978748866337106	0.999944171229435	0.993611149573124	0.990526760568004	0.947028251600854	0.998444864222362	0.998194969035709	0.927334717632824	0.899829373107399	0.873861689769102	0.708660849153165	0.78663816554301	0.737925906166449	0.855779162518999	0.637519962389163	0.51635087340235
0.999999989313331	0.996574848617313	0.999986044419164	0.999257480631648	0.916106206677558	0.98224604674158	0.999099612503614	0.977679413391209	0.961363414252863	0.943246286926774	0.954614790225904	0.842425179050008	0.900867584706064	0.777262968572462	0.619914115320395	0.345126520589934	0.553198720906996
0.999999991967555	0.999817630794334	0.999976576502339	0.996409147403952	0.992838943907274	0.745271712436197	0.997853314618834	0.847690044998062	0.869418075288807	0.873722849965449	0.79665554535258	0.843592164705533	0.919621188355476	0.701691105375643	0.765081873058042	0.674044675772631	0.715370037980756
0.914262825355103	0.999874601970495	0.990846609678395	0.994706513698944	0.994613023497151	0.91958544286295	0.945756419076452	0.953946518585353	0.89163806092015	0.824285238806632	0.944160621809178	0.736779157812678	0.982782834300409	0.885300971608585	0.765428852928793	0.625608924278368	0.697241457685053
0.999944110477439	0.999934790508093	0.864637131183574	0.989978559630868	0.987189334601412	0.954184819593982	0.929351897102587	0.959606795305683	0.86489959380605	0.910736781846959	0.685468672185983	0.925214113266612	0.684179982516097	0.899802644343707	0.640348536978176	0.779132723496934	0.461755211072317
0.965227006972111	0.999976045016375	0.999917051325702	0.999943705039477	0.999199789801058	0.979954428709144	0.962424352656551	0.674567031683615	0.837793231266301	0.819274836902661	0.870122625067927	0.893085890027324	0.93454591195059	0.710756227228399	0.900051075065093	0.382750502117214	0.534436724222633
0.943515202764982	0.993910112740417	0.9973502764086	0.995602514886513	0.943602544576481	0.955305820823711	0.987207626156734	0.949403722144175	0.937696244561132	0.841769507504371	0.92059176533275	0.973695998940605	0.907333744811977	0.858420183829018	0.760687084205447	0.565350973479025	0.579040920053281
0.999999999997341	0.996101388561327	0.96935538178578	0.994382390833392	0.959537750416875	0.980009972870584	0.838712619168321	0.965463557863477	0.907135888300108	0.914655454998531	0.81355764219117	0.832362501244275	0.654594274401291	0.910267337732486	0.672775534560754	0.486427696324661	0.780096378385119
0.999999998947886	0.993549190168749	0.990268694627338	0.998494395466441	0.99406534453775	0.964478584779709	0.991146432139711	0.944377753389353	0.880418955117769	0.915721652238167	0.720148558310003	0.753919799942245	0.779613137075024	0.69542768937084	0.924280387840491	0.811114208139901	0.463509189772539
0.999984925572904	0.999232106582294	0.998698549731644	0.986334745116732	0.949879759707671	0.927145507323828	0.815678416745355	0.954476767851256	0.920996910629884	0.884446462937631	0.920987254258926	0.907984973292013	0.716975119415602	0.90501852387561	0.844646305667245	0.467742035011256	0.275158910343932
0.999996051771398	0.990377215514309	0.999956795839579	0.997281102691087	0.976961449004261	0.91418198756975	0.998653434160397	0.985771332659313	0.955636704544041	0.802454677597061	0.922348750840885	0.680615293305714	0.922150010560431	0.620285566953485	0.716026415090005	0.552568211302467	0.479540400077018
0.999978656154941	0.999816694805251	0.998960303242778	0.997097702830979	0.996246338210786	0.937815483309997	0.952783493001944	0.96748943995894	0.934016828764413	0.737814071931202	0.795510030177392	0.899887565667472	0.719993403254867	0.821284259043825	0.753483311324425	0.373910169227311	0.431799257381288
0.732142793870914	0.999906847088852	0.999176171258386	0.999873659854816	0.949230855503992	0.955436113717229	0.991804931516241	0.909205129450552	0.890984959709069	0.757227269134885	0.719254404132528	0.861426782959254	0.786702956475906	0.899773990503825	0.426132898984602	0.296559281469656	0.286641176510469
0.999995633904099	0.999998105655205	0.999431422915078	0.998222189494795	0.981786787629798	0.882721513947313	0.97114176202324	0.878750137049773	0.901005510839894	0.838961291511527	0.801303384718347	0.905431353817258	0.890938445079973	0.869422559352992	0.512048360496353	0.700970316079655	0.658959501122856
0.999838001218706	0.983009389346358	0.999920179951126	0.998634906793617	0.912911336889756	0.943739408238199	0.9814332607768	0.91960056517426	0.938933510593273	0.914497007650138	0.788159631149797	0.818494030172979	0.887896211651815	0.736923967331449	0.603731228639496	0.614918413665807	0.215974326726529
0.999999007191806	0.99915731109211	0.992445883244491	0.99707161609597	0.994487131283495	0.972069195840439	0.780148363779241	0.968120878516429	0.947789705458311	0.824639357568711	0.834282986331928	0.616219641533453	0.609634868226829	0.703019791038371	0.674423692789725	0.82279119949235	0.710508968389701
0.999541280785126	0.999852435403062	0.999218561142276	0.999416782117199	0.948721837210528	0.928890144517024	0.934956033835549	0.924655971994359	0.785527353128801	0.779594173483589	0.83259156637831	0.727464281104635	0.952363263549473	0.77316312383172	0.683551298787989	0.661304149979993	0.516261627220608
0.971652491268636	0.982924892439314	0.99827717305863	0.966349775514607	0.995600871812618	0.940436886884681	0.988008218782366	0.949830151199502	0.962460734073773	0.961118579062137	0.969188349329146	0.736240980824499	0.909813485223696	0.806854695982014	0.82349390328758	0.370570775157015	0.654303656067682
0.999957154430522	0.999736771155925	0.999892278122384	0.999800775793956	0.833565869751173	0.979899787164667	0.876822015003305	0.990964614952081	0.954945746173186	0.962663359052572	0.886810284222576	0.826627956426003	0.678167930370669	0.942349559976854	0.53857466978909	0.793360746060825	0.301218285730313
0.920894054281375	0.981625406128653	0.992874328294681	0.99099390445438	0.936053540765963	0.938760985615065	0.693224636296708	0.931199018886055	0.928360474925908	0.916458147915108	0.944922742107638	0.466964712936413	0.82529100090875	0.771266811713631	0.767182305745125	0.824512280232256	0.299240335398031
0.999992651043234	0.999089531862155	0.999085206810147	0.999747363778309	0.912520185132078	0.991769271864862	0.888362078694388	0.991043800711724	0.979264446907797	0.919187953590293	0.950454965039294	0.708016937180729	0.635333739696628	0.896387330004906	0.358765132970009	0.830183181456954	0.409674261468871
0.999999824800659	0.987975840499572	0.999787099003509	0.995754269337178	0.903417916347074	0.967857671388678	0.979215031786159	0.88491963363179	0.877928658428497	0.87542981189723	0.886130192131677	0.612022138413772	0.845563646682286	0.768804448574924	0.594200712935112	0.901749044375449	0.518081440017021
0.999752390717559	0.999900892430995	0.993627301486218	0.998439637072082	0.998363507215363	0.914918862396086	0.987181987054473	0.901790820329205	0.942046019442048	0.777375839970161	0.710630259541508	0.550155452525019	0.858724362355556	0.720657236248308	0.903915054712301	0.357255276327772	0.531987102720565
0.999999994479018	0.999473062612161	0.999991734796483	0.999958932301854	0.910347243226828	0.989947922007396	0.987953738041256	0.982796632001758	0.957973976246135	0.831968622872903	0.895326289899749	0.733862713840009	0.78407504501914	0.801976656284893	0.499419755306503	0.578987128339412	0.451817761387414
0.999999959315977	0.99992076061307	0.999990797918566	0.999937113827818	0.968447077917344	0.96473261496861	0.993247146465453	0.911320595715412	0.965475466899367	0.932958195401325	0.779203689812582	0.956210547215587	0.910642978604028	0.581009702178717	0.705588686966055	0.364667918464445	0.716976490986136
0.999999256930152	0.99942350521367	0.999889101004336	0.999227697513371	0.992111693406966	0.94641304261927	0.894100997919397	0.889699830301136	0.842122541289711	0.723942094653857	0.751559841412236	0.394968620768318	0.722166784166291	0.878550687566126	0.774661552922881	0.652642666494853	0.267836245822332
0.999999218169734	0.999716982501949	0.997918673824771	0.998228512775536	0.998165677362156	0.976654501209919	0.847347830454464	0.985174811616238	0.993750406893013	0.916395907142395	0.884183366492665	0.719405608978438	0.657264893113949	0.906155846069376	0.83640164825539	0.63085073655378	0.429717224479979
0.999976545873244	0.997643389879227	0.999995014696933	0.999867548511103	0.999761448371819	0.96128741657946	0.952112440417625	0.903149066819839	0.950613389874949	0.944848140594568	0.840467374670199	0.852930173764282	0.764124585430191	0.794169891538533	0.731255222162346	0.818339877411906	0.567845386093362
0.999999989674245	0.999632962893497	0.999983393501846	0.999732764662623	0.997549303165717	0.931199726142549	0.983648698070633	0.991647523968522	0.949412955626199	0.891913441847354	0.879112287103723	0.764554249929762	0.688425014119234	0.87976922764723	0.661378841107431	0.593709189584144	0.563141722772972
0.999998816617669	0.999990003749849	0.999966614946352	0.999516458981388	0.999295830011939	0.860224416646939	0.996020104825553	0.956174237437879	0.835867158968851	0.920496057015668	0.845153830692719	0.738936243531463	0.908821852800375	0.49208143131697	0.756913379212468	0.830180410733379	0.377179396563939
0.999865269235437	0.999972987275606	0.970161793158095	0.985322041349009	0.999824502098049	0.969928947978884	0.906013339370404	0.811999485727176	0.87872338514245	0.782862845926666	0.845857127732596	0.759920617047381	0.415638275616027	0.677656736877697	0.515708387270553	0.433808608946311	0.336713449904576
0.999680125981933	0.999083259911351	0.998383320230442	0.996952230181215	0.988263375379953	0.978194224741613	0.97666662302455	0.951444650647571	0.980676389450494	0.861924285997438	0.796264467047914	0.896915402728266	0.795021371686962	0.779067401374818	0.615651209648456	0.44907989479218	0.364891493614663
0.996714723856394	0.997588428058522	0.999755004101705	0.999086942439283	0.999898409125753	0.963188440302017	0.927119181385122	0.981842915281706	0.920891395050038	0.787855643385726	0.946454489375156	0.959120120325739	0.742227481026274	0.883449411963905	0.906645354312234	0.761859501800711	0.562267713283329
0.999464848755656	0.996803728514442	0.999827088041816	0.999565576497154	0.999489542257467	0.977443797372029	0.544581662851986	0.922939845403419	0.912320766369719	0.842005998021046	0.854886529159962	0.587747769263975	0.824484249473729	0.792817284375576	0.824649867308522	0.562978042085551	0.687815570931419
0.997140725035292	0.99843560483058	0.999181607189498	0.999026699790424	0.999624125037188	0.97460988421509	0.635127546400175	0.919456177717892	0.957174605190285	0.969071927190731	0.902947398693954	0.76969754287544	0.638277767623129	0.796189920817454	0.729396914374546	0.624167442075466	0.532728215186162
0.999993641522516	0.999930763544501	0.848638948117821	0.977843746521495	0.982978134733095	0.934442447995585	0.982542639374242	0.962908638842832	0.932723644152492	0.813662072740452	0.855361017180419	0.904377815236341	0.663467422554128	0.645281644290337	0.853925510198838	0.840030991286614	0.461685166088971
0.999984871548796	0.999995199427068	0.99798913487137	0.999730963263846	0.818896547912489	0.894346285544392	0.990156699983762	0.955285895199769	0.844361045870297	0.9032053531908	0.87120983355896	0.866464119766943	0.931172184701221	0.776463237296698	0.635980892915284	0.705567255154699	0.553659101840818
0.998375520216906	0.999998301404143	0.996078286225081	0.999398890666398	0.991361862437073	0.929233574797351	0.887045215163173	0.950895016781102	0.923513177904504	0.93231766638699	0.894939851471793	0.903529441637949	0.759561140704235	0.795198446298795	0.93280374836265	0.773574797004788	0.565950378926026
0.999993834292128	0.999976686659036	0.997895152810979	0.999208240994646	0.972753108957679	0.875978704604372	0.976510026801239	0.981349167678276	0.943495234369161	0.950845116088883	0.755956337382953	0.85201890247517	0.888762924846984	0.840424794720741	0.794891333056061	0.416112384217364	0.669611348894575
0.999991956789881	0.999265760719801	0.998624624818988	0.998830715832837	0.952079197557727	0.947310942311035	0.806984873951416	0.953847464104025	0.932446641608216	0.898085831750975	0.653881665630223	0.693114192519285	0.728650016489255	0.710284666838499	0.702065767431099	0.717844776194975	0.392720472947805
0.999605306680504	0.99769503597321	0.963879934623755	0.987383828749997	0.995884337365969	0.988623613737172	0.909843512244468	0.974224826828292	0.966847708736466	0.895445777978956	0.885206021885798	0.79138243485066	0.593994498295463	0.785052360682087	0.445412168986381	0.553211792582593	0.664484922604854
0.999992685072604	0.986342148991537	0.99992728349894	0.992512288808131	0.975843648054686	0.894221167303903	0.967089939718683	0.947657224043067	0.903485906667054	0.869282821461689	0.785900963852195	0.559320946185752	0.951857200321519	0.714705986591002	0.876344579530907	0.509310758622212	0.448150941291268
0.999819618000772	0.999999262468411	0.999760877085791	0.99992621847688	0.997016489287196	0.939147623564924	0.893968288165515	0.932166398932966	0.950658661122546	0.966507631030069	0.898535804837164	0.714873667872866	0.882432470999967	0.911645030508839	0.557296714331098	0.449648272916651	0.563402043641431
0.999397578316829	0.999994763945018	0.999973307737668	0.999919184712639	0.990649554215002	0.966690788738195	0.96854574069658	0.836897216910294	0.978349647643836	0.88589571876262	0.931012400767472	0.981787401968819	0.901564897061033	0.882718630088535	0.625098101811101	0.867536595663805	0.365387985077881
0.999960489516752	0.99870412176172	0.999945117461359	0.999428798253777	0.999771192892161	0.935036978488267	0.849371566744223	0.951599603094427	0.808924855313975	0.879183447577618	0.592369109635936	0.48050835174261	0.943566808089805	0.561333841085748	0.93884202240673	0.358422092980823	0.556881630959093
0.999965870137418	0.999997883976645	0.999847837513373	0.999123424745609	0.953039981987825	0.964035093610603	0.988939062993664	0.92210599534414	0.934945115037721	0.938774863937651	0.793829302645947	0.942445954848267	0.625111561200517	0.862495308900853	0.520223390093232	0.168295246113987	0.490532997950147
0.999997795244017	0.99972441389442	0.998982157874587	0.997820911245108	0.999526599121638	0.975729394637999	0.986479376863639	0.986621894350911	0.879414672906655	0.922303138264531	0.91578060021583	0.802439625316554	0.816529851494247	0.61678370746853	0.811044150574868	0.845082074871168	0.395114111436072
0.99999772566798	0.99992216224138	0.978379767657119	0.989445137724305	0.999759857599352	0.928005152238189	0.872016346201121	0.922165227563919	0.954112450843028	0.831559247310643	0.574022561208231	0.701137363033864	0.581492767137815	0.476209936759675	0.695932282800924	0.573604190709474	0.295872228949129
0.998526750527115	0.998981060193946	0.910960999287671	0.980997122214397	0.947906013991565	0.971045417189299	0.939751199564246	0.950656764606509	0.874917237157066	0.840992100453897	0.896366376221922	0.889600050149293	0.815201862609932	0.73268288379802	0.528636383215826	0.680504687654867	0.656979495525684
0.999997350274314	0.998992571720191	0.999428908352157	0.990400634935908	0.971502350696306	0.718698612306546	0.919259541678008	0.900341901972459	0.907351163821806	0.697186990149794	0.855525656912963	0.359370601058272	0.807445072423512	0.647083452379145	0.884536139624677	0.485604379845906	0.566123003201118
0.999836574650796	0.997944338471674	0.93147252786442	0.933599685938401	0.995656758784998	0.965542762686267	0.959766556212875	0.935383766400912	0.976489902929241	0.832357501177705	0.788912888957228	0.939099266730323	0.73953190979332	0.874255650211941	0.665279434771287	0.545808033842509	0.626946830884296
0.999999206466755	0.999837202105066	0.99942497381111	0.996052849643568	0.920321582576406	0.946981304276191	0.882018067866709	0.932052568623645	0.970010320782531	0.945013667016906	0.860747831973796	0.886975587693096	0.72570918749763	0.790054778992804	0.867685708318948	0.615184809998628	0.831198299081114
0.999814790673932	0.999683740547204	0.96119915630754	0.987468207599958	0.999749596119749	0.983440382430644	0.984876130135194	0.94800341167105	0.95377373808492	0.954337495144254	0.747078271609713	0.727706975903226	0.931769339383807	0.688269624357446	0.784453974351541	0.390816968434506	0.785586214242278
0.978440079102293	0.999938790730121	0.942676696835541	0.99049101079765	0.999991588609735	0.972693335389209	0.636191008449077	0.88303806566859	0.965045176870074	0.956011901640715	0.846725916651687	0.914601341289983	0.720493488229519	0.807054753638533	0.874970744894103	0.328296864019175	0.826351284513967
0.999999973993306	0.989703637301117	0.999921895766565	0.997359681837303	0.984946873374112	0.939322218409449	0.987563693042396	0.917725441735137	0.837436878711427	0.64082527351608	0.882502401483769	0.593535836900679	0.756125123299536	0.872171471391328	0.688349117142559	0.871256425699016	0.376742487278314
0.999850569392605	0.997756307586107	0.999926548812643	0.9992335138118	0.979511083229729	0.927275758203391	0.975960991693465	0.932726952255826	0.927361953706372	0.890836212300784	0.678786662860684	0.862118892801029	0.902413211085314	0.713708617740988	0.693799214642898	0.168093874985378	0.530109982248226
0.99999698419423	0.99580773991987	0.999576244793908	0.996566778346171	0.999285108807739	0.927090414849639	0.988332204733769	0.805511138485257	0.852764150427276	0.919914573523276	0.726747631795761	0.634478351364396	0.767154501493253	0.798641837674629	0.78355478175044	0.617182195261875	0.636622237784608
0.999915652349373	0.999998781433896	0.927595055828176	0.989519440331647	0.995164058897643	0.949239165139012	0.787595415819593	0.967577137978922	0.962774052619277	0.906521736303187	0.922824410283772	0.968239232868488	0.62832360610417	0.948984976072476	0.871618460543736	0.891145111267068	0.629112596376466
0.999993076453458	0.998508518630254	0.997740990132229	0.976327666308754	0.999411944078549	0.952421656260133	0.99116476326615	0.933782860418547	0.954627143546346	0.908463015649263	0.870490081508177	0.925839275634454	0.788173024761758	0.798725248301423	0.781290304755388	0.646698700427108	0.566675123553719
0.999999519362458	0.993438825070402	0.994611335152168	0.986902070750471	0.955052641027593	0.918035442648588	0.920644574512394	0.971915057281115	0.892273776898188	0.925706908943301	0.747002350382843	0.631210042897429	0.675227868077047	0.807184453970875	0.813098206027829	0.449095179470895	0.598416581898196
0.999999901641648	0.994489190273806	0.998004688105681	0.970021357292434	0.955443881028426	0.96736832868667	0.996837946067014	0.742691813253935	0.82337814021475	0.951668035470451	0.651346380760515	0.753918977054965	0.77488076858952	0.437727275217624	0.789080930842226	0.70716183055613	0.551272628965864
0.966091714069716	0.999080615926542	0.998738327663439	0.995535722426385	0.90849851384074	0.933121451547432	0.938919474341249	0.914324570972232	0.974514013059868	0.773829327689017	0.940423722990936	0.852847692064451	0.802615215441843	0.873651788638745	0.653922320437328	0.5082053692128	0.713081332712057
0.928519950644397	0.998841778198652	0.999658427446232	0.998213279419383	0.871376584905168	0.970619823869689	0.940923271000345	0.903584207180807	0.813959206694901	0.919307665594362	0.934171067408898	0.770787301292166	0.719905345662247	0.754945115578687	0.59293574839954	0.62641224157939	0.252848106991828
0.999979302270535	0.993525620975681	0.998348546539741	0.986190129270835	0.972189111514454	0.752633660983708	0.85973984648813	0.909532985799608	0.947461565465492	0.74877511565446	0.733750933242315	0.573113927236672	0.804633135968987	0.38781341938219	0.796125803792666	0.825792078469451	0.785968703736942
0.999999998874661	0.9998327395063	0.999999886972609	0.999991466070033	0.978471398866221	0.977206234824032	0.997466301779313	0.947074671222849	0.965888046402436	0.925369850646063	0.936119188650399	0.731957429291284	0.973196066763736	0.547699861884725	0.593775999537326	0.746003104944857	0.566882840301543
0.999999993767484	0.99998882858182	0.999999970529374	0.999996674600471	0.993102757264284	0.88353668796397	0.998547982742235	0.879726287211288	0.879891569038161	0.916221335266594	0.659942861564196	0.945213119874427	0.984928722243387	0.766322899475359	0.870626171807623	0.365642075816918	0.493307507939716
0.999999999988338	0.999545453548435	0.999999998435454	0.999998085161254	0.976186155716259	0.936100793807381	0.999071817534929	0.958226684114626	0.904292840869236	0.80399867499513	0.881667063187616	0.679760728807009	0.988400813458431	0.817616737374105	0.814719270874007	0.921780173050122	0.540085300856458
0.999999999970286	0.999113126298628	0.999999735335378	0.999980298410869	0.997821425136698	0.955255087435653	0.945560650042813	0.965224021136231	0.854535474572118	0.917930172162703	0.626362801970181	0.629181558789339	0.87069358782805	0.742023896071367	0.925428412798402	0.923216871939653	0.704858636939276
0.99999974632544	0.996591337187192	0.999995250380812	0.999887668579802	0.951227958496226	0.935265523454274	0.996256246624497	0.954122329980287	0.875784303429005	0.930283485118892	0.914264544860987	0.685701075662112	0.964139337057518	0.73457462166545	0.640516146270383	0.759701702497758	0.721678135370061
0.990826538412171	0.999684524782578	0.99954557702555	0.998404507947567	0.999541492228632	0.964129206667578	0.836434317734386	0.510018616497136	0.933858335769822	0.93904736783331	0.84962621958882	0.886003932524657	0.932509667851149	0.807522210079002	0.878762336255944	0.356258119268927	0.656669977555951
0.999999831682668	0.996027332044276	0.998620951702788	0.999244776788993	0.998905359622084	0.984033700884466	0.995537532403607	0.968155512221051	0.738943519612654	0.930841138010615	0.808527374719616	0.79361097371644	0.851649396159648	0.363526306867841	0.831905742211501	0.551900533633763	0.549656031938039
0.999999985251421	0.985637461943827	0.996609500521986	0.995950587379436	0.985641008648635	0.978653314337083	0.982630106238775	0.982987855123861	0.870208746864238	0.952899671625199	0.717442359887875	0.568900906790539	0.502413808590795	0.602022778628282	0.625490278438287	0.661201121567267	0.743886761766125
0.985938455328495	0.999889190223075	0.926659401022363	0.960634365741749	0.982432606184881	0.967928905253983	0.927314109589422	0.852393008203084	0.97343658335905	0.9680480117678	0.934417892721761	0.933212703618607	0.845968126569851	0.863196269306623	0.664784872094728	0.533234653524525	0.696004915926626
0.999879597221555	0.999935962583297	0.992344843593311	0.998688771060276	0.999420530128559	0.968415172150259	0.86567866469213	0.989255947573224	0.972868620909213	0.888769826163969	0.811555348611312	0.927431585935181	0.784044839582461	0.959022393610477	0.794783170548788	0.302895223136296	0.504056491261267
0.996876723476175	0.999888991703573	0.99327188683568	0.998660123922571	0.964623056403256	0.960292884599518	0.90923979812691	0.921523217996651	0.968836983916855	0.984984041757247	0.938334205062845	0.854171216201362	0.587211684423682	0.822050437804262	0.796772528191786	0.773603370656804	0.529768094445648
0.999991075423188	0.999638001424776	0.999089712397462	0.999674583290002	0.951995359928583	0.99283025867912	0.849394790514657	0.969334603150092	0.913315632426564	0.87426163340162	0.696052756407055	0.737848932427965	0.924505687845725	0.80724588679214	0.776508060633839	0.335301060077887	0.589904374237508
0.999946461362866	0.999999828528014	0.963015584621551	0.999352887378835	0.999496557379506	0.941558960061946	0.984152054209243	0.892521790809549	0.891282575125774	0.84337163234662	0.784639324315236	0.801624888617845	0.884583637722729	0.623608632625769	0.861189283487014	0.474858739523402	0.650172075064908
0.999999962669706	0.999991069027752	0.999437047378733	0.99867118185244	0.982796565750255	0.941973342265665	0.880070432982341	0.970818630421595	0.934394619316889	0.866138557293852	0.693107700315569	0.789934157620719	0.837987539694704	0.926792994626926	0.787260192112997	0.565286477049326	0.488186484113593
0.999942830604496	0.999507646112162	0.999913149186969	0.997549405718422	0.917886154800118	0.956622970685708	0.742762207421285	0.889071518560774	0.877825455263739	0.771888524518792	0.811348727815553	0.753628712303043	0.697605033491972	0.799210314818245	0.764130759411686	0.802244392077885	0.59458558678716
0.999323519935894	0.998426432735616	0.971595460632433	0.994549411610377	0.934566663466298	0.927606719470998	0.934906187620222	0.974973340802646	0.893246507677993	0.913758941358332	0.866412020546775	0.871995365231228	0.809013159382641	0.826445036604044	0.669851651881511	0.340340995670548	0.656310378809977
0.99635247189627	0.998875178649754	0.980527971791872	0.984873241144314	0.999300105472185	0.966477319280288	0.884693993611825	0.851016282326142	0.785104128464569	0.801774410937018	0.855847142894954	0.687704033763698	0.911406504129376	0.726999298104543	0.861407225072572	0.730560300064903	0.542532413255809
0.997854804839055	0.994075957388297	0.985477336628239	0.981687896422211	0.96073087989921	0.922393150499596	0.983949030243019	0.980631680106429	0.938346952688975	0.851851560103459	0.898498062106171	0.919135718999918	0.649742347558765	0.764039346486321	0.652837226362302	0.553349336727437	0.318360848829401
0.999998729893409	0.999941942342708	0.999674273949876	0.998835977923907	0.994783062711014	0.972596818560361	0.831474466459302	0.75038416755054	0.91145829806926	0.912929355150745	0.481603825230431	0.784077130906094	0.844780437712639	0.679568946895825	0.665315487547947	0.709479949369492	0.550984431556172
0.999898804963936	0.99590146877345	0.99569060116045	0.993472029615098	0.996140843174694	0.967577475146963	0.960907613512563	0.917881365695615	0.872092314812772	0.928889766740856	0.82202089391306	0.791023015069412	0.76135999076451	0.717584886133352	0.587298981143677	0.485955125298137	0.639951127547227
0.999814504325503	0.998251710830941	0.975129350412525	0.99204671973698	0.999999466775282	0.939454672086709	0.848417264647721	0.837236652632637	0.978530834777199	0.859097156370988	0.793770429028928	0.782569222354184	0.588634454447791	0.984746894566906	0.601820571464606	0.68527588180271	0.703488066334513
0.999765434197111	0.996514466058505	0.981143660329451	0.998499263202789	0.981212613188386	0.937077909345254	0.925612654027938	0.946372116324241	0.960300718994363	0.929996171237776	0.838110295276564	0.703085125552768	0.584950218585463	0.648499596154066	0.755669141502914	0.551295206439565	0.672149043596284
0.892957643140763	0.996695201034302	0.950716321708194	0.906978974253307	0.995671664655062	0.958437741000381	0.897948501157016	0.865514626423501	0.897332444939969	0.926166450586349	0.90330691534101	0.573331533667021	0.908403134134008	0.502553297603303	0.694564195687958	0.713647629350065	0.587336184463191
0.9976447876967	0.999147239149744	0.919674876713843	0.966934806099695	0.99950280940385	0.971880262781574	0.906400672632271	0.882886870567781	0.966573690468745	0.911218753708489	0.887137557889295	0.90077551217901	0.72457396634288	0.895050491979766	0.841024055995669	0.631134811913479	0.394080780019722
0.982201586058664	0.99880048754916	0.989436736851795	0.982891067223945	0.999639220886428	0.906120412999027	0.705961401979331	0.63534208724242	0.884388647119587	0.866135706930813	0.895648447499225	0.879246524833421	0.697991997448776	0.77575186506757	0.479568294566895	0.69063395788723	0.497238060726026
0.990895470612902	0.999937587071795	0.990110980292799	0.980518596862352	0.993959987343051	0.935515871673712	0.997633420402972	0.942416236030264	0.822625161134523	0.964864642767275	0.855974061727397	0.83369052585656	0.825086635298874	0.514261441704485	0.793025854878706	0.683413450694587	0.433228733868594
0.997760417753045	0.999990568096857	0.988998309020579	0.9969004804681	0.992017916208317	0.937943848014002	0.708708832053817	0.802464807540904	0.96436260409172	0.985214419061586	0.885201095932153	0.837974675852566	0.842612190773859	0.805604374302291	0.782991455521031	0.636708921047484	0.345556446542981
0.99998768388917	0.999573647781922	0.984834065378657	0.997276273121073	0.993370409262293	0.814673436126579	0.986244011479889	0.975454920706785	0.886416519354314	0.89432664202245	0.826593699095865	0.645140354466436	0.507199031858652	0.502531637354131	0.708901252401232	0.62904341279631	0.383696234704665
0.978968171134478	0.997260332819926	0.978792832014458	0.990603324312465	0.97728790957735	0.970926690391731	0.863335240938985	0.86457620094981	0.871655009980237	0.868216348600484	0.874680465777606	0.849148184705438	0.968115569109572	0.833767488767292	0.84770419627997	0.568696364677061	0.820206524694471
0.999999367258361	0.99550284206748	0.998282428069423	0.999484817044791	0.603160987493614	0.993573358205908	0.944075763424998	0.984004755398652	0.909885803601891	0.844442345515746	0.645050597011208	0.872803170463286	0.862567264644327	0.831875692397153	0.852769721991075	0.538519083063959	0.742000042692195
0.999971039423357	0.999999701440218	0.999291099498295	0.998953919491613	0.999915845028988	0.93443819832541	0.957362370870712	0.953122854282985	0.937039132094932	0.93844190398711	0.854748404443675	0.825171170554978	0.926197929481683	0.819287064258084	0.83609165282121	0.370421326796172	0.595120538185338
0.999999551086283	0.999970367973698	0.999981928358924	0.999850165214409	0.999603885410144	0.992863559526762	0.85296320185237	0.990104802469443	0.931621718922393	0.934313152606581	0.815270779826178	0.767817354938844	0.769479529443374	0.730722820909108	0.747177950269331	0.828643801967742	0.458308785849208
0.996811394481768	0.999962404042827	0.990671712465333	0.996749860068569	0.988420436321532	0.971510311818916	0.823677658624883	0.954045134632985	0.935875430408546	0.873288737828246	0.890036161487086	0.844595048474554	0.885360604614862	0.92419376428735	0.707692639934362	0.534380363867504	0.483539028171419
0.997748294183164	0.999552186424771	0.946723707354859	0.971120218233402	0.995498300048121	0.842918564491536	0.879448431199439	0.957950882190758	0.730072015562108	0.85494581279145	0.782352818281517	0.658321936909711	0.878967484880787	0.727968298006322	0.93156363235923	0.511586910986142	0.454779874734912
0.981247713254152	0.999828055794781	0.999622896775667	0.999648570109864	0.991188651796281	0.829503365023527	0.951478823872617	0.848307866150733	0.926031134081467	0.90271627836558	0.941270404071637	0.680632424605142	0.675603858323014	0.95636846698804	0.904868970038487	0.302884601352818	0.306854709738711
0.999558198976419	0.999985613773636	0.770971770824253	0.991972886712695	0.997661184718754	0.963859260611068	0.913831018551944	0.900562918804825	0.950440776080123	0.809816604266439	0.777219498747146	0.935606855372925	0.713040088309821	0.517102460247591	0.68188442153876	0.602972420174506	0.681078370094963
0.99996647881259	0.999050431541321	0.999507822968303	0.992260571991765	0.986561669098485	0.872462902160921	0.959771603187101	0.954484215464365	0.799995447133667	0.907919721999426	0.836188796607905	0.822345763367113	0.91353480232488	0.876585710094392	0.900720821109972	0.458306887481761	0.577364498856943
0.999997985156209	0.994430218253843	0.985954292842202	0.911493599838405	0.984535501128	0.962003414258008	0.97416909749617	0.886429655875918	0.957507842117527	0.832698783049737	0.789766204769397	0.745648659931756	0.913525703838379	0.811679518087804	0.700853267685496	0.591543255220469	0.597686195222913
0.999999673196288	0.9992337023552	0.998532073081527	0.976806087885907	0.994565997437149	0.838493344198248	0.961831825206636	0.836582192128559	0.945117995081426	0.887587956585627	0.762457497030072	0.697691641239764	0.911530550008178	0.587706988534147	0.838570892255317	0.656046369621033	0.802102530573259
0.99998999788779	0.987981435145052	0.991192260298834	0.980185106554746	0.942021594850115	0.967956515014952	0.979271981575304	0.962139602553308	0.93244948398633	0.706325860886841	0.721604562398053	0.92350150311714	0.643873823619022	0.856791001439221	0.762941661654675	0.646529288530068	0.490265280845785
0.999921162324831	0.999483681117482	0.972431861356312	0.980857500247199	0.95896627100277	0.954988185855246	0.857670979832904	0.774265936053025	0.929846899657762	0.91320582405275	0.356713355708661	0.821718600955703	0.677495010688235	0.509579686205248	0.609086586185833	0.209486656725804	0.412754445480916
0.999374528522536	0.999289527368537	0.995916789302731	0.996927822292787	0.899838993745873	0.980142056621651	0.743045289410615	0.876800611458499	0.915566283922412	0.736941764113985	0.589686816356898	0.912074841775921	0.773963506830066	0.748661935392148	0.702013527910535	0.373616622629992	0.268317725131572
0.999712991677314	0.999349916765367	0.996179840273604	0.998004845004568	0.998905164310738	0.991183922732867	0.977394289024915	0.963354351956231	0.921220163224209	0.955378445588355	0.849519125030814	0.872458755924744	0.802190761187446	0.813375004418888	0.759181151756341	0.740398621353896	0.567146592464838
0.998035750932448	0.997991775219183	0.996859159167858	0.983315213936411	0.96224522058382	0.880728636800589	0.986497464388001	0.977260560947043	0.891657968295262	0.885877835540182	0.866663070556098	0.858617276530322	0.891742791136185	0.84753833302374	0.826201268081547	0.454674232816658	0.507086016113306
0.999684267731978	0.992743670535661	0.999798581730196	0.964602316973257	0.973395212286898	0.962105893460888	0.997721544501781	0.977783901977143	0.73038368817466	0.880646520025809	0.886628094303871	0.818303519784361	0.951973690859576	0.320143456109745	0.616792209583921	0.455548321286484	0.614506948858892
0.993434519630052	0.999984262371906	0.988052329862198	0.998332718589094	0.967021383410689	0.934029555858831	0.706764477839387	0.614781923634856	0.961723432696326	0.93853333514138	0.862556037413716	0.925430609143044	0.87828316407221	0.784742169331906	0.745318153470059	0.722888930344631	0.636584626500305
0.9999890918327	0.996622982665673	0.999945770885851	0.99988731377963	0.986035398049343	0.960049695303335	0.844572516737799	0.97753409733803	0.97876401174236	0.82135774195133	0.831413455435852	0.915694217349063	0.445614031693941	0.937033169315571	0.715711803961814	0.420455424805349	0.380176335610176
0.999980648205944	0.993509905388102	0.999914099335642	0.999668317662022	0.964987713159039	0.980759234778178	0.864777208572686	0.969509180430599	0.970224975630173	0.896834334901348	0.808313322093298	0.89291779317798	0.573431181918831	0.852664072793674	0.537860472564487	0.414960851005397	0.556429714980546
0.999870745091198	0.997687886638151	0.995989853257648	0.97896637663728	0.938303255471905	0.908581127033866	0.998842650538802	0.98707889692199	0.877405176052395	0.850235153850479	0.878556004114759	0.800942128899255	0.882822615848587	0.549358962081184	0.706932524426286	0.56131455917125	0.527100677397745
0.999999997182624	0.999867096508144	0.999658514808395	0.99647458775123	0.986810221810437	0.924807526846869	0.992574483404859	0.987098254524126	0.945561544873124	0.848358484771816	0.658820498335794	0.95700034137037	0.595112658377242	0.869904856842886	0.672002302481546	0.589546201231253	0.645797334552804
0.999978430357665	0.998837212769982	0.989750723630133	0.989761993768712	0.984934682090171	0.97945444913425	0.900069919729052	0.894307821145585	0.955173334759368	0.91395581596043	0.838941546697444	0.452481221810215	0.788054888670159	0.895098909844139	0.723044952775718	0.550299430777344	0.28592229531672
0.999970888639378	0.999885202522453	0.944818006248803	0.966464327959411	0.997582415035931	0.966787514179262	0.884052998131613	0.879585136488625	0.809807740481878	0.879995470216862	0.778969579148793	0.914659652807559	0.620653481091989	0.668540156724677	0.600361849973833	0.548572602999581	0.769903270859998
0.999999990953927	0.999844109554279	0.993165702700393	0.996401375314321	0.972179507877462	0.976667998703099	0.935280089555455	0.947340247686785	0.933145048547215	0.94922365702314	0.860348942810767	0.313813684629889	0.834232313134679	0.787659838362164	0.76207904025696	0.850963581555548	0.411873011985796
0.999999735974368	0.999949026450618	0.97945624581563	0.951284755484843	0.998257933116989	0.839007468441024	0.953067730253136	0.854178920755409	0.897807834208105	0.81855075451258	0.572502182551928	0.906979630718957	0.778845567932372	0.725369047711396	0.898259704648159	0.378714483835088	0.603689443542808
0.999690658821081	0.995752791972525	0.997544860803979	0.968278148697248	0.994817787235276	0.810577863354411	0.992745513645179	0.944356837190494	0.863290568098147	0.922312427024999	0.884171856734065	0.964520477529004	0.722898149188323	0.81834181222941	0.722205712118226	0.65346440196962	0.645674599247099
0.966124352024418	0.997344804829011	0.999848889126783	0.99451920474006	0.996188391085803	0.969190222832649	0.99443492842858	0.770368510386431	0.953230858213405	0.766025207199856	0.856717535690473	0.973597650312433	0.96727615995196	0.454402074106528	0.847382268297568	0.44906078625239	0.426312795460874
0.999994686297554	0.989899778516948	0.999753038288858	0.989092182611844	0.958604491281088	0.909755854712474	0.993278657637156	0.918358730837731	0.830643850659031	0.898857163940929	0.817229083903496	0.811866235172278	0.786377794367762	0.501819669585669	0.519321259992656	0.818319967632353	0.334424751576434
0.999866175533146	0.99998487516735	0.859861497076724	0.999024670259296	0.972243568434291	0.97291815850924	0.835570912216821	0.969961676417954	0.950194563198599	0.954025167422314	0.918229050249174	0.922057692217571	0.662213570332362	0.906645698058233	0.781933728331923	0.61530509653361	0.52866164163682
0.999994107654363	0.999976101560414	0.999554906903619	0.99865605910485	0.979826799672672	0.930805187494474	0.990400639388991	0.98866588807874	0.87547256129865	0.728599360738513	0.80355423021546	0.905567145498481	0.85865049748058	0.895114874399856	0.58886163971435	0.44679540050054	0.41812250905103
0.999999999158996	0.999999342391251	0.998809315167241	0.990849773236883	0.999986461467455	0.788450051466906	0.986403950349607	0.971403822876005	0.937698636143294	0.809671085055991	0.728063628570968	0.604598199786048	0.88086445723099	0.62111868734316	0.76350713843447	0.857112592499999	0.636019521855281
0.999996913114617	0.999995716514496	0.999795070895668	0.996482086624978	0.999983279372352	0.885453504159707	0.995258879121658	0.885156257187656	0.938269639631674	0.902299632238863	0.752725568372433	0.79052711630781	0.984861066572497	0.417921201377062	0.950759436572623	0.857811605051678	0.643054942629014
0.999999619417919	0.999988722920655	0.999032778987438	0.997965481926407	0.999830714804758	0.962538682314756	0.911244731457968	0.977668927877447	0.954756941631832	0.910159643899359	0.643226352552928	0.785221680041747	0.697797562682905	0.89126840763512	0.805667061528829	0.820394939511882	0.456877312581747
0.999998901596852	0.999922963486845	0.9800909778455	0.995616660973466	0.997378007304257	0.957300858191733	0.834567521347927	0.988080259683837	0.982396356073715	0.859205813126088	0.95221627621073	0.856834071772088	0.42068005961207	0.89125514990123	0.507447538994927	0.639263147237351	0.600229970600772
0.998962872364586	0.99814376341689	0.961326239821202	0.971029804092967	0.996077367601394	0.932532019234328	0.988518048593595	0.97531097860812	0.9380425548699	0.828550161149515	0.937354642329566	0.780489680474547	0.827017064641372	0.456330578833002	0.779593736228115	0.686617551387238	0.516665670365268
0.999652212167286	0.998270186153516	0.921579629028967	0.974897034638746	0.987529726352356	0.963680718957532	0.975414965957067	0.958015048120734	0.834129624946848	0.689918524902126	0.895991179841418	0.748105163566909	0.789428418757044	0.580962161644561	0.739060814620875	0.57590475141154	0.440605315266126
0.999164893649017	0.995794521928043	0.992049728390437	0.983560434573344	0.927261787417783	0.730614311754577	0.980483764594243	0.821314231944855	0.715491660909902	0.938194957671177	0.802732338038727	0.806495374917052	0.788767732429082	0.708436656369732	0.741403806612944	0.807988912707138	0.747657802156743
0.982040443993269	0.999999341238151	0.955412906331204	0.994125445200801	0.999986904643463	0.965289145170021	0.786231426801525	0.935009087364266	0.989566501494384	0.721326668139253	0.937572467926915	0.955310964577768	0.658327098416908	0.812712612513867	0.721119243513857	0.326608080409251	0.687325894484589
0.994048655321036	0.999994175077117	0.984655321828813	0.997755389367811	0.999992821001721	0.918044954396412	0.914848433728823	0.853839851796091	0.904789563875885	0.862472466445348	0.823543808269339	0.950810766329739	0.414311918836764	0.65118475169486	0.585395040528033	0.327644891753139	0.556275526986283
0.965540127657552	0.998034057886792	0.950133906890634	0.935189703180432	0.995901566959655	0.988175361450954	0.845683958726308	0.768827562641335	0.9791281705385	0.842991187119903	0.88142424965904	0.956922978511451	0.67437022934639	0.923097318153553	0.845600559740696	0.443250430922794	0.276361632004889
0.999994472871504	0.99712697197451	0.995716424324311	0.993213779274578	0.989819226006585	0.937842152291245	0.869196562677444	0.899677848887125	0.927487008058524	0.760939393796561	0.769141845331089	0.518360075102615	0.862105509421233	0.790088509573104	0.846301391476954	0.340193212606054	0.667199609895694
0.999578050009287	0.999980363181088	0.999564581176189	0.995897540774361	0.906467644768749	0.949021593954466	0.997424895423052	0.946336214239817	0.893700805963798	0.854472612184286	0.827777292585163	0.556550269411379	0.941746007449341	0.837093330448368	0.754071689729701	0.858979196797462	0.680707777486939
0.9817977107017	0.999833936396835	0.992439128579437	0.998510788567342	0.999538314309427	0.959410592308263	0.751001885108537	0.922220712045005	0.956592901001475	0.7970397326013	0.859970899361411	0.921365258774357	0.744735539145228	0.900113608273313	0.806573009261806	0.344926084926803	0.539602205261395
0.99912156621314	0.999984836814618	0.985776020862312	0.993404958204134	0.999725296868432	0.948776396770829	0.891230857754103	0.807942611235816	0.904623528088638	0.896024974813129	0.821531340812714	0.965337013572217	0.561992658401045	0.697009767557996	0.724224773757056	0.814686234086473	0.623437198491175
0.999141604079704	0.999984020913427	0.960690107641415	0.996713241745837	0.998211286883194	0.901484928381303	0.967736688756169	0.886518276500575	0.823955314196907	0.857577490392281	0.806401388176249	0.898476835336607	0.794315252299769	0.486380842924909	0.65159516695376	0.493336579745016	0.634302903556372
0.999998973704674	0.999999957191818	0.980451339727873	0.998392035037098	0.999953343600791	0.968313586261255	0.837277539049408	0.981835332106603	0.982210778311766	0.595913102372518	0.832468260021744	0.960291338791391	0.869770245868688	0.94413869252049	0.892829151313967	0.702318523236297	0.704455241911232
0.983260894306465	0.972255274064389	0.998610551401284	0.97139302651425	0.999445985881855	0.955487601884716	0.995542220013017	0.924334185329619	0.970794434825213	0.812330448308845	0.846063685541457	0.942752160509666	0.591282288219911	0.785539722847132	0.708867724622323	0.240218288182354	0.397570261451042
0.997375756789949	0.990258599059984	0.99851767202318	0.955687113767911	0.999379655379407	0.893460072156811	0.99298122032721	0.873340450303937	0.874318982792702	0.950749147104492	0.767324368881175	0.876184436018369	0.705103751761917	0.624464641302205	0.722516260235947	0.142607966487793	0.641958139223458
0.999999999998315	0.999576315210234	0.998771612620028	0.999440191892309	0.9489616440117	0.994747062283139	0.835762493032318	0.981674533940058	0.970675581806036	0.834268594414235	0.885198895403529	0.804715995845869	0.908628489502479	0.831893707724901	0.662094396833266	0.922743736231299	0.470549230058047
0.999988743245857	0.99991594326843	0.99921851670406	0.99973098727081	0.993973186458107	0.91903329003896	0.981858562148127	0.714128745295255	0.972672608297333	0.91045448339435	0.864448993154203	0.820273700989306	0.862823908667522	0.519986891708473	0.610986817205806	0.491251181386071	0.565170267417342
0.999999916086794	0.999875880042882	0.997107902731388	0.998983462605309	0.99205729475836	0.997405934485186	0.974458897113878	0.945677863894733	0.963624135626287	0.901348791386142	0.734831054060131	0.957149243519354	0.57843356105439	0.905488471903678	0.620276199916062	0.736626536103846	0.683535252625538
0.957760047484395	0.999999392954976	0.985794630328373	0.990556848434083	0.966816193239933	0.827692394126443	0.99253615960851	0.788013923826402	0.96462384510498	0.931632077098549	0.779194123531467	0.816532422181471	0.76819007972124	0.526761646195148	0.778629645105549	0.421210620544842	0.415579858420283
0.999999999762891	0.999999986144003	0.999786903719616	0.999989108753188	0.995174570164454	0.966467655922185	0.974530067470142	0.959989578414456	0.937989038866958	0.933788452605815	0.674468775532807	0.878552631569792	0.930401426841687	0.894606988762007	0.750471586201069	0.865429344258344	0.667055868267121
0.999641411652119	0.999999737286831	0.999970045507174	0.999960069061119	0.88484681638447	0.936973887695823	0.998853756307352	0.908729332061202	0.948761043081775	0.917614072455788	0.943971088438015	0.704565486170187	0.961878297200199	0.774810901545657	0.831740706151337	0.534692196498852	0.539241905863916
0.999999863238571	0.999999999416084	0.994796186005036	0.996030540564676	0.999530190579432	0.975015958439767	0.786552802187751	0.935114331624152	0.92851374972727	0.856578808936034	0.639452678283499	0.659672566601439	0.744977105874398	0.718686105245867	0.956731693621439	0.704997542495173	0.467081520710362
0.872587395844285	0.999950683320849	0.998934604216488	0.9996444654073	0.991215250713839	0.981021812740136	0.886310979879444	0.916221630282515	0.879301401163846	0.938523292640995	0.904749874361222	0.891303256574517	0.836108626756502	0.699541633876323	0.75111964144113	0.780681569059776	0.357797982436141
0.999643735533679	0.999992920011961	0.991483772517732	0.999171767584401	0.97548892111765	0.954716702991435	0.866214560577435	0.949138222870844	0.971630911821401	0.963830427936943	0.85034867817587	0.816257421095563	0.851382830546611	0.908945418736875	0.606658541253246	0.38255193334581	0.750887668119638
0.999716324694032	0.99961906631902	0.987737610351475	0.995640448033096	0.999739217810527	0.913093522762547	0.979933910342416	0.984074271552429	0.846980634903421	0.810632254867321	0.863971316559626	0.908724742367039	0.775548922034941	0.617166906147907	0.840648742082535	0.771681317418747	0.521831038015
0.999975148395243	0.997629552238453	0.979414690913601	0.995261407455654	0.999420826181113	0.928339040727113	0.943757443332066	0.988880443936343	0.917493672081511	0.877509122918787	0.923971906045687	0.726098687760748	0.731658620443982	0.828180973249256	0.796348739925516	0.855897296358961	0.416881669937392
0.991477922407608	0.998779081049731	0.998796299583991	0.999311623134086	0.997848416560861	0.955244329018107	0.940213642197767	0.980609846798632	0.957935012836711	0.908126475395819	0.939072472407817	0.737046940142527	0.9509416454688	0.776044137743323	0.875810862875906	0.378223437538978	0.391003584413666
0.999997791530829	0.990612242035912	0.988849422959756	0.993588064362715	0.999255595007384	0.863948282161391	0.934603605924307	0.919347972253428	0.925142983508939	0.892269604302778	0.890223203195445	0.870249700113291	0.684271369831985	0.962030041116291	0.58732327568525	0.548425223563436	0.436518944761239
0.998743147266251	0.997970469245359	0.999879359675343	0.999160078051638	0.9967594873959	0.976492665247515	0.949301997635449	0.852040374154498	0.86709625932715	0.959349658463986	0.912129210158421	0.849440338491439	0.910533545040593	0.897445141551442	0.794313235780865	0.803002154140602	0.561345638062613
0.999922633153092	0.997320089329473	0.99767025610481	0.989714669596999	0.984079200333378	0.86236703821247	0.873230950747267	0.84464388897466	0.887333780463556	0.940639931752965	0.850742963587285	0.767568003464961	0.540965314028546	0.881772723528298	0.525189088628336	0.906588293229907	0.616290994933398
0.980131141419636	0.998014182257246	0.996695992444736	0.995348771293007	0.983435056646455	0.954574049399759	0.934012163315262	0.804798915432627	0.950107638905123	0.880586167891125	0.577338428322203	0.964864265237289	0.891316087446916	0.714707555765422	0.948599983016864	0.247028755392217	0.443068770936385
0.999987551977653	0.983682687743511	0.996934431722647	0.984674853072914	0.93207704024607	0.915451030494996	0.932278550157714	0.814640641073313	0.928453896287979	0.89483123619355	0.881034086717761	0.772516063729477	0.739725911375037	0.692265961431335	0.70606368209691	0.93947092342321	0.648195607440237
0.999935891383896	0.99990955445072	0.997222547245945	0.9991553014338	0.997815989802078	0.976086711907019	0.703986383503109	0.910507814667449	0.927477132760189	0.804279901931242	0.827389554829907	0.458051347991635	0.832683795050792	0.516531216629313	0.640504964870338	0.446083776994069	0.499427647279767
0.999852634318533	0.995082949851059	0.986807227720466	0.985684359889582	0.998067923305722	0.965063610811963	0.924441029928354	0.989208247904451	0.939976666342101	0.956701721457393	0.783863416844565	0.902478500837034	0.478113483479603	0.718300321289497	0.937831642489749	0.278648043454986	0.478469011964697
0.999700561894064	0.998451337255736	0.998578862965045	0.993783297730175	0.992719453714909	0.955719707643004	0.894587932407924	0.885647730397008	0.937026367969071	0.907900470375325	0.85724286947265	0.655470962876854	0.881942041828108	0.860560287242909	0.492050180629809	0.488123973128023	0.576634048960791
0.993735754446856	0.998475094017023	0.974288080841821	0.959632449303598	0.99257589316633	0.912734323887543	0.895240331008712	0.825721433524944	0.951593331229114	0.940697591406949	0.737999173974633	0.917887272467014	0.697909356454324	0.855475495403494	0.652983284848021	0.294216133044113	0.368966588154777
0.999894676756932	0.997429178338877	0.999842296211554	0.998076346465544	0.997790269886863	0.979357140552216	0.924690943836744	0.928213730708577	0.858786194198998	0.907971426875082	0.918179571696451	0.739510580239077	0.896857400090091	0.759697631192529	0.770279294527649	0.791670078571403	0.458836410435048
0.999909836921283	0.9969077003702	0.991644277393707	0.983760263123593	0.956913267379517	0.874091057275546	0.961999771606091	0.947828813022155	0.899742527389371	0.907412277355126	0.929738825021568	0.594791575076869	0.887894957142523	0.890416764925763	0.827951811458442	0.717514711104925	0.432746870196123
0.999999908936223	0.999783613322687	0.999994357087527	0.999888869858552	0.997489499091339	0.958694628927692	0.970400898968195	0.977507879305059	0.958969836176885	0.852128104649778	0.559454322040218	0.897856462421151	0.851452811273264	0.896159932356872	0.806866451952288	0.459016170797651	0.759189330943499
0.998703520035775	0.992668207292248	0.973018973520597	0.979933851920815	0.983108102984395	0.971036601834863	0.632517372756449	0.97233602475473	0.83679503286228	0.84680287184194	0.967273210416911	0.846249119108708	0.771195742128932	0.675752005872908	0.695634894962141	0.897958477568228	0.692704153224423
0.99999999996845	0.999999164489625	0.999964602668565	0.999931251100651	0.999341601283686	0.963898409529073	0.939768205228537	0.990948257843561	0.973719156431786	0.959392435197821	0.794503864701033	0.605303431143905	0.734126296349564	0.764986106348924	0.847665508655138	0.799441136127113	0.40517816247618
0.953037019961251	0.999997672973903	0.921131131190822	0.934015461035562	0.998474632091021	0.82017010548803	0.958833846263302	0.830149587612409	0.863461193357738	0.962374980748192	0.871949268958212	0.681514740438059	0.653245217872451	0.489024160458215	0.637196900810484	0.186551076662735	0.63795897995693
0.999927153083526	0.999999585550787	0.995871873194622	0.998621303826116	0.999597331832881	0.900261300385967	0.995758358580137	0.909034359371774	0.899413367848038	0.894014830629094	0.582342220813516	0.665013601284485	0.853364149192838	0.562763182478328	0.784925468715273	0.825336312491561	0.523899279493868
0.998363010909948	0.999945721315297	0.989229195483621	0.988822308315561	0.968607157776854	0.985736100448533	0.93519873914972	0.967134744581106	0.947364098238919	0.899704296533189	0.974893606171898	0.822223483740346	0.845113486696954	0.813759377901721	0.749601261489994	0.553718145294277	0.463144178211891
0.951921876682761	0.999983157708796	0.998118809242703	0.999608590980805	0.993482280872617	0.946022454760467	0.990670945739389	0.763071529933148	0.896194542731258	0.804438112190031	0.768807641538215	0.407957473857616	0.70510342890604	0.703375500499913	0.834507650312301	0.689972313193304	0.623950043287718
0.999916482812328	0.999998278989257	0.994821391509622	0.997745366049809	0.888698698766482	0.987012768309474	0.570937716019854	0.914188237395815	0.859546025694271	0.876544899050987	0.8743930151187	0.683014453089053	0.483518311721209	0.853358020805363	0.847875423969806	0.551166920308695	0.552041654307084
0.999956905905624	0.999998747662654	0.99494074158524	0.993161493571925	0.944429565551401	0.987577444972424	0.893379585017538	0.913762545823986	0.958833413937115	0.791716714715361	0.961962215814782	0.788931217353144	0.541827607692057	0.8649004350155	0.844041156951792	0.710177207727542	0.624978553519323
0.921603158033782	0.999326757005834	0.975678541052325	0.993709692551128	0.999491404754325	0.968485828177802	0.97042313666359	0.964008809092359	0.892834966990188	0.79007160718207	0.848295498372692	0.852283891406579	0.713477415231305	0.814065887185	0.797689274696796	0.648854245158653	0.380839772927037
0.999998836554292	0.986073116167757	0.999926430082241	0.999054923259309	0.871566141287914	0.95383188785625	0.991820837202008	0.968334517500421	0.946331874222107	0.886856433789652	0.86197912814051	0.850653219977426	0.904277069633655	0.858097449584893	0.864249967076763	0.789368687281806	0.375919584054871
0.99999565120596	0.994666055758285	0.99990844261764	0.999094318474889	0.789298009608439	0.900703979637213	0.981431382638756	0.836370398372532	0.919672276848445	0.836270878535412	0.672389845525246	0.703121026674192	0.910816547208697	0.675055574501646	0.718072502703725	0.497441793548659	0.309030858599061
0.998555792042738	0.999823342879616	0.999747004029539	0.997116100850029	0.999945292332879	0.971781288672197	0.967567031251608	0.871879139320298	0.957336804934059	0.91525275063399	0.925910636500753	0.849487197848185	0.879581294804025	0.628912774440847	0.753800318968544	0.460096201714993	0.512617787431818
0.999467373588732	0.99738302806328	0.982734789278309	0.989158716583895	0.964068033878954	0.939745969992616	0.968017915912643	0.778425692279855	0.941945930818045	0.913300344277524	0.842335779117493	0.944368151216641	0.826581745414529	0.725669926437456	0.796513215172925	0.764000533443428	0.510704125599176
0.999962362691235	0.999381751902241	0.994303968043911	0.989891545012931	0.993481065297684	0.919266915007464	0.892955247517325	0.929503343110687	0.952180615640722	0.860309734269065	0.73201447536077	0.847980828483284	0.82398993447093	0.912494259605753	0.88345373044414	0.445174577227778	0.634157085986667
0.926534912359443	0.998872785761028	0.996875983407563	0.999418489944376	0.907499124515499	0.96303494991192	0.999533500274284	0.913632750625355	0.885737296768006	0.889450797060871	0.746702776817977	0.755326652766199	0.868800957608369	0.827087973666378	0.655641702748966	0.723812431165028	0.629227160925877
0.999999848061276	0.997375019563003	0.999870630294979	0.995498866965943	0.996759807214931	0.992968658580682	0.98763693184648	0.969335344268971	0.952291597019439	0.887299219022543	0.836144087456282	0.921788501119698	0.728979129171515	0.83194223437711	0.774725968306011	0.750843469037761	0.386627667731784
0.998629945073656	0.999440691131208	0.962450781118065	0.990060147295462	0.978408641058503	0.925609561781365	0.994705720337298	0.913379239009743	0.912584028694385	0.923715071300778	0.891889630052602	0.830591434506008	0.957621857267901	0.833778161147793	0.909117416045368	0.752484447700381	0.458239787937781
0.999996558886821	0.998580989256348	0.999266999470521	0.999618742786688	0.976863783886391	0.970044213345575	0.805475798715662	0.945493508189909	0.970276805806122	0.833161343682446	0.685251231711337	0.883254983097663	0.643162758637023	0.835991290260281	0.824922622871223	0.649220353222769	0.504602929163473
0.996344831736766	0.991081841583434	0.996137093218322	0.995932856995687	0.988675239066805	0.953843209426148	0.969409759414812	0.783186389518738	0.915646452709738	0.840030936991188	0.916121566126082	0.862731262298248	0.885694055236588	0.754964087890246	0.70848381812919	0.780908727595324	0.490363468889966
0.999980547803839	0.999797458455647	0.994873464270888	0.998293186247544	0.99903874024455	0.93746479273841	0.854758404216805	0.882679510534505	0.925596538308923	0.894567805119679	0.819450335247077	0.894194795383012	0.644430036571315	0.95579606697237	0.716049634684692	0.535890737005935	0.444991983097734
0.995270818679478	0.99946418775607	0.987935376155524	0.995323529186828	0.982636588505409	0.963842912066947	0.93254538281999	0.855352014643016	0.879636174292141	0.949039191452922	0.871160582135522	0.776238034436881	0.938967354078873	0.807291506097902	0.73451977147059	0.402887146525541	0.479220968413435
0.999999956474719	0.999996217168671	0.999125340969732	0.997348557634533	0.952301236988891	0.952917892212457	0.967073359478103	0.981936362838125	0.984724920699326	0.907297552744023	0.868029178930635	0.711660110657574	0.70544436752822	0.946799146159875	0.887957788408923	0.832608267266499	0.637853921627039
0.923947166950482	0.999806331610584	0.999970377911191	0.999569829367375	0.989564999769397	0.879103487386424	0.985227384470048	0.829495306074286	0.900920632556374	0.79091178461659	0.895709719750131	0.950803305870566	0.965131816641172	0.781573281635204	0.770414084399357	0.458679760944871	0.411704707176269
0.999999035306811	0.999847452395744	0.963025811343267	0.978497875711117	0.998231452782275	0.85946200566747	0.99337557684135	0.980436831942007	0.975658828600491	0.920181570822565	0.945163769858808	0.891537303076475	0.567870553050276	0.811970188885245	0.759266866992653	0.681788106590038	0.427132691370993
0.999997887730933	0.999331153362917	0.996133456904838	0.998947510668309	0.925292817306529	0.965616159832146	0.981008698115878	0.983813664452795	0.957402450693597	0.882712263920414	0.891628875067794	0.846739353327094	0.763723395614235	0.670247653926617	0.659182199067936	0.661839928625755	0.452630544034662
0.998958660004038	0.999984555723904	0.902036532635039	0.986171204492852	0.999607284021219	0.974664261624419	0.832686613950745	0.812116047446061	0.903299206888615	0.900388450393228	0.847532184460878	0.721540274776162	0.860527833442517	0.827854933081125	0.697740460845606	0.58397067541814	0.446075673865218
0.999999646131426	0.997427354161103	0.999991300214523	0.999717166137677	0.976694655929648	0.993757116617867	0.961383868652522	0.997071965901858	0.938424255715949	0.919754613873646	0.855348721628115	0.907709555439145	0.638450710848989	0.62069164739377	0.780791451698268	0.573397301265642	0.805602437911057
0.999999926986576	0.999813382891132	0.99999590069288	0.999853929262287	0.970586039067557	0.752951652530787	0.971745096899474	0.961698598417873	0.919504549927932	0.909033152071728	0.791657948388858	0.557730362388168	0.699504239778611	0.843624669894455	0.699875738652862	0.606516459213644	0.564433292106298
0.999902216413219	0.993482016894069	0.99740817972819	0.997240983022009	0.98916945503222	0.963824032832403	0.900474755944092	0.870708860269833	0.782310002436499	0.896917395032661	0.813500891206897	0.695543704983424	0.901366503203275	0.802914588815932	0.848092646622304	0.575861035828078	0.677749456350938
0.998501143618859	0.998567204649469	0.996674394119748	0.996713346079955	0.979119506134955	0.93468721735208	0.90710034072537	0.940124211400846	0.945822951232124	0.885365105264655	0.86079947634982	0.89130041172828	0.68926089585034	0.755832514851272	0.696555567993505	0.552211675621746	0.290282215766716
0.999508904361672	0.994772572193293	0.672037245994401	0.947759641282599	0.961784155659407	0.937078399636375	0.970969377779774	0.922995279587709	0.860629837435295	0.789303482761405	0.767418968691912	0.758234809418558	0.63121725914508	0.765185065051403	0.786572782650822	0.635252930596522	0.406276293825694
0.976552521857812	0.999925925417313	0.999997117858763	0.998657911609025	0.973369885958868	0.912882641546443	0.977925110008503	0.908581971364468	0.877368689539062	0.771260150410934	0.772041585993075	0.693930886415075	0.787219708237751	0.898334430510366	0.886893868581191	0.634937203570096	0.631467792144173
0.999999996423331	0.999839397868181	0.99634475867884	0.996622784090613	0.982860955824157	0.74643478157893	0.969722898531237	0.856354827452729	0.956923153169308	0.85506485790894	0.608507259343488	0.741635415030396	0.734306558051914	0.679109063007817	0.777884711037092	0.561439349325947	0.527762880896533
0.997959227370009	0.99980249639476	0.988299946912083	0.983828281851417	0.993728831786043	0.937803426516567	0.945791125285991	0.919352530665622	0.939809499789535	0.936423697144736	0.889710991096865	0.783522838754965	0.842002879663378	0.70928870694672	0.75183609126472	0.374182493365034	0.498406037843686
0.99919855238563	0.999912772874445	0.909524523299689	0.985851630663704	0.992805640605226	0.960671588362339	0.687187906002412	0.70692754405368	0.891499155993979	0.915945351453583	0.580912819761896	0.915198377180451	0.725234653016556	0.758777841578316	0.687133416771403	0.453847892405413	0.76720840069517
0.999999966374101	0.999967688666837	0.999938519973311	0.999892357505619	0.982935538876472	0.968836174898973	0.912274413690992	0.977947334720842	0.970876393091261	0.799835126984696	0.692516534569801	0.918874532159048	0.671033628398322	0.925633187064958	0.801128658786228	0.599319661323777	0.326121926054187
0.999972559139436	0.999992850735409	0.99985613655292	0.999691875511467	0.984417936815802	0.84629625829827	0.982448887699162	0.927108266908569	0.916971551757043	0.977447786347971	0.873071406443097	0.85307021435017	0.927862806690486	0.673884215143631	0.658952889436095	0.614781018970204	0.63641945961747
0.999997741491549	0.999915975750794	0.999438382468102	0.999459872255656	0.995885775096254	0.97215385993613	0.964934689885804	0.966727682923653	0.896314317674823	0.761188517708195	0.882985730328667	0.873154063148116	0.819263711545415	0.912050778218561	0.711905060880449	0.876999974036487	0.547308678988834
0.999961376463896	0.99632337034251	0.996148936216918	0.933324397525011	0.962553657108513	0.879881177309592	0.944072920877653	0.898571529301562	0.854203699472852	0.970082178534575	0.835277876842383	0.83525341243955	0.585716572099484	0.621370569171826	0.771519847533522	0.747712284618308	0.379708439548746
0.999991864645392	0.999991950716616	0.999116102149808	0.999567881091469	0.99752109116335	0.977057239659814	0.948285219435573	0.974146673823514	0.938158497161333	0.81398744068465	0.866419537059145	0.784676732957973	0.948065955861464	0.91910914581981	0.831272600150049	0.66113791617157	0.649845351651143
0.834673542207533	0.996220019486686	0.993451323548807	0.993899656583838	0.977933031156474	0.964902061173605	0.889209712723871	0.883076355832997	0.861810399532765	0.906952473968629	0.858585994865098	0.844880527711508	0.9296808399961	0.864611228405011	0.77641560248551	0.573892202599862	0.820952650606674
0.997167336928464	0.995120994744338	0.997498591651821	0.997760392238064	0.826348139994067	0.937814365980828	0.808119068776246	0.920605894264372	0.881441596477746	0.784979399509102	0.806732643502519	0.717616102313995	0.889175358960346	0.865143096618352	0.665994507188787	0.751984238082098	0.617452927658211
0.998926083922924	0.999359916895436	0.88977366089704	0.933424360109493	0.996997744124803	0.892896290802415	0.954717531662799	0.888298661250498	0.885572317497225	0.80238543667109	0.791931073641083	0.729970542926238	0.820187907177715	0.59212230931411	0.622632651559037	0.426173077278042	0.828347860489612
0.999974217312416	0.999596569589604	0.993909009050616	0.996567239085513	0.991832665212717	0.973249489951909	0.904521425598148	0.866106832734629	0.893303282409054	0.697793662508857	0.743936087828425	0.794351322283657	0.771995335524342	0.751355855921639	0.632976285887227	0.403295928714472	0.746114232032394
0.997602278345405	0.993227061824047	0.983139079192642	0.956145559795103	0.997278061250432	0.870548346312735	0.970007506839076	0.967394694062426	0.939652184939559	0.881627059682359	0.941416009507299	0.768187538536894	0.773333866493921	0.634072122742344	0.815958755337848	0.337613642379613	0.339851974827788
0.999989860205181	0.999730578892865	0.998775665427587	0.999439058374109	0.993532595537295	0.951463213478658	0.735693617215433	0.93529389079525	0.804594125785256	0.854776451121356	0.829615579886052	0.522081156833942	0.827404930223757	0.902278111013647	0.786880984918695	0.832082605886913	0.613858726824692
0.999947314294862	0.999977611398621	0.997295258973753	0.9989712964296	0.998404154350193	0.94686945495967	0.910725831462708	0.805778449027877	0.94902568140923	0.808241407630662	0.947799806105104	0.81356299748175	0.886794855355808	0.75963371566164	0.848862923715048	0.681360137303643	0.742045521957595
0.999999198598105	0.984355623049497	0.999688862192332	0.993098321916329	0.962002567954351	0.748711242366613	0.96175576485136	0.990529700651804	0.978487764540094	0.850506947748159	0.675493397277588	0.746435207779647	0.564961228883355	0.934914833150049	0.833488689192664	0.608321569724669	0.770040689157197
0.999994924319683	0.995840915650251	0.999723038239364	0.985056040530973	0.931092520013	0.944413785908173	0.970352843893072	0.992272283886672	0.919264158602215	0.805355208198933	0.62689458536408	0.521515258451571	0.816281491418669	0.619779450751755	0.792287073738779	0.706525157967627	0.688416585744606
0.999290306960718	0.999877616482501	0.999482572805596	0.980371161053955	0.975497021184319	0.960141438617539	0.948117896024119	0.98363625910416	0.926295697557341	0.946091216270517	0.886483206624468	0.889016732250061	0.874184568224108	0.902206830278996	0.870673578786028	0.51672702440184	0.69293689369246
0.87144404934893	0.998819555819978	0.99652454366338	0.991507155049704	0.963424976063624	0.897442787482406	0.877743048864581	0.926324221073154	0.931904005004647	0.67649443596896	0.80047306855784	0.812879860276607	0.879513912138443	0.850657761055571	0.674801837962179	0.717661366467631	0.361432121031552
0.999996814520187	0.99958209199424	0.999950350150403	0.999667742592941	0.920528216617111	0.946195536925975	0.980848551828142	0.878608337766146	0.908141310990759	0.9503764845658	0.882194313481686	0.473543636340374	0.667627054551207	0.817929011508745	0.687597025060704	0.14416117705676	0.648036450407535
0.999998330933211	0.999995093679896	0.999942956741047	0.999542595666557	0.968017042723458	0.902289307571913	0.890417109295233	0.865836763754039	0.914218479729775	0.981533763500844	0.637825508701909	0.725734225475786	0.983314751601413	0.92838427663196	0.925704136657455	0.433046764388255	0.794392548039
0.999999978935981	0.999999642136462	0.998927612429683	0.978867250132107	0.999564402523828	0.942662567961	0.99919207100789	0.908542605638784	0.86899480840921	0.920542765168552	0.650633691026103	0.901622404231181	0.663725340966852	0.450888694426043	0.922141947181873	0.68020271495992	0.0931088591076672
0.999999607999848	0.999998121158725	0.999981692284397	0.999988263433598	0.771163936934732	0.990443011632146	0.991754492513937	0.985955005454396	0.995818182384823	0.972915496021127	0.957653333986568	0.925304419334894	0.899284779952068	0.995784702886525	0.44775959581304	0.695672148870637	0.515922762246389
0.999695947540963	0.999982785384415	0.998189714145157	0.998239247143311	0.986550705743186	0.805103496741569	0.980599914999075	0.968768233906903	0.83937165648025	0.889163605680581	0.75300549192184	0.660498504028741	0.739095302815284	0.737303748859057	0.582289228711728	0.711432454084475	0.24366142334031
0.99999999415603	0.999999992670144	0.994212450947701	0.999602582744361	0.985107786605738	0.986552640280865	0.737962290545777	0.976507804039609	0.97536184616985	0.971092455075327	0.664887711201819	0.860112463614983	0.870561303694912	0.904312513062523	0.741405945622228	0.670589958339409	0.429112128869697
0.99999919026356	0.999999279304507	0.999782128095424	0.999780708549216	0.980439549973903	0.935172189013211	0.972553131798204	0.995468430574634	0.986640949589773	0.853592363856965	0.887878411982062	0.943263838311208	0.878987624686912	0.824934344535779	0.653841934699906	0.544706299843648	0.429852560839016
0.999739047010322	0.999729518464308	0.867596635431133	0.983229168481158	0.996094244898961	0.943648344894813	0.949266285248674	0.988052414071124	0.966984227454435	0.921128437636462	0.925467583688035	0.900389154761111	0.465725824599151	0.959403522291334	0.678464865516828	0.681445163057968	0.655164506597083
0.999886571034001	0.998015917546416	0.943140604250416	0.977288823614228	0.969128407336224	0.943479879272827	0.992879096791481	0.770029260501219	0.856888303394838	0.932395219058787	0.933078881113699	0.954697043801464	0.666738204069971	0.458176244179572	0.698746391079289	0.839007025506378	0.792007789523372
0.994065925492332	0.99987787162672	0.929142274846843	0.991128063906475	0.987861663921429	0.925091474011968	0.875103081424942	0.990687015499694	0.925548161647343	0.919931430857476	0.777195587810335	0.90443891589995	0.608157913239519	0.858221203790279	0.698022345578919	0.144914450621183	0.636757774264916
0.986022250494489	0.999937223883781	0.975119305305098	0.993846925324561	0.97464334168483	0.929285078241845	0.8166169649716	0.754571826287942	0.933509006940202	0.897545108255148	0.678400012818612	0.930487200335204	0.797036486487795	0.464379166594454	0.732096560398568	0.474367963297045	0.368701310162351
0.999999789449554	0.999485517165137	0.998905045209539	0.994964643162872	0.998408772394834	0.85534582241594	0.961097502612167	0.993409841946966	0.878620857506537	0.906031931141741	0.853585278328096	0.859662872671	0.697493418806994	0.900761143168203	0.777082145128095	0.924266778131327	0.48393592353561
0.999377874950468	0.999953811259519	0.962526279385247	0.967099372248714	0.974042821618868	0.932802004127126	0.944629743170561	0.873515870221347	0.943686680457173	0.942488322704445	0.801348696388134	0.825230320206446	0.751699350944132	0.913139769596251	0.794314909393817	0.515889970240835	0.771992630369673
0.999999992115096	0.999157368395645	0.999998558298969	0.999968030961921	0.998082927510544	0.976223449818948	0.977222219393199	0.981805540245818	0.930367161307945	0.92021933468821	0.746171311679052	0.746481628255501	0.975732416958315	0.925376657232338	0.729751792281798	0.330089496714509	0.593941649962124
0.999999999602616	0.999990494757089	0.999999318993772	0.999983125743665	0.992400696208694	0.937506943712756	0.959572918906742	0.959722512675441	0.906147506675159	0.843866521642225	0.835669831385198	0.706089031985983	0.866356898521729	0.821248349983241	0.74158674534056	0.316867818941604	0.734406661246218
0.999900587637533	0.999967499361651	0.999760377731468	0.996697341571793	0.978192507423315	0.863925591490725	0.926688417991084	0.972752116000493	0.960976420314796	0.95345927342645	0.606671143334568	0.921155868861272	0.869621215206973	0.874664922639042	0.63715448794627	0.648525256986709	0.257219116020893
0.982946386478537	0.997141639593906	0.999958764584567	0.997693019061926	0.831233346683155	0.839353467132994	0.991735416398624	0.926481772484816	0.937105650457081	0.935226838289075	0.883569131600462	0.89504861351569	0.952937359854051	0.781723939986497	0.658024965808044	0.535389029581281	0.260173223513281
0.999999999349826	0.9998210626286	0.999998394112989	0.999989677617024	0.996458110204721	0.977134162803976	0.748605521737808	0.984564437124346	0.947872313788534	0.897157822714616	0.822832444032963	0.484280383609912	0.774649191261101	0.91005530129508	0.795379136852484	0.788573868379721	0.413215794617879
0.820399675578817	0.999636366141592	0.999946347765437	0.999826676034528	0.846438445065028	0.915413417570221	0.975404583074297	0.973123978081213	0.96878643603666	0.859282385445423	0.967742538338936	0.917782646079785	0.937250453885782	0.92883695014547	0.554337509925965	0.45142959103662	0.35005761746482
0.986149024716449	0.998877767717548	0.997980414074579	0.999718644011007	0.998788993487792	0.979675569133319	0.957534215377251	0.931346475183885	0.785907279685987	0.894772895322793	0.979741177423848	0.73860497860064	0.972126050880991	0.612706876741102	0.766077489776825	0.451701295040367	0.536827511318948
0.99935588791531	0.999828279523244	0.998274570335499	0.998297049218423	0.973506272242257	0.945116190433875	0.970660226913175	0.909911128149991	0.954816424565584	0.923725583161054	0.867163285469747	0.843281977041111	0.803555948288084	0.731040811797173	0.316426787134171	0.514033986064288	0.523348800085342
0.999993059409889	0.999383808528089	0.995661184105881	0.998544562076357	0.987721754376826	0.934543868028082	0.914865498937934	0.995868504736165	0.987302668290235	0.948755457608549	0.899858568139766	0.849191273162416	0.61326407246917	0.982158840007934	0.736220762149768	0.222089869847967	0.762326621978154
0.999999633025038	0.999998432334199	0.999999458404966	0.999996323617236	0.999061395856949	0.834116060830211	0.985543167304012	0.875752463122201	0.930892740429004	0.806197220511561	0.618639350427436	0.74229724821784	0.98340722266467	0.771210781023844	0.971667167224038	0.681941361793871	0.365332950224736
0.999992446134659	0.999982444742745	0.999879813633719	0.999658373422031	0.954024196285061	0.966594804260992	0.992725437885025	0.977918487489772	0.907525578647251	0.964802370979209	0.890097124723892	0.965749899424391	0.825677784527317	0.807682253791755	0.592993751257608	0.52112517856688	0.632262024156883
0.999845083255546	0.999983634763407	0.996584441077262	0.997410027385875	0.993101334157536	0.956786435653148	0.997928089756484	0.954117287938479	0.873866217378996	0.873893719837438	0.618802056436425	0.904687576896266	0.739674768207608	0.838540952842846	0.70248716972908	0.783978281531065	0.494222884081254
0.999999976032335	0.999998417921685	0.9963355783194	0.998019013181617	0.995300710096326	0.965421806072306	0.634025353143191	0.959138728595085	0.981959511203501	0.901427301583593	0.828209315045408	0.908766297416543	0.476212901410211	0.878667516160359	0.625400070054191	0.821996910495948	0.811144521465882
0.999999031328792	0.984841610561713	0.999375732433325	0.997940862649821	0.989808740084002	0.97760493686903	0.988669205679942	0.927732122165442	0.789266947823351	0.842487621268015	0.435190508059358	0.880829381968943	0.74983409576552	0.694831934376055	0.779715000920061	0.74589020357269	0.545338340585525
0.999994234595686	0.996683234688626	0.999970212179368	0.998942308770722	0.954662016887001	0.849026017738275	0.999872716611602	0.994791376395269	0.916911823888263	0.942298231649386	0.897044379131178	0.723068124009689	0.93296070626692	0.631734056105801	0.776575409789532	0.562682578617112	0.497622889576881
0.991421296914823	0.998975534303964	0.949395167277324	0.96361009666558	0.992265669512243	0.97491314493243	0.849342856983885	0.920970849145528	0.927482656970531	0.849387938029212	0.8399144135136	0.732022572099614	0.826445594648574	0.914183898666529	0.745503010622577	0.56568913255262	0.504994481749836
0.999910297905926	0.998712424133324	0.999968549685932	0.999947347742485	0.992643509615661	0.938512671951005	0.968758921684488	0.899937044948687	0.871502172538745	0.853636222016532	0.912137313018472	0.942067452182937	0.84907070541841	0.723645116503221	0.720275936330528	0.829018654238622	0.493157278901892
0.999971933873034	0.998070894184384	0.999959128625545	0.999906378280034	0.984110048623849	0.942336875212883	0.853159441514381	0.922131744430806	0.937049359130766	0.955698117583646	0.86539485442444	0.713418990658427	0.782405179224013	0.664412994479571	0.771628118605434	0.67679192573291	0.366679589238041
0.999653269355334	0.99591559826256	0.993280691992839	0.998087736126005	0.993335342442895	0.9558120131417	0.925476228562044	0.879959700453042	0.955695547845741	0.89536645460955	0.848332542530771	0.967217736959183	0.56148175338156	0.752335945483383	0.855627373819779	0.635134249399034	0.456960828919685
0.999965925563947	0.996219390897129	0.999342899442956	0.99877573953725	0.99981318353656	0.981351743169015	0.872640822638771	0.965092697988486	0.977120640005933	0.819303045089206	0.95976764138081	0.758925856453308	0.735415410757525	0.876295200762217	0.828839211291733	0.784083777854922	0.629321708946735
0.999991151663764	0.998054752726956	0.999900539671243	0.999883386825673	0.997290861606503	0.994502566730557	0.634858247211045	0.878108669355656	0.985481641269619	0.888138423786941	0.839174232939905	0.827029712749179	0.65196069914729	0.887324721637504	0.538448723984037	0.580957374896802	0.46244197378044
0.993369805469713	0.999961547855033	0.914880741197785	0.995812749856537	0.999594312655768	0.986022453758979	0.909279478202925	0.900405470981225	0.833059252969934	0.858104174476913	0.832183232827888	0.793086011990343	0.814190759484364	0.696733586145786	0.656034151335795	0.821965181252672	0.486529252437157
0.899664802428899	0.999988496665934	0.968014497953927	0.978354431819002	0.998325409419958	0.86147359915323	0.960833980881245	0.987179484043582	0.926193860652149	0.769918035778578	0.68676534286295	0.845421870514687	0.908513373450408	0.684772083854898	0.793738288564515	0.428308627807795	0.617561953501622
0.995777068653956	0.999687224052627	0.999427722536368	0.99981838144807	0.999355595261678	0.993638679005006	0.871574556158422	0.972931720871119	0.898565835177089	0.710930568658477	0.838022090320583	0.886074634776585	0.810346807010757	0.885667730969653	0.638537012716407	0.862437306018417	0.602595687474058
0.999998692005131	0.99937897792664	0.999687110982715	0.994848633552742	0.942699981792918	0.964099954152736	0.996146283913079	0.859158316241417	0.950753315301298	0.705317132428722	0.813508372029497	0.871776630985734	0.895262861457139	0.777984991450349	0.562330717854115	0.737109596867401	0.263028682133069
0.999998843074352	0.999269076091418	0.999997097825291	0.9999790137246	0.973383667700371	0.992406988800443	0.989057648204449	0.706638795554945	0.929635825110431	0.897620565595311	0.73174909734364	0.727584887247146	0.863212539395264	0.796985921345191	0.501866746842451	0.907455778268315	0.621417080157501
0.999994554960543	0.999387897326847	0.998650491730155	0.999179172891691	0.992320402599764	0.998032235330677	0.772070592039807	0.923254971557599	0.97720254740899	0.891153293082613	0.745358413264847	0.726051392141332	0.552774595410067	0.675317246412535	0.586212439036458	0.411120103858131	0.374500452273197
0.995430656819091	0.999993785829513	0.997843911159685	0.91834341191279	0.99997756573441	0.81256684715526	0.999451954851771	0.633409793936095	0.881934988409721	0.918821471500227	0.642665822541109	0.858561409481098	0.857166254394929	0.665986124030353	0.793246909637957	0.56024650169228	0.393568214948166
0.999998998080815	0.978547425172125	0.972531312837717	0.988975005639975	0.974294207091281	0.959193303024932	0.981921322862098	0.869447937734901	0.884973765231907	0.884826904182696	0.856726378905065	0.794958140158706	0.949786118837835	0.775192357099319	0.930150664616207	0.946210672748627	0.579484746409549
0.999986968361216	0.999930053341858	0.998435438926071	0.997039357006474	0.998398942837288	0.89550753181712	0.995698636230363	0.942750576618482	0.950923596830294	0.903247934577611	0.898186520217359	0.800552253473709	0.797835624862842	0.596206619206954	0.736419924713417	0.518877903838437	0.372395487561551
0.99999991511904	0.999145859550521	0.995650386033577	0.978361179482018	0.924118268937757	0.753203489441035	0.919189274923349	0.898707638227355	0.96377746081545	0.76996433279024	0.70030454702246	0.849850716645614	0.734656551131158	0.763526388375572	0.772796770628576	0.807817128008532	0.779354132884487
0.999983141588187	0.99818885552021	0.98998071679889	0.984218853038526	0.95405835290674	0.934380379844891	0.975207566184689	0.928880692782758	0.899823087620057	0.879304672328422	0.851656376636852	0.631061891934791	0.811764408310528	0.733929766872667	0.751063842513984	0.606832343280488	0.157401969356779
0.999942717449195	0.999750772227851	0.999178497288433	0.992302842579345	0.99174634226486	0.850104703494912	0.943354808119685	0.960939419838116	0.893273583684162	0.859385784398222	0.877519477488182	0.819616727990185	0.680278472816407	0.923378205344777	0.595662729066176	0.766658510412085	0.37275156152381
0.999586700148749	0.999986060459393	0.998208140594366	0.99079169508324	0.927185517097232	0.860626959330781	0.961272572431145	0.942376598757726	0.952825938460986	0.853688939466753	0.889167722166958	0.867782157513971	0.746909410091329	0.646699872359714	0.763117956802448	0.260728201916592	0.18055878816051
0.999984589601597	0.999041995636071	0.998803275269496	0.999806011484035	0.982028727984664	0.980617297109763	0.828694735107409	0.9949604756522	0.881749733240628	0.890654770643596	0.584249816144637	0.824208333615705	0.820734748828912	0.930349676074719	0.743482388598337	0.428925172839167	0.425545514164286
0.964422569157184	0.999717314407851	0.995979356143076	0.999574630635429	0.850340277895793	0.933021417210291	0.986173020880502	0.986508599018391	0.840178113070258	0.777876958036488	0.956979512179733	0.926771865415817	0.963176957840698	0.656533795034796	0.826164874425343	0.421269063361892	0.419509159799893
0.999997809063339	0.990660201040179	0.997418892234178	0.911107767085258	0.996336837365813	0.927198279194909	0.98548591872589	0.923235351392159	0.982153001720082	0.923146243208119	0.759769805678762	0.89348541746328	0.630418043279182	0.495992855506848	0.685323731168373	0.499762878717062	0.644553689218128
0.999999799158289	0.992200593632274	0.999996282319402	0.99984655705276	0.858939492645212	0.949939590931546	0.998233252761332	0.995541950594443	0.89731782079301	0.932000960661966	0.840175891766417	0.772235110400656	0.949236476638606	0.915819654289265	0.600170549465591	0.418040005355403	0.408295561300045
0.997000010489375	0.996639364477036	0.998811121913532	0.97952703053205	0.96869516973267	0.901276066625312	0.9865048735915	0.73976650273216	0.949237721623804	0.971835312694092	0.828183889956777	0.952462373840298	0.919236567076618	0.515235169558393	0.797448917717448	0.542709925165362	0.444844568873873
0.999877202802949	0.978449105705213	0.998869541385323	0.984585657895608	0.95811841783304	0.907968919301974	0.891538127062581	0.93375353717541	0.797530623155206	0.8714244303658	0.722405443521263	0.620750079992974	0.84400053830443	0.801926570909057	0.641507404675361	0.279781042073429	0.438492841914107
0.999999434364358	0.999999420213232	0.9703729693108	0.993816177330033	0.995817674500661	0.878479342231898	0.958667774075019	0.909472102125451	0.977548611472686	0.802902245985144	0.817412531046676	0.738944686338244	0.772542170102835	0.880541861358286	0.689476883770295	0.77403113389021	0.499390740255121
0.999995933359236	0.999999849902004	0.968124033117197	0.999488441399284	0.990841846425942	0.998232142137183	0.979654452627336	0.984473278016022	0.909265119656649	0.843040715894629	0.822068212380066	0.909403086579507	0.628871093945688	0.873914937018798	0.701849475520828	0.41901392215601	0.536049934828776
0.999986085735155	0.999999617307792	0.993768145490735	0.989160129980713	0.999744533015052	0.868722801139304	0.948352764092531	0.920381799751351	0.875070972830336	0.835096086872712	0.784523500545808	0.943493937372362	0.949023386995202	0.813276200695984	0.905603359299614	0.433715449000839	0.393645356358576
0.983304546231557	0.999483474893938	0.976253175839954	0.982179175170388	0.995956774198292	0.81581361856013	0.946045964615805	0.961549994370748	0.917553640431217	0.889253360157621	0.939481082353983	0.75645702003625	0.781853389449539	0.824184842703863	0.551458362224623	0.570604435830008	0.826214190333228
0.999905254441473	0.993646812459369	0.999292825821694	0.997610539316969	0.860668542901635	0.964072885088216	0.980505630496707	0.90071961614273	0.983597847013125	0.897126173229318	0.897517741310139	0.951408454943341	0.832721916633733	0.939949905802141	0.51220395663651	0.637763951110649	0.768650637793594
0.999997058868939	0.995873377555582	0.99917411308702	0.99149588624895	0.987344932312713	0.948159849256402	0.982750584050101	0.842295009562627	0.923064481254267	0.918313606145395	0.945073745934833	0.63982526491409	0.830308438391182	0.864026367782859	0.756997215289945	0.716362320366925	0.598936161982144
0.999999788837787	0.999973817012288	0.99295830339231	0.993291623690635	0.99978239852649	0.910277631097888	0.969720915081316	0.98406860028399	0.937146397143753	0.859307832041958	0.861658330055585	0.772351137479552	0.772082091322954	0.796467095604823	0.875949457749156	0.809043748025524	0.561348199233272
0.999999968789237	0.999826460420372	0.999788312310886	0.997803668155567	0.980426830555849	0.957297640861783	0.996027436528676	0.977238362568991	0.896254774560961	0.891393076092387	0.857202476596919	0.874147629913237	0.89630467676303	0.662187859234933	0.752854257917561	0.889480170150558	0.353440727112695
0.999999813661368	0.999972834814385	0.993274852545719	0.991535689158119	0.999599634120081	0.918441314848036	0.986450573704196	0.986633545800403	0.939676641482644	0.868471540166485	0.929844906250885	0.733577530987451	0.621483698704915	0.856042355197322	0.868390603061033	0.804320436407882	0.207483280699272
0.999999975485781	0.999656377743308	0.999503211834876	0.995564829454895	0.975426792059068	0.974114129496885	0.982417715785797	0.95149276543969	0.96423482463629	0.749781117934601	0.805869462593861	0.960998088783612	0.755085044406342	0.83186581973862	0.664512320375258	0.810123945437767	0.688232216501957
0.99999998534972	0.999961478315626	0.999552818288931	0.989876585507015	0.997352510518096	0.838707572397857	0.993320185592449	0.973424480196443	0.933422668700793	0.982371905116941	0.907643494252116	0.689480539326927	0.627857731162408	0.746164387919785	0.727275766402719	0.538354610394467	0.792509776305226
0.999904518862769	0.998196395461484	0.962376056840567	0.990791321320678	0.866017736195954	0.982406141956389	0.921154267413109	0.990494422111638	0.872122858822807	0.986878645161432	0.800470541831665	0.959433112098579	0.726479967455573	0.805504387708446	0.854295852250695	0.518093708432736	0.310871821375387
0.999988549372912	0.999172867835467	0.970041184784798	0.912399583347496	0.993484833904104	0.786429518138097	0.998488595144299	0.984626728556716	0.966278394765651	0.853721356950498	0.8947464821708	0.863963446588917	0.781107848417024	0.94421494480482	0.770106342783484	0.732677260069787	0.705513382535854
0.999963581282957	0.998492055814297	0.998640327859732	0.999283764245874	0.994763422218409	0.949157940338562	0.828143545404353	0.915057482810112	0.943646696081802	0.947745321441595	0.896651087967687	0.509167509970414	0.726005579821701	0.718993888920867	0.718323731997144	0.787280233057478	0.818141579538696
0.960641018153168	0.99441708152945	0.991355372208347	0.994478348255004	0.999253558607983	0.882903468735299	0.945738490522832	0.896798013525266	0.945076278231808	0.959525965141239	0.886625171601491	0.888696954284203	0.508975299735299	0.626791234125328	0.718949366857867	0.424518969840353	0.733871167382688
0.974463369030493	0.967189527746172	0.999307462294415	0.999069103624522	0.999575289618079	0.980469646673476	0.885085187893348	0.877289832773189	0.889216927634616	0.846643847387447	0.85177332106949	0.673774803166697	0.563633745196745	0.841767278646723	0.577364368084605	0.608891337871908	0.55281015180842
0.999991392172865	0.999999919089745	0.965622160497121	0.999788658551026	0.999608741774036	0.981474621894818	0.951419213332026	0.717662127245753	0.879286102580448	0.867808837560599	0.697660500267829	0.77891681072999	0.609328872840458	0.873993227289889	0.815723276414233	0.646330357277054	0.573351630439042
0.997754978204709	0.998624581799364	0.999902302546219	0.997902593607598	0.987242871984749	0.966227284040904	0.900359558424707	0.866360877097191	0.94673766398387	0.851448651407033	0.768510263755466	0.950968535870199	0.812830065064277	0.878782008328385	0.833907889071012	0.544695116099663	0.527258888341159
0.998835622332906	0.988217123696426	0.997712081744449	0.9927917457418	0.966033800154414	0.853742401663129	0.947755952822776	0.972887564521489	0.929036914863299	0.916323895438221	0.868894022522447	0.875087778149526	0.850870409422787	0.910826165125449	0.839383817983977	0.505162707007281	0.496293422989662
0.994796385083765	0.999316516787163	0.992246201572436	0.997043196275042	0.955975298594651	0.953461817459726	0.841166286254472	0.854503532199672	0.945007139869866	0.872063738187099	0.919036450793756	0.858835568096831	0.810642476242484	0.869407634714423	0.499433297596618	0.640181675270507	0.542576876093131
0.999997193541124	0.9997513097733	0.99993753609946	0.999131638460323	0.851250371586914	0.969874974702316	0.99920854111822	0.974490919369102	0.970213385892882	0.895482554705744	0.80964739774248	0.829818777228957	0.698071544018979	0.788907952565826	0.718433380386441	0.598298019781193	0.352211483479333
0.999987778117062	0.99979483576628	0.999891161756104	0.996407801351909	0.988379621014732	0.947672277143545	0.995366273932337	0.745133773112871	0.932106682168667	0.916204611231521	0.843340017467837	0.730982857760228	0.823343085778743	0.884203509074138	0.80618151351884	0.625658832839426	0.539090307844245
0.999999993660225	0.996083595508726	0.993434781350535	0.982218946397669	0.986519810909209	0.971931042580061	0.988671395035373	0.992204513154313	0.938905496267382	0.867935653052988	0.911184898965788	0.543803655357735	0.849251499646305	0.593996921451362	0.78252314801838	0.768133491037952	0.393575114091435
0.999920169420112	0.999405900860168	0.977766998946537	0.991361882189741	0.99445383336528	0.944824138350789	0.869872809983595	0.899008256576825	0.902075935332545	0.877872023838193	0.885174613581403	0.71306139559854	0.541510658997908	0.802968428722758	0.673049674218828	0.501125434523577	0.498721548933733
0.998962814096467	0.999419890398148	0.994233643793571	0.974295894799609	0.962869178170941	0.862926882581409	0.937612713471992	0.943453878308806	0.845817999865856	0.934121134047924	0.636966897713103	0.799474505997214	0.886822169527152	0.688962909007358	0.84752717283804	0.608977056040545	0.512673447348812
0.998996473775903	0.997273728426378	0.975312224215544	0.97092385406746	0.970391809731997	0.970037364510805	0.745415590020977	0.861767979741336	0.971694614675119	0.858504810485278	0.819612870999611	0.942982651568127	0.613555362852714	0.909194613440954	0.630307232443215	0.4225482339031	0.447846637899804
0.999999874564182	0.999992021116206	0.999739067834965	0.99976169936715	0.997439017241729	0.920996113474919	0.985426977633679	0.995351493326388	0.836654227785848	0.844862876772156	0.79451057557657	0.445021729682767	0.93262830695454	0.828968619392556	0.80809326280247	0.473469313503132	0.552986923205858
0.999979510311021	0.999999430867214	0.99851331735323	0.999900788000472	0.99050669954334	0.976133370883236	0.990435169225092	0.988304870838236	0.936077434357656	0.880812176623559	0.820239545974076	0.950304846404915	0.924393141120223	0.948452422860223	0.509508183921837	0.392160467285212	0.558007663778221
0.999999434473843	0.999999705195215	0.999713041142522	0.999926789109499	0.995721861135984	0.907424276526492	0.959993320939063	0.992573332446043	0.915283301116537	0.940895251969242	0.886135025622587	0.636027401177698	0.916016626796626	0.978671027275361	0.537757631119443	0.468004935339101	0.620842665570759
0.996601678082509	0.999998211855523	0.979983889548337	0.997221981598445	0.995350318681795	0.981887739117892	0.84378626831552	0.92162944271122	0.980917405431317	0.887755171648008	0.85306594570566	0.984455326822771	0.684963221205374	0.654074807307877	0.595219762540698	0.510055501553817	0.594997436806431
0.999951711821207	0.999998133104928	0.998309429487935	0.999901980506098	0.990008834068004	0.962217417468623	0.883556382856477	0.992932731626828	0.92966435541531	0.917194807960194	0.947116151359564	0.682047774727544	0.851447152675312	0.907345147061325	0.575622186781329	0.728534704664573	0.431987606890298
0.997753089846449	0.999999875037885	0.97214155797799	0.999151889169048	0.998621753771209	0.907492112900571	0.873948362706744	0.954278336264022	0.954475896982896	0.889525837161923	0.827383681879227	0.947329221220676	0.612621251743156	0.812835910433955	0.513491622497077	0.384939997356622	0.287854929298983
0.999261818241708	0.999595659667415	0.992872701167045	0.952223837269017	0.961182220795408	0.967987705739398	0.982695548530932	0.861148764173376	0.843856843031472	0.953327245462434	0.910511787616476	0.748644214928561	0.938422819433845	0.447721209969509	0.657846907761521	0.875820183068448	0.806193394204925
0.99999899028607	0.999959227629397	0.999762771327719	0.999902600846578	0.999593008529837	0.959818370648449	0.734407053744563	0.947051999015799	0.953344224652144	0.957846539685602	0.836418034680856	0.684761820944754	0.741628307397798	0.841494416268096	0.831291951247391	0.57877761362347	0.836673438507308
0.999891772167436	0.999985507006141	0.999987990660762	0.999995005667224	0.998322325391342	0.97547179199632	0.978046541365354	0.957131158240813	0.906673629616315	0.770727671363478	0.911351387600953	0.952543713676068	0.87610225593819	0.826459203817295	0.654268737745171	0.735239713733573	0.266473990058223
0.999995926826647	0.999999445507435	0.975564947245506	0.999869373741832	0.998343187266114	0.967397643269362	0.698075491833636	0.930506928592907	0.976024741647174	0.977402415217106	0.893546760018697	0.699331273901776	0.456728024367329	0.862907315056436	0.552900582576825	0.317073087552551	0.655653831162286
0.999185416221609	0.995874348855106	0.99547246543739	0.937480075414268	0.986844688063921	0.878556747733671	0.922102927736545	0.779468724873181	0.674276242955461	0.939999907353052	0.427753979180046	0.667972198404616	0.950784431519194	0.467080872289428	0.899192093888714	0.428527313670296	0.565918752110261
0.999999564380155	0.99991088254494	0.99898519567239	0.999124433419751	0.935092453665134	0.962103871663581	0.927829219492882	0.830044483975154	0.874795919498511	0.977891053442654	0.838390377942305	0.88812307721421	0.758973438536133	0.837937735262164	0.785302979164502	0.4209684260199	0.526927359103478
0.999999861223122	0.966526663364516	0.999951802334395	0.99395858025611	0.994063956057706	0.925159415814962	0.994511008126079	0.980053232297414	0.950299214080212	0.767758113510877	0.837713702986542	0.867350983568625	0.763503519306363	0.805918497316721	0.733444563053913	0.814875395498031	0.489167166384492
0.999999483889132	0.99952560422992	0.997143930070799	0.999338756533938	0.931620846603773	0.952255488921348	0.948970652225833	0.914841776090686	0.89458831460765	0.957310691638943	0.825718537230513	0.822037483516337	0.64445937171753	0.696538890147605	0.664335936648885	0.510030399613403	0.720139917827702
0.977398555064105	0.999464026068326	0.999990874212829	0.999937188914418	0.998243419491137	0.945345429442584	0.832878453052365	0.754269744253641	0.891149681478212	0.950862184621028	0.9231467245608	0.912492948939028	0.950917465423891	0.923416371616205	0.860346086057431	0.411848161810553	0.773888708191466
0.999999007459352	0.992224675946192	0.999957257822561	0.999758226272305	0.993724255139725	0.992101168945054	0.740058456493942	0.923759690597062	0.977862680888989	0.982448113395046	0.538178676127173	0.868511913243192	0.642569685667129	0.728618503350314	0.809483510133069	0.431013086267546	0.704757081206952
0.996829948217807	0.999720567950596	0.947592655728746	0.973123834177902	0.99998205446734	0.965478106095672	0.813371440718661	0.916911513044725	0.925082205929983	0.965089545993252	0.921674915100657	0.788773869536618	0.820088418844902	0.662460900442805	0.73705295106695	0.654672967259466	0.724099500082086
0.999864221379967	0.999998740038587	0.990700018409487	0.993831031991951	0.99999696176905	0.868180415970766	0.889496144450843	0.897986124811305	0.833912052392355	0.846255053395153	0.837381033295689	0.730312865080414	0.830990537111742	0.713949901569414	0.741254077912082	0.391874919069082	0.478960096189655
0.999824833265242	0.999998061077986	0.967242923102121	0.979782641202034	0.999973064973933	0.946219560732261	0.932493547907118	0.899930605539073	0.884825409700729	0.802997293894497	0.903416968142472	0.836567416527588	0.712410987413721	0.78084754447043	0.665539640768823	0.761787085991204	0.444864256745753
0.999938112773628	0.999384920520577	0.993128691284276	0.97268454291484	0.650072036192383	0.790325021946961	0.932029060603516	0.956606556636109	0.862942720855968	0.925122935342164	0.700374897363907	0.78776829577444	0.936066179724906	0.863047077168215	0.817455875392647	0.538789690005392	0.513884415408735
0.978878552606236	0.999870361072023	0.973805316132096	0.985850267955511	0.998510611914253	0.987650106171564	0.863871188052442	0.895743189725572	0.973945421371443	0.810087353326749	0.936421023220561	0.801911289084865	0.887332104265468	0.759170185996074	0.748994213084631	0.618028288349069	0.521107837069173
0.998762691374598	0.999779214260708	0.982089548245351	0.984504741107056	0.998275066017019	0.95841638535419	0.997309797003504	0.970220787851079	0.970125417851415	0.920471226791892	0.905958967858515	0.786112985118865	0.845854159121995	0.940292993570604	0.597707807818101	0.899829638414013	0.629830949044435
0.999994128396223	0.999233543484374	0.999332351864491	0.996665694457392	0.990769036110332	0.941134261768014	0.921444359848099	0.973122316738015	0.973563812244482	0.897885590980383	0.933185946449813	0.701128496858131	0.775639000218795	0.857569765384231	0.731056317547815	0.749524564298656	0.697409108755983
0.99995893626742	0.993971679281827	0.999621468533079	0.987118580638607	0.942764025652704	0.856633196050496	0.98584616893623	0.871666707233176	0.948060785794108	0.800209855617475	0.882652005949699	0.691088984696124	0.962506614398468	0.828855210686179	0.702192801415243	0.810576495053588	0.803959851588297
0.999923601882196	0.987984501783677	0.813682390286417	0.812572608621209	0.861256669190347	0.92757310176265	0.913064976120411	0.858600823766431	0.942233966183163	0.926590437318488	0.69339672831485	0.870336402927005	0.698209468749869	0.786170617768033	0.794040945292523	0.774317973201333	0.529227484302523
0.927482928754286	0.999879742564087	0.992748515605544	0.998063422444798	0.996112868243466	0.982042132316154	0.732820288604935	0.837584465863831	0.919613267037846	0.936722356854161	0.80296432424223	0.894250409143169	0.710945140606373	0.559317447235446	0.645985557565175	0.501950590648497	0.183299650219838
0.998497896803435	0.995884554445882	0.999433683855086	0.996519094119379	0.992018056365753	0.975749912634744	0.944877517010121	0.993236849177726	0.933913083921584	0.835801624940238	0.96266749682324	0.89292636489165	0.911729022039014	0.988901820263552	0.754501303711436	0.88037489732335	0.676768253604221
0.975041919637417	0.999056099881275	0.981438913391546	0.977416987229792	0.99498171179481	0.938805469996354	0.830764752113929	0.911605689382015	0.830248740145606	0.887773285263058	0.842226791041306	0.797541506739163	0.769089894762206	0.805000824257757	0.600819587198066	0.194446981488125	0.598445081120602
0.999996114865252	0.99962325558058	0.999970402562099	0.999915879449233	0.969351955054321	0.953149057975811	0.923198000637823	0.96438021927511	0.77409993503471	0.94576555256934	0.866804123780507	0.601504559654873	0.885108086106805	0.777669568266364	0.712930392144748	0.779852562011182	0.398727204486399
0.999585397582317	0.999415573778432	0.854764194431381	0.98180022603943	0.996812706202956	0.993112246850208	0.920367973031672	0.964339588754728	0.984745337076017	0.794197484527775	0.923445913168741	0.867418982856851	0.678112424564077	0.818275462764538	0.661419682253111	0.658332201256496	0.542268017794309
0.999987419409531	0.999954717111507	0.998107068721015	0.988680162200951	0.97902087964798	0.972218193663337	0.961523665757021	0.924725429490611	0.975338419776149	0.889846594292153	0.735131484904791	0.95337323558086	0.715113406752782	0.961748275939506	0.862032391034929	0.638459030722017	0.317460647051985
0.999998450435114	0.999945215434187	0.99997991392301	0.980747568367297	0.833336032331419	0.755390294725293	0.969170698846594	0.958688273079945	0.925694722763233	0.682153186115746	0.900332251511854	0.676336160634563	0.893796175341462	0.782964955994849	0.777900364819835	0.86930173643771	0.417851226371076
0.999982308002164	0.999885295051418	0.985213712944858	0.980190834258849	0.999571583403702	0.977466481405454	0.989626704346683	0.97750188364121	0.947526572505689	0.81518363621866	0.968272795266454	0.775357807163052	0.887659749830565	0.688028501965113	0.803621189950455	0.77644605092399	0.402427319938168
0.999999901790332	0.999558999326738	0.994964513346938	0.989181951445749	0.994786805700721	0.928537167099185	0.986432225659315	0.882673139843686	0.915373428858229	0.842314693886336	0.621108249121235	0.704118169363653	0.819371126294576	0.755211048420454	0.805900227084154	0.634593890034195	0.460250335520389
0.999999975625873	0.997425509742689	0.998674217865804	0.988188686162893	0.987439913661017	0.917351980828429	0.993877168534568	0.913075629219052	0.773911925493843	0.846177594206656	0.710347399564736	0.57620574818447	0.827347841232681	0.856937733355055	0.781502044353082	0.786330674958042	0.379224045919868
0.999968241607413	0.995774651877708	0.997082072760407	0.995982473846085	0.941636938804008	0.977705434535869	0.964441993017917	0.949434508274215	0.972969848073775	0.893552739392789	0.933481962811413	0.783034106897809	0.88557428874135	0.680748481222529	0.646073197002355	0.789479068250798	0.65804965638444
0.999661180507599	0.99987979738111	0.94205302784318	0.89262111830403	0.992378968838322	0.870801787795928	0.970597009374503	0.895986929681256	0.939767877781828	0.955907579563464	0.789550303401878	0.901421448659586	0.869120249981103	0.817410192739917	0.773272022462203	0.86621247582069	0.488150368445755
0.999935784664725	0.996704818675818	0.997861585682442	0.999348829537452	0.974373354274242	0.995022358656001	0.913965041887035	0.943688235997112	0.985610297699078	0.839059310058034	0.887228433725364	0.911649676180758	0.803977881425433	0.838302195192736	0.718901868768524	0.347252086366681	0.685262886435376
0.976467775353795	0.999690243944588	0.998060589397744	0.999577706660752	0.989493945447609	0.956454470279061	0.911150662674048	0.93689371052867	0.992758789857561	0.904118088881284	0.950615529268749	0.724272914288343	0.810962689333577	0.903688388642719	0.545265401913274	0.567350082862012	0.535115513580456
0.999313408483343	0.995634683082581	0.995307381761228	0.964670242359751	0.994145123520772	0.779374067193192	0.961311141606557	0.857707521796766	0.976072402264906	0.849386686365374	0.888844515722404	0.85770776368401	0.894470865866712	0.754198544784672	0.892245939409461	0.593692216191798	0.585614203729149
0.999399144808929	0.99969751510425	0.999900473466855	0.999677710872019	0.986289687517972	0.990979029488914	0.865476529806443	0.869117615465998	0.988667542570639	0.97709556841535	0.805412555193999	0.89765796202093	0.764174811262258	0.806349687127117	0.700597607314061	0.605041180674572	0.781581015997958
0.998728563656222	0.999265691318061	0.999691353304738	0.999280622735222	0.898591364560965	0.988268234414207	0.860931747075722	0.989158070280935	0.986889284335246	0.748743449646669	0.866765403514165	0.842660711043001	0.728267365645695	0.942829362113487	0.680153816573826	0.437855717184889	0.777579270255961
0.999999451615611	0.999647946954104	0.979066221805354	0.987490021223991	0.971910093368221	0.989468976870463	0.955949697399823	0.936872061367734	0.918550136375045	0.909434717282028	0.814035917585266	0.660637103564468	0.927373791484178	0.835658719377484	0.734418858304587	0.849926082654194	0.73820943337655
0.9998636441012	0.99954758698237	0.994285419889187	0.980232275575606	0.984326938046409	0.9686455013613	0.911543591377736	0.918823945562289	0.920554209029606	0.889536495231196	0.665536033214129	0.898663253576488	0.862417823355914	0.674790542318137	0.858772611332245	0.397694129520669	0.563415682812455
0.994715306463732	0.999998862989703	0.996550841322949	0.981536662130095	0.999375471497485	0.961292955938812	0.960131672016822	0.891483968121702	0.920367496957184	0.946492348132925	0.940396300438776	0.935414482841768	0.629469297980758	0.91080575196136	0.751860438558215	0.647011779498458	0.607319574811183
0.999909444826998	0.999997834399824	0.998832181965794	0.999822601995854	0.994167264565557	0.921265706154244	0.965504921928144	0.884472546513686	0.926183569767587	0.894541660048978	0.792529760784279	0.629785960089182	0.618389839740141	0.619463833704121	0.761956494881347	0.684039978998053	0.288543645746857
0.993845555689653	0.999932682916899	0.933491401068074	0.983895944688615	0.974176565524468	0.920592180315766	0.920587798881318	0.975551405937599	0.948685072894868	0.932666809188336	0.888678807766957	0.848588652730023	0.862188883544704	0.82066321586962	0.741789815184419	0.254005905805197	0.274208124501349
0.999993470613677	0.999610819836975	0.991048884664056	0.997666605176331	0.992535902053885	0.986747016574087	0.603552795339605	0.970694674634443	0.983024678870945	0.918958259163921	0.793368586918178	0.912520729369365	0.668376240320885	0.816821675999639	0.713004931803249	0.440362995711049	0.672309260724777
0.949338800794642	0.989304952852799	0.994882305194756	0.992276953278127	0.976321049638922	0.944884504666194	0.929363655025099	0.721514618351934	0.9520739820481	0.763072473453433	0.853549496633251	0.927879682963211	0.79705068466619	0.495370000253476	0.777822104820334	0.653403841975045	0.595412350976267
0.99999736237856	0.995638037050167	0.998694461430408	0.985883760300474	0.999757810056668	0.949156345938854	0.961044430483008	0.942764882347554	0.811855151389124	0.795770309921902	0.864252625924094	0.721785954745869	0.655662088249792	0.675637636267007	0.721192752323688	0.801830382608623	0.596581155687103
0.99982046297605	0.996791386250869	0.99544001249708	0.970055845304516	0.996350686965156	0.913517679083379	0.981416199430241	0.916914574692943	0.856289782264708	0.802909951661374	0.914522770316009	0.737989409651637	0.897485554380988	0.840437287699406	0.735780529108981	0.619360361243454	0.398478583665946
0.999999972102525	0.999216545504299	0.981844238958836	0.975386694177961	0.997764441211526	0.97711992432601	0.896452851697187	0.891332063400768	0.936927849195587	0.92108778830992	0.634708971792713	0.744891565312201	0.772582166188703	0.826657820056213	0.684760558767097	0.745886689427375	0.731121679727635
0.99996747557084	0.999845692798794	0.999943292029131	0.999210785607056	0.998334531781617	0.968380759131709	0.998192005817201	0.988761795445829	0.992359555383451	0.904208915507416	0.872628108178655	0.873494117712162	0.696859971095197	0.960444694012449	0.672935717996201	0.265893865975919	0.69201467196179
0.999996409492407	0.999901542516353	0.999461801189828	0.999272804254721	0.999473163824352	0.899078746542754	0.85403829900475	0.978356152036328	0.93500410944757	0.94309067454179	0.852354455646291	0.712503503373758	0.719489688905593	0.772322393654175	0.888900496084669	0.560149109833953	0.40899248567306
0.999976126248428	0.999744749530632	0.999739862602997	0.999922818485563	0.947995243090515	0.986661337582249	0.942160911458088	0.905241984738708	0.949553495176745	0.93241058146139	0.813454946432566	0.955610062533529	0.824112962737066	0.726326876549854	0.633300506419444	0.871789145158438	0.535999915502302
0.605340725505627	0.999293702244778	0.995465562012595	0.824434020013642	0.999999973414671	0.927710728665513	0.982160026560586	0.981222902264525	0.897305553111287	0.833932828229205	0.807675860747875	0.7960204489807	0.767135896488657	0.987724717528239	0.860540328447292	0.620348295212047	0.269332980611791
0.999999585881254	0.999819046693874	0.999171149292564	0.999672569437156	0.91969046629303	0.995718836805962	0.986343566909678	0.96908844199264	0.987497564255051	0.786440438457585	0.870820192410306	0.955558114659262	0.859550243083408	0.7008165785649	0.471994045232896	0.817025213786937	0.626845981109014
0.998081861666373	0.999904664110938	0.994976935620394	0.958695485583667	0.999974866521497	0.613725651526483	0.97176499525457	0.878778180227118	0.940554050674864	0.94633909757246	0.931556300849044	0.843245878256569	0.788656114566585	0.696038921735715	0.885729887705742	0.57629068332519	0.894235944279419
0.99999310660695	0.999629141192436	0.999798423586654	0.999958829708391	0.996870047861807	0.999614399903671	0.800104002474869	0.952413124945053	0.986807148121399	0.824883277509349	0.926801038308617	0.860036033656606	0.510370317977411	0.87735049117271	0.37427188000188	0.606405971283288	0.721421990897764
0.909803062320907	0.999998295240737	0.994934191338236	0.992265743353295	0.999990356694841	0.681907488068557	0.957643120148608	0.865567632202035	0.799359231691171	0.910888511891878	0.935569560961966	0.915995888788302	0.733222396362687	0.83922767691185	0.912858312850876	0.468451006187427	0.287914099061773
0.999997544911664	0.999305840498016	0.99991650941955	0.999719234131549	0.634033964583184	0.993209885906556	0.998452792210051	0.977793976600356	0.897388246060026	0.890029540396759	0.919088725144665	0.916335949168674	0.992109207618813	0.795651609450648	0.842352912279282	0.453936696988186	0.483006885584291
0.999999722594224	0.99983458355911	0.997998446579231	0.958546380435727	0.998048627656881	0.75987413807909	0.994706840112746	0.851505477844496	0.907516347716239	0.752700429923999	0.849033621176367	0.906522185448351	0.886619898648529	0.717803635038387	0.790539088560235	0.673751290594591	0.754983718108729
0.999999999941905	0.975217413825395	0.999998840579221	0.999662300848529	0.986101735348221	0.97675315378521	0.968748609824528	0.986130687112171	0.706336583986992	0.751777985105984	0.305437088843788	0.616650062681663	0.769394334815838	0.884046679127416	0.695879084786371	0.382028286004689	0.657586066981387
0.999999492228864	0.999870907213712	0.975964631032559	0.998191927645657	0.972783197275521	0.991001628755508	0.823868545913867	0.970168667226434	0.960606762911361	0.917728855756736	0.874252260557233	0.55781682611986	0.654451610759164	0.848887480264747	0.421303686382185	0.818241415675799	0.799205060319273
0.999988783104596	0.999766683699339	0.964811575012669	0.999712943250377	0.994686800258723	0.99777995151048	0.829373578781402	0.958929851895528	0.994266458926478	0.974227335018543	0.817878925485884	0.85700848631901	0.758258140868341	0.916523765130115	0.847957357858415	0.236919931748863	0.614048175869902
0.995996928408589	0.999242067581701	0.996768537806258	0.977087024774896	0.996525877819634	0.922564888364777	0.926868877401447	0.881933736070195	0.813967116747586	0.661597144097293	0.8408491136596	0.94690129550994	0.610860058496028	0.700824661434056	0.506276167990425	0.833714109495133	0.534815258146965
0.999985426228261	0.993425480357433	0.994210512967137	0.995338954676419	0.907128682218758	0.932272513713006	0.977159382211743	0.978791953139537	0.926330600672697	0.979188350262875	0.70219912566626	0.959030733650216	0.594313400133418	0.687731825408547	0.819450625750633	0.498897248547621	0.685105736067709
0.999409058221276	0.999928674540557	0.873586581676432	0.992536773280258	0.991414858606289	0.991306567649261	0.851979682373807	0.961360431780844	0.962719085309857	0.875094598918689	0.906263566422003	0.750608244171541	0.945530886548516	0.922833561373245	0.909338529070482	0.313388445659954	0.504448512372375
0.997966151957175	0.999993875101166	0.999994262922815	0.999818764511275	0.99999088580192	0.980068562909256	0.986701208144137	0.9348692464388	0.956289333109377	0.881341797855981	0.96275935095101	0.859470651004309	0.940042226556692	0.892790766167692	0.742601011108435	0.410461984036185	0.504289387751541
0.999131019689674	0.999996280260284	0.999974763141069	0.999077572302336	0.999991114166616	0.978160737471526	0.990840235215656	0.923854726280711	0.986274583366875	0.903543413800189	0.948331008145917	0.906346116847481	0.784831877886385	0.873872743146743	0.630576793821663	0.522686515012952	0.398041992724661
0.999999195698847	0.988243043824373	0.999542821727146	0.999009018490668	0.999514372053237	0.987380951747564	0.786231302957173	0.984655874159806	0.798985732973243	0.801411535362601	0.809558506694134	0.763244853194906	0.627215351108275	0.831163678292176	0.848639644136122	0.812913892086485	0.605238233154746
0.998156523203643	0.999843948257826	0.984968616122462	0.974176630385643	0.999940594337812	0.931301282418467	0.990950105264128	0.956386741923495	0.98355712314666	0.906261249889663	0.934332345095355	0.812481379552278	0.837686312374867	0.871209091743855	0.794398481901338	0.518579067772199	0.412445391344463
0.998186321602199	0.991856101768945	0.996488979306105	0.985501502375597	0.993715542936795	0.893787674395381	0.92150338533754	0.859240640667018	0.926179241510795	0.887086643398525	0.942725802833904	0.696341347890206	0.873568212887288	0.638748794425901	0.901138541089139	0.628437703787343	0.30960289287184
0.999629129421931	0.997317697539737	0.995857993562602	0.98444330079475	0.997904264171074	0.942952397535003	0.806458388887779	0.839495456640543	0.791099625121127	0.772772417452643	0.86336230069388	0.745716863373762	0.908425659828444	0.638651847972085	0.959753311041166	0.823705796894817	0.364947903310193
0.999431031810765	0.999355594479412	0.974543688437118	0.956623850606276	0.985121076986108	0.939806618832695	0.868316727243402	0.906006139060602	0.846540807457962	0.892173893874259	0.739678430174756	0.706938927068782	0.81805312426078	0.761208075725239	0.721027068121977	0.423295517193011	0.506164044229896
0.999870381253839	0.999996542107898	0.995618276680509	0.998900848090863	0.983625652438804	0.948653049817419	0.659529079176878	0.953999296102679	0.983494023133691	0.892725901490534	0.872369526284889	0.964677548924174	0.423097617553555	0.959493350555952	0.588478743904548	0.756389406468164	0.464343178639431
0.999460953661063	0.999974151801297	0.876017365501248	0.994661660562632	0.917207631227104	0.932131207355584	0.953817359705341	0.969391947254858	0.980115108724386	0.950768492896978	0.921795391081512	0.744497404820779	0.697638817019897	0.937572909539319	0.696861414147295	0.852178622930391	0.581757575301679
0.999999926461872	0.999998767882537	0.999942423333946	0.999038115475751	0.999544951394715	0.899360838000167	0.960638861284235	0.988043749265622	0.875861704657929	0.950880009515097	0.945296531478913	0.772108828000015	0.724591891905938	0.850549386134437	0.69677729006154	0.84503041715241	0.318957012763114
0.999989105917197	0.999998572631779	0.985995527812672	0.997716070836212	0.995941885139821	0.982403385925957	0.993412191066097	0.970485483218896	0.893913955421657	0.933431436126717	0.771333752484158	0.969085055181052	0.937723946432289	0.686806302440826	0.865718912106538	0.761354281893031	0.823726436254282
0.999808862667125	0.998421707956108	0.999383602663474	0.99791960780669	0.941655625099893	0.860990866145908	0.928223616798414	0.870606851909533	0.789369478905129	0.946807350289787	0.813706533748525	0.460590703528042	0.958976871464299	0.874101658185861	0.855382126731235	0.529056413157821	0.493806610729302
0.983677515198974	0.993216027877018	0.98951268958135	0.986793020114779	0.962311391612311	0.957012358076901	0.955748874041769	0.876759761890407	0.911935773151824	0.764514992742456	0.820938235099925	0.907038733265799	0.931936315494757	0.805484576548057	0.837716641125855	0.594875031592943	0.454511297538291
0.999980928747289	0.991446256425127	0.985031749424724	0.971836818420361	0.874489891592295	0.874725594848764	0.85191525246444	0.881743742355799	0.866404652111827	0.923253053955465	0.630463295599962	0.622649225022817	0.710375659196733	0.669322712429749	0.815511220880966	0.720852833028845	0.51405579290967
0.997220018531973	0.99979251458226	0.978897758217458	0.968170282144843	0.996483779740427	0.875837084228796	0.954602766377302	0.922654492183896	0.840183813616286	0.930811479109601	0.900343891216959	0.532590805067732	0.875594229602966	0.635258563789783	0.508213490741284	0.558615573529734	0.552410079057782
0.99901582334141	0.999412956251701	0.986412366046601	0.984068581661922	0.996489636987803	0.951861440611943	0.976008771840901	0.97507922424559	0.940414690180356	0.830077644885256	0.909584089285266	0.726692970517481	0.876476069400744	0.735995741404247	0.717696325105262	0.642844209860483	0.399681092603703
0.999990684672587	0.999753502138534	0.988841858023383	0.996999045225256	0.965717566060696	0.991065700634515	0.957270677489635	0.979682646590157	0.903329320246921	0.887473263742061	0.687352471269939	0.870958072751407	0.891498875405278	0.784745823243322	0.735877853218943	0.63082377113803	0.588510139813415
0.999995232820891	0.998396185512977	0.997952060479964	0.996270018918571	0.940819928692494	0.980532724696786	0.98461506663495	0.981600682056416	0.985788874276812	0.903086327506414	0.715702937627691	0.838032358797181	0.943855339352728	0.779265251713447	0.855167069917912	0.518347652740557	0.442301694176911
0.999971760226964	0.999836378382849	0.998859412227594	0.997481166741049	0.987119052592719	0.979477958173754	0.748110736302316	0.874236924001996	0.992128205632778	0.914082854942893	0.77039509322842	0.952662202151915	0.701938305127331	0.923218066207772	0.70208764416776	0.82889005317558	0.601291466456986
0.999900764912147	0.999891512342991	0.964201530922505	0.998524935215135	0.991454985961825	0.990736359704176	0.721279601794668	0.945709475360444	0.982788474540587	0.689934403555083	0.734763857744278	0.837782810792879	0.87043283455527	0.795601514676169	0.729448764075652	0.5674678351408	0.816261996802326
0.999011540066764	0.999449329299941	0.991931569845575	0.997019728156202	0.93988163323511	0.971213998890217	0.984326917497501	0.973829008365908	0.890555478442838	0.933919454713622	0.915180959448361	0.875822646089705	0.838180062680011	0.954379381335262	0.770400730482032	0.562774695691704	0.815100316740182
0.983483173998557	0.99992673387256	0.969785593551164	0.993606246422061	0.968922678519264	0.986199134812149	0.900964401734406	0.770211014409504	0.910724382125596	0.927634228803127	0.844020674618386	0.846835335485447	0.819619381535898	0.764497779356506	0.404800705974221	0.610577077173045	0.651205970400888
0.831849191398869	0.994057429485224	0.966936512254568	0.979417325444383	0.839563593997751	0.990418485490808	0.983819316938602	0.968887829279808	0.970024088627762	0.825034983281034	0.942326932173363	0.945733770416895	0.809226020907687	0.950178624123124	0.733923396753324	0.423518293776479	0.736073086869497
0.999684499198149	0.999994886213318	0.99693731182018	0.993792411815419	0.998715700570548	0.958427332185329	0.720499935025693	0.857016616487772	0.931648273116221	0.967267259580833	0.881920341793562	0.777310826201489	0.781183875888396	0.794975690195303	0.795870066807521	0.856669487559507	0.470958910300936
0.999548078022318	0.999653177763854	0.999708052496338	0.998965000929856	0.996960081770857	0.968311740810761	0.932617037232105	0.936400354578331	0.894884171632836	0.783817404464844	0.892796935026263	0.862958955781404	0.801225612098283	0.844976293920562	0.721262061139213	0.487537681079653	0.393280208139298
0.954260895744693	0.999487529449272	0.973987499539287	0.966626226410579	0.997872482716502	0.899581982407179	0.992628257498201	0.945966758031861	0.94122973908803	0.910060439093982	0.733804669760643	0.851006748200584	0.827839562347252	0.738775156808671	0.687107948011762	0.603856030408705	0.723223891144457
0.999999999802658	0.999802048695611	0.998517120270281	0.990306515943669	0.990569360129789	0.903918041144677	0.955307180183946	0.970888680965696	0.928730092049556	0.874058244446699	0.637112609076306	0.610771068072485	0.678906782803359	0.832816202046703	0.712459419616498	0.729696096923247	0.57479856844053
0.99955113147864	0.999213440945461	0.999194793097185	0.993932921652238	0.920885447728834	0.93933282209424	0.984152461545701	0.895326706947842	0.895159874424894	0.881643373528108	0.860623611116154	0.892745825502157	0.933237717994927	0.834499686471234	0.706616917618	0.588666268032065	0.356571123546273
0.999999351299695	0.999758365444521	0.994520105682848	0.96548667529478	0.995428873381266	0.963026739742213	0.965602125869426	0.975709259646838	0.850226648904734	0.821971475843017	0.686516106678297	0.793955746978144	0.677785846338615	0.911475281445335	0.891864299660836	0.844963883774002	0.204819708114318
0.999974458398579	0.999928868653805	0.996439660692808	0.986734880330428	0.975854773032	0.957846717386451	0.930043020365617	0.82834420218838	0.860949063094173	0.887742130310615	0.552962165625792	0.592466673817602	0.912024520700019	0.769398434226786	0.740205537898112	0.374870334425663	0.339859957204379
0.999999988978496	0.999961133978876	0.999914684851112	0.999730948834921	0.997364153961313	0.983136605312063	0.969706748580639	0.968061798547736	0.934375990624294	0.922543451638027	0.965360309257769	0.857167465933501	0.870311557455446	0.739730771699217	0.751407307393718	0.39612819263149	0.743936657684747
0.999752059858326	0.990538834356187	0.997265481522171	0.978013777294288	0.99311606490304	0.898102194938513	0.921344964484786	0.697518202376056	0.918001400650725	0.839099125193269	0.681022675236935	0.867584367547936	0.876072124987393	0.718762878738147	0.901354336461065	0.517652276877082	0.734407098864233
0.99987911594606	0.946468750575977	0.999592201602733	0.990682397545262	0.986375946902809	0.950332955848342	0.885913471118024	0.734339695088046	0.901124279728022	0.968899766709439	0.839553180273633	0.539817432094651	0.936922121317625	0.63407771829062	0.906154816874482	0.70279097318577	0.629000508622664
0.999991520731108	0.999263570145841	0.994900821239098	0.972208878286225	0.999392153708129	0.951669687251953	0.935787707446388	0.946187332769961	0.908413850187419	0.805556286987283	0.777371698948456	0.846886804837454	0.730181037850263	0.878765695680322	0.775090113061528	0.704468881236495	0.484473984952363
0.999601029466304	0.998948853312995	0.998785461762359	0.994269304027492	0.983974339167285	0.895626677783599	0.928717558951455	0.846643097330073	0.934840000517437	0.833379537885643	0.823741571556455	0.81704151434085	0.889797970401267	0.806656522334913	0.700321256997343	0.623392262783866	0.550980336298799
0.999970423320646	0.996532385569122	0.953684578537996	0.979820552775845	0.820216594592288	0.928782868691302	0.922687075249176	0.951946839966538	0.935309727574263	0.980468720333146	0.793752121851576	0.91839647694307	0.764938998439497	0.846508097094035	0.58885243919003	0.603288445244525	0.55092690552053
0.999955382472372	0.999999037859163	0.994262948401194	0.997411251610207	0.997674903394101	0.908301404223117	0.982120367688909	0.945237113117396	0.902757075188269	0.727247973836872	0.905886995830024	0.79625413742052	0.92900784193914	0.514974807687697	0.799028403103047	0.879560449431324	0.474610046790594
0.999877874077185	0.999981860998317	0.999794696259397	0.999769856476292	0.999703071749523	0.981184990655559	0.880902645666543	0.949038661576354	0.988973032978312	0.949193760799612	0.948034960403111	0.921671342207583	0.842016495508379	0.956870714199006	0.544667871734101	0.54369361896626	0.513045445619172
0.999999874733754	0.999933715026089	0.999680359105209	0.999268907584505	0.999560902672421	0.927916737301095	0.959784418106267	0.991649005723314	0.950173133628441	0.902501629118729	0.92534487331441	0.862734940822094	0.513528978469236	0.926360258898019	0.622746072842992	0.647940838128679	0.543526195315065
0.99999737546173	0.999991953007487	0.998950075052018	0.999290187194495	0.999164391688022	0.969627099364082	0.932341570420599	0.861990175200378	0.963297953690007	0.846508333635702	0.668453010282809	0.791232127441182	0.685890996437045	0.404434551895349	0.78160423153501	0.36909320872946	0.63475052490678
0.996165158195537	0.992485117355229	0.999567368685641	0.996484308207983	0.994156688482423	0.939881985910698	0.891169630262582	0.898244415406971	0.893453734419729	0.946361227821893	0.890861007010735	0.832433723666093	0.909961361136302	0.903956794603264	0.954776742982228	0.764018334743325	0.283508195718224
0.999999995678751	0.999997740201622	0.999206217124438	0.999568555185336	0.999065164104079	0.89782272426493	0.978618238603922	0.997026934286689	0.941128028233219	0.909387387687601	0.744823552138642	0.832301245452626	0.851862412837762	0.948183037135607	0.889197114621411	0.0941916096678814	0.398186214455084
0.961347222246742	0.999223332270309	0.999996212221561	0.999981548820117	0.833851250781135	0.932364188740502	0.959387432068361	0.981924721810943	0.907167086528381	0.864783331637746	0.940025407362509	0.924895605239181	0.958769230547743	0.90580894320274	0.741474158724011	0.689897159403357	0.293458349025538
0.99999976231678	0.999999737259399	0.998511042700518	0.99991389194056	0.949777351399817	0.959660301430537	0.998937026183189	0.994851803089989	0.945828366046196	0.861402701538166	0.735960446085836	0.819908755859649	0.702961580269576	0.852967444849914	0.822890168522553	0.505376437002617	0.401805296208828
0.891824875267359	0.999978473006634	0.999097234664035	0.978030835341296	0.999959280994731	0.981286098418721	0.996237835999686	0.757983116573456	0.900693406158927	0.85929475362305	0.907174072639903	0.706032858652675	0.848510207617978	0.610363597161558	0.744969131633278	0.409281359675899	0.596057453770844
0.999987371226623	0.992266957098931	0.999957131273725	0.999271397093435	0.994100805211574	0.967352669828695	0.953279203492502	0.906101860598426	0.919054287490852	0.959092360468246	0.833550595972486	0.67201709553028	0.681367523435443	0.749350996667151	0.863066774096776	0.505140571937715	0.484093706972729
0.996242398790944	0.999641120745784	0.964325541956175	0.961296293501195	0.994606354007661	0.947274424636572	0.94074692707196	0.971587519292534	0.892149591384664	0.867359973947951	0.899568511271334	0.69378804323926	0.786387106172635	0.528957125078592	0.634232365264717	0.505940325808781	0.419606538903807
0.9999999998063	0.9999947602978	0.999997601718425	0.999972775653699	0.911279586236913	0.868641435235776	0.999648802580596	0.885828663107857	0.929152261126938	0.817746197816214	0.77417841950476	0.668567490202524	0.792139571011529	0.897222666198249	0.778751700675486	0.832219530907858	0.625017725422202
0.999999999865156	0.99999971714785	0.999999369004652	0.999981156134197	0.952758317772611	0.968712807297326	0.996166746286698	0.963163942472976	0.92542574381332	0.871860854114921	0.930868224297149	0.853428587030164	0.866774369465589	0.775981012466729	0.685326756652338	0.599243780278853	0.65593423193771
0.999994431256272	0.999999921944846	0.999967710470339	0.999939354911341	0.99278266645039	0.951643667765908	0.777575111950505	0.737753826117726	0.96284527824176	0.931504792782646	0.764660442506895	0.834106296929208	0.709071541743082	0.923762360271391	0.773552583698833	0.833633058851075	0.47802448793667
0.999966137889845	0.999868218516069	0.999349186314726	0.999544285155246	0.999506335722699	0.972251120306463	0.986786350451127	0.979895623035159	0.906109148720976	0.943937152316255	0.916405614720311	0.77810233020235	0.804085499117712	0.610245554073667	0.668003555152419	0.827175956026318	0.605318125655066
0.997994700789354	0.999995036938792	0.998635504744955	0.999825581398841	0.99987454418287	0.9437729757299	0.874954575536847	0.966194346383389	0.965020762254419	0.883030158320013	0.794798550232493	0.88915726251367	0.829364216539738	0.616777944404031	0.728326401190078	0.307361189206685	0.444881250806793
0.972232548046027	0.995806968215397	0.979410822146131	0.97146450638935	0.919683515351348	0.853373419079312	0.9779731889114	0.4032918760017	0.850316849958025	0.834028935726748	0.881424839158484	0.738297732608243	0.850811155389886	0.672779812225402	0.728042080964501	0.742817421749048	0.380676622599311
0.999835829999401	0.99947845124205	0.917760065655449	0.996642128409134	0.852475906753833	0.959338909175748	0.721614270133479	0.951065296898538	0.969872228950179	0.884369296010165	0.762040864230069	0.808436807993179	0.779109624012058	0.942901978643955	0.812387716454665	0.414168323730794	0.630721825310633
0.999124360579525	0.999049935651565	0.942853884201322	0.994752907682508	0.862724267022917	0.932520358205086	0.9075443959726	0.937302203648116	0.949302004012671	0.946923386996282	0.901942415582149	0.880738317653845	0.705203196719451	0.940928894675764	0.749527322570029	0.807706411908	0.385331775093725
0.999517514645141	0.991979064978067	0.981793071451817	0.996561926107788	0.883873459376218	0.889756889397107	0.905079080635226	0.955226907340127	0.939667465912092	0.801550407451218	0.849433431981581	0.678372819576827	0.841747804167622	0.910121121479593	0.844662688009302	0.51692222426412	0.401384721978089
0.883942452618664	0.99995940893893	0.997611173142372	0.998394265769501	0.999174870944814	0.974344354242274	0.892952190113733	0.891383416783804	0.861098934401982	0.941350466568414	0.972411579202651	0.82791774323155	0.943994539943164	0.776953494671472	0.718781201021306	0.805679515459327	0.524638706431823
0.989086871818421	0.99981988621601	0.998675013673371	0.999306398079001	0.99841572533338	0.965692666861509	0.736252190610398	0.933858302661425	0.924815131257829	0.829544365062766	0.924437906901945	0.702922283794117	0.864853988235497	0.880878191616593	0.80055478699086	0.668458000811184	0.334529980583988
0.999749667915926	0.999981326654372	0.999972281686136	0.999977577851722	0.975172359134543	0.935386175353255	0.971056983368395	0.855050201850493	0.770654965803908	0.898854922760283	0.716005338708528	0.78425827608127	0.816025847454974	0.739039116075511	0.818575958623726	0.733724983278092	0.613083268239887
0.999434632909791	0.999998584656567	0.99949158267205	0.999966875557426	0.976232740044435	0.946148436488143	0.946599006278294	0.620448913772509	0.873881366543251	0.886667031806987	0.664709531750983	0.753329629724156	0.831151185858192	0.734321151843473	0.90595433541793	0.362244263362996	0.56576395892034
0.989530764818525	0.999615950577521	0.984972984531284	0.999015288401529	0.996929798964342	0.998491227520026	0.926407700076943	0.984744081692098	0.881695874141307	0.897744028508773	0.887391931036933	0.90990195921067	0.911096499853193	0.682627556878754	0.771913541571921	0.735376217297256	0.536536343111609
0.998780293585112	0.998768051758818	0.99551669322933	0.999187477754826	0.97100567925515	0.990273886122695	0.838812572863463	0.973159083823802	0.951842583198078	0.848014347449534	0.796784743679089	0.747859181570072	0.883525425912097	0.905397175339411	0.609693742913779	0.861722504658657	0.650676192416541
0.890337182220408	0.999389796237482	0.989215202481456	0.994627497229134	0.994813515030788	0.943252804625821	0.937883540536409	0.817167515004259	0.965842322210065	0.784908026180212	0.964112945544267	0.777341899720201	0.832676558282361	0.815349071236626	0.875736605345324	0.764790777419777	0.647212944287937
0.999998578497669	0.999558328362483	0.982689720267373	0.996984421317975	0.98122732325797	0.986425360986608	0.967638635478392	0.958368724453625	0.910245736808479	0.744142570142021	0.689021886183283	0.929621508518555	0.554307640469614	0.785013507022887	0.584309897815579	0.731501886231873	0.537123937960559
0.995951806337546	0.999986530175688	0.998633458421679	0.999571204867519	0.99286729256939	0.948104408974238	0.972317505226038	0.872913899221716	0.824478945685586	0.944142373134219	0.926666996794371	0.829532782191964	0.805526825103938	0.722550778556973	0.848529113911132	0.774146838599159	0.499866105683411
0.991838203758644	0.999824170594787	0.996452485532336	0.9989731383025	0.981580444852502	0.885225070935563	0.917087449318716	0.783358725546911	0.791252544153314	0.863411383076006	0.863880825322098	0.770467447271022	0.770434970274563	0.799979917612989	0.706819352923109	0.618746588577395	0.600494944090886
0.999994099869599	0.999925189892914	0.997301847594819	0.999973231091429	0.964184816874677	0.721500967985239	0.980448069855762	0.847692849886899	0.78696643151894	0.893865086678251	0.466634799545042	0.536181526497866	0.859245276430336	0.443957727689912	0.828722101194365	0.732088546235435	0.742597563922411
0.996683344649547	0.999756921007583	0.99971230794922	0.999998477520628	0.971774120090294	0.998106692306414	0.993702315362746	0.989142117375157	0.959957504396587	0.923140609264581	0.911511653057107	0.796227801291585	0.70180400788119	0.714675885350701	0.553009238528628	0.626030101208326	0.538537472009844
0.999999855724588	0.999999952789233	0.999128335322521	0.999033304184134	0.998003854915377	0.977963860279991	0.875338471253732	0.938143501444694	0.956621551472127	0.903788258188414	0.849162095651515	0.799116502345507	0.84834023073783	0.838580033059057	0.501090180333974	0.691527523798331	0.52544472755574
0.918677938859345	0.991540782501284	0.990312519742638	0.982229069459393	0.781397780307244	0.991212403397597	0.995752748324717	0.960714504033113	0.910008607031353	0.954437328929008	0.949933902685274	0.58146282251955	0.751351733548927	0.876246798609303	0.829992379287438	0.421604733838586	0.355443768720191
0.99999999987637	0.99310424660366	0.999969592660176	0.999783157314011	0.996172739005155	0.959872531528692	0.922657396737397	0.996861587864262	0.759787957869885	0.88440185754129	0.881889698049051	0.682300134582043	0.736281327655011	0.648435378393883	0.843059679253532	0.733133712189589	0.398926639526067
0.999998232272783	0.999995430932165	0.999702697250843	0.999901828250424	0.874440045200992	0.954312042542278	0.837755108070736	0.6042976170524	0.967225807512773	0.949665578207226	0.726041043511695	0.824229714413976	0.911959106583647	0.75358639092596	0.745628208869965	0.721327259844529	0.707230101538546
0.999998271136168	0.999944670332019	0.994784664471492	0.996065834828064	0.917474208916666	0.924214229284933	0.971942537936819	0.976698782179172	0.936241593624004	0.881081818873595	0.865840105362334	0.642369800283701	0.775958061752984	0.814810596964109	0.928695385014198	0.593031759129023	0.388247286758088
0.9999972889041	0.999993204570886	0.998694025998915	0.999394955000061	0.96803444077644	0.987068540402212	0.934217424903954	0.87852382880051	0.959194787908866	0.768840703129773	0.81362157012866	0.881482806185963	0.947791815932503	0.835756229778116	0.519990161629032	0.533927306963134	0.554058468032556
0.999719129444773	0.999843743819332	0.970989166305443	0.989466250190501	0.996027161941584	0.93446426000062	0.879524113433561	0.96960534694562	0.942382713352386	0.904351420938215	0.777783649334279	0.835694756553761	0.551786685277554	0.902770779217168	0.862039601904098	0.360397060042617	0.516670745488559
0.999981479172429	0.999508635195174	0.984450945342932	0.993730856867966	0.992875259784104	0.986621855973155	0.747677530867742	0.956035535141356	0.919857124185278	0.948513105143458	0.748241036119807	0.880238116708076	0.558908967657271	0.890361649079134	0.862599563854818	0.462101151825944	0.734028694341322
0.999985534447842	0.999430581120347	0.995445125508092	0.998777758982708	0.99943585151112	0.951097599968469	0.876499876772961	0.605256405857617	0.917698441004441	0.879932064135287	0.802546465031192	0.880030427096602	0.844670168678982	0.658556816590224	0.721527195357262	0.866554552109867	0.688245225167404
0.969015833981317	0.999992069381358	0.999360905321027	0.992650594762875	0.999486928213051	0.943619833115664	0.994491442885381	0.945225171116255	0.97512001218401	0.893756468894758	0.970799954378252	0.958786459276306	0.964958272615253	0.863477464178724	0.705729467396552	0.328420838316362	0.709657448104262
0.995883817239334	0.999462138746427	0.997522043332026	0.993094223550135	0.996533106665613	0.981509577521523	0.997576637672626	0.991823735256168	0.973849529595169	0.839493296721728	0.991975947632507	0.75049765681141	0.973883544031347	0.781834602296087	0.608171019106832	0.344136264521239	0.578486688590437
0.99999128263426	0.999992738684238	0.664830336517312	0.99614761178488	0.997823327895447	0.966488042308435	0.901990935836055	0.995994023090387	0.990639209423028	0.924528053794953	0.759532245964576	0.950299679724601	0.302092332099985	0.961345791293081	0.616573434178625	0.444274141729266	0.706108124036683
0.999987185373613	0.998948322773861	0.999212383098672	0.995231182767142	0.998868595287623	0.882953261291077	0.847599015371316	0.936387797222158	0.776924672031198	0.865556036368163	0.620562955629054	0.900123327519676	0.473535101846531	0.820516876913691	0.799631303519361	0.505052855355495	0.578957589715441
0.999999867095121	0.998961344877925	0.979912070301281	0.994219941436486	0.933620248691017	0.985583031011509	0.944489022739748	0.985272758687245	0.974505101092595	0.920112993539526	0.750506883977059	0.653954954685825	0.722518243818715	0.918820136614318	0.716206815084114	0.770801332615903	0.426915317639421
0.997826166239199	0.999067859353845	0.999086892135016	0.997700841187327	0.995209997076506	0.927943057966153	0.994336407462739	0.834646739329458	0.871533336822873	0.944452834834008	0.946383675551026	0.706640293933812	0.962168838071292	0.588477319796183	0.662566948042074	0.393295522903139	0.626281669481369
0.999246028158623	0.986431551512145	0.996052582079051	0.983286904841687	0.975414717276523	0.915438365693474	0.802223939713537	0.93280284906007	0.905850912558348	0.948745358936377	0.886697830106197	0.579008984784482	0.789645891379677	0.726766054098181	0.863430263473911	0.623642592799386	0.471296353413471
0.99990093703317	0.999943205842559	0.991710182575829	0.954399215760789	0.997998031158872	0.946867033455593	0.965691440833527	0.935560788810005	0.923012481743648	0.852303723455799	0.909019044001467	0.890495226041842	0.691818135360046	0.92002126570679	0.8668260729534	0.451991632356647	0.527366333194556
0.999963107954939	0.999998658606191	0.999095993258065	0.999374923674533	0.998999995266482	0.992451672556582	0.951138540872833	0.943287627929494	0.94194729223488	0.862798479130139	0.683312297897453	0.879165259443932	0.852064093915531	0.854287533660352	0.716306797263528	0.481612474266622	0.423400559304224
0.999492426185681	0.975140978753937	0.995927645113199	0.990603890635712	0.781557335181427	0.962845688157385	0.926739257819099	0.920869161838617	0.833430735346643	0.936440355867971	0.815444987866674	0.780377177635541	0.852898794984237	0.782326288633014	0.684143852773796	0.637972330127018	0.257954106964102
0.99987592844251	0.999791088662689	0.981823156136585	0.992264236785806	0.905732887349736	0.906246103514233	0.935272104969887	0.94740282325131	0.854260991814695	0.757507522475344	0.650047266214149	0.905384684337306	0.758342407591735	0.810576433603707	0.658842387119087	0.492995283389804	0.723410476957913
0.989031978357471	0.999486686945001	0.999092947701533	0.999199319979995	0.996532473603519	0.932609479749892	0.989180310567314	0.929756049018664	0.972569638802662	0.901046307501105	0.849503802000448	0.818325243304702	0.892305488976887	0.697433783464594	0.782480060427854	0.329030516232778	0.538469898032894
0.762879180319147	0.995131909740246	0.999761115951393	0.99994009032667	0.890761116670258	0.988946093864111	0.998131969632262	0.982399768082944	0.858921162770294	0.922972423179123	0.849063646767587	0.77671629958364	0.925417242263203	0.860039637395179	0.711535459306703	0.431750971413013	0.42529686369974
0.999999891213325	0.99968165853659	0.998792588206494	0.987769819164052	0.950415608198904	0.953143444218361	0.8933451642308	0.837840961811272	0.934142421480856	0.83955169236488	0.708053956805494	0.710005429476849	0.906948195193909	0.720689408417985	0.651910139949321	0.74651157367619	0.783624691379805
0.978352839428584	0.999233372916693	0.93235343935978	0.95500255394473	0.983064920265682	0.919861977820539	0.940004013400578	0.932140642842334	0.946946088393605	0.93748361592499	0.917146200450822	0.834642559684715	0.828324709010926	0.896833891481172	0.67985369788359	0.615400103313756	0.437287587174393
0.999754188962383	0.99870555441733	0.973799779036225	0.978803402176474	0.944652860088852	0.932735182975092	0.850931216859385	0.91673299110121	0.93219270257796	0.830042819648793	0.789783840595676	0.819078959866511	0.719403852456776	0.752942390437561	0.633889516568944	0.705009984975982	0.583197502766333
0.991630575056727	0.994955737949722	0.969602204186328	0.95728050592333	0.985657448711124	0.898740514210427	0.900854572963432	0.958884477132745	0.894358521316294	0.845032757221997	0.928363871188857	0.743251110658919	0.780478189184124	0.746502043662513	0.76786848807634	0.44262746129447	0.595180842531073
0.999999785389936	0.999994300467378	0.999996256228415	0.929554793152192	0.999995493771777	0.992548082639286	0.997725556695571	0.906978419548714	0.917763615529504	0.784358779225155	0.875483111289371	0.564439688633614	0.890759693715837	0.519673177778089	0.765437345738721	0.695927647148409	0.50831405436917
0.999440569079426	0.996043675521489	0.999969044009067	0.99998964485488	0.906104941810033	0.987041356693556	0.972299817266289	0.923764155536105	0.945912753674774	0.925068028602911	0.789480290597667	0.784537685734449	0.853061466231267	0.599304044234162	0.814738460087812	0.625895807098655	0.476533995014335
0.987024999670985	0.996985765541356	0.998736164982223	0.999497674931257	0.811379247898514	0.996366013705346	0.905766577920728	0.95785889502674	0.977575939880912	0.79169304915962	0.782001221601703	0.811928100137377	0.766626194674291	0.807368998379731	0.804521708332521	0.549286787946187	0.664989046573124
0.920997379772493	0.999985809472848	0.996833892765215	0.999655517334409	0.997630234208659	0.944783496304317	0.945148215916702	0.953839435609677	0.848891089539479	0.869471766768755	0.80745677605261	0.71814662238434	0.830193983341498	0.919880058898365	0.652825797191822	0.368178777173549	0.482444615870224
0.999874760045659	0.992834939827779	0.999816775010474	0.982805755640226	0.973261294621704	0.810545790652419	0.950831548231687	0.961007392473462	0.950098461502886	0.919840186351025	0.795546619762463	0.609535087615846	0.551633045103068	0.619190091388312	0.754444842711536	0.72510737932162	0.688159212305642
0.99953409090352	0.99997000112743	0.999437785564857	0.998620509732735	0.997768540177865	0.966015058252811	0.94910720149585	0.907285509256616	0.819466373843664	0.815511727989119	0.804382055831962	0.696830411520702	0.91848182141448	0.833902011757744	0.81106877023292	0.627020934837007	0.277798867876942
0.999903609385455	0.999958788659532	0.997778021509323	0.980926434178426	0.999628292368783	0.868562599778197	0.987497818585918	0.930045441162907	0.770854425510996	0.853901321211977	0.863423203316141	0.729052050108773	0.858252885533984	0.729545288649391	0.888594147063337	0.741904637600357	0.335698515179706
0.999991660154435	0.999980939867972	0.992989536732144	0.992199613438207	0.998948757266405	0.949824054903575	0.962034747270077	0.931372201565106	0.743005520366202	0.833611779054279	0.744493302403186	0.927371503697379	0.842515535582748	0.905240006343297	0.628805642900675	0.713588814090469	0.607993520717568
0.999841302415485	0.997102154648337	0.999652136834272	0.997181912629774	0.99472298078825	0.967306207785846	0.950867783221272	0.96846762700318	0.847651888008804	0.922067084084435	0.890676088068389	0.811072200502719	0.86523253372047	0.842575252005741	0.922630031550734	0.817063912657713	0.445880498646696
0.999996768892731	0.999780237041334	0.947646737915097	0.990849620034663	0.998336202728602	0.974778799828922	0.867757336622038	0.974450354028001	0.907764972326266	0.740439650076883	0.807906992166678	0.606354393272688	0.577381607381954	0.584784343652134	0.809556124873203	0.617204737318159	0.450534334221954
0.992331389539314	0.999031236646184	0.981374996899064	0.988522588248352	0.999416084288066	0.97169013317429	0.977108309776286	0.917320823279354	0.945202914076229	0.787550777613899	0.902299416720248	0.87108855996111	0.928666064982812	0.79729884664062	0.91955361367885	0.394461225949042	0.480591618240488
0.999957231915226	0.999870325833336	0.994167416049872	0.998633327894748	0.99918468990595	0.967706940186096	0.8967932652992	0.956650679381161	0.923447464091153	0.735607380697835	0.872211953728255	0.915587820586167	0.670331467286972	0.725796605309783	0.902055104150306	0.727981828687175	0.693841461926705
0.999999813510118	0.998533558365899	0.998990872007034	0.988254487071298	0.999913786813625	0.875137437748766	0.986252203494004	0.974391114677699	0.899182351154061	0.668959965005249	0.728991066557707	0.83432827792274	0.791588199795746	0.640878721343155	0.892543035295589	0.5684636338376	0.680579807982193
0.999992796459717	0.999641949236069	0.996991594140055	0.995628035687957	0.967349910665023	0.978113063985536	0.975159411750919	0.966293115755399	0.933208914220078	0.890589036025127	0.90402135844609	0.735152794313863	0.89936269250195	0.824370955038133	0.714929439089848	0.789403656055469	0.314054711484311
0.999997618431005	0.999870150483262	0.999067264961898	0.998266787358312	0.955560433040267	0.939884309417122	0.976296720986684	0.911608886175834	0.91761499218009	0.763142331853412	0.605024030888047	0.825378872543421	0.864187191375743	0.585791775862684	0.626273733063164	0.687245230974642	0.527038293415577
0.999999835802624	0.99998765658029	0.997197980692776	0.998721041175353	0.982651831145658	0.859389881812952	0.984192207325996	0.983906455316273	0.669986076266726	0.912898531905713	0.767939615932455	0.700307042825648	0.903884460791905	0.72546589821084	0.847639643416159	0.697955752239412	0.438511983351003
0.998235953679705	0.999988496729564	0.99564004832515	0.999705513426624	0.995380421430124	0.981075296757525	0.61105355200197	0.799829166279513	0.991692718840435	0.883808159922444	0.903435361375416	0.952433257400561	0.771862522261853	0.958617651442441	0.654337166799475	0.506334946202249	0.67660411485038
0.999991378769948	0.999821273678627	0.920628960709586	0.954029414243275	0.999468422906351	0.948670248996341	0.968775134439807	0.965581737908743	0.984550632220574	0.754282148345003	0.854484812149666	0.928486742653964	0.592158038571101	0.847007958094896	0.649006723861476	0.414795994877	0.840150328174023
0.999848200157021	0.99680838541712	0.999155307581733	0.999240671505193	0.947851090704057	0.983471066562714	0.796882710463486	0.92461430243953	0.99239385455856	0.808128657716919	0.916073461497262	0.759584757659912	0.858219317773007	0.948243885472802	0.566475619646369	0.822860894566196	0.468829652556512
0.999995532887968	0.999845033331609	0.992584738873622	0.993013511758245	0.997427432137939	0.861755750299478	0.814742589490563	0.85912534271798	0.798399956607476	0.910128486907773	0.592140892771414	0.871832919322922	0.741802390604804	0.865426095076157	0.682641294651119	0.557082210096931	0.717089441239807
0.999629444466839	0.996305297809638	0.999911223981785	0.999467570148226	0.996328573571433	0.977680413334741	0.91533213871695	0.937145629740899	0.940511582924069	0.742899994934113	0.960228908275056	0.753222613844973	0.928504528846815	0.904676593504141	0.822430864133798	0.850000098813357	0.302308254811883
0.929511037393079	0.999871357641627	0.996168435501788	0.999558753635712	0.969048074702291	0.963567010703524	0.887380545910607	0.867472236707068	0.90407111269017	0.944396092040568	0.830383047876836	0.729296359010442	0.923156392326217	0.756485285003823	0.764526060189216	0.459736540962532	0.476671461860608
0.999999986552336	0.999981415037998	0.998169877410941	0.998830653850459	0.997196885800148	0.941098189727761	0.976616448775505	0.987738249889955	0.785294832723863	0.963789280835246	0.775376488877602	0.815544856111879	0.821750322223024	0.683982814942347	0.805206123274179	0.760766287790933	0.663203059995553
0.999928839210955	0.999996329599398	0.99700572285479	0.998842213499856	0.999330373313055	0.951020448370008	0.943711468534818	0.973874881280255	0.947621695310078	0.901207760190355	0.902120285017026	0.823648796976094	0.857811909302719	0.825701210902258	0.643470170966145	0.808404461909439	0.685461119604406
0.999992734834308	0.999997361617355	0.995029756489874	0.9722204491618	0.999379451285279	0.775465493791451	0.92640804765918	0.926243931751551	0.843254666939068	0.846461877443989	0.678606056900504	0.316047062596343	0.817252163274287	0.766415176483045	0.633605780610469	0.567614212183356	0.360371131078541
0.999759147974787	0.998647462723526	0.995934973529594	0.963531339317349	0.999918374346761	0.984983799293794	0.980672086862695	0.708511112292956	0.850304858700977	0.808546919557508	0.88482322861974	0.541583438235019	0.93850953934264	0.377699814521328	0.673881730143381	0.904836336349456	0.718034486808336
0.999827498849377	0.999461784739457	0.990240484883981	0.999921674051744	0.976964446257779	0.995786380345939	0.838315016314922	0.998637270514895	0.975614734737473	0.888444813667779	0.944066977938308	0.963650400208067	0.40902411052935	0.961176966414057	0.729925076920959	0.660703843935305	0.590012697979609
0.931896329246919	0.99990573528591	0.999304248581469	0.999971243897389	0.998064721118557	0.989848056017288	0.661778853902848	0.850782364556222	0.959820526406879	0.848141939277573	0.924296422904409	0.881754964614894	0.892446607262132	0.817569168219653	0.888525637426926	0.516772496639034	0.539774399491034
0.993671965984519	0.999854297754825	0.999114385472688	0.999516793025738	0.999612226237932	0.850246847177757	0.899643329315284	0.74167588650334	0.908408131177359	0.912007861699525	0.964549356775071	0.885747885070718	0.522638812656775	0.786145560150198	0.870658322276466	0.79592534536152	0.682132373774428
0.998196086179731	0.998654340752101	0.861470628874878	0.917515841269667	0.965222044969143	0.86065406795492	0.966869031596729	0.959166230617828	0.962889206002216	0.874502950290397	0.835035250608409	0.884226665517866	0.755887440493814	0.723780818541162	0.550580952674287	0.543251769285444	0.478083414816638
0.999999887716388	0.997793092018197	0.999952027455242	0.997675647449236	0.999495463990397	0.968823174759221	0.983202407626511	0.900880549217794	0.929345207585656	0.856411654235735	0.841415761865264	0.831451360415375	0.877137891843087	0.667007231118214	0.865659205700613	0.838696009551599	0.793485991281067
0.997846320402739	0.99357872519723	0.999292358471343	0.98331780946859	0.890848929079172	0.914970007910524	0.941907354162186	0.984732477209231	0.933302149670559	0.823359200064462	0.752301047416892	0.855681816214319	0.892089351539828	0.662191542719562	0.828932397211438	0.518663823202643	0.817966123806387
0.998464764122221	0.999943004422734	0.959849930925085	0.996189792267517	0.997978138947592	0.941905180860894	0.709902041717218	0.931379659077829	0.959940887077843	0.851845080330766	0.938678138637019	0.771783536388914	0.860437728495601	0.753512494680437	0.780983030280106	0.687513601209788	0.710410479519061
0.999185811828464	0.999991437492494	0.992286615635599	0.999958576655846	0.998348981717018	0.990900941310244	0.807185855961825	0.968432519978886	0.931115165814857	0.849209647293886	0.971301872029943	0.896747447505503	0.943671492926529	0.717997295154185	0.765154255709292	0.582258174066768	0.474657234635296
0.994393028718803	0.988478936323708	0.999314463061655	0.9922743347367	0.999786426446477	0.953657451201644	0.977110784406612	0.65368974579352	0.841473656559837	0.878049351737574	0.795828265652779	0.71109605207899	0.866810819966448	0.706163309397019	0.689992209912298	0.638841164895662	0.746276801610592
0.99994182566865	0.998939300634676	0.996994603284679	0.999858646391061	0.99971615539527	0.973269784498395	0.859380493437403	0.985230138089879	0.924006573368619	0.890330315471493	0.965552594057257	0.926110191589417	0.809174140242678	0.73928018873938	0.688839098153095	0.597348707961923	0.479822265679607
0.999993930111298	0.998269298382554	0.999158291638051	0.998372343103947	0.999283623923062	0.949338177593502	0.939294616730091	0.959887515384265	0.919279192344498	0.904058201201077	0.866160091303274	0.773118175317539	0.649128511298945	0.584921942207925	0.759876194943917	0.568258458457757	0.652489737538919
0.965798248226167	0.988332342804529	0.984151377650888	0.98987083678529	0.990143242913781	0.886330884029225	0.940206036116701	0.896384121553167	0.836192892462547	0.859040277375794	0.905992630201823	0.700017224757259	0.783780860291019	0.749583935991453	0.709413465266822	0.70269596281611	0.322507442299374
0.98972862385446	0.990976925882612	0.980186657890392	0.991087706911261	0.984698962486065	0.908564069121976	0.91930866205334	0.903506470922663	0.884652809226796	0.883269437208334	0.861102331656749	0.720254132941666	0.809751120950789	0.793525278470789	0.650282272710698	0.609359020787551	0.660351854408278
0.999480452798623	0.999675507350654	0.997859729679922	0.995505216907921	0.993912124148856	0.842646325834919	0.921790746611565	0.701518514377566	0.840267193825296	0.86663161027542	0.775408141477158	0.781182192935444	0.836601578409316	0.608354650471008	0.745525562841889	0.527027961513587	0.458571090432469
0.99997830829447	0.985502354385926	0.999406632637411	0.999162364543216	0.889132269999848	0.968087523827617	0.924377547256676	0.968652536220381	0.954612688361802	0.769022132009018	0.842089719596977	0.749916557125314	0.865054664327698	0.661189945238692	0.838433553403999	0.586147177754218	0.502742623760456
0.933466656953313	0.999552753446415	0.955737986850545	0.989480214842554	0.990112242281519	0.956742354039443	0.637472306987763	0.853452244863608	0.950462518778703	0.913410832603112	0.931038199531038	0.633983618773367	0.807151398680127	0.938100837378494	0.670291683516547	0.671184757355427	0.628873825367307
0.999720113684469	0.992355165686259	0.999758132377688	0.999611398265213	0.96166245854421	0.973154058487402	0.963621985633895	0.97259044012942	0.929084693260375	0.888237313066244	0.92925701603998	0.908292825033486	0.728874734868601	0.673530852622876	0.690436582117843	0.652697750780469	0.474525886440212
0.999700590838676	0.999448464673272	0.99952319890079	0.998631229919841	0.996515346066057	0.944581933285158	0.735924550290526	0.902809359327845	0.969052149805974	0.84670987607262	0.818691246024093	0.528439800440239	0.891483301005388	0.889883540947306	0.767901055093569	0.658120204111652	0.577847251540517
0.999952233461521	0.999467087362393	0.99809826008792	0.999263880929674	0.86210496665625	0.982010953119534	0.950607990618216	0.977296683105667	0.975262346509523	0.903353573861306	0.953226036986288	0.667392970125734	0.883618443329275	0.859599419643519	0.659574851077641	0.288374581822598	0.540179313699229
0.999999999910138	0.999891669218222	0.999905349353451	0.99936222547046	0.89828841838978	0.959142810911626	0.96233309648523	0.99584408923794	0.892608371087071	0.959501317992879	0.731774886867562	0.748491383653625	0.662684335570192	0.70663005048682	0.655786266170835	0.874389307462559	0.679755886575315
0.999541091805667	0.999258117769297	0.998790028969759	0.99482300065255	0.995403023860277	0.881361904783639	0.993169370237724	0.968082927477363	0.961297887732341	0.941977080347105	0.96617753442154	0.956483088500657	0.844435124394554	0.919921421390605	0.725354664123587	0.856262847764259	0.674737699727997
0.999993823979347	0.999186727354442	0.998282256222253	0.996322599959404	0.97100370280529	0.914121263699934	0.887607438354605	0.986370950697854	0.923048627304685	0.964917495459392	0.859457390831025	0.75931504310097	0.652778063965295	0.893986811844313	0.779750115609466	0.805813086049867	0.827360055262251
0.926185271706741	0.998661336873747	0.999104715118876	0.996894582178735	0.993503910488746	0.957134167280694	0.913267152481805	0.897391913663877	0.961148469285536	0.720813014160706	0.859454472626928	0.948279357608629	0.837238731942022	0.836787353025501	0.724631625814638	0.302363985238715	0.265563737007236
0.998121038903239	0.988684385469108	0.999813975844666	0.996631478375778	0.990465822300398	0.933550041395148	0.897888880384449	0.800149540967366	0.824972404463631	0.881517117313506	0.806488583658302	0.575845580534608	0.948719227971387	0.767521183598615	0.835161659194182	0.360295266982031	0.580987975785557
0.999990716236952	0.998521605993669	0.995264366781087	0.977608829168378	0.99631477658736	0.949572452175234	0.922835414297662	0.954660259100923	0.884560562016596	0.833450202919506	0.773600220144415	0.825309985166997	0.690407084037608	0.728333993756564	0.835076029931182	0.793043949955731	0.409744558039931
0.999266303629851	0.999993844604816	0.99999838010229	0.999879874007599	0.998846672030682	0.93177267420469	0.998280453709217	0.892880781011613	0.931877914226301	0.851983876780912	0.610529162702961	0.823250587167636	0.867794093482111	0.921555817178503	0.772949509893205	0.479036509369517	0.536954587731011
0.99995502886731	0.99824437494646	0.971744593675075	0.983802733483175	0.959060068381363	0.964670506706631	0.9280988326511	0.953268189288115	0.909667571568269	0.860181377270118	0.842682387931107	0.756050393871043	0.814880334425236	0.667032999044918	0.736382226949033	0.491944398586892	0.501058463289928
0.99962271772098	0.997262534227779	0.993541615759125	0.993715538834295	0.99478516667397	0.966958650712936	0.933863621996872	0.908822964032225	0.894821665773744	0.934953438139535	0.894441064203472	0.687450997884643	0.870812732337426	0.871474015597412	0.764473371868765	0.600204917448011	0.355645403383919
0.999985988504493	0.999822265241113	0.960863105580428	0.972467067822297	0.998749384192801	0.935438514243252	0.919423315179299	0.910259833599033	0.912970634592622	0.91164004266477	0.857781578818513	0.735244230590529	0.583854570685222	0.686647058295628	0.640682012639331	0.641730011355044	0.277756239157937
0.999371444700328	0.993560814351192	0.997168957497751	0.996843467797072	0.923692255837391	0.874692912316358	0.949097049561831	0.749023190663201	0.856517533767799	0.867420628577824	0.671919307472152	0.770256798427395	0.87973936768262	0.74960353263717	0.731824711493716	0.770587549505022	0.158274333640081
0.99994093583869	0.999560736861265	0.92688874151672	0.981344061590081	0.993228756764265	0.942708074009801	0.899689950865703	0.982753975177514	0.924884248044948	0.769248784789655	0.830061488409074	0.871086511805849	0.522677052086847	0.60937422175853	0.817532143137782	0.524508037155236	0.290620430570056
0.997583236375371	0.999989532152913	0.997870105201065	0.998927519678069	0.884604242576769	0.974131522649077	0.910015886104556	0.772872419551572	0.947654730920909	0.911522201495105	0.675261132451906	0.77589202229499	0.897732548890382	0.934250737540975	0.787790442648473	0.620301062604779	0.667482727774599
0.982624848966883	0.999779972362008	0.991562318357208	0.995602916357196	0.998361347453125	0.965928883435328	0.932816472501683	0.969289129531882	0.879038195287076	0.91823882646148	0.942144671937117	0.901633872894255	0.834126473958593	0.831108724737832	0.677643871962804	0.46049344873431	0.744413491773769
0.98791678795127	0.99999874093629	0.999667709790572	0.999707638662109	0.936955354080817	0.909330147154396	0.958922586263376	0.781209854083872	0.915479347669732	0.773235355444995	0.80002941458035	0.866271192145744	0.90317419539585	0.718383072336734	0.546584878066698	0.759126959079579	0.238501879950841
0.9999230003475	0.999338236356206	0.9998726828552	0.99911170430666	0.985127343980093	0.91135247751772	0.953185454214865	0.966746816432529	0.879400353368293	0.812341604667975	0.727577002899312	0.890471025944636	0.86951937891215	0.905806148663488	0.758393423725709	0.600811458664811	0.374558928665342
0.998685987775003	0.999226371999075	0.999958284242788	0.999696182688079	0.996968676199639	0.960083219060225	0.930202317364955	0.883479278434979	0.962103046158198	0.871269091657412	0.879274869179274	0.820125645535867	0.877117791075154	0.805943188733045	0.680777795549362	0.530475827401751	0.695445296279323
0.999017164450887	0.998418679276261	0.999922527639955	0.999470354160735	0.996761516863947	0.959738858741473	0.845901982950558	0.909698285417287	0.973561211100914	0.874385555345529	0.905902041145606	0.717478608650415	0.869336039145652	0.711194203181815	0.572191706775465	0.5745859441398	0.4929033420844
0.994015840585861	0.990533076699374	0.951776505573667	0.97749540983186	0.993502355588523	0.986360463393337	0.882769375939363	0.937238778222956	0.900633028718273	0.867570918178746	0.927172216853371	0.749776795033938	0.798922522407057	0.897007614171522	0.746121956873255	0.671021722740506	0.719101640433791
0.99881095683332	0.999986002536585	0.996968958126688	0.998049462243065	0.994158944276921	0.956785792367805	0.896087249876847	0.944088109049568	0.932593087886949	0.87726453972677	0.925393705503591	0.739797258150287	0.922873785008358	0.957786393601115	0.619361730634248	0.604712342155128	0.696283433341826
0.999789915579125	0.999563482434521	0.999906428018941	0.999032762585604	0.992255552446155	0.934446097417984	0.863143581461835	0.87676627879055	0.884356422884105	0.855851848244278	0.80822114461896	0.354747525434857	0.965489366474491	0.906903042199958	0.683715471958621	0.746049110608741	0.681638093203952
0.980907291372761	0.998279306688208	0.98376462207538	0.973473826616426	0.974763099801048	0.966023739358963	0.987036022220982	0.9699099615892	0.786638801064056	0.960434814008207	0.993590741003408	0.719763967646768	0.71433217066897	0.800638330394077	0.959997796574951	0.847179662889013	0.497476954152444
0.988812188140924	0.996435205320751	0.9949391500514	0.996706417938142	0.998094227463803	0.922871240875396	0.93894166972379	0.937371649613902	0.933188502953894	0.958281475166496	0.76117899109409	0.493946172698491	0.935714621167615	0.764553005466619	0.918527269875738	0.749258077709288	0.538776033253508
0.975428355818111	0.999181450851844	0.989887820473854	0.99847539416976	0.988414604567191	0.991237513202976	0.788647302680437	0.966446614626196	0.893750703780473	0.909074561458281	0.837712955557772	0.865536817035695	0.696935586983954	0.860334169098537	0.735027220722922	0.486172257268362	0.540667544829504
0.998241566375883	0.999990363178205	0.99882543124935	0.999743715971747	0.987688283060313	0.849445458495355	0.823501661961029	0.599752715978237	0.86785033186157	0.815637977503338	0.68573634949506	0.892403044659142	0.931174500262522	0.819718018845662	0.767069636776442	0.55866985223778	0.608716129860407
0.99991027308415	0.999130735421947	0.940254718656044	0.953096059729672	0.989020541248112	0.977380234888773	0.98712563448428	0.988805827797702	0.912159004597994	0.898119861198339	0.829020968929014	0.953723479599251	0.688828754072105	0.675296474384193	0.782979591474217	0.425614686892887	0.574870632416164
0.999303812141477	0.995565869490327	0.996364628112996	0.972579968106962	0.998166069708052	0.970508513318147	0.996707389133938	0.971386838075811	0.899107122239186	0.908429125194474	0.964468432624844	0.58898673783962	0.979604605629782	0.731066106910359	0.839754692297187	0.70153048474016	0.599457559114854
0.999230026579249	0.999797950588673	0.976350182868648	0.978161538484227	0.99528811816468	0.889629296971052	0.981033861699834	0.907008913581821	0.863604809035514	0.806496507078462	0.727024687703985	0.876671713269401	0.926369076102047	0.853680409580134	0.628350298541183	0.426099696369389	0.560461833070709
0.998770404113364	0.999843109255104	0.996627245174689	0.995408639335474	0.997277983584127	0.969728725186718	0.992297081177864	0.952005673653713	0.923574198449468	0.880065699913227	0.948525103562595	0.843847243892142	0.97536546151366	0.799182126972188	0.898467500002911	0.641706760108976	0.708729177590194
0.997178263717106	0.999858636019348	0.998273886460382	0.999561876332063	0.980336903073496	0.899696462959467	0.98808153580885	0.892632167827018	0.822758731750624	0.818386291827835	0.833544130852009	0.768036337313825	0.994808124429577	0.694808717570689	0.745440243630387	0.858261748129201	0.645058977287477
0.999837204027531	0.995631108400693	0.987947448229796	0.951241097204171	0.997055053620371	0.972440034787117	0.978046801251718	0.964751165653135	0.973448530724758	0.939620252920866	0.90342406481554	0.843345906632377	0.82549815444313	0.895078897016367	0.673017175755538	0.579781087608462	0.693420461309107
0.997774723636373	0.999752068857323	0.988568996117236	0.995483407549162	0.992659299921188	0.972535186423033	0.913826232613545	0.943697015631814	0.758446203878131	0.817939711321049	0.726039566685119	0.936913282754847	0.793583033250078	0.681487930854208	0.847304833374364	0.438275764697453	0.267906858442775
0.997913033397188	0.999952961609526	0.829735997729292	0.970880396453618	0.999693986400958	0.941749998219736	0.953474864158419	0.872299802010439	0.981937258486493	0.887516393746549	0.933249247359725	0.889702840408592	0.736559362439275	0.866564419401571	0.577570690759983	0.62506709131136	0.8121940736877
0.972448354688613	0.999929949978575	0.746553340945646	0.942400651630904	0.999792438132777	0.900731045107724	0.955139154629327	0.836193626374011	0.981525496701546	0.853513973887258	0.919382895928463	0.867326954628545	0.657354380679023	0.820325664647473	0.593513463665335	0.344239072325286	0.663170052107453
0.999996264866641	0.999966821164563	0.99792384068241	0.99793813681295	0.994986101452768	0.95626949111216	0.93267624065071	0.899171336030941	0.827472491241927	0.856629317436039	0.724516202582766	0.790829856816635	0.915842475738611	0.69869178077052	0.740704174421344	0.806519352009056	0.677787577570672
0.999986164187638	0.999979951509129	0.999622741350148	0.996624010509186	0.99698748649625	0.849424391062328	0.968629465191239	0.960186493516417	0.924734542330367	0.887346343862637	0.858071017090813	0.72453075283102	0.848442119508483	0.716930894399655	0.805767149859361	0.676267998358837	0.422667330131088
0.998657431988228	0.999991543467261	0.99947929229959	0.998693530106628	0.995648780635157	0.951018322081493	0.981906502592214	0.95702967899223	0.891536391791731	0.917291283477892	0.846578130267003	0.895851385878527	0.957631350211866	0.720771376356664	0.892066454120439	0.318555630312559	0.484786637263327
0.93661962470583	0.999997138405319	0.887351392863762	0.988354074093392	0.999840976098652	0.975262238717971	0.975242506551354	0.766377840657987	0.763385978844006	0.881958014348974	0.795370755639071	0.896543929373582	0.766186711491331	0.78144620328891	0.647396213121546	0.779395174602555	0.854011459847851
0.999321298260172	0.999853620046391	0.999606412405726	0.999715638124816	0.989928400030385	0.894241703582914	0.977122462807892	0.978065120106895	0.904384013970423	0.868120102537183	0.795383005360082	0.516818561686123	0.778888075620054	0.770661758691592	0.938005091219708	0.679023234408046	0.341183028541705
0.922830987994191	0.999939118460673	0.988019683742614	0.998971271578885	0.998216225438123	0.965945925158919	0.702218305837851	0.93681072556499	0.947959397824691	0.931306712854036	0.904997618643976	0.954255489245323	0.751308671385214	0.662405578250198	0.707399155753598	0.586824662298343	0.68180300367361
0.999260097452553	0.999937562739335	0.976651733461147	0.951163787728376	0.976659991306424	0.949045606406767	0.998754701540353	0.840891574079763	0.930097370121957	0.870244066522388	0.849708742506597	0.894613169053699	0.699548989508001	0.453295394285428	0.912989861335044	0.638544351998056	0.475798802627485
0.999519624452074	0.999941054913131	0.999841769077465	0.999368614980536	0.846250116627257	0.960133256589797	0.989089959269976	0.970676481506776	0.914963184884125	0.932273288120046	0.806212412074735	0.764093999071612	0.879213636743304	0.922886732033081	0.614765773702635	0.350928182835335	0.325754306858058
0.900810779155233	0.995567144422476	0.995439970152633	0.945069888945121	0.983044486662009	0.886963224701776	0.928365475968457	0.898902873216392	0.972302247437122	0.781819699037642	0.853129293243828	0.880409729439219	0.847019820934307	0.848060784940285	0.622763556210165	0.331480061166308	0.603655959812514
0.99737787339197	0.999999459612217	0.964453313624739	0.999637088434774	0.981975191271015	0.96351291341573	0.992359643926632	0.954407754597422	0.919017034483687	0.798581838344682	0.838676483642174	0.899686951736576	0.762371664356922	0.759749274907803	0.598714830517102	0.356582470081888	0.516786728102377
0.999730578327923	0.999885721653755	0.999731940881848	0.993763164419646	0.999855650862732	0.874860643467746	0.910028144896522	0.922454959072353	0.874478805092764	0.843375998758748	0.85937051618098	0.70247710372639	0.92420704733769	0.91666954149044	0.890089294348411	0.394964470342485	0.735938952617626
0.999879501024374	0.999781951945892	0.994188458466349	0.969470423074784	0.999835209153075	0.898783888131104	0.870301213836767	0.880540724854115	0.894294015120082	0.928386728854367	0.764812123986552	0.820355927110131	0.543691698370041	0.7822788704303	0.888304658479808	0.559541047594691	0.410684204200261
0.997770078073368	0.999609295163481	0.996932461620573	0.977118991857671	0.999611634301809	0.845585640645348	0.964949380823358	0.822923136716292	0.851292639581551	0.870193132804808	0.942198074464711	0.754158172415612	0.790273709202955	0.915833891795938	0.845154014670945	0.669432697172981	0.51996030895962
0.999897502169947	0.986552363633845	0.99671678910625	0.997564429400235	0.91592643232831	0.906399974113992	0.84288577932837	0.755581584461153	0.816895229773092	0.844895174542644	0.660032888596208	0.802810220200349	0.767521577973325	0.727044159047231	0.792417008529308	0.763622748529088	0.536381417423788
0.999969619389343	0.9999839520585	0.981360304166225	0.967305270406648	0.996908700684361	0.913781872972309	0.978308051759933	0.982559693901563	0.876193369600405	0.908732630792576	0.758380854916028	0.819595517612676	0.852841470298817	0.702943271778254	0.80563176836702	0.533749374465185	0.571436841403207
0.99986858805582	0.999962428707035	0.99971855046782	0.996573837722447	0.999159759959697	0.923459116228542	0.913350180351936	0.970832842188911	0.952966879784824	0.913345300406176	0.761010540566651	0.746803572084523	0.856633980956529	0.790872246657591	0.405122026668234	0.714232083590134	0.575600390933658
0.999824975584983	0.999836691828075	0.979439506896964	0.999557188795086	0.976658188948642	0.997650386514025	0.798306851966191	0.935624338378438	0.864891087693639	0.886939458759778	0.83316782542013	0.875533897697601	0.800314135661497	0.803881401988022	0.775282402079702	0.462704086381892	0.504339978188827
0.999986476080323	0.999572674207744	0.999935588634922	0.999032098791321	0.954618660665022	0.663270331658921	0.996945858981334	0.966860556439522	0.962805386517576	0.881681613035956	0.813263746384087	0.866956455973708	0.701431708443621	0.819735078194774	0.912043876782304	0.690643384920335	0.583184651223122
0.986746434738299	0.991638240973045	0.998857840877147	0.995084261966305	0.981731521667853	0.975402203810219	0.9904950155259	0.66214517133697	0.794368779683187	0.974327452755821	0.746402559683813	0.774225012632452	0.954560748782632	0.37481031832656	0.766448890584898	0.703922032863554	0.477654579145609
0.999999918096926	0.999237535966897	0.96624666980918	0.968564004906533	0.677437927818019	0.939884171971306	0.817055907972991	0.96157515334257	0.878610367274033	0.916433192752873	0.871388216818784	0.882466787139035	0.797453760426389	0.889473509686358	0.793138955381391	0.647854117697115	0.725677505405181
0.999868621092019	0.997967251222072	0.973055627538356	0.976747345869031	0.950497061101083	0.961258324540392	0.89584527558379	0.929423709043934	0.922045098709898	0.91027406393192	0.907876800716356	0.750586374753469	0.810377338437311	0.885276397147419	0.629021290148391	0.525630237067816	0.323451652656567
0.998739997200607	0.999748407339555	0.995300042645893	0.990246893000957	0.947496145253719	0.924011133343794	0.952587826080739	0.96063114660124	0.912536476389098	0.849049751155165	0.803869759194381	0.962128958535455	0.69764486078403	0.897092701873698	0.639236640451581	0.481281831853421	0.445340377736761
0.999931296241585	0.999978255282523	0.985780199711721	0.997420353596584	0.953510719105812	0.975158123627475	0.977061673546204	0.912716359767718	0.925604234891553	0.860416105211695	0.883562181160999	0.900306762122641	0.920377767221556	0.842990126046279	0.684357501098197	0.807607219302905	0.530458240897675
0.999988787012263	0.999993452401466	0.999775161069651	0.997310517627125	0.999918230700239	0.776326109723982	0.984053017584162	0.862187925378007	0.889546091016872	0.895870855547309	0.702556295120493	0.862054522811605	0.804419388451234	0.561670911805342	0.797365300518814	0.584298642899906	0.606341137014551
0.990380315801839	0.999954281772539	0.985075854409974	0.992598478728	0.995218681345244	0.948629095528235	0.950111895153597	0.82121894503164	0.911911906068833	0.807749943593774	0.871092762161202	0.833605617766038	0.815930681632703	0.728211810274112	0.521780978785461	0.483382616301892	0.665037830134841
0.999998908637773	0.999217158125948	0.994426040455203	0.991622610373602	0.981644047033332	0.87830844272626	0.955724948624028	0.931839545338941	0.964915086105434	0.850302500416522	0.472913183665678	0.938523019027063	0.655546186915878	0.743901375662376	0.783940500817415	0.47729469871937	0.706980314321192
0.991826012110438	0.999530478057574	0.99996947485095	0.99994329331096	0.956898860646947	0.990519908347729	0.996416353400668	0.931548823286745	0.938245794678972	0.895996241761733	0.888400709748809	0.744907829164913	0.986370607127856	0.868631727848745	0.936857835079086	0.570137945361283	0.359923304659969
0.999995291469649	0.998405987351204	0.999370631268413	0.99946758575571	0.962895219187037	0.99488483745388	0.922267858783281	0.998862980432742	0.952999337793319	0.913583739540055	0.932596087039707	0.887558249870103	0.686328734609903	0.954190048087014	0.795587839312148	0.497013068585031	0.354187816591282
0.999852192367827	0.996213052795132	0.999367908375191	0.998557474535748	0.989303960000786	0.939981856047633	0.888594921393674	0.929480863185077	0.952636632478492	0.856597520979315	0.887288901123452	0.679479541174665	0.853451114152897	0.884343440757572	0.682368386552935	0.87231085922766	0.530975117838146
0.932118541250752	0.999115926828056	0.990540267420169	0.966385088784985	0.995941757528248	0.928399852911399	0.963206809176203	0.928131327658941	0.954181618951714	0.841207237138747	0.977128912202136	0.562237155133343	0.775956465372867	0.711849332949311	0.70873110423741	0.419970321630973	0.393667332483102
0.997929151253318	0.999119562607307	0.997186651809103	0.997082015801255	0.966059546620069	0.810580012614846	0.981959410132489	0.943099303054613	0.877331151167158	0.829994341175743	0.804825409888723	0.942627846948476	0.864388994252616	0.885213071502471	0.844150588055095	0.518194821654303	0.359196609984951
0.999228262773005	0.999178052458977	0.988455780687746	0.973209800269881	0.999783861476281	0.908347727984905	0.938872460536434	0.937138345725463	0.9432234590538	0.656331443980876	0.892942198715489	0.898177584210197	0.614439240218904	0.742697572949992	0.913705723395949	0.59139629343734	0.391188955438614
0.918712664469218	0.999897452773076	0.997661097313592	0.992896294392435	0.983806962946289	0.76775131518174	0.952377336594195	0.907685758006403	0.899837704300775	0.968754517619588	0.870176973266613	0.909660551406966	0.903526027285994	0.829346118468225	0.703671064058826	0.466142723748438	0.633210830496173
0.999780604245981	0.989662422550268	0.9750973769156	0.924028236287948	0.98492706860241	0.938069091617447	0.969785681726988	0.92034754845208	0.853311658636807	0.887480049789942	0.778824114234813	0.625505311169377	0.744963749821487	0.75910564191997	0.93712258966725	0.540488980945065	0.52904898272807
0.99999842942955	0.974890224498511	0.994302721715353	0.958253593361729	0.98972290600484	0.978717990460833	0.988947583960687	0.959216567286602	0.935040527786978	0.792132596887497	0.826935222492876	0.699877080673684	0.769377682364802	0.8644900292993	0.945758332768679	0.769474621348341	0.369622105673693
0.999999263863692	0.975965794812397	0.999940769403778	0.994720032965366	0.992700269196948	0.913978090310481	0.998511281710513	0.951061595161519	0.87238797570139	0.864317678849598	0.909702534073179	0.97413857047095	0.867847352718426	0.879553717669329	0.688778544191176	0.892401208333614	0.615988684719768
0.999980191258756	0.991583980420666	0.981024494555229	0.969371110329633	0.883445853650059	0.954351613313639	0.985194808053647	0.971212225337676	0.897966558122177	0.835792802702313	0.939776360814384	0.576858366371735	0.85695657890297	0.719819521176604	0.656606675574422	0.857170814911981	0.400101455529402
0.999933211250087	0.998656360338368	0.997176752882089	0.996404229984397	0.971971185706352	0.972367496703385	0.896960757770572	0.907762939544462	0.925180132259699	0.848840418873454	0.676581940599773	0.814888580201699	0.839866609399205	0.752059060700007	0.836345139333999	0.424953727048406	0.467034009729547
0.999957800219346	0.999999766323715	0.979756146689217	0.996229814642482	0.991258346056662	0.767720361979712	0.920117131807935	0.945674889799906	0.909482433015833	0.96465832695092	0.961634863543034	0.847202857136761	0.934663790305503	0.857956424848212	0.787802514133575	0.456500623816564	0.526999647998212
0.999978857407614	0.99998602227524	0.996053695727774	0.999757104301079	0.968344902745479	0.977672253144872	0.57261477829842	0.961507645851868	0.932574942809517	0.709694469108007	0.776286294402184	0.865039239768632	0.726914341678519	0.902770210992207	0.572305142053398	0.682408127117211	0.450385852244444
0.999821207599265	0.999992120809312	0.999939750455192	0.999492936960507	0.999076152199372	0.851619150963209	0.976934635412766	0.936685173657899	0.892318876741457	0.89720897211059	0.937899871241602	0.847237509074054	0.858535087366022	0.757321042249034	0.65125965179229	0.784116363283178	0.741569454340146
0.999811824766364	0.999984421815646	0.999971758880902	0.999988161271156	0.953208724467737	0.98124884918091	0.773509038358239	0.96509347098695	0.95226399222297	0.927278200294556	0.880945023480655	0.838864112575484	0.909429746812916	0.878950695825333	0.651355067547731	0.670929885650716	0.576922163657302
0.999993084000907	0.997832981064183	0.998162034254403	0.970447797156908	0.998795026593228	0.932303033252775	0.993807131453304	0.994285659763664	0.89579077529671	0.940019894762147	0.958660972889239	0.899396321344675	0.806773506436241	0.910305577139559	0.863348978440371	0.746397446019535	0.659531537417824
0.999974459080888	0.994822375210795	0.999297799475929	0.997868719734906	0.993525982612872	0.992353443975047	0.948221047540256	0.982870995768546	0.886749208073571	0.893780544537993	0.923206568249252	0.684472140748989	0.865753953738503	0.731160093742047	0.696300149601887	0.500983419370578	0.532479459586352
0.99999960048285	0.999999193205894	0.993080669545952	0.999495946849337	0.998061062343643	0.992291646583981	0.961505732620676	0.946000722134733	0.950020844187415	0.886037444620717	0.784001363124907	0.815488777791849	0.953378197120882	0.847265354954236	0.786923281737375	0.766570790796868	0.5075798795404
0.999989288143307	0.999976998449029	0.977495615528257	0.986337752854873	0.998526886708053	0.916091645083757	0.987490868422491	0.962294201770799	0.95999798372001	0.919462390866772	0.871591244356117	0.969981346225006	0.664568680428578	0.803186905473161	0.88265142324796	0.708165624843916	0.199677757186455
0.998841420981732	0.999933884334873	0.975964193402338	0.991428334623098	0.999056887738804	0.985380675497039	0.898655998686288	0.946243901521586	0.961271499625016	0.931817741911807	0.876365763977529	0.965893606575407	0.604488623858473	0.895719252569862	0.786276373364977	0.673662901580061	0.194248650593328
0.999932090241732	0.999993391661787	0.999354933135564	0.999934237768704	0.842639385206293	0.925085531795711	0.944539476772085	0.888819681894892	0.725549552207616	0.860277259587427	0.691048519646398	0.802407389018624	0.863787524240029	0.653163868483937	0.780099982706411	0.424914019161421	0.651558878325937
0.999874950337691	0.994796439348997	0.996004922936258	0.95469696609645	0.999454468021144	0.902031157613796	0.92085104590803	0.819513104373355	0.847159422021015	0.943417353455585	0.774062707525512	0.747283905297229	0.481727563599531	0.450964310584932	0.511889258408016	0.652842553904402	0.436993382122359
0.999383556027808	0.999914442428167	0.991318962635014	0.999722917619991	0.956666272903059	0.995865365081733	0.787923468576252	0.936955199899104	0.840370966674832	0.883358116860473	0.72158138609678	0.859708750619649	0.910778030278161	0.880743117025915	0.874437057790513	0.510601679570184	0.641660417771421
0.969357560932695	0.97218832239761	0.995208756403964	0.990781188296034	0.769035979488929	0.95047442600378	0.988548720947533	0.960473835933736	0.898647887512015	0.906444174416983	0.833052900964538	0.854211544335367	0.961282839009897	0.94020834960817	0.934125459088159	0.471118802343202	0.450044739465805
0.987114787175359	0.998576185153529	0.990596532166896	0.995800426311397	0.99952643704878	0.877848264585058	0.867800351112239	0.825928644683079	0.968363001161436	0.874506632415994	0.968087430258526	0.858797731532936	0.519125581081706	0.835326353160864	0.685013769227646	0.757750813448293	0.425190912472384
0.999974028412947	0.998543086129789	0.999646341645125	0.993481121860938	0.87250956391219	0.874592239252124	0.996350131544979	0.965253043456325	0.848960176960316	0.886199960275525	0.801132848305745	0.765850980556741	0.983162166442671	0.842183628692628	0.894057362509428	0.335500358200234	0.564235969996471
0.999999711587244	0.999997484145623	0.961478317350892	0.988653526720317	0.998351815956868	0.969772837229586	0.967696844817333	0.895454613270618	0.952687915837385	0.888421799616368	0.834736571849325	0.778817351999143	0.917423104545277	0.973767628802804	0.610287222464972	0.767519427158905	0.836339936925911
0.999934640147798	0.990010247670762	0.987904545895393	0.960989792870953	0.883625550764694	0.891327366563704	0.95506833271152	0.949964455637625	0.845852456501958	0.791537647988211	0.797200881023916	0.804904545475206	0.90424744561524	0.796383830752866	0.914318144796691	0.444637287090839	0.424862863068019
0.999990265023596	0.999943619852243	0.999578243663719	0.997824088281561	0.998101583846975	0.851624809675259	0.99082805891383	0.722877259810018	0.929382948197286	0.821145912064128	0.752237891238111	0.831630864223531	0.962859784907607	0.742409911865198	0.799561100420223	0.491956732968425	0.634778450036911
0.999999999248755	0.999537398107663	0.999343839574104	0.999801126289506	0.999703789943001	0.984851513184593	0.967217033812465	0.958223209808108	0.877170996355496	0.875340131583814	0.757870303521859	0.738168212791968	0.751554857457962	0.742415587934966	0.913875963337249	0.549968911219139	0.235770186982578
0.999999981814669	0.999775312646124	0.999767162874735	0.999521211140922	0.999052331739299	0.961750930923531	0.95823487448427	0.96001067748174	0.703460521442855	0.84856450019433	0.591247228776267	0.790533735225236	0.702688434019657	0.781346681603622	0.72837582970164	0.520953063394478	0.371035235813023
0.971637557575379	0.977414818963413	0.999503111122606	0.998371976945316	0.978155821069491	0.979495389089167	0.726391726391898	0.702390137787928	0.984163416544171	0.920095276204966	0.888476209369217	0.707269600315347	0.87755708023194	0.776295845499324	0.708826579861197	0.653536342221344	0.700121909035157
0.999978232228085	0.999424744467358	0.982578255391477	0.994108655399515	0.994937697125637	0.908259278603083	0.854181569650423	0.88195301365564	0.897945527903864	0.806886386233713	0.682666231757606	0.8144619177794	0.784026226761935	0.779896458891323	0.86032381851891	0.661192266961951	0.684536373720022
0.999997810898275	0.999888212406218	0.991045687100099	0.99619224099813	0.998485141715982	0.949664304364975	0.934367771807558	0.960339164508828	0.968412678178109	0.781804165895057	0.796413148467869	0.974323220267245	0.711516113491126	0.833796796991369	0.948809017289309	0.670044649680973	0.632792315539258
0.999662594391994	0.999052588909006	0.998952189572934	0.98939669673692	0.997126664469037	0.784224445905109	0.997130199160109	0.950790767877574	0.885563116509986	0.879615125108519	0.917813700756395	0.981252352649322	0.87658916112218	0.891107435282245	0.836898166228593	0.685456748153979	0.804581487538773
0.999999630587543	0.998857946454571	0.990475263844751	0.989255524877185	0.940751795190641	0.983015443599599	0.939164582453039	0.984536595266438	0.936915309884156	0.875176230639787	0.925232485609275	0.755545378129098	0.623241349374051	0.756386330388628	0.699081479189804	0.960701368993552	0.232974351798555
0.998789713776235	0.999831359611649	0.966447451505043	0.991308573796286	0.853240116675757	0.929071296139409	0.879182498176027	0.780947815358326	0.957936077773683	0.945961475865011	0.821930703740845	0.586403206470108	0.909019822909128	0.773832464832779	0.787880267552126	0.598004634993495	0.514910502417998
0.999778750844842	0.999958407151133	0.997619977450204	0.992401889704019	0.994398406938285	0.967783782479428	0.817651733908456	0.923041700417582	0.815504088991208	0.935824045681242	0.801591559162918	0.873920939467627	0.686351397677409	0.77585839023733	0.708803593032369	0.640808326812142	0.463769814616557
0.997111066359288	0.999218062361255	0.941556902623993	0.975846573199993	0.969510275936664	0.811140321151677	0.991822699366701	0.992561583796584	0.915560888928164	0.94928930539163	0.648723681856782	0.775739707357451	0.628113351954927	0.623367482349423	0.756823604144584	0.735519797069705	0.607646696153948
0.987956899785011	0.999731478967405	0.988415838508003	0.997123987850899	0.875182653377426	0.930032393357496	0.962058302059942	0.959548813475226	0.93683067686225	0.948199652554023	0.97485378059399	0.707007881317972	0.834107698347113	0.749973809230814	0.859176209408379	0.480526633995794	0.395670091098067
0.964823502916339	0.999986070302785	0.999925092974549	0.997751512820071	0.99276013571746	0.945669763837894	0.910084554125305	0.892291767977121	0.910223602202433	0.961338421336446	0.664087610659119	0.666858189059861	0.897736864733703	0.914088509022582	0.613637808739126	0.719064838624382	0.236166759901305
0.999995175486348	0.999903435161396	0.988410603827178	0.950511213769771	0.983659232007909	0.933449340386964	0.932356348721245	0.986487877662848	0.960425900057637	0.909204734930704	0.908022330733581	0.910509311176245	0.644435347495507	0.970005048350674	0.593828982103915	0.574807048191241	0.65396112476949
0.9999895337895	0.993695812188371	0.999896420322383	0.999448984492703	0.91636705545944	0.988790080348604	0.993155852760223	0.957854071716037	0.980210412696498	0.937440785655936	0.863097058585527	0.769035685199741	0.669469288757231	0.796326303136335	0.580583648752382	0.551916547619211	0.460559980185259
0.999977112319254	0.976066251082083	0.999997267352769	0.999990497993364	0.990626018023246	0.995903392104773	0.999244579998411	0.90494591570158	0.947864455231428	0.868277125686769	0.785631559176541	0.601811026141164	0.434899311165073	0.830105668300209	0.871094558206739	0.732575205816717	0.799293797535141
0.995976315599736	0.999956830831255	0.969394830789512	0.980798091640362	0.998504485860999	0.794008573619662	0.939055889389644	0.865586410562028	0.929604219166956	0.887003350117577	0.870026752912489	0.781884311120979	0.87735334426708	0.79047246326608	0.774515324920819	0.550853911810706	0.457810931578501
0.992390098004891	0.998663951215815	0.890910346295033	0.981938423721524	0.887593688818687	0.98509938812239	0.812850082537512	0.845634544599011	0.938255375453484	0.81786109762187	0.819702006864468	0.763224867049442	0.893009928453094	0.837790226537809	0.603130814767021	0.477077818002132	0.66144776296326
0.997616190407102	0.999998134363978	0.993750191164942	0.995429340041355	0.998519849185929	0.901204838135437	0.979094509710772	0.82841842595895	0.96373678538742	0.905889416246413	0.896873649174398	0.807800091435464	0.955484773644492	0.754038675778017	0.667441422956931	0.487454779643401	0.442343260253693
0.999999801714546	0.999991919660599	0.996835919063833	0.991706948153881	0.998324442867459	0.95091302400787	0.950179110243007	0.920454398890743	0.784547993379616	0.852517634132316	0.635522550225004	0.486250315891036	0.768605323753737	0.260517943878933	0.759308471740157	0.34936795105492	0.481003785774405
0.999998626134567	0.999905286836483	0.994416434608318	0.997763734597094	0.981568306529855	0.982134187164876	0.989050846504383	0.937414371217236	0.98174268211813	0.944937911526207	0.903993240490798	0.863710957819662	0.85796132780296	0.737233520968162	0.378647810571586	0.3223140929905	0.63337888144878
0.999993268801762	0.99997863471218	0.997798243038334	0.991589194816013	0.999988007678175	0.919622092803336	0.91703174002666	0.897831298698595	0.889608707300724	0.914820608471558	0.688392141839023	0.757494004006439	0.797477278589929	0.716051614714291	0.938781908114808	0.752766560952506	0.485786375124839
0.999994247902611	0.999620960038273	0.988738505739879	0.983219353026931	0.993194497884741	0.880210998730444	0.982150176674028	0.719223096885989	0.915014473885548	0.846751057646188	0.608043725452977	0.749183574049489	0.933322152559797	0.767199583606641	0.690485478459829	0.561611531658919	0.338658201906482
0.929365526263785	0.999989724681026	0.986372187729395	0.999241275915069	0.985024746114427	0.956694126674258	0.714353331110934	0.949780873170953	0.962054545016696	0.869318305975137	0.857449900364686	0.840503359718665	0.850156771577696	0.887242574907855	0.703873693189025	0.336306357668795	0.509812934224099
0.822339478167353	0.999972236473197	0.959586803081145	0.993089765719707	0.99659362696048	0.960609243441386	0.768407969511661	0.89620112526928	0.96069128868792	0.812515882945763	0.903241105188054	0.896767770078558	0.747726121918057	0.639646828525582	0.558111239529113	0.461365599970661	0.586583879356573
0.999483974459888	0.999475054258931	0.997307196686679	0.997615459033669	0.996073843035783	0.978536480935398	0.805683409390149	0.975554362160891	0.942155901571498	0.85614065907297	0.93189590561769	0.747873122406139	0.837427959750912	0.792959838369694	0.802819125342816	0.717661701276025	0.770727814407131
0.995185804170001	0.997116349529347	0.987421624483041	0.99425061945105	0.972718226339078	0.983086149623891	0.886088970590415	0.979574144263796	0.971196633080955	0.868774649929831	0.905963257981481	0.889692071284667	0.81852230198557	0.720688100993622	0.781489721947753	0.291700003567641	0.734149903790703
0.999851101081727	0.990248401558628	0.982400651383104	0.980208385323351	0.973099828616288	0.943949606463312	0.986743186889618	0.978744352301266	0.881265443393468	0.861852139933524	0.90611119473304	0.801173103966913	0.87729312837883	0.769648034701595	0.83887949661368	0.768632649074178	0.559666341194986
0.999999931129838	0.994753842963781	0.998700115926126	0.996009344392344	0.957727467766257	0.923864591919172	0.93602794256434	0.985337652449178	0.761208203724681	0.913887496612458	0.771905221115228	0.762805608571632	0.89527813046216	0.638261104620084	0.662153659070397	0.709270491799542	0.491737498141547
0.881471263559562	0.993614246157041	0.97568907489947	0.997390192150132	0.899769609974156	0.975665072448691	0.986033634486342	0.524088296522054	0.937165199547418	0.777032354823682	0.883997982622708	0.611264969942799	0.692481299474341	0.683715167465237	0.785892479415448	0.675233063265619	0.634813266108413
0.99912904226487	0.999001839716954	0.887787011650621	0.997711748712187	0.989720415619239	0.983091759270641	0.909684641902171	0.976664481788166	0.96327534574764	0.905901996874289	0.745190625338907	0.794149893393645	0.628585885768995	0.869785124800293	0.683073674709578	0.570667128005674	0.510213227834692
0.999997561010023	0.99991939371108	0.999862388138853	0.997753867009214	0.999806603300761	0.864641130351788	0.945022226234901	0.979151355170524	0.893743944023348	0.899188479900694	0.952938015046428	0.483070771337491	0.791064232394484	0.755912856975225	0.767346318748989	0.58581094137001	0.602991438621274
0.999707271774575	0.999879287005725	0.946537552407392	0.9980465717988	0.999808859279925	0.957619248497006	0.992860925260451	0.897861877151431	0.919146648889516	0.885538337739448	0.876740023424025	0.587596315299933	0.920399234374997	0.873473530979071	0.752637886599925	0.801633075121923	0.566432108066214
0.999996557779451	0.99999957035745	0.997687672060146	0.999251753725163	0.999910953812316	0.985814643333439	0.73472047717368	0.948556095364609	0.824253840661817	0.868271870910922	0.789443204558367	0.48939328405498	0.932724420103581	0.786159416953621	0.800061211481723	0.716931604028017	0.536381422196259
0.999806541266045	0.999999985356633	0.957127069395058	0.981107186036061	0.999999136111605	0.913850588193879	0.904187354704507	0.835599998273312	0.913208450941838	0.892733266312911	0.843683758935779	0.871619759140353	0.890738786378327	0.810077414945977	0.837873474682458	0.302943751215218	0.630863690327852
0.999999981692602	0.999999766371634	0.926613204238969	0.97984945647483	0.999994710453509	0.988498524911153	0.933305221383348	0.977745778605219	0.92432801331332	0.866972400836538	0.833716863911919	0.737258329997752	0.722337018489154	0.921823370743643	0.765319082859609	0.693516405299582	0.412957721710542
0.999910530600437	0.999999966831807	0.971839748348719	0.987784440192099	0.99999982716691	0.968717807093927	0.961452035078728	0.935267111693392	0.934692567780784	0.705139659099489	0.908755024956238	0.852411341215258	0.851908936767347	0.461690146328922	0.954904758092812	0.766232458906524	0.483370372975379
0.999974538397197	0.999999981958477	0.97297473302007	0.998927992900809	0.999772134694544	0.986354883907414	0.715408108630533	0.907335526301285	0.960810926095519	0.964053635003662	0.750397917850984	0.883153431432572	0.806930714031745	0.966108928878065	0.434257064038343	0.266405239342243	0.666204498219521
0.999996747553961	0.999999990774468	0.971292564605166	0.999464355895903	0.999936688041726	0.993628669706775	0.603815140264196	0.97771957336154	0.969540042718693	0.96814707967733	0.734277232914528	0.918297927063096	0.774507008876539	0.988725971247099	0.698194107134788	0.28209328145518	0.635323330699533
0.999354321917776	0.999998512960103	0.995488043903931	0.991063057902114	0.999930230170957	0.952535549792993	0.99804212094119	0.959225174674441	0.979271024472968	0.8521613580143	0.839286253328544	0.77585619288703	0.753381080169894	0.350172797858679	0.937620863931642	0.678421441784665	0.258661111646471
0.999999167287385	0.999730792964039	0.986424213675875	0.990681576162795	0.999064224751677	0.969358339254231	0.935945901910391	0.975853473759211	0.955572044372812	0.941464811351498	0.829095109403221	0.798620319395784	0.624208888291916	0.91828200869859	0.651777266194218	0.653188849448149	0.699673865696437
0.963218737053892	0.999758943780688	0.990273763843006	0.998133180793699	0.975202179853307	0.984146211479219	0.734674326241695	0.930720684478228	0.948402393849102	0.825425464310425	0.831684390024099	0.881001821459305	0.757935740777166	0.817682250919594	0.445918475648309	0.315892635741859	0.538150136407909
0.999999489189092	0.998044462488136	0.999982895621006	0.999524319059519	0.952425345701561	0.96147218245495	0.931665115826401	0.950199411347145	0.909595638871783	0.898500506345826	0.875318957945842	0.733232071305049	0.768580981839515	0.82704052791442	0.874465185125026	0.850740910601415	0.546328136368229
0.999999974645728	0.99955514666586	0.99999842726191	0.999864291800342	0.9990641240159	0.892982518325616	0.990665932490898	0.985339025005178	0.882577569521226	0.913185815079141	0.911728761070237	0.890961605578673	0.696997473092374	0.840778201407215	0.913880053611576	0.687689554812991	0.611928459460785
0.999817600497814	0.999915964900022	0.999947824119216	0.999938027943839	0.997737504235975	0.996032760942737	0.984708340351933	0.966367024026427	0.949991097338736	0.893347229339131	0.887550048574358	0.867883948482053	0.899490352469113	0.853275499949395	0.638498673382619	0.326378771871392	0.367420542176791
0.976835367365684	0.999970592231278	0.937045081424591	0.980530255306088	0.752252609426916	0.793431517967451	0.961399118769644	0.9199799475554	0.948801004129024	0.979340874124401	0.939722528860295	0.794534231921891	0.9417723238208	0.935660192560873	0.53331791415736	0.576267655978402	0.503174336024354
0.999999974946918	0.999999977799062	0.999985949736974	0.999693103885745	0.999002290964549	0.97821412636017	0.976403656406119	0.929780223426948	0.921950239150319	0.869816484613178	0.8508454928771	0.660157729124303	0.706966824588651	0.78157090429249	0.81742474672406	0.642187330767687	0.129890272629869
0.999999785824895	0.998791859499713	0.969465760124556	0.986526337849528	0.923423664892163	0.848924490794751	0.996214189526193	0.978776616504972	0.953881319294881	0.941531087924442	0.743324950638391	0.768431520603692	0.76140269355835	0.539364706247465	0.526349603652851	0.623141562009846	0.442625383122736
0.999966507785419	0.999962878080048	0.999631425477443	0.991907122851332	0.997068199369906	0.958667616174794	0.918450929528432	0.781597174836179	0.917630350571341	0.838286911594618	0.777095262176278	0.861480392338726	0.86630361220614	0.672115714490367	0.852668451499783	0.792422808587353	0.259228842983633
0.999999844790236	0.995980376831568	0.999458986299207	0.990908443159967	0.89305883795319	0.95353005714488	0.909126631734118	0.955672696000896	0.93465195142589	0.799857577518838	0.525617809931688	0.739734435387035	0.824789916807439	0.677462765661077	0.863768012515063	0.704322988793701	0.657098452559053
0.985500076097935	0.999292936128802	0.997857106110116	0.999761923384204	0.998936902374547	0.990073554453453	0.807145611301571	0.956083539147103	0.961203622549335	0.89165340637034	0.868825411253696	0.900701548514838	0.593532345393772	0.872666543992342	0.79473717383128	0.712239490190835	0.415818043764051
0.999098886864069	0.999305492044603	0.998178063562189	0.98536443174456	0.999990929432684	0.831262249556356	0.937734258074576	0.931312092817932	0.894303871348912	0.884393870151535	0.897085972952103	0.752422928185852	0.76694809634257	0.820021316261862	0.838002987784069	0.381995329539893	0.76171959981048
0.99999339682557	0.999829620007563	0.862344064732251	0.950875943411735	0.858467150058188	0.861284056965556	0.914973366898056	0.984690135830186	0.935370112476378	0.893456439269411	0.881867298562734	0.839072408318359	0.587917190595858	0.767807958225584	0.857985815444226	0.899957981316468	0.308040318555887
0.999975831899021	0.999485783745059	0.997386536643245	0.998817460156024	0.958536780772775	0.981014047683984	0.886592141019893	0.812886542606587	0.940429329137366	0.721139577698749	0.85683868841541	0.774881387989434	0.910801508312895	0.739539238215567	0.73183601448446	0.656989019104624	0.643082992092349
0.999999157395012	0.999112318010161	0.995935481497045	0.996621744958176	0.973055118041047	0.817745174860715	0.924701282737214	0.976954319558426	0.883324679937886	0.758326902621829	0.723016854126421	0.434016180465417	0.722530526613675	0.778386994675762	0.631521514638277	0.462224214027284	0.548507419477989
0.999999783368609	0.999782411698796	0.999972343544193	0.998722453442636	0.976250097298091	0.862435483775395	0.996972193819597	0.873250487234223	0.812738556100674	0.850687416622498	0.886350749379997	0.570244681676431	0.931398467045658	0.719530570542673	0.872075056784717	0.948350002535671	0.638837782114228
0.992113337126401	0.999908359304522	0.992128239200707	0.97358818111964	0.999958532788024	0.833092898788095	0.977822639445651	0.8699680216319	0.910716941727975	0.952225586320712	0.934736956081523	0.907597854244868	0.800623451710094	0.627371551054743	0.853032024680523	0.397334075699557	0.607654696231669
0.999072297971105	0.998076589203728	0.997737023480495	0.998252218450446	0.993079516129651	0.994899329103586	0.746304146368763	0.939077551448544	0.916948918200747	0.763486741296086	0.907434585615401	0.738383647819105	0.901655006716497	0.780134983734078	0.760196114879524	0.659939835947506	0.500820665068155
0.986145361245099	0.966113416845139	0.998720457814777	0.997930312633884	0.998835694459111	0.914953402917518	0.949672415052039	0.997982452428166	0.888483807360363	0.970405323355317	0.947508354130381	0.785251357727761	0.854895379795401	0.871535077104637	0.890537220711816	0.637371299066562	0.631936438731624
0.980138285766181	0.999992024086983	0.998952814106361	0.999610222288798	0.999758765162595	0.97604036107094	0.779100671865974	0.575496341570226	0.945017058524088	0.925630889290052	0.821844285627267	0.900612654253124	0.898305170519736	0.703105144578682	0.871614827725553	0.597670621917957	0.204764564302453
0.999953336429583	0.99998730169762	0.743258182323913	0.996415123058103	0.996335266734655	0.960550638946227	0.932543957901591	0.969124065587532	0.974339747822079	0.886043604257161	0.806777505004566	0.928746199818788	0.660666018878547	0.951063880951128	0.670274734400334	0.269596229693755	0.72007709197015
0.999981494608633	0.999994344990889	0.98033966220888	0.997954236212467	0.992300907794259	0.926823365203555	0.944703403229149	0.655483940636527	0.961358985757296	0.804505734356001	0.836670969961894	0.841475691412925	0.831082998229282	0.768385767339376	0.449928850192816	0.848762105267594	0.724642218015505
0.984503268321335	0.999675432885242	0.998109906634515	0.996628741037919	0.999396414714314	0.897920375309961	0.925108685261982	0.947646449398761	0.971393925326212	0.725840703998171	0.883829099077441	0.878492840784133	0.786633802884613	0.801144486667761	0.69585673678005	0.402018632262225	0.672618073813237
0.999999472501874	0.993792135423447	0.999605297840311	0.994972311764262	0.951096166937338	0.971197139712125	0.98377576681317	0.908421382225868	0.850246778758765	0.661394613423448	0.877865440556298	0.832282255871062	0.890255852385201	0.618692955472911	0.695125622125736	0.802071600079971	0.734922569124134
0.999999997516198	0.999895671526495	0.999959284073059	0.99982557866517	0.877413140691548	0.850098704202475	0.995910103547269	0.983147892116222	0.870492188446754	0.905279892926215	0.612135052656717	0.844240010920191	0.879468079798687	0.925244533766717	0.80598212961982	0.3472326380806	0.750879846412421
0.999999996861352	0.999944434480197	0.999993716158877	0.999899754595176	0.959764347235328	0.983140122811306	0.999253700123051	0.974057219029625	0.890468224164109	0.82456212818607	0.900582678825391	0.75520707838073	0.893116615275028	0.807462671564821	0.644533567506975	0.477588660737189	0.393518652009777
0.448129664965887	0.99998714282909	0.932630076016695	0.939763418502614	0.999806451322827	0.851652160422842	0.731402666288835	0.607226295997081	0.9376418911662	0.850126295214142	0.94092668988852	0.835046480806229	0.749356422575222	0.856433449818756	0.675624591631399	0.255142741345279	0.64579766482796
0.999999927830618	0.99998914572856	0.999828080883449	0.99982295415248	0.955057737861325	0.937247096518598	0.99478540752099	0.996342179577366	0.802991850647593	0.960222922888256	0.914164274876999	0.77553955306451	0.954442724099909	0.87241018343367	0.727180956219596	0.807299104900692	0.650428711668482
0.99999994922456	0.999997576752872	0.987023960252899	0.999375639254927	0.994887778580682	0.914271647140676	0.94071746591586	0.987767367300251	0.992263051272372	0.7309674864394	0.863193578572444	0.828073520135443	0.665773363061658	0.823292883092766	0.775157246804196	0.36587433321676	0.556553758365555
0.999907032413789	0.999999992189293	0.999802787257379	0.999932261992582	0.981732666306474	0.99210542417637	0.97999367969221	0.876337746757201	0.959135259216146	0.922704238082758	0.896794644430367	0.93466035533829	0.983993707335973	0.964355968977625	0.614568460838677	0.865797566225191	0.331066700146254
0.999999919912727	0.989817972266795	0.997774292488779	0.986477726427904	0.998210058031959	0.875738954489639	0.994460055650041	0.998278202314081	0.947712829723243	0.669573296832957	0.944721165334039	0.664330333376385	0.636932274637551	0.807024012009479	0.844101799842148	0.48901985778596	0.598433518208472
0.999995655720671	0.99877753823489	0.997049865092022	0.998870720808451	0.905345353108022	0.959261846756278	0.962712514023254	0.926831333568903	0.915380608281119	0.749889209451946	0.825751326234127	0.841973260952346	0.912928335272172	0.638707745302237	0.692447142663203	0.865633367828786	0.417288957064818
0.999786100706603	0.997447678770454	0.900355900082383	0.88571230038639	0.98686434897697	0.890866123493197	0.9897051115375	0.944099487959012	0.770084594068084	0.862976170133526	0.680034935615507	0.786275301498595	0.929943700614785	0.820488850501495	0.899521346349418	0.591012125012268	0.73594441766222
0.998252508688399	0.999793005627769	0.997933912802618	0.998331225019199	0.946261104596134	0.967518352361969	0.967636660100471	0.904322664416835	0.806112538018765	0.923079307964646	0.785474570464935	0.899727833906399	0.937304345422334	0.804531038654764	0.756530531159296	0.586267182945038	0.706734784826833
0.999982024543196	0.99999466369567	0.952772715022243	0.983753850122111	0.999440262939458	0.942326579216461	0.962419963534111	0.945285743552326	0.972552021817489	0.840612183387183	0.852986105847749	0.877531483461733	0.832304118037635	0.824995413068737	0.776812224377348	0.455723605580655	0.856935089788061
0.997759455602045	0.999955123948539	0.98059167491991	0.999454255226743	0.998779104713843	0.96135551279894	0.967707563625191	0.976901452740794	0.914672152046739	0.940057146205773	0.898182649128104	0.786333549428085	0.651525484380305	0.776624300835329	0.647715804973884	0.611573632013097	0.204255679041263
0.999999998579013	0.999997038048658	0.999512656444455	0.997268129164289	0.995387377625149	0.970517395952244	0.975446075357737	0.985894965274222	0.906285177573863	0.937672049121909	0.687173040503992	0.927710139514168	0.557327566058542	0.897955914160281	0.636684490206872	0.823457690926674	0.612449004094906
0.999869619381887	0.999991186184835	0.999862479302416	0.999965417760206	0.995769172849214	0.970297724576244	0.992096768806611	0.901993082279542	0.807355023397575	0.852287706821221	0.947984740326304	0.963846989435009	0.899554991031575	0.398511383431131	0.660008614776298	0.699155841866057	0.574573803791909
0.999990564660227	0.998656107777478	0.988050406944455	0.997098766346574	0.9724084290337	0.952941507487125	0.753518085811678	0.923338081850052	0.917480182335182	0.881327504859151	0.679787942803105	0.796633129506042	0.702412609734795	0.917693480983729	0.724453587387805	0.580355936361769	0.467229445721524
0.999758633431244	0.997470433905032	0.989582779608632	0.989588442490829	0.99885160343178	0.959340851105988	0.794988365032307	0.98611916265381	0.915308148450403	0.949715504824709	0.766446147431488	0.767015367071806	0.47032192916899	0.874130288490075	0.859772739657119	0.612867536216472	0.772283485474255
0.986631889985489	0.999436565249746	0.999613369763877	0.994868171439079	0.997076600842453	0.876653987623309	0.989583614149991	0.955211605203272	0.786407072432366	0.823989021566792	0.943119964264793	0.7159183834718	0.901858042684323	0.494580755694246	0.808542647170817	0.788399644394846	0.534976843092266
0.986983616663685	0.999977401953962	0.975291221759042	0.99724333661286	0.995118747030088	0.945013274282517	0.813197384133868	0.91799522412411	0.959930966809579	0.893960233247996	0.896360556749237	0.876338552354219	0.873889801814372	0.898737249229831	0.809478536765705	0.397538063080764	0.559730115562539
0.999979173789216	0.986293506925472	0.999648772083806	0.999552660903211	0.920796491095391	0.977605496221296	0.955889476817284	0.824720089681375	0.793360095500281	0.871166652101144	0.600528603750422	0.766260241907857	0.937530803241115	0.914837807572637	0.756911036827789	0.448504188916975	0.302482754210334
0.999963489913618	0.976119445539777	0.998701855008408	0.995653030756582	0.947194624389288	0.965672153099482	0.981256069948243	0.861381862112835	0.918269861891932	0.971982030314711	0.78193625727283	0.886590089965652	0.747723808509041	0.777758765198306	0.706065569456393	0.669383979139854	0.368562982523177
0.999993918982206	0.999565564614361	0.998928811090077	0.998475066542295	0.998939031410479	0.744446661374579	0.952343154098812	0.914903651332298	0.791978802205595	0.843966575163415	0.802836185245314	0.689050482417993	0.776523901899353	0.652495034993244	0.70138203983636	0.47175346189023	0.514114923037067
0.822429240578225	0.998293544183608	0.947603078605954	0.940857071404066	0.995687476553516	0.992960001644267	0.961733228540524	0.942804849755697	0.946571549485607	0.844770475602323	0.899819625307085	0.885598800328874	0.842963169088595	0.893099973720132	0.751822374960033	0.38053959194022	0.710826776775655
0.999611011664336	0.999886092990907	0.986108931617035	0.9934986849197	0.995824837509437	0.952947469339922	0.856937993810532	0.857594160439303	0.942954366661657	0.815957702410414	0.844618807092751	0.497678321430786	0.92880179044632	0.793057657857473	0.768180678160576	0.53115939900279	0.585686403248011
0.999931664259812	0.99990595176235	0.970350848665912	0.985333415926007	0.938323353723864	0.887884877116027	0.902758858277545	0.83405866202907	0.875778260927758	0.780045752716501	0.641115727525065	0.734429935390089	0.77692580563137	0.684065989067158	0.604867433815989	0.346171733836923	0.590427920157493
0.999982518331688	0.999353235610706	0.999957173831099	0.999967496968643	0.998808446272013	0.946304471147702	0.99055503796543	0.893209102263168	0.934932303380421	0.7954309447592	0.828720467538049	0.848244546098779	0.571060743740184	0.850899842582253	0.778047173284852	0.633169551494221	0.631320348274195
0.983867662314777	0.999186652194396	0.944935582057529	0.970870821463569	0.993051000355083	0.948198264903485	0.937006135927372	0.918950284727913	0.921882476805346	0.932071456267962	0.851329696144652	0.905286799426714	0.856503939208848	0.813791466800829	0.769761995213212	0.533660760451467	0.514884094370614
0.997207217837311	0.99920610384167	0.996732576154488	0.997144671203991	0.989819282445582	0.918832386491503	0.925195102300648	0.938599121305612	0.897562766390306	0.885668501669058	0.905091170973711	0.773617590826944	0.76066754550309	0.653329153195742	0.836368411462823	0.489850502723716	0.433202805514301
0.999985364977533	0.999996943946365	0.935840487059729	0.997356135040954	0.980646113886717	0.973291928180191	0.946480848558225	0.771868260081977	0.944982178074819	0.954129211265078	0.874789710115445	0.84317453362368	0.765321486819887	0.906914162582678	0.650345466930843	0.643335822854785	0.691339711621892
0.999979985752267	0.999990674190775	0.969157451653986	0.996999352653346	0.965084391672753	0.93600783070452	0.984742141715155	0.971249985964305	0.887785796337278	0.889774895959771	0.860897710861486	0.855296518967874	0.812972921524865	0.883186724786618	0.574228747893337	0.715448675048943	0.452447743172365
0.999997496900343	0.999988657387049	0.999737131150609	0.999491416744637	0.998275719981731	0.93676589358642	0.946288829933688	0.917576283709874	0.946071335272577	0.883124347115261	0.862755213915228	0.818817036839247	0.828784206079959	0.897902741445577	0.66293237567518	0.72570218189759	0.532621691017383
0.999919247398165	0.998659837202265	0.997008377074723	0.987530505806473	0.998775227944137	0.951885672487614	0.984226634318287	0.914564592912808	0.912127882155192	0.824815102371683	0.87170629679916	0.889468357630577	0.833309661216469	0.636798688038249	0.840352072935228	0.738598127989928	0.621797751211523
0.99949210992795	0.995705924736729	0.996684383268884	0.995316486776446	0.948064901934639	0.924455445517359	0.91451738112232	0.904130191265207	0.864494902372486	0.790163398644155	0.866701577626147	0.871469989906928	0.705048054301383	0.82590384626345	0.449182633788974	0.662362056448522	0.703108715263821
0.99933285834648	0.997989142839133	0.990128319036045	0.977818789912701	0.977346305651567	0.919260179542188	0.963403402108044	0.980051283966705	0.916720048457947	0.856681031159312	0.855177044255708	0.77381968336221	0.871013946579133	0.878189731372908	0.675973351270122	0.709498706566994	0.486629750263804
0.999558641874867	0.993782234299275	0.91979717303531	0.965495817178865	0.868960004266832	0.965842269282541	0.748704599392019	0.971342511935039	0.945903566610985	0.823443750196999	0.62693039115094	0.934270154056704	0.491826557311071	0.948866726148827	0.672498621761079	0.381958337321482	0.447296492268079
0.998939940057237	0.999866078655985	0.999705041889981	0.995415768002577	0.995970948468354	0.936586629484212	0.990034562562112	0.863969665530734	0.905916152247167	0.845364445926538	0.914032852360587	0.817129453894231	0.975774555397981	0.509320059519051	0.886719954866261	0.614501796923166	0.47179620818886
0.999997725384532	0.990009845736514	0.970828708895667	0.979593878461289	0.941439864674068	0.960667137291572	0.840147833950777	0.994053539955895	0.920553625531284	0.85022196636666	0.739180912280868	0.617192271163243	0.612670448245921	0.925563926390539	0.595263957116743	0.582481298828415	0.645543458664623
0.999896305306911	0.999582316713615	0.998714470893677	0.992531846112293	0.988463635809987	0.823368786480724	0.994206236678262	0.971852257327634	0.950954206998649	0.897048520779664	0.872622749454333	0.907536314284166	0.936191436141759	0.70566282091669	0.717005865527655	0.584512659329459	0.623123170916861
0.998338755595754	0.9963299966035	0.989809327425242	0.991837091163444	0.9903747151101	0.967822721726611	0.57782078370094	0.954553927837394	0.959242426885174	0.908301186006894	0.89774454037275	0.69785106444322	0.616952638748148	0.884885727700951	0.610449122720822	0.640113955708709	0.697905177641286
0.999999375809092	0.999992706921638	0.967425566825914	0.991185558551557	0.959205603766001	0.834593647618672	0.998541916869686	0.936785859832621	0.904123889588083	0.950876147478935	0.721022027920751	0.936915310416262	0.785303755927562	0.639489797930808	0.506489580144263	0.550461909963242	0.694989463538508
0.999999998590123	0.999993296406203	0.983086312564907	0.991980622010004	0.965737044018348	0.939936132845474	0.994677397074337	0.986924539491867	0.84806602738295	0.962818502198238	0.73114571815397	0.6189206430376	0.741847591075155	0.818026119685359	0.742565796734459	0.567686161251562	0.47510584868334
0.888856956924676	0.994167131143293	0.995924293445811	0.999209019766128	0.976943134420517	0.981895208042987	0.997934609162728	0.941690471914212	0.946561182313535	0.832752752642223	0.820312582503613	0.887656085205763	0.968609390722065	0.565976040630338	0.793637732473426	0.464290425359692	0.344063754080542
0.975654847348395	0.999372494886535	0.93260355433655	0.994272766813797	0.958475940435417	0.938539420155895	0.997730400892558	0.974568414222175	0.927101878185995	0.805401870870489	0.906091006182118	0.878458433164352	0.822640503611121	0.956468910682937	0.696047273379905	0.351902185392164	0.620340479150432
0.99990408873423	0.999466144776878	0.999836179301611	0.999486547599199	0.849125656722941	0.983476363324527	0.998545790095211	0.965067784061407	0.858710135330166	0.862728990165661	0.928165187579475	0.933958373462834	0.958755447319998	0.788270783173177	0.749453100978227	0.680809346704529	0.428295373930721
0.999840880181989	0.999945759729394	0.998897575155397	0.998552409104973	0.987894597048778	0.963424592156183	0.989266286837741	0.963975233149042	0.968207972220324	0.98890493294418	0.86133064201438	0.921745421802161	0.599498465715032	0.884870573745324	0.719574198599667	0.376889454321727	0.614209614764232
0.999957949535097	0.999988701285697	0.999370714189342	0.998360710961322	0.99938890574219	0.910309015145346	0.95975164774026	0.710189105412348	0.982586875033784	0.938798253414441	0.892446665654807	0.539247633928475	0.871839738925156	0.595929421739695	0.396500883901187	0.395521878312552	0.803900773277979
0.999789358531654	0.998041446370297	0.997671342574346	0.984756289799523	0.994619196868398	0.869307875910101	0.985267065619057	0.962616377167216	0.862903140742813	0.677176054247199	0.907984354323047	0.795976056515767	0.813681716267581	0.80903188968046	0.743608839390644	0.804677603738052	0.304766055991166
0.999906383226907	0.999964277241238	0.98629261365651	0.961086433701666	0.991767977121437	0.923934622656132	0.821527880567933	0.806429752898519	0.798275303269597	0.957801154541375	0.521071643736908	0.750610555506649	0.890660579298825	0.614603155014676	0.744922097894887	0.608579233476418	0.497867250728025
0.999951865842649	0.99983899471741	0.983167324111676	0.984991191055827	0.935107607495417	0.965632328891641	0.971817786725611	0.965919296674976	0.879435715953141	0.985333678551827	0.789738019892326	0.745657132947402	0.861124097067328	0.597601924636694	0.55605891057393	0.535331730314126	0.59319862271977
0.999639428075883	0.99967680687687	0.99527314302762	0.993683402778814	0.997491755705146	0.924222477583978	0.957838473844807	0.9829266934656	0.943687623576174	0.739349354743411	0.947333677214042	0.853914293542664	0.901282187325611	0.882727151023802	0.888759451504458	0.772660241049117	0.432459898723638
0.99999391277616	0.999999896872007	0.993544751321671	0.996361626406739	0.99838610066691	0.837211821271099	0.980772259245692	0.649073549629889	0.895473031544313	0.963589405787616	0.855384354760617	0.534940885897836	0.914754423156231	0.51769500782863	0.445551893173146	0.60883757870419	0.505244328700822
0.999999543502221	0.999994545019679	0.86842654045257	0.96860069540069	0.999172013872932	0.970496395792567	0.927679281625039	0.985878367168735	0.934629457067272	0.867545760230636	0.812353917437676	0.835484576924325	0.618180251111044	0.888275885190211	0.801838106820158	0.606777548364861	0.601501603817395
0.999060532943333	0.999120172858862	0.999965460315057	0.999035796705169	0.991206670421786	0.952654112826896	0.997296869244198	0.978888590023266	0.919124410562856	0.855984047848887	0.926772637123357	0.798653620783702	0.887969724622836	0.583042339846035	0.598906068142363	0.629487527646448	0.483168690281553
0.999860149636034	0.999852874012962	0.999949278474964	0.998589604727532	0.998602767227469	0.871309796204811	0.997176036271197	0.977125480611238	0.865088671849677	0.848495377972286	0.925403136909502	0.752815445375191	0.835936631293264	0.728225940026995	0.701430660242148	0.595966903287669	0.499232269774592
0.999999849350818	0.999987041690935	0.942897499580573	0.996642691231036	0.929701817435955	0.975447712201646	0.654660659296996	0.979210217572611	0.943580124522564	0.881203634007765	0.690916306779378	0.709414163572749	0.862686757262938	0.871689632756428	0.761523289011041	0.387196520250822	0.630192755719789
0.999294184122729	0.999970805920494	0.999992497113223	0.993991108114952	0.999162259851551	0.807255643464271	0.998322441815747	0.961995926095856	0.880207409002826	0.812655165010648	0.822495310921502	0.799860733904531	0.695983819411915	0.828310333972426	0.707350086998926	0.276095021745549	0.390421705355475
0.999999995265095	0.998109280084648	0.998251099036698	0.961044428506232	0.987498818942008	0.818747560840343	0.959225265669431	0.990745223179696	0.957434337913918	0.872286925967121	0.638305359240972	0.726649916230681	0.706035412946612	0.809118886190248	0.913340580048977	0.494883037670922	0.548343522782229
0.997127250804121	0.999571816960843	0.999851518669429	0.998279841225722	0.938844817345492	0.953625916771992	0.942998279975852	0.932268992068534	0.965797495524908	0.842654338179806	0.673386117253331	0.855144911912231	0.768811022028492	0.697060622173995	0.600598057130991	0.303467634951215	0.598683558518509
0.999998607151341	0.999962908963933	0.984535753249045	0.987912327241066	0.96184093704549	0.938519750735101	0.971958146005564	0.98544587074203	0.947703532862385	0.78347847188377	0.888750145951488	0.84526845107322	0.839062796193607	0.938888398739569	0.661735708135827	0.644328391421692	0.770338363587482
0.99998650725503	0.999388754540023	0.999981766965658	0.999961539083042	0.918134922704934	0.942025290678584	0.994589451989561	0.977614425906109	0.882427969409389	0.931368375065323	0.875561451662063	0.794790022650975	0.72096157698631	0.809241563515615	0.607430162889216	0.383135723139255	0.531580052341373
0.99999852023722	0.999995519281206	0.998764071353067	0.990043180745771	0.997955599402956	0.83063806732616	0.984635340063142	0.877676402639918	0.910660557064718	0.903654419580512	0.679821635993502	0.88811465118492	0.853070879211415	0.81147376718171	0.924317620237844	0.676743904981304	0.68041720994256
0.972124038126887	0.995481300973405	0.996002872545132	0.996543820219271	0.996995620845059	0.839345208245407	0.771917776137695	0.938044369570123	0.927087921477775	0.883726418241627	0.944095123697986	0.480379985196791	0.83761660772311	0.882364227390035	0.726761232086849	0.542368168162128	0.406237891832946
0.999342879847861	0.994511345171927	0.987234891034034	0.996343219142615	0.993419820912302	0.9703161699408	0.898087623057234	0.887759907007972	0.853451883886943	0.869509661363439	0.836906839905555	0.766037213597491	0.787043498935895	0.69254513195044	0.66412454374233	0.629378904426185	0.538870189778124
0.942642880071095	0.999889839989657	0.992971988302609	0.999397403837645	0.999423296930091	0.996814746745463	0.895755718494904	0.964935454799762	0.931402148535801	0.925214439758975	0.931303361009475	0.964469203274649	0.894191730883536	0.881675019300427	0.927931931720768	0.43136621011802	0.494677197989626
0.987488785674657	0.999975416980399	0.970521319197328	0.998724829120497	0.999345236561891	0.946804432939797	0.870839770725623	0.972736638895094	0.966502231870517	0.951087610859596	0.811931999120683	0.920980548885403	0.722283177523194	0.826160488670654	0.718439521200334	0.497919927012718	0.308480054202135
0.999989138480968	0.999993235042962	0.981721886850692	0.99823142412659	0.999608560812322	0.924482265761808	0.841372104886577	0.936674007885729	0.972370429451835	0.805268455331433	0.773781037775516	0.899614194804454	0.470373543650338	0.873067099651467	0.399673422761226	0.683841235915538	0.748982203042105
0.998592870752987	0.997269180215557	0.991421348059663	0.94826914738655	0.896091853995794	0.856922493232584	0.894375294330888	0.793736581976876	0.968317545127918	0.745529863357853	0.850205787726557	0.350102095908902	0.872961807435266	0.753438613414326	0.746540862493812	0.556202328628351	0.540177188983086
0.99607866868081	0.99917550050887	0.959020725379072	0.973128221597123	0.93845414487562	0.932346144260353	0.9196132930741	0.925382781783343	0.982203792722714	0.879833257871526	0.735413508866625	0.933722668419198	0.790785521259463	0.665801956086449	0.81711285704584	0.524649082108755	0.436834360440699
0.906841483605199	0.99168844038776	0.99544071844196	0.996097459875744	0.977240594087958	0.960554359194138	0.917923582257253	0.87549236096249	0.954211048977587	0.896200224076578	0.926027405424405	0.76636079620426	0.677574562181016	0.371583033728614	0.742224476047851	0.758674639767008	0.424251456873097
0.864150636691277	0.995811655379522	0.98593585391992	0.986051997937163	0.982264280259676	0.975064982419085	0.857882949774823	0.939656517603984	0.94282376214706	0.847327147516285	0.926789269954114	0.875900062933332	0.893712285800556	0.92108727718725	0.733402383523243	0.226087407672242	0.517151779903991
0.999510734909549	0.998470826711162	0.994067604926508	0.998626904724412	0.998915674888266	0.978524190938184	0.946986847343104	0.954442472439621	0.975309477357187	0.893125895464176	0.620836965492586	0.793718114613241	0.528436930918592	0.792139920412193	0.714426747566921	0.438373445646412	0.609878492429422
0.999839842088049	0.997014344060933	0.996753655293817	0.998330582730441	0.999169342715981	0.935881047501284	0.9712829514274	0.979505980568011	0.910046758527143	0.865176087626854	0.906645409434753	0.847919055407838	0.494725606392277	0.839551359237834	0.834525315703574	0.792837232003659	0.403465097343678
0.997702237111404	0.999999400699301	0.999380497011334	0.994656048640547	0.99984519851896	0.918225165349823	0.999485580297132	0.936836901023901	0.90451639756354	0.907402445669891	0.593772507365623	0.751379607976882	0.825969287236568	0.65493289166341	0.651296265599868	0.72328690252435	0.660458847276055
0.99988926375488	0.999984204910788	0.973753309918958	0.99499651952281	0.999903880753727	0.90877843443177	0.936643771499509	0.859567458921461	0.889256166212305	0.93171457355324	0.967134001506238	0.785137286089789	0.883029627005418	0.902976355280385	0.75521572602475	0.762604807030506	0.562183976955735
0.999995109845526	0.996773556957873	0.999998996783491	0.999974628152537	0.897554813132462	0.979820035166414	0.932042065230601	0.958055652092959	0.939409328847894	0.948726161762638	0.832850154066277	0.600654473295105	0.784093355274298	0.86298991603826	0.828152974988757	0.705834837100877	0.420429017746686
0.971947442913138	0.999984479146883	0.999981760602337	0.998434309683042	0.999004816643417	0.946362220233971	0.998515953233016	0.902936285095498	0.846262040922533	0.92362118665057	0.816950327511425	0.93153699626365	0.833358595982584	0.517609151715779	0.850401560881765	0.506943160832649	0.662810203365799
0.999970964824389	0.996976372740816	0.998145500982269	0.995781470945976	0.991288003944415	0.982583262527576	0.923568734556601	0.888144727439153	0.959492560587294	0.77644509766277	0.772414513191917	0.862377901512695	0.769960077084396	0.776505450551504	0.699938842384889	0.547360641058742	0.341166057407395
0.997418106000308	0.988002484399387	0.984628221775565	0.899202126939769	0.999469526108955	0.887385640570675	0.953747637616942	0.846004259954076	0.905804641878504	0.936026359408496	0.944624071847684	0.581524191240616	0.847321510470903	0.662112901932035	0.874551194389773	0.901116760723139	0.656234809194684
0.999124791640146	0.994496123152487	0.996769397957432	0.996728632403228	0.979462092448825	0.946723385849465	0.941003868981515	0.965216404773741	0.936287637338832	0.853288265485329	0.913857324802157	0.525375376331854	0.886288786419017	0.757048889265671	0.687781738402382	0.631561718163715	0.542351135822519
0.999135020986238	0.999766375987323	0.999306216900777	0.996560522590437	0.969795727082999	0.8324049559821	0.957421743653863	0.94522545940283	0.956618293783386	0.845232940377891	0.954517042417715	0.653537953343661	0.923260971635359	0.889713356267885	0.684474195722597	0.721714125977654	0.365890102690879
0.999867272416012	0.994713515969063	0.998149974679621	0.990843395113865	0.886492738075516	0.899980295892417	0.874131922802695	0.895825366924282	0.880906175888452	0.70944977545029	0.549772970251348	0.763545381300027	0.801292440642517	0.754401407532118	0.738045700964763	0.290781877900187	0.531649879582365
0.999930693659372	0.999440935174866	0.981945467203094	0.975297337460866	0.962967817032168	0.876189490419933	0.92359660416518	0.985199596431358	0.911564315213917	0.772307460814757	0.934494418242163	0.722863507605518	0.922544376198711	0.859599899717876	0.6575920506796	0.577118772898088	0.561077493027168
0.999927139013378	0.999998784153096	0.955224099579333	0.992315053707807	0.947088454182022	0.989146481245248	0.95805041109591	0.970893461994747	0.957960964306145	0.926147412720762	0.751357521534397	0.978674255681127	0.93089377894698	0.829820531965705	0.853722862349932	0.5728621403164	0.307977944848159
0.99999987840654	0.99999934062537	0.966056356627062	0.992203639957094	0.943410389102652	0.844415629020229	0.991335021418147	0.982617673557183	0.903699077040357	0.968184203174916	0.71316913730498	0.698404741738597	0.968720147429806	0.753256738268752	0.772727511999829	0.517233476054107	0.474064270772144
0.999990704329323	0.999995378364439	0.925364525084247	0.976099010849958	0.990947731346496	0.960932215129741	0.990600913717613	0.805657504782558	0.890234664437422	0.894921864272945	0.507270480181231	0.656075851709855	0.798625844344466	0.623639377030734	0.854769468218016	0.581449248294001	0.428779993507467
0.999997512697233	0.999415840084598	0.999020516837945	0.998588836428365	0.963386986499108	0.982350653399052	0.855788391552278	0.991148676492054	0.974007484734179	0.861292511173474	0.947144989464862	0.757694068183076	0.89110587959156	0.912492282214039	0.817789677757707	0.738781874216136	0.619926419611608
0.999972301575676	0.999980486948419	0.942012958413616	0.992226680895473	0.998512581155655	0.967882053469875	0.927400006939831	0.944285606722887	0.906712388744578	0.930547926584751	0.792489311935139	0.781422661355338	0.850051272557569	0.71604103607944	0.658492007027525	0.49329746323327	0.437657069079379
0.967812490174576	0.999966983310975	0.991308189360963	0.99873662220408	0.999387988566114	0.964763568540768	0.813026800069685	0.943221002095484	0.971230546494029	0.841426525288773	0.841267531106601	0.791094305488807	0.889630537507512	0.87554612730681	0.86938801543228	0.662238520414712	0.718954123219348
0.999974253733957	0.998993528324887	0.999964398381548	0.993475005551346	0.984718062860065	0.828636037579074	0.999338251964303	0.867412101668262	0.910827366648484	0.902226087859308	0.827208111671353	0.723885537845634	0.889716863516796	0.777557892792728	0.637032839241294	0.665036657240041	0.375950897263847
0.999995619765691	0.983140077012516	0.998191985060393	0.956703131809676	0.996266303081732	0.849062254359201	0.998761960678824	0.969014140701626	0.864962630556556	0.845598062456864	0.687870556134164	0.823615961734727	0.781722246385337	0.411780528531638	0.834357111976897	0.476270078161746	0.562817205399703
0.999992859057797	0.988368054781925	0.998904130762257	0.997793033566915	0.983160236757704	0.851287534066991	0.999399540788823	0.97614192396009	0.850181028275653	0.803069869140319	0.812158087516651	0.527291995402971	0.916503860920639	0.715514312033835	0.630295420300069	0.493070264653519	0.461234188790292
0.999972174858451	0.995018821588624	0.993219088836671	0.983663345977318	0.980636026415342	0.976456937879282	0.943256950122538	0.883635113081069	0.914357851613417	0.907350868505466	0.901093013576387	0.615333101430967	0.762447822663147	0.513261392868337	0.755616237793042	0.843653192278291	0.340847132504671
0.99999959943128	0.999229196048407	0.986728421977331	0.964138435333148	0.923857654314244	0.866465212992222	0.982252070762129	0.990728349936463	0.94833643509636	0.88114321355801	0.747061068672759	0.932042706464321	0.7415451445805	0.85187827582178	0.815378787406065	0.628981915537483	0.740447772856392
0.999996489564333	0.999891897630868	0.996299972083527	0.99625340712549	0.952978234761681	0.89355763641478	0.965289562641694	0.985111752987921	0.944737629614302	0.915003400431115	0.807217339886594	0.816282184640986	0.857779882833809	0.867287228229982	0.877428127427074	0.328888442463805	0.330499448186318
0.999942200014661	0.999952411344168	0.957933619375225	0.991803078940611	0.993145461163665	0.979665854674241	0.967147488481501	0.912286986997752	0.887182042358863	0.880105417405768	0.8843088764072	0.964976426018327	0.697636039104136	0.778957082856268	0.620225118091373	0.862530952212503	0.755252390442649
0.99910736697976	0.999943011973139	0.968364887112146	0.993065712868025	0.99784731460439	0.936959665817278	0.868850867634078	0.935991580105033	0.979556223290461	0.876249622370045	0.726257378688653	0.915328542404693	0.54558441733885	0.897691682288876	0.912021312310003	0.213190474569242	0.556507607660858
0.999970850725871	0.999936668121998	0.996728995009502	0.998468810008315	0.979635454824955	0.978692019376072	0.834761744747567	0.9387150879122	0.864485291587415	0.931720232498703	0.868129401657568	0.741048134377108	0.7268775223978	0.915974548592729	0.705749979538346	0.711557001858402	0.492038662150039
0.999996627646086	0.999817933876566	0.998986524368011	0.986820421855658	0.998602328567107	0.940722707299267	0.984560486772136	0.900387569080347	0.978057218512001	0.938707074793878	0.859020308467115	0.7004314075525	0.876549586651573	0.591608092589144	0.568198345300628	0.488898118694862	0.513826899069177
0.999999434002408	0.999229370227838	0.999997895910775	0.999997423002212	0.831605556869643	0.943835111306059	0.988851165482175	0.945632671284573	0.949468221796264	0.832394903272084	0.944750207613818	0.936394722371427	0.914244042938665	0.769780643963754	0.749630491313854	0.711151997482753	0.557581431959188
0.994358393045421	0.999985478107034	0.920904838566788	0.959753907054953	0.970605357899294	0.917767427841506	0.874766165460558	0.929120871764171	0.866553211839456	0.871014202644551	0.792085376286365	0.811610552238215	0.74850835770153	0.772183239829849	0.765158775367786	0.605647100178087	0.620981078619561
0.99999983222792	0.996858248280552	0.999546999482582	0.997038937132726	0.996850499485714	0.944328654451103	0.94790853557267	0.904170788083183	0.849908948387056	0.760987869920829	0.802277134489475	0.864212127721357	0.803931776338391	0.804874770990776	0.852727685625892	0.767601095351293	0.621461244590155
0.999917908064787	0.998588391633525	0.999725862455842	0.999427335252922	0.957542326436143	0.934985400255134	0.937739143666578	0.943725247914313	0.977645527709711	0.761336844633305	0.918936889883764	0.882951469642761	0.796581397647541	0.931118223739351	0.637310512991533	0.533044770692166	0.535564156972729
0.997970068329227	0.999894349211768	0.976736679212655	0.920693107714877	0.994590083086611	0.94409644410241	0.993066952359488	0.957919185999506	0.882703010022929	0.916869365223438	0.895134579953813	0.770208272504063	0.978179773802386	0.679513803242348	0.635619596749007	0.445728864438905	0.751242381498758
0.999991659587249	0.998732560855123	0.976745660377286	0.987012703802874	0.967087735396028	0.980541318013764	0.896154097921447	0.987536867208015	0.916488054704053	0.786000477183609	0.810984390113124	0.810634829613708	0.723693453405982	0.908312743901142	0.863919883752956	0.564964900969418	0.474221342062579
0.996739065837277	0.999982712386135	0.990367680596256	0.99846018698273	0.949322397993479	0.94528510663265	0.997402862553622	0.942679305574982	0.941378458004808	0.928952596841205	0.975900736573671	0.806310084371364	0.871690332195505	0.758367804797958	0.674787872482064	0.494576238246127	0.692673968804243
0.998694590016297	0.999895648023264	0.999044931941323	0.999255163724129	0.993514737298691	0.890337432577514	0.816339361977936	0.874361839347638	0.932501528545216	0.902053580110434	0.80948693957043	0.620959875487909	0.895404770827516	0.740024298991205	0.790664502782102	0.601451442311565	0.44601701300895
0.999697480160922	0.999945367789912	0.991991100192732	0.995842173097918	0.995048455148362	0.872653204155874	0.900132795130429	0.821005290720203	0.741761084201022	0.818223098587999	0.66144243711081	0.868508578337258	0.8147456943873	0.747245207329649	0.732480273275992	0.811614877838998	0.674934761712201
0.999986997557192	0.999856400443183	0.999561877895644	0.987903603096118	0.892414235912254	0.984821111546495	0.998803622267439	0.959637362471916	0.93909811795189	0.817486081265018	0.813964549848139	0.877901281541802	0.850192507749292	0.793798859644093	0.732202092895099	0.782541600078812	0.63421887237674
0.999269384724353	0.98976148447927	0.970994009323021	0.992872679246727	0.935084499130923	0.990200983567773	0.836653730201874	0.887646536078171	0.974424077453664	0.946710913051771	0.84686867942097	0.941796275560258	0.715143825109805	0.935277083502971	0.675686425678897	0.48352254723819	0.585622545026564
0.999984228186175	0.996514627692646	0.991384623279887	0.977310296409549	0.991496768289314	0.902237076131422	0.947179048606972	0.933832191376885	0.953841682910185	0.884502970715437	0.936250575546678	0.695208151761939	0.821263301382752	0.954187111103158	0.792311247499156	0.770855355646916	0.591454863273546
0.999999981205574	0.999998513966974	0.999950027164261	0.999327041143585	0.999058487095835	0.91064897510521	0.93748603447788	0.965587902778365	0.870786781919321	0.943960212188477	0.687802842916324	0.680659796564025	0.887541867846337	0.762616748364927	0.764065333007925	0.647335122453119	0.475425918425241
0.999942601248519	0.999957421517352	0.973407914348832	0.995197919865889	0.886062885355846	0.925320253243915	0.97951999656731	0.937984854652445	0.963935119232303	0.866406662917114	0.672864292941319	0.94317159335663	0.819691200121316	0.910528622093466	0.694918018374705	0.206744215296638	0.396137241089318
0.982699907049875	0.999914194629026	0.999960112306397	0.999127599063269	0.99951670647303	0.850767315237	0.979151647974462	0.775690701653574	0.879062692507604	0.963963376043211	0.748558065506266	0.730194894904942	0.934908182448211	0.60422990627369	0.569427172674868	0.587491521775213	0.523831407715868
0.988683074177136	0.996709731755781	0.999812853296955	0.998982730294278	0.979545954277137	0.961108235471702	0.978402243942943	0.923090430311942	0.971166238839451	0.89102682301765	0.971745761656703	0.879025489561535	0.83711068958708	0.920699813334572	0.646781914327034	0.778137357890783	0.500459149712998
0.999805513525966	0.997387036084463	0.999872295708113	0.999055670409529	0.99203406873385	0.966772884882882	0.911851178551117	0.969238215524823	0.980961961897622	0.805928793105644	0.795874318574434	0.748628398523166	0.836300373104724	0.906883270681364	0.812042026050717	0.34990158654643	0.364527596511393
0.999999570667987	0.998529951122734	0.999637871513987	0.992632753468091	0.999218400919097	0.854339823512982	0.940437828145877	0.971807675176201	0.954017268535942	0.939168142893193	0.80480184554701	0.952258684333073	0.598529809744477	0.920260810812594	0.549698852016079	0.610151664502851	0.294218136905548
0.995408662484953	0.999965477761893	0.990657309069958	0.956241852057983	0.999817811964801	0.928610424883842	0.92558415662155	0.724023948465888	0.926322257098905	0.771340731148788	0.779826202290837	0.911656322886046	0.456890950231158	0.560699659054207	0.713701788664035	0.56846966053028	0.46401979641938
0.999769830064671	0.999492008399512	0.997914400181308	0.983086741539129	0.990560337645394	0.75624049390808	0.923280003779885	0.863151378770732	0.905559202390096	0.889641218608963	0.882806621073327	0.614366055268951	0.754307451933224	0.827211094254683	0.668270714789691	0.8781785784141	0.375567730049709
0.985924308411757	0.999800640970769	0.936132970111513	0.992325326389676	0.941292912108881	0.986519148792911	0.800697204671127	0.888984582674923	0.883129318044377	0.84017257818551	0.777399594074537	0.940260279722825	0.906062381992588	0.884056097305901	0.766633629149305	0.648536131785173	0.720086789569279
0.986956555498852	0.986087911566871	0.999432016649609	0.994969890280817	0.994927789069015	0.87549325845475	0.989982211847739	0.872729888750645	0.861291634885405	0.837081967148459	0.890097600263926	0.794698725937158	0.820919122629142	0.639309353286811	0.74061249811987	0.461691424149454	0.672993831898723
0.999986746900131	0.999999945655866	0.995100209007551	0.999701794613622	0.996218818066182	0.953229701832932	0.935025999136738	0.912834605343805	0.969842105920818	0.87470425906703	0.586623109798521	0.973243061860937	0.754698688989156	0.921264397302017	0.833745409782207	0.540951422367983	0.447796742014336
0.999997755797176	0.999997257359422	0.98995228357218	0.997961568275452	0.999963381657142	0.969184589811533	0.949055267877906	0.951776600985852	0.909423393564383	0.937666271741883	0.918540926589995	0.745937303512151	0.736751128109603	0.843553335725761	0.821439548504536	0.684956533871788	0.453720661813844
0.999805499126911	0.999986434709419	0.997171287148447	0.998563475692253	0.950212011992675	0.930483451607786	0.875181533537272	0.919540248581709	0.941062173496676	0.889792116043322	0.737292313071752	0.789662141893132	0.779339470321099	0.802211457653473	0.664325368761014	0.801051685158944	0.561725677324138
0.99996927195103	0.995549456668318	0.999989840545983	0.998605384893667	0.979831648132954	0.916048037804463	0.913468332757278	0.832757852175556	0.839857684376102	0.827677026395558	0.659168633027659	0.751926050941363	0.858784633044528	0.634043396578495	0.826481845381575	0.653313646086776	0.52600684181322
0.994406177966347	0.999680734599723	0.99997894722677	0.997663247629496	0.99365174354114	0.888789495972263	0.940397939886454	0.863152015689878	0.91015078783722	0.933369733740325	0.810629633492247	0.885291546804205	0.956382818231205	0.867301775464911	0.956126275083869	0.739153246427981	0.295404538145516
0.999999412712119	0.999564856826491	0.999713492656797	0.994177472749673	0.995539851271116	0.920076177134664	0.974734379614359	0.920974562659481	0.849909198635539	0.790201544904591	0.738055814678387	0.786645500913618	0.764863188109641	0.82512794854804	0.581913434822168	0.547774034993721	0.435545390229054
0.999708870718288	0.997571841450133	0.999457785029724	0.997118330004447	0.995222248569512	0.887953270582825	0.919631941878167	0.944726038225856	0.915282356546391	0.991026805124396	0.73467284232263	0.616089788374943	0.746156887509078	0.696884032570406	0.808783090555579	0.288524549799153	0.220019330749116
0.951708035096795	0.999778521807047	0.96853282275158	0.999812730730655	0.992655329439589	0.998386446241342	0.358952137876907	0.900897687706478	0.952822298681146	0.882152281558519	0.880319579075532	0.819688849960863	0.815103263130641	0.7571241705828	0.680208499061511	0.605584676956837	0.442507143596166
0.999653695503555	0.999088997286695	0.98895179859106	0.996631356633337	0.986567421784864	0.919780903960096	0.954122700610234	0.972048509360136	0.945922856932242	0.958146296437525	0.927547827762919	0.552134470832027	0.796078990877103	0.763818759331	0.638953465201469	0.682296729247871	0.696402389988133
0.939826296208986	0.999759497287356	0.999717015804863	0.998358039771895	0.991798478448088	0.935994931206159	0.995118957766812	0.856077865200497	0.668038182009761	0.957952556442818	0.924494995789735	0.776755405042841	0.886324271812636	0.582833061253378	0.858086815260401	0.586598839462293	0.460263821074736
0.998836342327467	0.999803495637475	0.942239359468619	0.990825526220708	0.947472396837949	0.942022629540154	0.681312547689408	0.899473875746453	0.864144394610386	0.863673779752646	0.752617993066699	0.752300280743586	0.784305165486822	0.868213596486843	0.775371627206518	0.587861787482901	0.174049626983632
0.999994526147788	0.999705265541482	0.999984060637452	0.998675196692678	0.998092332970908	0.922316183628671	0.986749994046583	0.967973362455859	0.892118403188264	0.898755180196043	0.726492948892365	0.845189036325769	0.750824627072662	0.895540093302281	0.830894075557774	0.523181978825549	0.616292888826764
0.998650178581654	0.999903703845673	0.868702006391914	0.992087117720713	0.957819613057467	0.966132826465651	0.973777233786089	0.9864013501411	0.975992297008386	0.94709095043573	0.837952127232639	0.870962214420969	0.587041455792957	0.989627173024146	0.612669372028818	0.29618792788309	0.451416252581209
0.999521622907061	0.999955155359804	0.951019713340359	0.994405968154417	0.998192714001041	0.942646317479614	0.89444949702488	0.959445880762153	0.930801906245869	0.799770254043056	0.931999619677743	0.800334855052076	0.84081236134058	0.866907958496168	0.697570012038298	0.569606023164939	0.63124000463972
0.999469941739552	0.999965967891874	0.940783819848966	0.993874709194085	0.998097243059158	0.941215651123551	0.856695210891238	0.946467339037891	0.927019494267257	0.88988701010522	0.922577009921622	0.760980041986098	0.830126576948204	0.834141265421381	0.673574454325906	0.543382143653917	0.64232461079742
0.95288211874487	0.999979374852643	0.998623665193941	0.999512079557856	0.999962127683065	0.94299260971897	0.90978677177751	0.922117631184465	0.798130481812229	0.855010083145805	0.967085737934231	0.681209851217441	0.91487752414065	0.562800394020712	0.809792034986664	0.731854899791739	0.770354176290715
0.974368944597326	0.999979098426439	0.99985345215458	0.999639882004944	0.999817602147795	0.916980399524068	0.845468072236194	0.991405069982751	0.941485273931928	0.794686064564614	0.816759985504824	0.879936180476922	0.499059261167703	0.777642047501066	0.741427954389902	0.73996874944817	0.364756978925187
0.940502671816433	0.994288525867158	0.977946762309704	0.964022030356535	0.999581538825313	0.984009971530932	0.981337798348904	0.896315931336388	0.985625410776665	0.825291103817371	0.971568735188866	0.922613111610967	0.889755183927049	0.650765661503626	0.823562513575765	0.662367498149956	0.446276653399914
0.99999837487351	0.999627249628989	0.999255126246341	0.999013323080641	0.885466846164301	0.993157655514322	0.942433364440187	0.936316486992906	0.918119902255303	0.815153559313567	0.771496364441036	0.714508068483485	0.847289000643489	0.905387598779015	0.581598714094128	0.877419280342954	0.65296954172167
0.976611969516639	0.999812092877267	0.949180371866511	0.972537412635211	0.984241460065134	0.969276690909076	0.9432992086172	0.877043548998915	0.9492861317147	0.879429190169272	0.887359397000368	0.861978969870204	0.893840575045912	0.721769460469411	0.805797087095631	0.403698248555016	0.324478318203582
0.999999999873598	0.996318675292826	0.992708127137369	0.958407883410316	0.958477287900605	0.993914797627285	0.951580343783666	0.950744209970069	0.951705453812289	0.991703188019379	0.744262590599437	0.828133261367409	0.696229021775304	0.723291139805331	0.802653784122383	0.764016369244466	0.67682783823092
0.999999956073645	0.999621724948352	0.969574221744404	0.945099577045954	0.903764702824752	0.888355408762819	0.978993547063971	0.731619386786312	0.891472490542322	0.875860806781229	0.513439444576863	0.798549808125069	0.882362004756205	0.617285398483027	0.421883488810586	0.153388783625805	0.533787680585322
0.999999997801552	0.99999149010508	0.99763600694949	0.995765030915989	0.95765305442909	0.944026473385904	0.982078383047447	0.973140426460439	0.989397970417933	0.781724423261548	0.597217108162747	0.809152353489445	0.654813599652774	0.898218967541328	0.661377233785069	0.637584901671243	0.342973828358553
0.999997737450661	0.999680340753649	0.996538335007411	0.990449086455095	0.94805986902311	0.901061401505279	0.995005523153625	0.903426985007203	0.796521585696244	0.922608256752522	0.882910250985849	0.771881530601164	0.923981288284833	0.707179393212899	0.679835581703284	0.439631387492327	0.555711024579584
0.999995369357846	0.995989572772034	0.999855101695659	0.998453252979653	0.988534170097361	0.956264910303576	0.881203509950167	0.983469845787832	0.938053956283905	0.8838138782145	0.775036733414909	0.889270387250662	0.617484132945654	0.947207610185945	0.807738233094398	0.609563086037821	0.319500075648594
0.993916992872407	0.999434942050098	0.996846036458952	0.995254718071878	0.964700463100433	0.941630993882179	0.984643264720185	0.94140421020607	0.811129025519655	0.85604934827989	0.743757635432075	0.836175900087386	0.937667783241735	0.974417876580583	0.869614540363299	0.557131233194812	0.482501498897841
0.999999375519575	0.999196310887397	0.997541675602248	0.997949654745175	0.996114215885422	0.956824060977582	0.739421223217275	0.986624032177943	0.98482591617877	0.831443404744869	0.923377134527589	0.597220129936585	0.658113092623513	0.90985672543115	0.720700145554364	0.563148408307485	0.696065170506586
0.999845742835546	0.998695334837504	0.999981541415464	0.999338491493797	0.950399118084422	0.565085904664841	0.991196328980125	0.84229109109757	0.914162656605838	0.888406310350948	0.865466661806651	0.640403193468871	0.924859831331566	0.804674916751449	0.800067013549471	0.748953097102561	0.503099014073464
0.991065520474124	0.999852625881881	0.998133393531059	0.99377786166983	0.999558501527487	0.853501929440881	0.680339703474145	0.947143521421662	0.951467247786506	0.729618645684986	0.813838152027333	0.761391712736456	0.819107636344436	0.698916144684897	0.861987319243699	0.400965823711177	0.534443520700765
0.999573721291414	0.999991359087994	0.999270145708996	0.999775065211214	0.979105313724554	0.958662600866782	0.865941586093053	0.926026366019024	0.954485134077879	0.796747948587127	0.753371893391613	0.792066671008005	0.924013293395087	0.785406196992468	0.48235122325114	0.291054838952981	0.427805584878092
0.999404276882662	0.999054710603889	0.930933527944538	0.937886869283383	0.861716770143565	0.95486782767158	0.988168044058366	0.987893929284642	0.926224820006126	0.960387228261322	0.949315765922127	0.731823029214203	0.821022018746488	0.772458322674325	0.830652340765829	0.833582771765548	0.504928404466434
0.999994197576318	0.999804956435216	0.999926506443571	0.999473747252832	0.996519357948703	0.869124669410695	0.975758367228045	0.746415222304422	0.723891668084278	0.820624979691739	0.909043404597736	0.758958445413936	0.923585952339204	0.746647631832645	0.821752376095002	0.957111223729545	0.599673872203322
0.999164689492921	0.999884072724861	0.998778527687985	0.99967098547338	0.998560290915178	0.955571492579665	0.847794362367369	0.795152487296897	0.847482408850337	0.872215147529389	0.809610234177043	0.916306409613774	0.820409576037838	0.531333854385476	0.895567405776302	0.646668490748217	0.320362437575077
0.93524739288341	0.999993846383431	0.979313203256037	0.92174181453321	0.959949754403902	0.902018320508061	0.963510289907316	0.959668508431422	0.967882528587284	0.922823433264852	0.537148506324866	0.814139382508105	0.461240462440429	0.937594909853908	0.64864025079151	0.480944541825566	0.533581213474857
0.999999673301333	0.999999247151773	0.999383510330161	0.999965786696983	0.995394943651465	0.890211243197979	0.968618326725843	0.98942597395321	0.833149839370321	0.825274065204842	0.700959356689737	0.810080642719249	0.834374614926415	0.847214235785627	0.617477238890663	0.492641618552641	0.306337773437146
0.99999854207319	0.999999973594744	0.998757861042827	0.999844900233181	0.996340938349699	0.920607130355844	0.840244265602321	0.938181000740803	0.903522413519483	0.912415445115639	0.70689417656405	0.804277842759834	0.872887205091739	0.888829963444108	0.768683898076241	0.652720342714848	0.428925264578228
0.999999487159542	0.99851604723393	0.999923963322354	0.998689668818727	0.952758568422482	0.917892473341744	0.942439572513765	0.954543751839046	0.842557854891701	0.810880271398531	0.639649982134177	0.77863410387337	0.820376653483299	0.640939801478924	0.828382087847872	0.82393768019538	0.622571863915892
0.999971939526853	0.999885269378229	0.946983019960518	0.913704781632253	0.999865112207633	0.832007122775078	0.964131983398541	0.943776318681083	0.917809036844395	0.917440653377523	0.778054715839143	0.724455804947809	0.775266825981565	0.638241657791415	0.878605406996089	0.769450265794564	0.463698126431712
0.9999902354591	0.998266546618895	0.992685300498349	0.993858463112089	0.993213986652273	0.977584827738386	0.968933770075434	0.943958416549083	0.909505835950391	0.893944575921436	0.83390417821741	0.877359244651705	0.583307906803547	0.78976943059216	0.589492245288377	0.620311321900253	0.294442904151291
0.999999439636993	0.998037094202702	0.996088716719559	0.997665791032528	0.996872443193477	0.939762911521629	0.753537853597354	0.958100011958092	0.959531894709749	0.790636605907374	0.875500276397912	0.468370359718375	0.473303267546452	0.867807221432953	0.712004794316056	0.580153427473679	0.731972142760314
0.999999950801793	0.998279300946342	0.999770897125752	0.999570975738858	0.988244672868957	0.953500547150233	0.952188680196458	0.855066018487634	0.916017563604	0.846278731039041	0.69464051004189	0.766927246939368	0.783766563956069	0.645958300683013	0.715385110555267	0.780230011519682	0.633492446796509
0.917660844791502	0.999865917799629	0.999754708123473	0.999989131660057	0.998165575253649	0.924703462625525	0.998938059293255	0.946277643073318	0.962018763390138	0.934918375848926	0.89018982141207	0.949684657301731	0.567752766587124	0.920142559418507	0.489101645878836	0.198383430261469	0.707112567074148
0.935861961141777	0.999867366900081	0.999823386418628	0.999967684587906	0.999637586150373	0.906084661869842	0.998934492385587	0.962720346890299	0.952648124770527	0.785907460434599	0.924404501189485	0.933496156736507	0.590475963525471	0.912343542854612	0.61407091411537	0.268127919999306	0.55283023955651
0.999411719350037	0.999960412463826	0.998647060393096	0.987189165691809	0.998634686367049	0.957656428665478	0.963634666021109	0.720750573654496	0.812161499423947	0.957860051471831	0.896772587760557	0.769682453026859	0.954410391215644	0.702710643652077	0.622343972841173	0.912097923171307	0.540561921197702
0.999159613028153	0.999886371976466	0.999906035125457	0.997651662301531	0.997927550018022	0.846976287574404	0.999767096667729	0.9350173083823	0.930271289961743	0.894646586312937	0.837894752319987	0.927416462354068	0.794030352590822	0.750774136345923	0.779477778338825	0.756886400534817	0.675066120884716
0.999939856268967	0.99988120632451	0.984614332875389	0.979754105652652	0.996846413966839	0.964620012212434	0.921591022378508	0.914512974920912	0.928320516783143	0.949569435265102	0.940956076799862	0.845423871090522	0.800101897559655	0.688257628785737	0.794630320623019	0.708957598413727	0.570802832041785
0.999999994059739	0.999551429568207	0.761696757097352	0.956760615742109	0.977159075720551	0.988153221121009	0.976277967171883	0.995780077000891	0.889347105009754	0.906906223496631	0.733876694232551	0.891505101764409	0.643638316730292	0.847261307763487	0.823817024009939	0.747915211096567	0.705270332834136
0.999862263776206	0.999997883065611	0.999502416792571	0.999829921101448	0.992375347583241	0.960618016016346	0.717475862895991	0.917016746773931	0.911719896240477	0.833400073461273	0.749658034373451	0.737380197388646	0.812910436591695	0.906956939661171	0.506349104630316	0.389253139129362	0.458036746271414
0.980277745814482	0.97481739400206	0.988633761661734	0.994282907763083	0.983971647097784	0.984067083153524	0.762796625032101	0.926537000838859	0.898723101204833	0.758100418708395	0.872367058394346	0.746161444704498	0.799379106491171	0.507497449042597	0.811176817747269	0.59184196134446	0.517487986096686
0.999959314815654	0.999929434860474	0.947992680461299	0.991103328430445	0.96681809217265	0.874998879123272	0.849799063222227	0.749449451039121	0.934670104216964	0.839189765790762	0.544408400093763	0.808471761499495	0.710340766134708	0.70024585517551	0.758771737008124	0.466478182362503	0.432839521035121
0.999947104887737	0.935650372144387	0.986365986247034	0.993397931755184	0.909805512397273	0.948301540767399	0.967447952039576	0.978064273784017	0.822482694637826	0.830011999899669	0.929303911038196	0.605648241358701	0.873920796847959	0.446279965744775	0.851322371165432	0.853899088107431	0.707106365430079
0.608943024948776	0.9981689715274	0.997069929142576	0.999768591441083	0.995069198644455	0.955274895531814	0.802689172374381	0.911717736585758	0.876755417594063	0.724683145088022	0.921170161642936	0.713996012313827	0.952857818665678	0.858608286574572	0.53947194655654	0.347442803410142	0.546359378773435
0.999982344025166	0.999914014362785	0.99029027472811	0.995718190657876	0.998239334869264	0.977320796029451	0.979549349143625	0.986301372660745	0.900519828557807	0.922743477380971	0.902022019759671	0.821540450052605	0.883170221801759	0.807385695130443	0.844351357341073	0.492899738149964	0.459880103089663
0.999976594315312	0.999994702552418	0.965192927372092	0.979051775755011	0.99900480462376	0.94710570744433	0.975250518317934	0.883713472617928	0.935569160529123	0.922614280741806	0.752319616219879	0.908107156556565	0.801699074592078	0.578795164193688	0.726730352770185	0.508105633281759	0.500194840144677
0.999999998982184	0.999998015395023	0.999641530749316	0.999295862232389	0.941905940067313	0.861624188066271	0.990991301091747	0.997616437100482	0.842602948844536	0.892587928722365	0.65955459679702	0.880917039513251	0.915841529341917	0.935240350954957	0.86456675998363	0.645351016067544	0.443355365821796
0.999402119615016	0.99999721430501	0.894224612902475	0.989816706482257	0.996278188958851	0.972671487867102	0.746923573430822	0.88380472882132	0.890857409447787	0.811641890888681	0.770403655462434	0.872408012000495	0.897263842306035	0.850807491603069	0.843819177829845	0.463094004549101	0.480220813540597
0.999980654493434	0.998520576707398	0.992015328325053	0.99298881149852	0.956488831827982	0.940127460078972	0.990450188363935	0.995562037743504	0.905236214759218	0.895575501360441	0.876469994924886	0.845692163129164	0.831197301091776	0.769760846854279	0.675145080680034	0.389946109046301	0.505069781414004
0.968130510841067	0.995432127516171	0.906804759437834	0.970420485981026	0.97262851228597	0.913724546642848	0.945449174194396	0.957632259918058	0.879029273996818	0.779529380588175	0.802944813663168	0.597325103041286	0.892341215527486	0.719191306860177	0.756890766931735	0.238146505123735	0.45501074941025
0.999999590177612	0.999999989595593	0.999995127732055	0.99998964990884	0.999860570607229	0.973735783142369	0.77298106380849	0.945280511301176	0.988724074967133	0.866961116210389	0.594291228302205	0.920142982209769	0.894880196325298	0.945061476538785	0.807640219151203	0.362053625943777	0.550076505623785
0.999999565234635	0.99991096699955	0.99999960771306	0.999999542330334	0.783168316753659	0.997862010248712	0.972548547274483	0.967916233008707	0.993659607214879	0.882310210304197	0.982572262723168	0.806436009887919	0.442726321389857	0.910048479028813	0.698659496893426	0.757522892406911	0.71122988172826
0.999993279613628	0.999993663002325	0.999999323222128	0.999998880650854	0.945336436080252	0.938149026304849	0.9608290559488	0.842382923953328	0.989910720362988	0.823577638350492	0.936965666048717	0.859098636440648	0.919881276501687	0.975627345020473	0.377933803535769	0.296156334987666	0.603366875418901
0.999854628544629	0.999972560554792	0.999388214448267	0.998508945256029	0.998613053815358	0.820646125405881	0.977198880407308	0.702936001605997	0.926606313360085	0.955615153252678	0.800949465037773	0.878329253148261	0.840972676187278	0.76306522440009	0.907131288200333	0.89663119451185	0.578022452188828
0.999976548576952	0.999991332335583	0.938650582073883	0.986016805028755	0.99815359371583	0.953912701700717	0.862275770631201	0.988006259365467	0.984281598134098	0.856756743783484	0.889494550602566	0.667587033870602	0.693021851702545	0.777947518273387	0.640717639452067	0.284451106255501	0.534857359191411
0.995774673943209	0.997093066382083	0.996505504904281	0.995602627212831	0.999599321028605	0.88830877524221	0.992584805663178	0.705099963427129	0.871413272130225	0.85485580765521	0.740932141289348	0.822690073012008	0.898161643139786	0.553947024874208	0.941615503740751	0.801772157538802	0.645369082039741
0.999999930218659	0.999987402465565	0.999339204876082	0.999722849805054	0.995614405305514	0.92953646298155	0.887649889620013	0.940444460500344	0.88304484430818	0.929576981338425	0.75137211939284	0.895430761244133	0.648736207031609	0.862862236924584	0.758611293070182	0.770267003727443	0.680007371088695
0.999984821866875	0.99975332485373	0.999545685285757	0.999652320640632	0.893507898118445	0.94266770559042	0.962531392615343	0.95903400468707	0.919230429037735	0.918378106738481	0.939276797131875	0.832898245726044	0.949774064343405	0.790206527146237	0.609646583375052	0.796908572065774	0.537735993789605
0.998288938877494	0.999982892104717	0.999858245189983	0.999619142013186	0.98486181486528	0.931091757386746	0.968280328932786	0.87352530558156	0.931294057286039	0.883752070901018	0.901104002752131	0.818195541342957	0.946547266172382	0.753608648011115	0.794870992081424	0.583711962075264	0.401510557232416
0.999999995212539	0.996621941365631	0.999987379412804	0.999481453748054	0.973627624798733	0.96572532994002	0.89806764124761	0.960969426136153	0.931078878766347	0.907658710349669	0.682218810806478	0.762005248467676	0.618316687681393	0.91130958940691	0.798011420492657	0.688909755474142	0.406792995153925
0.999999494046243	0.999993969506728	0.999999947421961	0.999990857158454	0.996159092051503	0.904021736631731	0.985796505384434	0.7908154475067	0.950538937129826	0.923468389460214	0.833422546847323	0.914356614382816	0.90929258458317	0.899986323173635	0.602490935860498	0.742682363044592	0.3952699889041
0.999973578060985	0.986038624597958	0.999721367167095	0.994386372223043	0.999063218561243	0.940568162852422	0.994132999907152	0.971053485280922	0.844323852198647	0.875948169027669	0.982278864636287	0.622978751399483	0.977543036730684	0.64572188289514	0.884416328565693	0.619678131319976	0.595209402787124
0.999998185559701	0.994682394050476	0.995001180961375	0.975322780643711	0.999835539706341	0.903302755550215	0.990528806036447	0.950499435651884	0.919985807485793	0.941777635241174	0.544290632612948	0.939061989788546	0.562775079294292	0.79859161900027	0.913395127886462	0.725966515140155	0.439187012923384
0.999998431762482	0.997586097654978	0.983735057767146	0.952490956415182	0.999179184131959	0.955623062082163	0.997735730057313	0.879794799301952	0.879090067773752	0.85304554369067	0.957479343401665	0.953688942268447	0.86804580635177	0.516862237007315	0.8301265797379	0.647670411374999	0.370182573140456
0.999990202415459	0.999388585738744	0.999732082879347	0.999271193785608	0.999734361148029	0.992930244307881	0.985092463191665	0.967588854289027	0.936931827764666	0.8654120166722	0.89532850869967	0.809947934332202	0.928402764641664	0.883700862059034	0.864116518492621	0.69968635761052	0.5133449818925
0.999911756133069	0.980401065258584	0.998848426962714	0.991577542751963	0.968102720816271	0.902757350274705	0.941440168302841	0.954783309403533	0.933273994401006	0.862828065632723	0.903883428003558	0.639057897826139	0.870193335200196	0.80896125421322	0.687194384424617	0.677039160596648	0.609768103379312
0.985982861470342	0.999661689498307	0.992767373042852	0.999123585379795	0.999369238162727	0.980605383348045	0.904964177579167	0.967012974652952	0.934218696918029	0.910921476727904	0.952842184536019	0.654435022967613	0.756123648332824	0.782052380162996	0.768000401469423	0.704350917665322	0.613205292365773
0.999996895463869	0.999995832015725	0.97800550403887	0.98638517882854	0.962361454474728	0.919372466675931	0.912848521100233	0.925200546305577	0.943487317896348	0.836385253374191	0.853821496503687	0.782300196757524	0.780871603197439	0.765202227937904	0.673610441755812	0.527860041908116	0.696566406116057
0.951861138291915	0.998295900716252	0.999666553684975	0.999985778990533	0.961407937876213	0.965691467169092	0.946529395636725	0.947768878730496	0.910082559440197	0.827942626532349	0.643420924783789	0.694083055355448	0.755017472928116	0.83718893276817	0.717646929231804	0.674752167092671	0.554338545394658
0.999992869058317	0.999999524787222	0.980626019043312	0.91007803803706	0.980239941661009	0.95806871252892	0.99696064115602	0.9767269067702	0.974724299474659	0.837227403077614	0.929244511607637	0.870495181799203	0.907220072531195	0.80779337032864	0.736651639397474	0.550363358243285	0.509925950333938
0.567734012695478	0.999891117272397	0.966386147407968	0.999267589331726	0.99244785518304	0.888747749554934	0.807473193306938	0.734581297673978	0.938716392500704	0.947681906678002	0.847031267072356	0.83258661697007	0.865077700886302	0.867156670324114	0.876614874991425	0.558439960760237	0.545596086505317
0.999999998409121	0.999985519820255	0.999911774276382	0.998978217027644	0.985920972000684	0.985425860335629	0.992422010160425	0.977804028127842	0.936286432851014	0.892701363835025	0.855138709397328	0.796541732481064	0.904991461519101	0.928317315811162	0.857136149634258	0.738469316246049	0.575970746312526
0.996625435928376	0.99245739956538	0.998218304192763	0.973561674541065	0.999384176880235	0.961277731106689	0.964940465389948	0.98508665363664	0.980623289668614	0.791493583052357	0.876520002861494	0.331548184547917	0.852801501769479	0.959828569035406	0.764186411083972	0.794280396392924	0.670591284379786
0.999981936119493	0.99992975069969	0.844269103044475	0.989516601874219	0.972591041836603	0.827578388185344	0.961600277853826	0.924184361013903	0.836754720654867	0.962443142841284	0.850987019315391	0.92072466152374	0.645900867869878	0.587347211564423	0.866064077321637	0.616620461825733	0.633234086335559
0.998111754128254	0.99996788530002	0.998718143205933	0.996210617646247	0.99957916995023	0.913545970863912	0.949155180581138	0.654400778004761	0.913793058397487	0.932762640286934	0.711455862695336	0.886539098413782	0.777888806156965	0.615937177244454	0.491148457303294	0.473120888159392	0.527402255393808
0.981721471175674	0.999210661739914	0.999936315769025	0.999997757999189	0.995416493676872	0.991720788763398	0.999469044630433	0.875542366553889	0.974998117723973	0.829072103325094	0.985234490434375	0.707629740287142	0.81440526227375	0.88410145665404	0.652044446590101	0.805424310591033	0.475270364240502
0.99926253124626	0.998309223095127	0.999909573667568	0.999980460872105	0.961008515337093	0.971925833719383	0.683962135463332	0.982393475668315	0.916472833939001	0.79235408565461	0.816350356192791	0.807719923300797	0.79563146568698	0.892743361191732	0.822792690396678	0.672771105300396	0.224097129051938
0.999937829266739	0.996389609331357	0.999378621165099	0.999835332701892	0.88606919478886	0.982351358464831	0.821436909741721	0.960918581171368	0.959161014469967	0.838703224109124	0.856447364624359	0.918546441435168	0.757593896316864	0.840873179983719	0.741495769027546	0.84687663565007	0.637044547968794
0.994692358474963	0.999993586777631	0.998636491869736	0.999930998219502	0.99491895285372	0.953349341009992	0.835769341302467	0.955196710703617	0.924086257910831	0.90404055658351	0.802087560569318	0.617028837362493	0.781807437538679	0.914875400647076	0.676266338866042	0.618736454086544	0.39340576665778
0.99964999297321	0.999919818888341	0.999982864890093	0.972645501772078	0.999999148574113	0.979779924955453	0.99938294404332	0.753330292674884	0.97141924484436	0.746196798451782	0.716533514987378	0.759095042692274	0.763261754799852	0.612237909704109	0.521249101722765	0.497477223191933	0.682519396141982
0.999999985838833	0.999371836156084	0.99767906282381	0.997713835048831	0.851455395527065	0.92900561109118	0.991674516629327	0.939432211569992	0.937420659528771	0.920499784880724	0.86608317485904	0.846371630140443	0.644482051053285	0.619622022890909	0.580624979898748	0.856483842108799	0.824946393972948
0.99999640129295	0.999886302538044	0.993242409993653	0.994331667279055	0.983837004829362	0.911364571621758	0.989318033633894	0.974911566701499	0.896033829276968	0.965252474429396	0.928801075323539	0.894108695056033	0.703861367540175	0.803557337735211	0.861322447176474	0.872587276368841	0.195746034601528
0.736893670036306	0.99999411851492	0.729584746964679	0.980227952331417	0.996396216789293	0.780272142034907	0.426432669098024	0.808240250600544	0.9498326396039	0.965945709298917	0.777824433452202	0.654893093269478	0.762981803491382	0.796239449198568	0.680826101141262	0.629284495355091	0.588119655771247
0.999049446282101	0.999996026922383	0.896630368975995	0.98971309099065	0.994937977340764	0.942376548428295	0.879224681106543	0.862280672027759	0.85856054494034	0.941818389345372	0.792463961961115	0.952586595398977	0.603430141758978	0.814044372569489	0.568279799053075	0.963558199736551	0.422770205533849
0.997901832743385	0.999990954385559	0.999948606065954	0.999984778259828	0.908321958126369	0.880991550376446	0.985640667911393	0.954553436438912	0.879143765749911	0.820557265599239	0.926508476195843	0.903152009764637	0.980024219665055	0.812081179335206	0.784663292859501	0.567880222671652	0.834453736083938
0.995206717083704	0.996642455846463	0.997909249185666	0.997266850710463	0.978250314151947	0.99678970378528	0.742062519426154	0.847791977524297	0.993823709691667	0.900138418398472	0.921739589650086	0.824926566349152	0.792610638333605	0.922096001504851	0.410087828620105	0.793194155018326	0.533655616264853
0.99986083656497	0.999213978116643	0.991941554172144	0.994890257377446	0.986626400694325	0.8258919580736	0.924761474970849	0.95372906977758	0.841045652039621	0.85690980953816	0.848687781084236	0.622302036270558	0.905698308486089	0.520974224216687	0.918152995301856	0.805188522751413	0.747082475808301
0.999563411939851	0.999338344965025	0.984408578671684	0.995315721783596	0.985676654789187	0.974921544955599	0.905279828389968	0.931962682906725	0.83804586449396	0.921723512520949	0.793012579699027	0.836880885883486	0.850796374789248	0.603855239464408	0.84136512209521	0.760279647352543	0.470691174683508
0.999894217748121	0.999994698234283	0.998049835893645	0.999920069840895	0.999503118137978	0.958269602254857	0.981160119889403	0.918983716694943	0.854309027763563	0.909841307243564	0.733324922272061	0.901512222917988	0.755775126161105	0.573761953810155	0.774660743870727	0.524341729221623	0.45317864349025
0.999923241397455	0.999960628972891	0.999813891520161	0.998358180530199	0.995825392161434	0.723632945131553	0.999516777282458	0.889806310463283	0.89417018932454	0.96545852702131	0.879765011270555	0.559197967591897	0.850108842718731	0.823555153534521	0.7846195060203	0.646975092116831	0.519930755654208
0.999955288274631	0.930363202009866	0.999779000487403	0.990053744530167	0.991912058286459	0.988753557008814	0.999939541660862	0.924296752881851	0.869555380838882	0.863830212139575	0.793399775376259	0.912743831704317	0.919686548446218	0.456946231554484	0.814667234358637	0.779113824978961	0.421248563346473
0.999999925168638	0.999819799401764	0.999725195052764	0.998021479790604	0.99205931654016	0.968738813519501	0.972078635857982	0.962197854403599	0.954418336848962	0.783066339156284	0.770993368182935	0.88249478791719	0.705008710040904	0.825200946307351	0.570912357641852	0.559044736808912	0.35198977937718
0.999988568717826	0.99938219371607	0.999855056445227	0.990166873261072	0.999400270035623	0.934235325390197	0.881023822994208	0.962882748916758	0.959805589187463	0.874943363654291	0.894416944234766	0.738273527467615	0.81602498790326	0.89415884411343	0.866860181038341	0.401430155970128	0.593441026706663
0.996526242894828	0.995631197067066	0.990252858657662	0.992504225162173	0.97415684745074	0.97806132048672	0.816226772473012	0.766476945039898	0.935828998384568	0.906640110446525	0.848188184574442	0.854111749772182	0.787543350947387	0.886204001728537	0.461708000044176	0.682561046288126	0.527770892775802
0.999977775783915	0.999782291241614	0.999821021623364	0.998264198826454	0.958504849947908	0.899654755606541	0.981203175707921	0.949822011269239	0.85582395317785	0.962605241093508	0.887018198722	0.751903961390128	0.9272678787251	0.730900823958381	0.775594261819051	0.695731320073324	0.507391755914804
0.999948080952672	0.999994047003389	0.999594429415648	0.998250764859016	0.98439831698944	0.895014078746515	0.966508491689233	0.875844048433436	0.916882755935206	0.952226865556799	0.718991647809963	0.961917908153321	0.838473591809961	0.927841169410205	0.644436357363346	0.714511036581842	0.477834244306314
0.999996433068421	0.999959962236928	0.897770536509012	0.956874653377243	0.994527801745428	0.950069652007613	0.945572473549152	0.985925289718257	0.954151037665173	0.852353681134536	0.893049496270493	0.760391597279961	0.868335843176327	0.857303292344282	0.779149837271337	0.883360258581999	0.701729313667497
0.99999992544717	0.998042094289507	0.999999646674487	0.999911144808512	0.995729368420165	0.821808990672664	0.993272039693956	0.819093962371437	0.848759091809405	0.721134579640841	0.798266430559838	0.787366517349281	0.891277319312569	0.493626335701508	0.856099778555919	0.642389691333106	0.573499444485774
0.999971392752927	0.999918431932045	0.999996592960056	0.99994859286677	0.999381413131715	0.979795473843394	0.890449370009021	0.849876789156696	0.968662273595319	0.924059870267063	0.839495278852054	0.799153753079801	0.962238771296969	0.933112531749792	0.771669759313954	0.441251725057589	0.592901670547546
0.999999198949041	0.999984346213908	0.978107403200349	0.997638144202797	0.997391611093049	0.947363910188742	0.978289969682504	0.994118765726783	0.911448625814302	0.853871510867814	0.865494470750722	0.759233917115261	0.712782594275294	0.563078795355418	0.724769038808789	0.41382566451775	0.60156223010344
0.999999781382493	0.999952196165101	0.984361840054038	0.996685978127573	0.991746937332987	0.935085755873478	0.981172005542718	0.99640978246962	0.897211960721926	0.846873198892029	0.859283294857369	0.817586060898893	0.70586440421265	0.673602156283291	0.909660018468839	0.677309356216125	0.557342818389381
0.99998922306135	0.999994277735368	0.996097518988769	0.998698628785677	0.995210532138863	0.918967082203022	0.972572993904219	0.91997897141458	0.900792202314306	0.917729282768348	0.897871500405217	0.805174766859456	0.871235082693151	0.603665294546759	0.787265367228235	0.867206215901474	0.438562233149655
0.973707110156154	0.999570683678609	0.966142228758268	0.979955689989596	0.90903183192467	0.897274560656981	0.896168394995593	0.98166181469436	0.917894965189227	0.909861121507752	0.918627683030559	0.874805497215091	0.750161538065417	0.850001719050206	0.599384329059156	0.595092685032372	0.475537428736163
0.999995217452025	0.999135009053895	0.997174349227299	0.995403508358905	0.987717243542899	0.923338270785009	0.900756934732446	0.985694278611848	0.962142917202833	0.800248114594512	0.712272956894752	0.718423344280387	0.588990334099465	0.792463487145697	0.694343974263465	0.495991162079798	0.743505990084524
0.999361892087415	0.999986756424967	0.998492710467198	0.983811750017973	0.994641990931642	0.971408509680426	0.974937883013304	0.966476182079838	0.905413801369881	0.913655490974073	0.909068490032258	0.789863476560369	0.530934842592574	0.797502790835399	0.793745397319368	0.505373370980168	0.509672263011608
0.999961669075357	0.997787407484884	0.999228205128706	0.995442334840192	0.999815386021246	0.980008277238907	0.909208188679239	0.976772800777771	0.925760139889268	0.820830620357843	0.910242821354486	0.847097797562449	0.587439229614424	0.845458459271905	0.78553432093252	0.573917012214447	0.355698303164211
0.999989415182291	0.993076387826788	0.996151793337675	0.996464745508952	0.930445140287955	0.980978447615741	0.864350532591528	0.927582283124873	0.943359491712247	0.94144096966014	0.735706260404217	0.595067312742454	0.862746602660011	0.753402791357385	0.796217581134403	0.62961574104278	0.459902352150951
0.999754104982317	0.999871018767594	0.999705542425614	0.998965870685607	0.998213440724389	0.954242761521769	0.985858581689305	0.977378500824101	0.780532678515428	0.878212431996355	0.974335580866246	0.597753601390034	0.931666415877311	0.854238400031624	0.754893169836018	0.85644747920181	0.558586223954387
0.999997840406035	0.999979169486582	0.970454337943347	0.977543336170651	0.999125525905107	0.964814614050537	0.945644402274193	0.968718042167867	0.868018787053736	0.799407245281108	0.885222079335193	0.871647435017997	0.758040033807666	0.827767255444034	0.594839665744879	0.779512288534787	0.912650843003804
0.998257808652019	0.998651891388543	0.918578426682966	0.993434112685087	0.925742611683714	0.962621816174747	0.961213671768566	0.980800452047984	0.910494861174449	0.960180300785102	0.864825033109681	0.977569520085373	0.863233764882273	0.871998068189864	0.694791532726832	0.903854405360889	0.56411816227058
0.999144842002447	0.999470770024406	0.998607693200352	0.997363823951798	0.999472726012974	0.953040599693249	0.963411495901975	0.885285387327937	0.948445679990806	0.782729275105647	0.834098204685937	0.877642042204068	0.631868788505639	0.485331784034985	0.766361697673802	0.275654630527225	0.675613078077205
[truncated: 6,699 more rows]
