# Supplementary material for: Predicting fertility from sperm motility landscapes
Source: Commun Biol. 2022 Sep 28;5:1027. doi: 10.1038/s42003-022-03954-0 (PMC9519750; doi:10.1038/s42003-022-03954-0)
Supplement: Supplementary file 5 — Supplementary Code [file 42003_2022_3954_MOESM5_ESM.zip]

Archive with 23 entries (21 files):
- plots/
- plots/Fig_2.R
- plots/Fig_S6.R
- plots/Fig_S7.R
- plots/Fig_S4.R
- plots/Fig_S3.R
- plots/Fig_5.R
- plots/Fig_4.R
- plots/Fig_S2.R
- plots/Fig_S5.R
- plots/Fig_6.R
- plots/Fig_1.R
- plots/Fig_3.R
- src/
- src/FUNCTIONS.R
- src/models.R
- src/landscape_plots.R
- src/capacitated_tSNE.R
- src/BHtSNE.R
- src/FItSNE.R
- src/PLOT_FUNCTIONS.R
- src/umap.R
- src/umap.py
